# Supplementary material for: A hybrid gene selection approach to create the S1500+ targeted gene sets for use in high-throughput transcriptomics
Source: PLoS One. 2018 Feb 20;13(2):e0191105. doi: 10.1371/journal.pone.0191105 (PMC5819766; doi:10.1371/journal.pone.0191105)
Supplement: S2 File — This is a compressed tab delimited file consisting of the following three columns and one row for each gene (21,064) with unique Affymetrix probe set annotation constructed from the GPL570.txt file (Affymetrix Probe Annotation file downloaded from NCBI GEO site on 01/30/2014). “Gene_Name”–Gene symbols separated by “///” character that mapped to unique collection of Affymetrix Probe Sets. “Probe Set ID”–Probe Set Identifiers that are mapped to gene symbols separated by “;” character “Sentinel_Selection_Status”–Binary integer denoting whether gene is “S1500+” sentinel gene set. (GZ) [file pone.0191105.s002.gz › S2_File.txt]

GeneName	Probe Set ID(s)	Sentinel_Selection_Status
C1ORF65	1552391_at	0
MGC15705	1553623_at	0
SNRNP200	200058_s_at+214982_at+232931_at	0
RNPS1	200060_s_at+207939_x_at	1
RPL30	200062_s_at	0
NPM1	200063_s_at+221691_x_at+221923_s_at	0
IK	200066_at+213550_s_at	0
SNX3	200067_x_at+208781_x_at+210648_x_at+213545_x_at	0
CANX	200068_s_at+208852_s_at+208853_s_at+238034_at+238138_at	1
CNPPD1	200070_at+207511_s_at	0
SMNDC1	200071_at	1
HNRNPD	200073_s_at+205183_at+209330_s_at+213359_at+221480_at+221481_x_at+227744_s_at+229129_at+239040_at+239052_at	0
RPL14	200074_s_at+213588_x_at+219138_at	0
GUK1	200075_s_at+213621_s_at	0
FAM98B	1553625_at+1564637_a_at+225086_at	0
KXD1	200076_s_at+218054_s_at	0
OAZ1	200077_s_at+215952_s_at	1
ATP6V0B	200078_s_at	1
EFCAB13	1553626_a_at+1553627_s_at+1554772_at+1569876_at	0
KARS	200079_s_at+200840_at	1
H3F3A /// H3F3AP4	200080_s_at+208755_x_at+211940_x_at+213828_x_at	0
RPS6	200081_s_at+201254_x_at+209134_s_at+211690_at	1
RPS7	200082_s_at+213941_x_at	1
USP22	200083_at+216957_at+216964_at+220862_s_at	1
TCEB2	200085_s_at+213877_x_at	0
COX4I1	200086_s_at+202698_x_at+213758_at	0
TMED2	200087_s_at+204426_at+204427_s_at	1
RPL12	200088_x_at+200809_x_at+214271_x_at	0
RPL4	200089_s_at+201154_x_at+211710_x_at	1
FNTA	200090_at+209471_s_at+230808_at	0
RPS25	200091_s_at	1
RPL37	200092_s_at+224763_at+224766_at+224767_at	0
EEF2	200094_s_at+204102_s_at	1
RPS10	200095_x_at+200817_x_at+211542_x_at+217336_at	1
ATP6V0E1	200096_s_at+201171_at+201172_x_at+214149_s_at+214150_x_at+214244_s_at	1
HNRNPK	200097_s_at+200775_s_at	0
ANAPC5	200098_s_at+208721_s_at+208722_s_at+211036_x_at+239651_at	0
RPS3A	200099_s_at+201257_x_at+212391_x_at+216823_at	0
HNRNPU	200593_s_at+200594_x_at+216855_s_at+221639_x_at+225805_at+235603_at+236244_at	0
FAM71B	1553629_a_at+1555585_a_at+1555586_at	0
EIF3A	200595_s_at+200596_s_at+200597_at	1
HSP90B1	200598_s_at+200599_s_at+216449_x_at+216450_x_at	1
MSN	200600_at	0
C10ORF107	1553630_at	0
ACTN4	200601_at	0
APP	200602_at+211277_x_at+214953_s_at	1
PRKAR1A	200603_at+200604_s_at+200605_s_at+242482_at	1
DSP	200606_at	1
RAD21	200607_s_at+200608_s_at	1
WDR1	200609_s_at+200611_s_at+210935_s_at+210936_at+240282_at+244672_at	0
NCL	200610_s_at+241892_at	0
AP2B1	200612_s_at+200615_s_at	1
AP2M1	200613_at	1
SLC9B1	1553633_s_at+1555141_a_at+1555142_at	0
CLTC	200614_at+210498_at+239871_at	1
MLEC	200616_s_at+200617_at	1
LASP1	200618_at	0
TMEM59	200620_at+241018_at	0
WEE2-AS1	1553634_a_at	0
CSRP1	200621_at	1
CAP1	200625_s_at+213798_s_at	0
PTGES3	200627_at	0
WARS	200628_s_at+200629_at	1
SET	200630_x_at+200631_s_at+210231_x_at+213047_x_at+215780_s_at+40189_at	0
TCTEX1D1	1553635_s_at	0
NDRG1	200632_s_at	1
UBB	200633_at+217144_at	1
PFN1	200634_at	1
PTPRF	200635_s_at+200636_s_at+200637_s_at+215066_at	1
YWHAZ	200638_s_at+200639_s_at+200640_at+200641_s_at	1
SOD1	200642_at	1
TMCO5A	1553636_at+1553637_s_at+1560184_at	0
HDLBP	200643_at+219674_s_at+221767_x_at+222916_s_at+225012_at+235624_at	0
MARCKSL1	200644_at	0
GABARAP	200645_at	0
NUCB1	200646_s_at+200649_at	0
EIF3CL	200647_x_at+210949_s_at+215230_x_at	1
EIF3C	200647_x_at+210949_s_at+215230_x_at+236700_at	1
GLUL	200648_s_at+215001_s_at+217202_s_at+242281_at	1
LDHA	200650_s_at	1
GNB2L1	200651_at+222034_at	0
SSR2	200652_at	0
CALM1	200653_s_at+200655_s_at+209563_x_at+211984_at+211985_s_at+213688_at+213710_s_at+241619_at	1
SLC25A5	200657_at	1
PHB	200658_s_at+200659_s_at	0
S100A11	200660_at+208540_x_at	0
CTSA	200661_at	0
ENTHD1	1552393_at+1552394_a_at	0
TOMM20	200662_s_at+212773_s_at	1
CD63	200663_at	0
PPARGC1B	1553639_a_at+1555282_a_at+1563943_at+232181_at	0
DNAJB1	200664_s_at+200666_s_at	1
SPARC	200665_s_at+212667_at	0
UBE2D3	200667_at+200668_s_at+200669_s_at+223966_at+229355_at+240383_at	0
XBP1	200670_at+242021_at	1
SPTBN1	200671_s_at+200672_x_at+212071_s_at+213914_s_at+214856_at+215918_s_at+226342_at+226765_at+228246_s_at+242220_at	0
LAPTM4A	200673_at	0
RPL32	200674_s_at	1
XKR6	1553640_at+1557436_at+236047_at+243260_x_at	0
CD81	200675_at	0
UBE2L3	200676_s_at+200682_s_at+200683_s_at+200684_s_at	0
PTTG1IP	200677_at	0
GRN	200678_x_at+211284_s_at+216041_x_at	1
HMGB1	200679_x_at+200680_x_at+214938_x_at+216508_x_at+224731_at+224734_at	0
TSGA13	1553641_a_at	0
GLO1	200681_at	0
SRSF11	200685_at+200686_s_at+213742_at+236948_x_at+237746_at	0
SF3B3	200687_s_at+200688_at	0
EEF1G	200689_x_at+211345_x_at+211927_x_at	1
HSPA9	200690_at+200691_s_at+200692_s_at+232200_at	0
C9ORF163	1553642_at	0
YWHAQ	200693_at+212426_s_at+213699_s_at	0
DDX24	200694_s_at+200702_s_at	0
PPP2R1A	200695_at	1
GSN	200696_s_at+214040_s_at+227957_at+227958_s_at+234240_at+234431_at	0
HK1	200697_at	1
KDELR2	200698_at+200699_at+200700_s_at	1
SYNE3	1553644_at	0
NPC2	200701_at	0
DYNLL1	200703_at	1
EEF1B2	200705_s_at	1
PRKCSH	200707_at+214080_x_at	0
GOT2	200708_at	0
FKBP1A	200709_at+210186_s_at+210187_at+214119_s_at	1
ACADVL	200710_at	1
SKP1	200711_s_at+200718_s_at+200719_at+207974_s_at	1
MAPRE1	200712_s_at+200713_s_at	0
OS9	200714_x_at+215399_s_at	0
RPL13A	200715_x_at+200716_x_at+210646_x_at+211942_x_at+212790_x_at	1
RPL7	200717_x_at+212042_x_at+216580_at+216588_at+217092_x_at+239493_at	0
CCDC141	1553645_at+1563456_at	0
ACTR1A	200720_s_at+200721_s_at	0
HDX	1553646_at	0
CAPRIN1	200722_s_at+200723_s_at+225340_s_at+226285_at+226289_at+226990_at+236850_at+243370_at	0
RPL10	200724_at+200725_x_at+201757_at+217680_x_at+221989_at	0
PPP1CC	200726_at	1
PTP4A1	200730_s_at+200731_s_at+200732_s_at+200733_s_at+240329_at	0
CDYL2	1553647_at	0
NACA	200735_x_at+208635_x_at+222018_at	0
GPX1	200736_s_at	1
SUMO3	200739_s_at+200740_s_at	0
RPS27	200741_s_at+236621_at	0
C18ORF54	1553651_at+1553652_a_at+229442_at+241733_at+244324_at	0
TPP1	200742_s_at+200743_s_at+214195_at+214196_s_at	0
GNB1	200744_s_at+200745_s_at+200746_s_at	1
CYP2E1	1431_at+209975_at+209976_s_at+222100_at	1
FTH1	200748_s_at+214211_at	0
RAN	200750_s_at	1
CAPN1	200752_s_at+232012_at	1
SRSF2	200753_x_at+200754_x_at+214882_s_at	1
CALU	200755_s_at+200756_x_at+200757_s_at+214845_s_at+238908_at	1
NFE2L1	200758_s_at+200759_x_at+214179_s_at	0
ARL6IP5	200760_s_at+200761_s_at	0
SYT14	1553654_at	0
DPYSL2	200762_at	0
RPLP1	200763_s_at+244191_at	0
CTSD	200766_at	1
MAT2A	200768_s_at+200769_s_at	1
LAMC1	200770_s_at+200771_at	0
PTMA	200772_x_at+200773_x_at+208549_x_at+211921_x_at+216384_x_at+216515_x_at	0
CDC20B	1553655_at+1555346_at+1564674_a_at+240161_s_at+241120_s_at	0
BZW1	200776_s_at+200777_s_at	1
ATF4	200779_at	1
GNAS	200780_x_at+200981_x_at+211858_x_at+212273_x_at+214157_at+214548_x_at+217057_s_at+217058_at+217673_x_at+228173_at+229274_at+235851_s_at+239037_at+242816_at	1
TECTB	1553656_at	0
RPS15A	200781_s_at+229882_at+235309_at	0
ANXA5	200782_at	1
PSMB7	200786_at+244801_at	0
PEA15	200787_s_at+200788_s_at	0
ECH1	200789_at	1
ODC1	200790_at	0
IQGAP1	200791_s_at+210840_s_at+213446_s_at	1
XRCC6	200792_at+215308_at	0
ACO2	200793_s_at+217307_at	0
DAZAP2	200794_x_at+212595_s_at+214334_x_at+235704_at+238300_s_at	0
SPARCL1	200795_at	0
VWA3A	1553657_at+238864_at	0
MCL1	200796_s_at+200797_s_at+200798_x_at+214056_at+214057_at+227175_at	1
HSPA1A	200799_at+200800_s_at+202581_at	1
HSPA1B	200800_s_at+202581_at	1
LINC00896	1553658_at	0
ACTB	200801_x_at+213867_x_at+224594_x_at	0
SARS	200802_at+231894_at+237689_at	0
TMBIM6	200803_s_at+200804_at	1
LMAN2	200805_at+215656_at	0
HSPD1	200806_s_at+200807_s_at+241716_at+243372_at+243845_at	1
ZYX	200808_s_at+215706_x_at	0
CIRBP	200810_s_at+200811_at+225191_at+228519_x_at+230142_s_at	1
CCT7	200812_at	1
HUS1B	1553660_at+1553661_a_at	0
PAFAH1B1	200813_s_at+200815_s_at+200816_s_at+211547_s_at	1
PSME1	200814_at	1
PSMD8	200820_at	1
LAMP2	200821_at+203041_s_at+203042_at+226671_at	0
TPI1	200822_x_at+210050_at+213011_s_at	1
RPL29	200823_x_at+213969_x_at+216570_x_at	1
GSTP1	200824_at	1
HYOU1	200825_s_at	1
SNRPD2	200826_at	0
PLOD1	200827_at	0
PSMD2	200830_at	1
NPB	1553663_a_at	0
SCD	200831_s_at+200832_s_at+211162_x_at+211708_s_at+223839_s_at	0
RAP1B	200833_s_at	0
RPS21	200834_s_at+214097_at	0
MAP4	200835_s_at+200836_s_at+212566_at+212567_s_at+235066_at+243_g_at+33850_at	0
BCAP31	200837_at	0
CTSB	200838_at+200839_s_at+213274_s_at+213275_x_at+227961_at	0
EPRS	200841_s_at+200842_s_at+200843_s_at	1
PRDX6	200844_s_at+200845_s_at	0
CCDC34	1553666_at+226287_at	0
PPP1CA	200846_s_at	0
TMEM66	200847_s_at+231258_at	0
AHCYL1	200848_at+200849_s_at+200850_s_at+207464_at	0
GNB2	200852_x_at	0
H2AFZ	200853_at+213911_s_at	1
NCOR1	200854_at+200855_at+200856_x_at+200857_s_at+234313_at	0
LRCH3	1553668_at+1559490_at+214739_at+228119_at+229387_at+235347_at+240926_at	0
RPS8	200858_s_at+214089_at	0
FLNA	200859_x_at+213746_s_at+214752_x_at	1
DHCR24	200862_at	0
RAB11A	200863_s_at+200864_s_at+234998_at	0
PSAP	200866_s_at+200871_s_at	1
RNF114	200867_at+200868_s_at+211678_s_at	0
RPL18A /// RPL18AP3	200869_at+216383_at	0
INTS4	1553670_at+1569253_at+1569254_s_at+225169_at+233193_x_at	0
S100A10	200872_at+238909_at	0
CCT8	200873_s_at+210436_at	0
ENAH	1553672_at+217820_s_at+222433_at+222434_at+228310_at+228553_at	0
NOP56	200874_s_at+200875_s_at	1
PSMB1	200876_s_at+214288_s_at+214289_at	0
CCT4	200877_at+227171_at	0
EPAS1	200878_at+200879_s_at+241055_at	0
DNAJA1	200880_at+200881_s_at	0
PSMD4	200882_s_at+210459_at+210460_s_at+211609_x_at	1
UQCRC2	200883_at+212600_s_at+241755_at	0
CKB	200884_at	0
RHOC	200885_at+235742_at	0
PGAM1	200886_s_at	1
STAT1	200887_s_at+209969_s_at	1
STK35	1553673_at+1562254_at+225648_at+225649_s_at+232006_at	0
RPL23	200888_s_at+214744_s_at	0
TSSK3	1552395_at+228451_at	0
SSR1	200889_s_at+200890_s_at+200891_s_at+201894_s_at+225435_at+226712_at	1
TRA2B	200892_s_at+200893_at+210180_s_at+239447_at	0
LRRIQ3	1553674_at+235498_at	0
HDGF	200896_x_at+216484_x_at	0
MGEA5	200898_s_at+200899_s_at+214972_at+223494_at+235868_at	0
M6PR	200900_s_at+200901_s_at	0
SEP15	200902_at	0
AHCY	200903_s_at	1
HLA-E	200904_at+200905_x_at+217456_x_at	1
KLC4	1553675_at+225596_at	0
RPLP2	200908_s_at+200909_s_at+217670_at	0
CCT3	200910_at	0
TIPRL	1553677_a_at+1554351_a_at+214773_x_at+228619_x_at	0
PPM1G	200913_at	0
KTN1	200914_x_at+200915_x_at+214709_s_at	1
TAGLN2	200916_at+210978_s_at	0
SRPR	200917_s_at+200918_s_at	0
PHC2	200919_at+238131_at	0
LGALS3BP	200923_at	0
SLC3A2	200924_s_at	0
COX6A1	200925_at+224344_at+234876_at	0
RPS23	200926_at+227722_at	0
RAB14	200927_s_at+200928_s_at+211503_s_at	0
TMED10	200929_at+212352_s_at+238886_at	1
VCL	200930_s_at+200931_s_at	0
DCTN2	200932_s_at+214384_s_at+232505_at	0
RPS4X	200933_x_at+213347_x_at+217019_at	0
DEK	200934_at	1
VKORC1L1	1553679_s_at+224881_at	0
CALR	200935_at+212953_x_at+214315_x_at	1
RPL8	200936_at	1
RPL5	200937_s_at+210034_s_at+210035_s_at+213080_x_at	0
HSBP1	200941_at+200942_s_at	0
HMGN1	200943_at+200944_s_at	0
PRF1	1553681_a_at+214617_at	0
SEC31A	200945_s_at+210616_s_at	0
GLUD1	200946_x_at+200947_s_at	1
MLF2	200948_at	0
RPS20	200949_x_at+214003_x_at	1
ARPC1A	200950_at	0
WFDC6	1552396_at	0
CCND2	200951_s_at+200952_s_at+200953_s_at	1
FBXL14	1553682_at+1553683_s_at+213145_at	0
ATP6V0C	200954_at+36994_at	0
IMMT	200955_at+242361_at	0
SSRP1	200956_s_at+200957_s_at	0
SDCBP	200958_s_at	0
SEPHS2	200961_at	0
RPL31	200962_at+200963_x_at+221593_s_at+241017_at	0
ABLIM1	200965_s_at+210461_s_at	0
ALDOA	200966_x_at+214687_x_at+238996_x_at	1
PPIB	200967_at+200968_s_at	0
SERP1	200969_at+200970_s_at+200971_s_at+235475_at	0
ACTA2	200974_at+215787_at+243140_at	1
PPT1	200975_at	0
TAX1BP1	200976_s_at+200977_s_at+213786_at	0
PPIL6	1553684_at+1560910_at+214206_at	0
MDH1	200978_at+235374_at	1
ANXA6	200982_s_at	0
CD59	200983_x_at+200984_s_at+200985_s_at+212463_at+228748_at	0
SP1	1553685_s_at+214732_at+224754_at+224760_at	0
SERPING1	200986_at	0
PSME3	200987_x_at+200988_s_at+209852_x_at+209853_s_at	1
HIF1A	200989_at	1
TRIM28	200990_at	0
SNX17	200991_s_at	0
IPO7	200992_at+200993_at+200994_at+200995_at	0
C18ORF25	1553686_at+217508_s_at+217539_at+226406_at	0
ACTR3	200996_at+213101_s_at+213102_at+228603_at+239170_at	0
RBM4	200997_at+213718_at+227979_at+235511_at	0
CKAP4	200998_s_at+200999_s_at+226526_s_at	0
AARS	201000_at	1
TMEM189-UBE2V1 /// UBE2V1	201001_s_at+201002_s_at+201003_x_at+216315_x_at	0
METTL6	1553688_at+1553689_s_at+1557991_at+232102_at	0
RNPEP	201003_x_at+208270_s_at	0
TMEM189	201003_x_at+223186_at	0
SSR4	201004_at	0
CD9	201005_at+233317_at+233322_at	0
PRDX2	201006_at+211658_at+215067_x_at+39729_at	1
HADHB	201007_at	0
TXNIP	201008_s_at+201009_s_at+201010_s_at	0
RPN1	201011_at	1
ANXA1	201012_at+233011_at	0
PAICS	201013_s_at+201014_s_at+214664_at	1
JUP	201015_s_at	0
EIF1AX	201016_at+201017_at+201018_at+201019_s_at	1
YWHAH	201020_at+236559_at+242325_at	0
DSTN	201021_s_at+201022_s_at+230933_at	0
TAF7	201023_at	1
EIF5B	201024_x_at+201025_at+201026_at+201027_s_at+214313_s_at+214314_s_at	0
SGOL1	1553690_at+231938_at	0
CD99	201028_s_at+201029_s_at	0
LDHB	201030_x_at+213564_x_at	0
HNRNPH1	201031_s_at+213470_s_at+213472_at+213619_at	0
BLCAP	201032_at	1
RPLP0	201033_x_at+208856_x_at+211720_x_at+211972_x_at+214167_s_at	1
ADD3	201034_at+201752_s_at+201753_s_at+205882_x_at	0
HADH	201035_s_at+201036_s_at+211569_s_at	1
B3GALNT2	1553691_at+1561714_a_at+1562391_at+226233_at	0
PFKP	201037_at+240202_x_at	1
ANP32A	201038_s_at+201043_s_at+201051_at+208571_at	0
RAD23A	201039_s_at+201046_s_at	0
GNAI2	201040_at	1
DUSP1	201041_s_at+201044_x_at+226578_s_at	1
TGM2	201042_at+211003_x_at+211573_x_at+216183_at	0
CBR4	1553693_s_at+213626_at+244052_at	0
RPS18	201049_s_at	1
PLD3	201050_at	0
PSMF1	201052_s_at+201053_s_at+235993_at+236012_at	1
HNRNPA0	201054_at+201055_s_at	0
GOLGB1	201056_at+201057_s_at	0
MYL9	201058_s_at	1
PIK3C2A	1553694_a_at+1569021_at+1569022_a_at+1569587_at+1569588_x_at+213070_at+226094_at+235792_x_at+241905_at	1
STOM	201060_x_at+201061_s_at+201062_at	0
RCN1	201063_at	0
NLRX1	1553695_a_at+219680_at	1
PABPC4	201064_s_at	0
GTF2IP1	201065_s_at+210891_s_at	1
GTF2I	201065_s_at+210891_s_at+210892_s_at+229896_at	0
LOC100093631	201065_s_at+210891_s_at+229896_at	0
CYC1	201066_at	1
PSMC2	201067_at+201068_s_at+238020_at	0
SF3B1	201070_x_at+201071_x_at+211185_s_at+214305_s_at	0
SMARCC1	201072_s_at+201073_s_at+201074_at+201075_s_at	1
NHP2L1	201076_at+201077_s_at+230443_at	0
TM9SF2	201078_at	1
SYNGR2	201079_at	0
ZNF569	1553696_s_at+1569366_a_at	0
CCSAP	1553697_at+1553698_a_at+1555145_at+225904_at	0
DCTN1	201082_s_at+204296_at+211780_x_at	0
BCLAF1	201083_s_at+201084_s_at+201101_s_at+214499_s_at+229454_at+239897_at	0
SON	201085_s_at+201086_x_at+213538_at+214988_s_at+226465_s_at	0
PXN	201087_at+211823_s_at	1
KPNA2	201088_at+211762_s_at	0
ATP6V1B2	201089_at	1
RBBP7	201092_at	0
SDHA	201093_x_at+230077_at	0
RPS29	201094_at	0
DAP	201095_at	0
ARF4	201096_s_at+201097_s_at	1
COPB2	201098_at+226256_at	1
USP9X	201099_at+201100_s_at+229573_at+230543_at	0
PFKL	201102_s_at+211065_x_at	1
NBPF15 /// NBPF16	201103_x_at+201104_x_at+213612_x_at+226740_x_at	0
NBPF14	201104_x_at+226740_x_at	0
DUSP18	1553701_a_at+227098_at	0
LGALS1	201105_at	0
GPX4	201106_at	1
THBS1	201107_s_at+201108_s_at+201109_s_at+201110_s_at+215775_at+235086_at	1
CSE1L	201111_at+201112_s_at+210765_at+210766_s_at	0
TUFM	201113_at+238190_at	0
PSMA7	201114_x_at+216088_s_at	1
ZNF697	1553702_at+227080_at	0
POLD2	201115_at	0
CPE	201116_s_at+201117_s_at	0
COX8A	201119_s_at	1
PGRMC1	201120_s_at+201121_s_at	1
ZNF791	1553703_at+1553704_x_at	0
EIF5A	201122_x_at+201123_s_at+213753_x_at+213757_at	0
ITGB5	201124_at+201125_s_at+214020_x_at+214021_x_at	1
MGAT1	201126_s_at	0
ACLY	201127_s_at+201128_s_at+210337_s_at	1
SRSF7	201129_at+211439_at+213649_at+214141_x_at	1
CDH1	201130_s_at+201131_s_at	1
HNRNPH2	201132_at+243201_at	0
PJA2	201133_s_at	0
COX7C	201134_x_at+213846_at+217491_x_at	0
ECHS1	201135_at	0
PLP2	201136_at	1
HLA-DPB1	201137_s_at+244485_at	1
SSB	201138_s_at+201139_s_at	1
RAB5C	201140_s_at+201156_s_at	0
EIF2S1	201142_at+201143_s_at+201144_s_at	1
CLEC12A	1552398_a_at+1569401_at+243106_at	0
HAX1	201145_at+244865_at	0
CHRM3	1553705_a_at+1559633_a_at+1559634_at+1564339_a_at+214596_at+242488_at	0
TIMP3	201147_s_at+201148_s_at+201149_s_at+201150_s_at	1
HTRA4	1553706_at	0
NMT1	201157_s_at+201158_at+201159_s_at	1
YBX3	201160_s_at+201161_s_at+213319_s_at+228634_s_at	0
LINC00525	1553708_at	0
IGFBP7	201162_at+201163_s_at+213910_at	1
PUM1	201164_s_at+201165_s_at+201166_s_at	0
BRF1	1552399_a_at+203754_s_at+215676_at+215677_s_at	0
ARHGDIA	201167_x_at+201168_x_at+211716_x_at+213606_s_at	0
BHLHE40	201169_s_at+201170_s_at	1
NUDC	201173_x_at+210574_s_at+210575_at	0
TERF2IP	201174_s_at	1
PRPF38A	1553709_a_at+223230_at	0
TMX2	201175_at	0
ARCN1	201176_s_at	0
UBA2	201177_s_at	0
GNAI3	201179_s_at+201180_s_at+201181_at	1
FAM218A	1553710_at+1553711_a_at	0
CHD4	201182_s_at+201183_s_at+201184_s_at	0
HTRA1	201185_at	1
LRPAP1	201186_at+235505_s_at+242705_x_at	1
ITPR3	201187_s_at+201188_s_at+201189_s_at+239542_at	0
PITPNA	201190_s_at+201191_at+201192_s_at	1
SLC7A5	201195_s_at	1
AMD1	201196_s_at+201197_at	0
PSMD1	201198_s_at+201199_s_at	0
CREG1	201200_at	1
CSTB	201201_at+236449_at	0
PCNA	201202_at	1
RRBP1	201203_s_at+201204_s_at+201205_at+201206_s_at+213973_at+227888_at	0
TNFAIP1	201207_at+201208_s_at	0
HDAC1	201209_at	0
RHEBL1	1553713_a_at+1570253_a_at	0
LGMN	201212_at	1
PPP1R7	201213_at+201214_s_at+213465_s_at	0
FAM195A	1553715_s_at+225861_at	0
PLS3	201215_at	0
ERP29	201216_at	0
RPL3	201217_x_at+211073_x_at+211666_x_at+212039_x_at+215963_x_at	1
CTBP2	201218_at+201219_at+201220_x_at+210554_s_at+210835_s_at+215377_at	0
SNRNP70	201221_s_at+213121_at	0
RAD23B	201222_s_at+201223_s_at+214422_at+223598_at	0
KCTD7	1553717_at+1555569_a_at+213474_at+218310_at	0
SRRM1	201224_s_at+201225_s_at	0
NDUFB8	201226_at+201227_s_at+214241_at	0
SEC31B	201226_at+209889_at	0
ENO1	201231_s_at+217294_s_at+240258_at	0
ZNF548	1553718_at+1553719_s_at+1558622_a_at	0
PSMD13	201232_s_at+201233_at	0
ILK	201234_at	1
BTG2	201235_s_at+201236_s_at	1
SPCS2P4	201239_s_at+201240_s_at	1
SPCS2	201239_s_at+201240_s_at+243570_at	1
DDX1	201241_at	0
ATP1B1	201242_s_at+201243_s_at	1
OTUB1	201245_s_at+201246_s_at+38710_at	0
SREBF2	201247_at+201248_s_at+242748_at	0
SLC2A1	201249_at+201250_s_at	0
C15ORF27	1552400_a_at	0
PKM	201251_at	0
PSMC4	201252_at	0
CDIPT	201253_s_at	0
AMER2	1553720_a_at+230496_at+235465_at	0
BAG6	201255_x_at+210208_x_at+213318_s_at+230513_at	0
COX7A2L	201256_at	0
RPS16	201258_at+213890_x_at+226130_at+226131_s_at	0
SYPL1	201259_s_at+201260_s_at	1
BGN	201261_x_at+201262_s_at+213905_x_at	0
RNF152	1553721_at+1553722_s_at	0
TARS	201263_at+240206_at	0
COPE	201264_at+220469_at	0
PSMC3	201267_s_at	1
NME1-NME2 /// NME2	201268_at	1
NUDCD3	201269_s_at+201270_x_at	1
RALY	201271_s_at	0
AKR1B1	201272_at	0
SRP9	201273_s_at	1
PSMA5	201274_at+230300_at	0
FDPS	201275_at+217344_at	0
RAB5B	201276_at	0
HNRNPAB	201277_s_at+231060_at	0
ADRM1	201281_at	0
TRAK1	201283_s_at+202079_s_at+202080_s_at+214924_s_at+226013_at	0
GPR97	1553723_at+220404_at	1
APEH	201284_s_at+242015_x_at	0
MKRN1	201285_at+209845_at	0
SDC1	201286_at+201287_s_at	1
CYR61	201289_at+210764_s_at	1
SEC11A	201290_at+216274_s_at	1
TOP2A	201291_s_at+201292_at+237469_at	1
PPIA	201293_x_at+211378_x_at+211765_x_at+211978_x_at+212661_x_at+217346_at+217602_at+226336_at+235741_at	1
WSB1	201294_s_at+201295_s_at+201296_s_at+210561_s_at+213406_at	0
ZNF644	1553725_s_at+222580_at+229684_s_at	0
MOB1A	201297_s_at+201298_s_at+201299_s_at+214812_s_at	1
ANXA4	201301_s_at+201302_at	0
EIF4A3	201303_at	0
NDUFA5	201304_at+215850_s_at	0
ANP32B	201305_x_at+201306_s_at	0
C6ORF170	1553726_s_at+232038_at	0
SEPT11	201307_at+201308_s_at+214293_at+230071_at	0
NREP	201309_x_at+201310_s_at+230424_at+238411_x_at	0
SH3BGRL	201311_s_at+201312_s_at	0
ENO2	201313_at	1
STK25	201314_at	1
B4GALNT3	1553727_at+229203_at+229909_at	0
IFITM2	201315_x_at	1
PSMA2	201316_at+201317_s_at+221573_at+53202_at	0
ATP5B	201322_at	1
LRRC43	1553728_at+1553729_s_at+1553730_x_at	0
EBNA1BP2	201323_at	1
CCT6A	201326_at+201327_s_at	1
ETS2	201328_at+201329_s_at+241193_at	0
RARS	201330_at	0
STAT6	201331_s_at+201332_s_at	0
VAMP3	201336_at+201337_s_at+211749_s_at	0
GTF3A	201338_x_at+215091_s_at+238880_at	0
SCP2	201339_s_at+211733_x_at	1
ENC1	201340_s_at+201341_at	0
SNRPC	201342_at	0
UBE2D2	201343_at+201344_at+201345_s_at	0
ADIPOR2	201346_at	0
GRHPR	201347_x_at+214864_s_at+216308_x_at	0
GPX3	201348_at+214091_s_at	0
SLC9A3R1	201349_at	0
FLOT2	201350_at+211299_s_at	0
YME1L1	201351_s_at+201352_at+216304_x_at+232216_at	1
CEP89	1553732_s_at+1554512_a_at+1554513_s_at+1560599_a_at+1563919_a_at+232106_s_at	0
BAZ2A	201353_s_at+201354_s_at+201355_s_at+215437_x_at	0
SF3A1	201356_at+201357_s_at+216457_s_at+227516_at	0
COPB1	201358_s_at+201359_at+233308_at	0
CST3	201360_at+237623_at	0
TMEM109	201361_at	1
IVNS1ABP	201362_at+201363_s_at+206245_s_at+244235_at	0
OAZ2	201364_s_at+201365_at	0
ANXA7	201366_at+209860_s_at	1
ZFP36L2	201367_s_at+201368_at+201369_s_at+227681_at	0
CUL3	201370_s_at+201371_s_at+201372_s_at	0
AK7	1553734_at+1569699_at+1569700_s_at+241326_at	0
ZFC3H1	1553736_at+213065_at	0
PLEC	201373_at+216971_s_at	0
PPP2CB	201374_x_at+201375_s_at	0
HNRNPF	201376_s_at	1
UBAP2L	201377_at+201378_s_at+209947_at+214695_at	0
TPD52L2	201379_s_at	1
CACYBP	201381_x_at+201382_at+210691_s_at+211761_s_at	0
IRAK2	1553739_at+1553740_a_at+231779_at	0
DHX15	201385_at+201386_s_at	1
PSMD3	201388_at	1
ITGA5	201389_at	0
CSNK2B	201390_s_at+231777_at	0
TRAP1	201391_at+239622_at	1
IGF2R	201392_s_at+201393_s_at	1
RBM5	201394_s_at+201395_at+209936_at	0
SGTA	201396_s_at	0
PHGDH	201397_at	1
TRAM1	201398_s_at+201399_s_at+210733_at	1
PSMB3	201400_at	1
LINC00337	1553741_at	0
ADRBK1	201401_s_at+201402_at+38447_at	0
MGST3	201403_s_at+244122_at	0
GRIK1-AS2	1552401_a_at+1560378_at	0
COPS6	201405_s_at+213504_at	0
RPL36A	201406_at	1
PPP1CB	201407_s_at+201408_at+201409_s_at+228222_at	1
PLEKHB2	201410_at+201411_s_at+224121_x_at	0
LRP10	201412_at+227252_at+231861_at	1
GSS	201415_at+211630_s_at	0
METTL21A	1553743_at+235177_at+235931_at	0
WDR77	201420_s_at+201421_s_at	0
OTOGL	1553746_a_at	0
IFI30	201422_at	1
CUL4A	201423_s_at+201424_s_at+227757_at+232466_at+242194_at	0
ALDH2	201425_at	1
SEPP1	201427_s_at+231669_at	0
RPL37A	201429_s_at+213459_at+214041_x_at	0
DPYSL3	201430_s_at+201431_s_at+237292_at	0
MGC16025	1553747_at	0
CAT	201432_at+211922_s_at+215573_at	1
PTDSS1	201433_s_at	0
TTC1	201434_at	0
EIF4E	201435_s_at+201436_at+201437_s_at+237718_at+242674_at	0
COL6A3	201438_at	1
GBF1	201439_at	1
DDX23	201440_at+40465_at	0
COX6B1	201441_at	1
FAM76B	1553749_at+1553750_a_at+226753_at+232048_at	0
ATP6AP2	201442_s_at+201443_s_at+201444_s_at	0
CNN3	201445_at+228297_at	1
CALML6	1552402_at	0
NPEPPS	201454_s_at+201455_s_at+214101_s_at	0
BUB3	201456_s_at+201457_x_at+201458_s_at+209974_s_at+229827_at	0
MAPKAPK2	201460_at+201461_s_at+215050_x_at	1
SPATA25	1553752_at	0
SCRN1	201462_at	1
TALDO1	201463_s_at	1
JUN	201464_x_at+201465_s_at+201466_s_at+213281_at	1
NQO1	201467_s_at+201468_s_at+210519_s_at	1
SHC1	201469_s_at+214853_s_at	1
NXNL1	1553755_at	0
SQSTM1	201471_s_at+213112_s_at+217252_at+217255_at+239004_at+244804_at	1
VBP1	201472_at	1
JUNB	201473_at	1
ITGA3	201474_s_at	0
MARS	201475_x_at+213671_s_at+213672_at	0
RRM1	201476_s_at+201477_s_at	1
DKC1	201478_s_at+201479_at+216212_s_at	0
SUPT5H	201480_s_at	0
GLIS3-AS1	1553756_at	0
PYGB	201481_s_at+243238_at	0
QSOX1	201482_at+226706_at+230523_at	0
SUPT4H1	201483_s_at+201484_at+228828_at	0
RCN2	201485_s_at+201486_at	0
CTSC	201487_at+225646_at+225647_s_at+231234_at	0
PPIF	201489_at+201490_s_at	0
AHSA1	201491_at	1
RPL41	201492_s_at	0
PUM2	201493_s_at+216221_s_at+235995_at	0
IQCG	1553757_at+221185_s_at+229161_at	0
PRCP	201494_at+231588_at	1
USP7	201498_at+201499_s_at+222032_s_at+230967_s_at	1
GRSF1	201501_s_at+201520_s_at+215030_at+221917_s_at	0
NFKBIA	201502_s_at	1
MCM9	1553759_at+219673_at	0
TSN	201504_s_at+201513_at+201515_s_at	0
LAMB1	201505_at+211651_s_at	0
TGFBI	201506_at	0
PFDN1	201507_at	0
IGFBP4	201508_at	1
IDH3B	201509_at+210014_x_at+210418_s_at	0
ELF3	201510_at+210827_s_at+229842_at	0
AAMP	201511_at	0
TOMM70A	201512_s_at+201519_at	1
PRR14L	1553761_at+1558097_at+216555_at+236941_at	0
SRM	201516_at	1
NCBP2	201517_at+201521_s_at	1
CBX1	201518_at	0
SNURF	201522_x_at+206042_x_at	1
UBE2N	201523_x_at+201524_x_at+212751_at	0
AJUBA	1553764_a_at+225806_at+225807_at+243446_at	0
APOD	201525_at	0
ARF5	201526_at	0
ATP6V1F	201527_at	1
RPA1	201528_at+201529_s_at+236675_at	1
EIF4A1	201530_x_at+211787_s_at+214805_at	0
KLHL32	1553765_a_at	0
ZFP36	201531_at	1
PSMA3	201532_at+232648_at+237300_at	0
UBL3	201534_s_at+201535_at	0
DUSP3	201536_at+201537_s_at+201538_s_at	1
FHL1	201539_s_at+201540_at+210298_x_at+210299_s_at+214505_s_at	0
ZNHIT1	201541_s_at	0
SAR1A	201542_at+201543_s_at+210790_s_at	0
PABPN1	201544_x_at+201545_s_at+213046_at	0
DCBLD1	1553768_a_at+226609_at	0
TRIP12	201546_at	0
KDM5B	201547_at+201548_s_at+201549_x_at+211202_s_at	1
ACTG1	201550_x_at+211970_x_at+211983_x_at+211995_x_at+212363_x_at+212988_x_at+213214_x_at+221607_x_at+224585_x_at	0
NLRP5	1552405_at	0
LAMP1	201551_s_at+201552_at+201553_s_at+213728_at	1
SLAMF9	1553769_at+1553770_a_at	0
GYG1	201554_x_at+211275_s_at	0
MCM3	201555_at	1
VAMP2	201556_s_at+201557_at+214792_x_at	1
RAE1	201558_at+211318_s_at+211319_at	1
CLIC4	201559_s_at+201560_at+221881_s_at	1
CLSTN1	201561_s_at	1
SORD	201562_s_at+201563_at+230782_at	0
FSCN1	201564_s_at+210933_s_at	0
ID2	201565_s_at+201566_x_at+213931_at	1
GOLGA4	201567_s_at+215203_at	0
UQCRQ	201568_at	1
SAMM50	201569_s_at+201570_at+230396_at+243239_at	0
DCTD	201571_s_at+201572_x_at+210137_s_at	1
ETF1	201573_s_at+201574_at	1
SNW1	201575_at+215424_s_at+222183_x_at	0
GK5	1553772_at+238121_at+241384_x_at	0
GLB1	201576_s_at	1
NME1	201577_at	1
PODXL	201578_at	1
FAT1	201579_at	1
TMX4	201580_s_at+201581_at+216027_at	0
FLJ31715	1553775_at	0
SEC23B	201582_at+201583_s_at+210293_s_at	0
DDX39A	201584_s_at	0
SFPQ	201585_s_at+201586_s_at+214016_s_at+226898_s_at	0
TXNL1	201588_at+235561_at+243664_at	0
NISCH	201591_s_at+227392_at	1
EIF3H	201592_at	0
ZC3H15	201593_s_at+201595_s_at+210709_at	0
KRT18	201596_x_at	1
UBE2U	1553776_at+242392_at	0
COX7A2	201597_at	0
INPPL1	201598_s_at	0
OAT	201599_at	0
PHB2	201600_at	0
WBSCR27	1553778_at	0
IFITM1	201601_x_at+214022_s_at	1
PPP1R12A	201602_s_at+201603_at+201604_s_at	0
CNN2	201605_x_at	0
PWP1	201606_s_at+201607_at+201608_s_at	1
ICMT	201609_x_at+201610_at+201611_s_at	1
LINC00638	1553780_at	0
ALDH9A1	201612_at	1
AP1G2	201613_s_at	0
RUVBL1	201614_s_at	1
CALD1	201615_x_at+201616_s_at+201617_x_at+205525_at+212077_at+214880_x_at+215198_s_at+215199_at+231881_at+235834_at+243084_at	0
GPAA1	201618_x_at+211060_x_at+215690_x_at	0
PRDX3	201619_at+209766_at	1
MBTPS1	201620_at+217543_s_at	1
NBL1	201621_at+37005_at	0
SND1	201622_at	0
DARS	201623_s_at+201624_at	0
ZC3HAV1L	1553781_at+228280_at	0
INSIG1	201625_s_at+201626_at+201627_s_at	1
RRAGA	201628_s_at	1
IER3	201631_s_at	1
EIF2B1	201632_at	1
RASGEF1B	1553785_at+1554999_at	0
CYB5B	201633_s_at+201634_s_at+227382_at+238554_at	0
CPSF1	201638_s_at+201639_s_at+33132_at	0
CLPTM1	201640_x_at+211136_s_at	0
C11ORF45	1553787_at	0
BST2	201641_at	0
IFNGR2	201642_at	0
KDM3B	201643_x_at+210878_s_at	0
TSTA3	201644_at+36936_at	1
TNC	201645_at+216005_at+237169_at	0
SCARB2	201646_at+201647_s_at+215754_at+224983_at	0
UBE2L6	201649_at	1
KRT19	201650_at+228491_at	1
COPS5	201652_at	1
CNIH	201653_at	0
C21ORF58	1553789_a_at+1555197_a_at+1555198_x_at+1559438_at+1559439_s_at+238541_at	0
HSPG2	201654_s_at+201655_s_at	1
ITGA6	201656_at+215177_s_at	0
ARL1	201657_at+201658_at+201659_s_at	1
ACSL3	201660_at+201661_s_at+201662_s_at	0
KIAA1109	1553792_at+1553793_a_at+212779_at+214929_s_at+216294_s_at+233096_at+233227_at	0
ODF4	1552408_at+1552409_a_at	0
SMC4	201663_s_at+201664_at+215623_x_at	1
RPS17	201665_x_at+211487_x_at+212578_x_at+216348_at	1
TIMP1	201666_at	1
GJA1	201667_at	1
MARCKS	201668_x_at+201669_s_at+201670_s_at+213002_at+225897_at	1
USP14	201671_x_at+201672_s_at+226567_at	1
GYS1	201673_s_at	0
AKAP1	201674_s_at+201675_at+210625_s_at+210626_at	0
PSMA1	201676_x_at+210759_s_at+211746_x_at	1
C3ORF37	201677_at+201678_s_at	0
SRRT	201679_at+201680_x_at+214127_s_at+222046_at+222047_s_at	0
STOML3	1553794_at	0
DLG5	201681_s_at+210469_at+229689_s_at	0
TOX4	201683_x_at+201684_s_at+201685_s_at+217448_s_at+232097_at	0
API5	201686_x_at+201687_s_at+214959_s_at+214960_at+233078_at	0
TPD52	201688_s_at+201689_s_at+201690_s_at+201691_s_at+236655_at	0
EPHB3	1438_at+204600_at	0
LOC150622	1553796_at+1553797_a_at+236739_at+239168_at	0
SIGMAR1	201692_at+214484_s_at	0
EGR1	201693_s_at+201694_s_at+227404_s_at	1
PNP	201695_s_at	1
SRSF4	201696_at+239511_s_at+239512_at+241245_at+242837_at	0
DNMT1	201697_s_at	1
PSMC6	201699_at	1
PGRMC2	201701_s_at+213227_at	0
PPP1R10	201702_s_at+201703_s_at	0
ENTPD6	201704_at+234946_at	0
PSMD7	201705_at+238738_at+244515_at	0
PEX19	201706_s_at+201707_at	0
NIPSNAP1	201708_s_at+201709_s_at	1
MYBL2	201710_at	1
RANBP2	201711_x_at+201712_s_at+201713_s_at+226922_at+242712_x_at	1
TUBG1	201714_at	1
FBXL13	1553798_a_at+1556770_a_at	0
ACIN1	201715_s_at	0
SNX1	201716_at+213364_s_at+214531_s_at+216357_at	0
MRPL49	201717_at	0
EPB41L2	201718_s_at+201719_s_at+231174_s_at+242092_at	1
LAPTM5	201720_s_at+201721_s_at	1
FAM227B	1553799_at+1557429_s_at	0
CDC123	201725_at	0
ELAVL1	201726_at+201727_s_at+227746_at+244660_at	1
KIAA0100	201728_s_at+201729_s_at	1
CLCN3	201732_s_at+201733_at+201734_at+201735_s_at	0
DTD2	1553801_a_at+227158_at	0
MARCH6	201736_s_at+201737_s_at+212498_at+215512_at	0
EIF1B	201738_at+237988_at	0
SGK1	201739_at	0
NDUFS3	201740_at	0
SRSF1	201741_x_at+201742_x_at+208863_s_at+211784_s_at+227164_at	1
CD14	201743_at	1
SOX3	1553802_a_at+214633_at	0
LUM	201744_s_at	1
TWF1	201745_at+214007_s_at+214008_at+243033_at+244199_at	0
TP53	201746_at+211300_s_at	1
SAFB	201747_s_at+201748_s_at+213635_s_at	0
ECE1	201749_at+201750_s_at	0
JOSD1	201751_at	0
SPATA32	1553803_at+1553804_a_at	0
COX6C	201754_at	1
MCM5	201755_at+216237_s_at	0
RPA2	201756_at	1
NDUFS5	201757_at	0
TSG101	201758_at	1
TBCD	201759_at+211052_s_at+216128_at+229191_at+229192_s_at+229767_at	0
WSB2	201760_s_at+213734_at	0
MTHFD2	201761_at+234976_x_at	1
PSME2	201762_s_at	1
DAXX	201763_s_at+216038_x_at	1
TMEM106C	201764_at+239831_at	0
ELAC2	201766_at+201767_s_at	1
CLINT1	201768_s_at+201769_at+230609_at	0
SNRPA	201770_at	1
C3ORF49	1553805_at	0
SCAMP3	201771_at	0
AZIN1	201772_at+212461_at+213747_at	0
ADNP	201773_at+226426_at	0
NCAPD2	201774_s_at	1
RNF13	201779_s_at+201780_s_at	0
NKX2-3	1553808_a_at	0
AIP	201781_s_at+201782_s_at	0
RELA	201783_s_at+209878_s_at+230202_at	0
RNASE1	201785_at+217093_at	0
ADAR	201786_s_at	0
FBLN1	201787_at+202994_s_at+202995_s_at+207834_at+207835_at	0
DHRS7	201789_at+210788_s_at+213868_s_at+236332_at	1
DHCR7	201790_s_at+201791_s_at	1
TMEM252	1553809_a_at	0
AEBP1	201792_at	0
SMG7	201793_x_at+201794_s_at+217189_s_at+236367_at+242575_at	0
LBR	201795_at	1
VARS	201796_s_at+201797_s_at	0
MYOF	201798_s_at+211864_s_at+217518_at	0
SLC29A1	201801_s_at+201802_at	0
TBCB	201804_x_at+211759_x_at+216194_s_at	0
PRKAG1	201805_at	1
KIAA1524	1553810_a_at+231855_at	0
ATXN2L	201806_s_at+207798_s_at	0
VPS26A	201807_at+243316_x_at	0
ENG	201808_s_at+201809_s_at	1
SH3BP5	201810_s_at+201811_x_at+227591_at	1
FAM222A-AS1	1553811_at	0
TOMM7	201812_s_at	0
C4ORF46	201812_s_at+235088_at+238015_at	0
TBC1D5	201813_s_at+201814_at+201815_s_at	0
GBAS	201816_s_at	0
LPCAT1	201818_at	0
KRT5	201820_at	1
TIMM17A	201821_s_at+201822_at+215168_at+215171_s_at	0
TLE6	1553812_at+1553813_s_at+222219_s_at	0
RNF14	201823_s_at+201824_at+243345_at	0
SCCPDH	201825_s_at+201826_s_at	1
SMARCD2	201827_at	1
FAM127A	201828_x_at	0
NET1	201829_at+201830_s_at	1
USO1	201831_s_at+201832_s_at	1
HDAC2	201833_at+242141_at	1
PRKAB1	201834_at+201835_s_at	1
SUPT7L	201836_s_at+201837_s_at+201838_s_at	0
EPCAM	201839_s_at	0
NEDD8	201840_at	0
HSPB1	201841_s_at	1
EFEMP1	201842_s_at+201843_s_at+228421_s_at	0
RYBP	201844_s_at+201845_s_at+201846_s_at	0
BNIP3	201848_s_at+201849_at	1
TCEANC	1553815_a_at+1563862_at+1563863_x_at	0
CAPG	201850_at	0
CLEC4F	1552410_at	0
SH3GL1	201851_at	0
POM121L9P	1553817_at+1553818_x_at+1553900_s_at+206819_at+214570_x_at+222253_s_at+232736_s_at	0
POM121L1P	1553817_at+1553818_x_at+1553900_s_at+214570_x_at	0
POM121L8P	1553817_at+1553818_x_at+1553900_s_at+1557633_at+214570_x_at	0
LOC100294020 /// POM121L4P	1553817_at+1553818_x_at+214570_x_at	0
POM121L10P	1553817_at+1553818_x_at+214570_x_at+231190_at	0
COL3A1	201852_x_at+211161_s_at+215076_s_at+215077_at+232458_at	1
CDC25B	201853_s_at	1
ATMIN	201854_s_at+201855_s_at+238777_x_at	1
ZFR	201856_s_at+201857_at+213286_at+33148_at	0
PLAT	201860_s_at	0
LRRFIP1	201861_s_at+201862_s_at+211452_x_at+215375_x_at+223492_s_at+227391_x_at+227513_s_at+237944_at+238534_at+238840_at	0
FAM32A	201863_at	0
GDI1	201864_at	0
NR3C1	201865_x_at+201866_s_at+211671_s_at+216321_s_at+232431_at	1
TOMM34	201870_at	1
UBXN1	201871_s_at+210623_at	0
ABCE1	201872_s_at+201873_s_at	0
MPZL1	201874_at+201875_s_at+210087_s_at+210210_at+210594_x_at+231621_at	1
HECTD4	1553821_at+1557529_at+1561130_at+211034_s_at+230216_at+244378_at	0
PON2	201876_at+210830_s_at+242700_at	0
ARIH1	201878_at+201879_at+201880_at+201881_s_at	0
B4GALT1	201882_x_at+201883_s_at+211631_x_at+216627_s_at+228498_at+229403_at+238987_at	1
RTP1	1553822_at+1553823_a_at	0
CEACAM5	201884_at+217291_at	0
DCAF11	201886_at+216389_s_at	0
IL13RA1	201887_at+201888_s_at+210904_s_at+211612_s_at	1
FAM3C	201889_at+236316_at+240062_at	0
RRM2	201890_at+209773_s_at	1
B2M	201891_s_at+216231_s_at+232311_at	1
IMPDH2	201892_s_at+241373_at	0
DCN	201893_x_at+209335_at+211813_x_at+211896_s_at+240556_at	1
ARAF	201895_at+230652_at	0
PSRC1	201896_s_at	1
CKS1B	201897_s_at	1
UBE2A	201898_s_at+201899_s_at	1
AKR1A1	201900_s_at+241978_at	0
C16ORF11	1553826_a_at	0
UQCRC1	201903_at	1
CTDSPL	201904_s_at+201905_s_at+201906_s_at+213597_s_at+214187_x_at	0
DVL3	201907_x_at+201908_at	0
RPS4Y1	201909_at	1
GSPT1	201912_s_at+215438_x_at+217595_at+225276_at+234975_at+240452_at	0
COASY	201913_s_at	1
SEC63	201914_s_at+201915_at+201916_s_at+229969_at+235395_at	0
NXPE1	1553828_at+1561387_a_at	0
SLC25A36	201917_s_at+201918_at+201919_at+223698_at+237741_at	0
SLC20A1	201920_at+230494_at	0
CYP1B1-AS1	1553829_at	0
GNG10	201921_at	0
NSA2	201922_at	1
PRDX4	201923_at	0
AFF1	201924_at+211826_s_at+215451_s_at	0
PKP4	201927_s_at+201928_at+201929_s_at+214874_at+240379_at	0
MCM6	201930_at+238977_at	0
ETFA	201931_at	1
CHMP1A	201933_at	0
MAGEA2 /// MAGEA2B	1553830_s_at+214603_at	1
WDR82	201934_at	0
DNPEP	201937_s_at+215135_at+38703_at	0
CDK2AP1	201938_at	0
PLK2	201939_at	0
CPD	201940_at+201941_at+201942_s_at+201943_s_at+229600_s_at	0
APOBEC3D	1553831_at	0
HEXB	201944_at	1
FURIN	201945_at	1
CCT2	201946_s_at+201947_s_at	0
GNL2	201948_at	0
CAPZB	201949_x_at+201950_x_at+215097_at+37012_at	0
LINC00315	1553832_at	0
CIB1	201953_at	1
ARPC1B	201954_at	0
GNPAT	201956_s_at	0
RNF41	201961_s_at+201962_s_at	0
COL6A5	1553834_at+1553835_a_at	0
DEFB106A /// DEFB106B	1552411_at+1552412_a_at	0
ACSL1	201963_at+207275_s_at	1
SETX	201964_at+201965_s_at+232229_at	0
NDUFS2	201966_at	0
PGM1	201968_s_at	1
NASP	201969_at+201970_s_at+237276_at+242918_at	0
ATP6V1A	201971_s_at+201972_at	0
CCZ1	201973_s_at+201974_s_at+208310_s_at	0
CCZ1B	201973_s_at+208310_s_at+215024_at	0
KIAA0141	201977_s_at+201978_s_at+227056_at+238659_at	0
PPP5C	201979_s_at+215705_at	0
PGAM5	1553837_at+1555943_at	0
KIAA0196	201985_at	1
MED13	201986_at+201987_at+223780_s_at+244611_at	0
CREBL2	201988_s_at+201989_s_at+201990_s_at	0
C4ORF45	1553838_at	0
KIF5B	201991_s_at+201992_s_at+224662_at	0
MORF4L2	201994_at+243683_at+243857_at	0
EXT1	201995_at+214985_at+230183_at	1
ST6GAL1	201998_at+214970_s_at+214971_s_at	0
DYNLT1	201999_s_at	0
NDUFA6	202000_at+202001_s_at	0
ACAA2	202002_at+202003_s_at	0
CCDC149	1553839_at+1553840_a_at+226139_at+226141_at	0
SDHC	202004_x_at+210131_x_at+215088_s_at+216591_s_at+238056_at	0
ST14	202005_at+216905_s_at+216906_at	0
PTPN12	202006_at+216884_at+216915_s_at	1
TWF2	202009_at	1
ZNF410	202010_s_at+209944_at	0
TJP1	202011_at+214168_s_at	1
EXT2	202012_s_at+202013_s_at	0
PPP1R15A	202014_at+37028_at	0
METAP2	202015_x_at+209861_s_at+213899_at+227993_at	0
MEST	202016_at	1
EPHX1	202017_at	1
LTF	202018_s_at	1
LANCL1	202019_s_at+202020_s_at	0
BEND2	1553842_at	0
EIF1	202021_x_at+211956_s_at+212130_x_at+212225_at+212227_x_at+217672_x_at+228967_at	0
ALDOC	202022_at	1
EFNA1	202023_at	0
ASNA1	202024_at	0
ACAA1	202025_x_at+214274_s_at	1
SDHD	202026_at+215652_at	0
TMEM184B	202027_at	0
RPL38	202028_s_at+202029_x_at+221943_x_at	0
BCKDK	202030_at	0
C10ORF67	1553843_at+1553844_a_at+1553845_x_at	0
MAN2A2	202032_s_at+219999_at	0
RB1CC1	202033_s_at+202034_x_at	0
SFRP1	202035_s_at+202036_s_at+202037_s_at+228413_s_at	0
UBE4A	202038_at	0
MYO18A	202039_at	1
KDM5A	202040_s_at+215698_at+226367_at+226371_at+230226_s_at	1
FIBP	202041_s_at	0
HARS	202042_at	0
SMS	202043_s_at	0
ARHGAP35	202044_at+202045_s_at+202046_s_at+229394_s_at+229397_s_at	0
CBX6	202047_s_at+202048_s_at	0
ZMYM4	202049_s_at+202050_s_at+202051_s_at	0
RAI14	202052_s_at	1
ALDH3A2	202053_s_at+202054_s_at+210544_s_at	1
KPNA1	202055_at+202056_at+202057_at+202058_s_at+202059_s_at+213741_s_at	0
CTR9	202060_at+228190_at	0
SEL1L	202061_s_at+202062_s_at+202063_s_at+202064_s_at+230265_at	1
SPERT	1553846_at+1553847_a_at	0
PPFIA1	202065_s_at+202066_at+210235_s_at+210236_at	0
LDLR	202067_s_at+202068_s_at+217005_at+217103_at+217173_s_at+217183_at	1
IDH3A	202069_s_at+202070_s_at+231137_at	1
SDC4	202071_at	0
HNRNPL	202072_at+221860_at+35201_at	0
OPTN	202073_at+202074_s_at	0
PLTP	202075_s_at	0
BIRC2	202076_at	1
NDUFAB1	202077_at	0
COPS3	202078_at	0
CCDC26	1553849_at	0
IER2	202081_at	1
SEC14L1	202082_s_at+202083_s_at+202084_s_at+240036_at	0
TJP2	202085_at+232017_at+237132_at+242991_at	0
MX1	202086_at	1
CTSL1	202087_s_at	1
UQCR11	202090_s_at+223613_at	0
ARL2BP	202091_at+202092_s_at	0
PAF1	202093_s_at	1
C21ORF88	1553850_at+1555231_a_at	0
BIRC5	202094_at+202095_s_at+210334_x_at	1
TSPO	202096_s_at	0
PRMT2	202098_s_at+210384_at+221564_at+228722_at+228725_x_at	0
DGCR2	202099_s_at+214198_s_at+227028_s_at	0
RALB	202100_at+202101_s_at	1
SPIC	1553851_at	0
BRD4	202102_s_at+202103_at+226052_at+226054_at+239000_at+240360_at	0
SPG7	202104_s_at+214494_s_at+230884_s_at+230885_at+235325_at+238286_at	0
IGBP1	202105_at	0
MCM2	202107_s_at	1
PEPD	202108_at	0
ARFIP2	202109_at	1
COX7B	202110_at+239252_at	0
SLC4A2	202111_at	0
VWF	202112_at+233980_s_at	1
SNX2	202113_s_at+202114_at+232049_at	0
VPS13B	1553852_at+213243_at+220400_at+236254_at	0
DPF2	202116_at	0
ARHGAP1	202117_at+216689_x_at+217153_at+241419_at	1
CPNE3	202118_s_at+202119_s_at	1
AP2S1	202120_x_at+208074_s_at+211047_x_at	0
CHMP2A	202121_s_at	0
PLIN3	202122_s_at	0
ABL1	202123_s_at	1
P2RY10	1553856_s_at+214615_at	1
TRAK2	202124_s_at+202125_s_at	1
PRPF4B	202126_at+202127_at+211090_s_at+237093_at	0
RIOK3	202129_s_at+202130_at+202131_s_at+215588_x_at+240583_at	0
IGSF22	1553857_at	0
WWTR1	202132_at+202133_at+202134_s_at	0
ACTR1B	202135_s_at	0
AIMP2	202138_x_at+209971_x_at+209972_s_at	0
AKR7A2	202139_at+214259_s_at	1
CLK3	202140_s_at	0
COPS8	202141_s_at+202142_at+202143_s_at+214260_at+236204_at+243152_at	0
ZBTB3	1553858_at+220391_at	0
ADSL	202144_s_at+210250_x_at	1
LY6E	202145_at	0
IFRD1	202146_at+202147_s_at+230048_at	0
PYCR1	202148_s_at	1
UBAC1	202151_s_at	0
USF2	202152_x_at+214879_x_at+215737_x_at	0
NUP62	202153_s_at+207740_s_at+214935_at+236505_at	1
TPH1	1553859_at+214601_at	0
TUBB3	202154_x_at+213476_x_at	1
NUP214	202155_s_at+211261_at+228902_at	0
FARSA	202159_at+216602_s_at	0
CREBBP	202160_at+211808_s_at+228177_at+235858_at	1
DCST1	1553860_at	0
PKN1	202161_at	0
CNOT8	202162_s_at+202163_s_at+202164_s_at	0
WFDC9	1552414_at+1552415_a_at	0
PPP1R2	202165_at+202166_s_at+213774_s_at+236754_at	0
MMS19	202167_s_at	0
TAF9	202168_at+203893_at	1
AASDHPPT	202169_s_at+202170_s_at+224313_at	1
VEZF1	202171_at+202172_at+202173_s_at	0
PCM1	202174_s_at+209996_x_at+209997_x_at+214118_x_at+214937_x_at+228905_at	1
CHPF	202175_at	0
TCP11L2	1553861_at+1559413_at+1565000_a_at+1565525_a_at+1565527_x_at+1569206_at+1569207_s_at	0
ERCC3	202176_at	0
BLMH	202179_at	1
MVP	202180_s_at	1
KIAA0247	202181_at	0
KAT2A	202182_at	0
KIF22	202183_s_at+216969_s_at	0
NUP133	202184_s_at+233421_s_at	1
WDFY4	1553863_at+229597_s_at	0
PLOD3	202185_at	1
PPP2R5A	202186_x_at+202187_s_at	1
NUP93	202188_at	1
PTBP1	202189_x_at+211270_x_at+211271_x_at+212015_x_at+212016_s_at+216306_x_at+226491_x_at+231158_x_at+236819_at	0
CSTF1	202190_at+32723_at	0
GAS7	202191_s_at+202192_s_at+207704_s_at+210872_x_at+211067_s_at	0
GPR26	1553864_at+1553865_a_at+244617_at	0
LIMK2	202193_at+210582_s_at+217475_s_at	0
DKK3	202196_s_at+207875_at+214247_s_at+221126_at+221127_s_at+230508_at	0
MTMR3	202197_at+202198_s_at+211507_s_at+226956_at	0
SRPK1	202199_s_at+202200_s_at	0
BLVRB	202201_at	0
LAMA4	202202_s_at+210089_s_at+210989_at+210990_s_at+216081_at	0
AMFR	202203_s_at+202204_s_at	0
VASP	202205_at	0
ARL4C	202206_at+202207_at+202208_s_at+213759_at	1
LSM3	202209_at+236363_at	0
GSK3A	202210_x_at+632_at	0
ARFGAP3	202211_at	0
PES1	202212_at+236434_at	0
DDR1	1007_s_at+207169_x_at+208779_x_at+210749_x_at	1
CUL4B	202213_s_at+202214_s_at+210257_x_at+215997_s_at	0
KIAA0825	1553868_a_at+233915_at	0
C21ORF33	202217_at+210667_s_at	0
FADS2	202218_s_at+243953_at	0
SLC6A8	202219_at+210854_x_at+213843_x_at+215812_s_at+226903_s_at+226904_at	1
KIAA0907	202220_at	1
EP300	202221_s_at+213579_s_at	1
DES	202222_s_at+214027_x_at+216947_at	1
STT3A	202223_at	0
CRK	202224_at+202225_at+202226_s_at	1
SESN3	1553869_at+225123_at+235150_at+235683_at+235684_s_at+242899_at	0
BRD8	202227_s_at+210352_at+242265_at	0
NPTN	202228_s_at	0
CSNK1G2-AS1	1553871_at	0
EIF3M	202231_at+202232_s_at+215190_at+240513_at	0
UQCRH	202233_s_at	0
NNMT	202237_at+202238_s_at	1
PARP4	202239_at	0
PLK1	202240_at	1
TRIB1	202241_at+235641_at+239818_x_at	1
TSPAN7	202242_at	0
PSMB4	202243_s_at+202244_at	0
C17ORF103	1553872_at+226657_at	0
LSS	202245_at+211018_at+211019_s_at	1
CDK4	202246_s_at	1
MTA1	202247_s_at+211783_s_at	1
E2F4	202248_at+38707_r_at	0
PRPF3	202251_at	0
RAB13	202252_at	0
SIPA1L1	202254_at+202255_s_at	0
KLHL34	1553873_at+238832_at	0
CD2BP2	202256_at+202257_s_at	0
N4BP2L2	202258_s_at+202259_s_at+214748_at+214753_at+221899_at+235547_at+242576_x_at	0
STXBP1	202260_s_at	1
VPS72	202261_at	1
ZSCAN10	1553874_a_at+1553875_s_at	0
DDAH2	202262_x_at+214909_s_at+215537_x_at	0
TOMM40	202264_s_at	0
BMI1	202265_at	0
TDP2	202266_at	0
LAMC2	202267_at+207517_at	1
NAE1	202268_s_at	0
GBP1	202269_x_at+202270_at+231577_s_at+231578_at	0
PDGFRB	202273_at	0
ACTG2	202274_at+241148_at	1
G6PD	202275_at	1
SHFM1	202276_at	0
C14ORF2	202279_at+210532_s_at	0
GAK	202280_at+202281_at+40225_at	0
HSD17B10	202282_at	1
SERPINF1	202283_at	0
TACSTD2	202285_s_at+202286_s_at+202287_s_at+227128_s_at	0
SAMD3	1553876_at+236782_at	0
MTOR	202288_at+215381_at	0
PDAP1	202290_at+217624_at	0
MGP	202291_s_at+238481_at	0
GOT1L1	1553878_at+1553879_a_at	0
LYPLA2	202292_x_at+215566_x_at+215568_x_at	0
STAG1	202293_at+202294_at+232588_at	0
CTSH	202295_s_at	0
RER1	202296_s_at+202297_s_at+213114_at+213296_at	0
NDUFA1	202298_at	1
LAMTOR5	202299_s_at+202300_at	0
RSRC2	202301_s_at+202302_s_at	0
SMARCA5	202303_x_at+213251_at+213859_x_at	1
FNDC3A	202304_at+215910_s_at+238961_s_at+241611_s_at	0
FEZ2	202305_s_at+210704_at+215000_s_at	1
POLR2G	202306_at	0
TAP1	202307_s_at	1
MTHFD1	202309_at	1
C10ORF91	1553880_at	0
PPP2R2A	202313_at+228013_at+236492_at+237636_at	0
CYP51A1	202314_at+216607_s_at	1
BCR	202315_s_at+217223_s_at+226602_s_at	0
UBE4B	202316_x_at+202317_s_at+210685_s_at+215533_s_at+226746_s_at	0
SENP6	202318_s_at+202319_at+214790_at	1
GTF3C1	202320_at+35671_at	0
MGC16142	1553881_at	0
GGPS1	202321_at+202322_s_at	0
ACBD3	202323_s_at+202324_s_at	1
ATP5J	202325_s_at	1
EHMT2	202326_at+207484_s_at+229079_at	0
PKD1	202327_s_at+202328_s_at+216949_s_at	0
CSK	202329_at	1
UNG	202330_s_at	0
BCKDHA	202331_at	0
CSNK1E	202332_at+222015_at+225756_at+226858_at+234943_at	1
UBE2B	202333_s_at+202334_s_at+202335_s_at+211763_s_at+224118_at+228588_s_at+239163_at	0
PAM	202336_s_at+212958_x_at+214620_x_at	0
PMF1	202337_at+206956_at	0
NR4A1	202340_x_at+210226_at+211143_x_at	0
TRIM2	202341_s_at+202342_s_at+214248_s_at+214249_at+215945_s_at+243945_at	1
ZNF99	1553883_at+1553885_x_at	0
COX5B	202343_x_at+211025_x_at+213735_s_at+213736_at	0
HSF1	202344_at+213756_s_at	0
FABP5	202345_s_at	0
UBE2K	202346_at+202347_s_at+225179_at	1
MATN2	202350_s_at	0
ITGAV	202351_at	0
PSMD12	202352_s_at+202353_s_at	1
GTF2F1	202354_s_at+202355_s_at+202356_s_at	0
CFB	202357_s_at+211920_at	0
MAML1	202360_at	0
SEC24C	202361_at	0
SPOCK1	202363_at	0
MXI1	202364_at	0
CCDC108	1553886_at+1556969_at+239508_x_at	0
UNC119B	202365_at+236272_at	0
ACADS	202366_at	0
CUX1	202367_at+214743_at+225935_at+225937_at+227069_at	0
CBFB	202370_s_at+206788_s_at	0
SIGLECL1	1553887_at	0
TCEAL4	202371_at	1
RAB3GAP2	202372_at+202373_s_at+202374_s_at+216057_at+243851_at	0
SEC24D	202375_at+215209_at+215641_at	0
SERPINA3	202376_at	1
LEPROT	202377_at+202378_s_at+227095_at	0
LDHAL6A	1553888_at	0
GNPDA1	202382_s_at	1
KDM5C	202383_at+239207_at	0
TCOF1	202384_s_at+202385_s_at+244686_at	0
BAG1	202387_at+211475_s_at+229720_at	0
RGS2	202388_at	1
HTT	202389_s_at+202390_s_at	0
MRGPRX2	1553889_at	0
BASP1	202391_at	0
PISD	202392_s_at	0
KLF10	202393_s_at	0
ABCF3	202394_s_at	1
TCERG1	202396_at	1
NUTF2	202397_at+228379_at	0
AP3S2	202398_at+202399_s_at+213215_at	0
SRF	202400_s_at+202401_s_at	0
NEDD1	1552417_a_at+1560116_a_at+234984_at	0
COL1A2	202403_s_at+202404_s_at+229218_at	1
NTN5	1553890_s_at+1558247_s_at	0
TIAL1	202405_at+202406_s_at+217500_at	0
PRPF31	202407_s_at+202408_s_at+214380_at	0
IGF2 /// INS-IGF2	202409_at+202410_x_at+210881_s_at	0
KLF17	1553891_at	0
IFI27	202411_at	1
USP1	202412_s_at+202413_s_at	1
ERCC5	202414_at	0
HSPBP1	202415_s_at	0
KEAP1	202417_at	1
YIF1A	202418_at	0
DHX9	202420_s_at+212105_s_at+212107_s_at	0
CCDC105	1553893_at	0
MAP2K2	202424_at+213487_at+213490_s_at	0
PPP3CA	202425_x_at+202429_s_at+202457_s_at	0
RXRA	202426_s_at+202449_s_at	0
MPC2	202427_s_at+227669_at	1
DBI	202428_x_at+209389_x_at+211070_x_at	0
PLSCR1	202430_s_at+202446_s_at+244315_at	1
CCDC122	1553894_at	0
MYC	202431_s_at+244089_at	1
PPP3CB	202432_at+209817_at	0
SLC35B1	202433_at	1
CYP1B1	202434_s_at+202435_s_at+202436_s_at+202437_s_at	1
IDS	202438_x_at+202439_s_at+206342_x_at+210666_at+211782_at+212221_x_at+212223_at+213821_s_at+217432_s_at+236823_at	0
ST5	202440_s_at	0
C11ORF42	1553895_at	0
ERLIN1	202441_at+202444_s_at	0
AP3S1	202442_at	0
NOTCH2	202443_x_at+202445_s_at+210756_s_at+212377_s_at	1
DECR1	202447_at	1
ZER1	202448_s_at+202452_at+202456_s_at+230358_at	0
CTSK	202450_s_at	0
DKFZP434L192	1553898_a_at	0
GTF2H1	202451_at+202453_s_at+242656_at	0
HDAC5	202455_at+229408_at	0
PRSS23	202458_at+226279_at+229441_at	1
LPIN2	202459_s_at+202460_s_at	0
EIF2B2	202461_at	0
DDX46	202462_s_at+228039_at	0
TTLL10	1552418_at+1552419_s_at+236418_at	0
MBD3	202463_s_at+41160_at	0
PFKFB3	202464_s_at	0
PCOLCE	202465_at	1
PAPD7	202466_at	1
COPS2	202467_s_at+209838_at	0
CTNNAL1	202468_s_at	1
CPSF6	202469_s_at+202470_s_at+226934_at	0
ZNF486	1553901_x_at	0
IDH3G	202471_s_at+214333_x_at	0
MPI	202472_at+230524_at	1
HCFC1	202473_x_at+202474_s_at+231177_at	0
TMEM147	202475_at	0
TUBGCP2	202476_s_at+202477_s_at+213563_s_at	0
TRIB2	202478_at+202479_s_at	0
DEDD	202480_s_at+211255_x_at+215158_s_at	0
CXORF22	1553905_at	0
DHRS3	202481_at	0
RANBP1	202482_x_at+202483_s_at+221915_s_at	0
MBD2	202484_s_at+202485_s_at+214396_s_at+214397_at	0
H2AFV	202487_s_at+212205_at+212206_s_at+227085_at	1
FXYD3	202488_s_at+202489_s_at	0
IKBKAP	202490_at+202491_s_at	1
ATG9A	202492_at	0
CSH1	202493_x_at+206475_x_at+208068_x_at+208069_x_at+208356_x_at+208357_x_at+211739_x_at	0
PPIE	202494_at+210502_s_at+229375_at	1
TBCC	202495_at	0
FGD2	1553906_s_at+1559091_s_at+1565751_at+1565752_at+1565754_x_at+215602_at+242632_at	0
EDC4	202496_at	0
SLC2A3	202497_x_at+202498_s_at+202499_s_at+216236_s_at+222088_s_at	1
DNAJB2	202500_at	1
EXD1	1553907_a_at	0
MAPRE2	202501_at+211556_at+213489_at	0
ACADM	202502_at	1
KIAA0101	202503_s_at+211713_x_at	1
TRIM29	202504_at+211001_at+211002_s_at	0
SSFA2	202506_at+229744_at+236207_at	0
TNFAIP2	202509_s_at+202510_s_at	0
ATG5	202511_s_at+202512_s_at+210639_s_at	0
FAM178A	1553909_x_at+203481_at+203482_at+235590_at	0
PPP2R5D	202513_s_at+211159_s_at	0
DLG1	202514_at+202515_at+202516_s_at+215988_s_at+217208_s_at+229703_at+230229_at	0
CRMP1	202517_at	0
BCL7B	202518_at	1
MLH1	202520_s_at	0
NBPF4	1553910_at	0
CTCF	202521_at	1
PITPNB	202522_at	0
SPOCK2	202523_s_at+202524_s_at	0
PRSS8	202525_at	1
MAPK14	202530_at+210449_x_at+211087_x_at+211561_x_at	1
ZNF663	1553911_at	0
IRF1	202531_at+238725_at	0
DHFR	202532_s_at+202533_s_at+202534_x_at+48808_at	1
FADD	202535_at	0
CHMP2B	202536_at+202537_s_at+202538_s_at	1
HMGCR	202539_s_at+202540_s_at	1
LINC00955	1553912_at	0
AIMP1	202541_at+202542_s_at+227605_at+235594_at	0
GMFB	202543_s_at+202544_at	0
PRKCD	202545_at	1
VAMP8	202546_at	0
VAPB	202549_at+202550_s_at+225923_at	1
MGC34800	1553914_at	0
CRIM1	202551_s_at+202552_s_at+228496_s_at	1
GSTM3	202554_s_at+235867_at	1
MCRS1	202556_s_at	0
HSPA13	202557_at+202558_s_at	1
CHTOP	202559_x_at+202560_s_at+209927_s_at	0
C10ORF126	1553915_at	0
C14ORF1	202562_s_at+202563_at+217188_s_at	0
ARL2	202564_x_at	0
SVIL	202565_s_at+202566_s_at+217634_at	0
SNRPD3	202567_at	1
MARK3	202568_s_at+202569_s_at+232537_x_at	0
CSNK1G2	202573_at+202574_s_at	0
PIKFYVE	1553917_at+1557719_at+213111_at	0
CRABP2	202575_at	0
DDX19B	202576_s_at+230974_at	0
HMGN4	202579_x_at+209786_at+209787_s_at	0
FOXM1	202580_x_at	1
LINC00479	1553918_at	0
RANBP9	202582_s_at+202583_s_at+216125_s_at+243108_at	0
POLR2L	202586_at+211730_s_at	0
AK1	202587_s_at+202588_at	0
PDK2	202590_s_at+213724_s_at	0
C9ORF62	1553919_at	0
BLOC1S1	202592_at	0
GDE1	202593_s_at+226214_at	0
LEPROTL1	202594_at+202595_s_at	1
ENSA	202596_at+221486_at+221487_s_at+228851_s_at+228852_at	0
S100A13	202598_at+213481_at	1
NRIP1	202599_s_at+202600_s_at	1
HTATSF1	202601_s_at+202602_s_at	1
ADAM10	202603_at+202604_x_at+214895_s_at	1
C9ORF84	1553920_at+233504_at	0
GUSB	202605_at+230125_at	1
TLK1	202606_s_at+210379_s_at+211077_s_at+241642_x_at+241643_at+244389_at	0
EPS8	202609_at	0
MED14	202610_s_at+202611_s_at+202612_s_at+215167_at+217120_s_at	0
SLC22A24	1553923_at	0
CTPS1	202613_at	1
SLC30A9	202614_at+229500_at	0
GNAQ	202615_at+211426_x_at+224861_at+224862_at+224863_at	1
MECP2	202616_s_at+202617_s_at+202618_s_at	0
PLOD2	202619_s_at+202620_s_at	0
FMO9P	1553924_at	0
IRF3	202621_at	0
ATXN2	202622_s_at	0
EAPP	202623_at	1
CABIN1	202624_s_at+37652_at	0
LYN	202625_at+202626_s_at+210754_s_at	1
APPBP2	202629_at+202630_at+202631_s_at+215402_at	1
C7ORF33	1553927_at	0
DPH1 /// OVCA2	202632_at+222041_at	0
TOPBP1	202633_at	1
POLR2K	202634_at+202635_s_at	1
ICAM1	202637_s_at+202638_s_at+215485_s_at	1
RANBP3	202639_s_at+202640_s_at+208272_at+210120_s_at	0
TRRAP	202642_s_at+214908_s_at	0
TNFAIP3	202643_s_at+202644_s_at	1
ELMOD2	1553928_at+1557836_at+1557837_a_at+226502_at	0
MEN1	202645_s_at	0
CSDE1	202646_s_at+219939_s_at+222975_s_at	0
NRAS	202647_s_at+224985_at	1
RPS19	202648_at+202649_x_at+213414_s_at+242451_x_at	0
KIAA0195	202650_s_at+222210_at	0
CALR3	1552421_a_at	0
ACER1	1553929_at	0
APBB1	202652_at	0
MANF	202655_at	0
SERTAD2	202656_s_at+202657_s_at	0
PEX11B	202658_at	0
PSMB10	202659_at	1
ITPR2	202660_at+202661_at+202662_s_at+211360_s_at	1
TAAR1	1553930_at	0
WIPF1	202663_at+202664_at+202665_s_at+231182_at	0
ACTL6A	202666_s_at	1
SLC39A7	202667_s_at	0
SLC39A4	202667_s_at+219215_s_at	1
EFNB2	202668_at+202669_s_at	0
MAP2K1	202670_at	0
OSTCP1	1553931_at	0
DPM1	202673_at	0
SDHB	202675_at+214166_at	1
FASTK	202676_x_at+210975_x_at+214114_x_at	0
RASA1	202677_at+210621_s_at	1
ESRRA	1487_at+203193_at	0
GTF2A2	202678_at+230376_at+243985_at	1
NPC1	202679_at+217584_at	1
GTF2E2	202680_at	1
LINC00305	1553934_at	0
USP4	202681_at+202682_s_at+211800_s_at+244192_x_at	0
RNMT	202683_s_at+202684_s_at	1
AXL	202685_s_at+202686_s_at	0
TNFSF10	202687_s_at+202688_at+214329_x_at	1
RBM15B	202689_at+226987_at	1
SNRPD1	202690_s_at+202691_at	0
MGC2848	1553935_at+1553936_a_at	0
STK17A	202693_s_at+202694_at+202695_s_at	0
OXSR1	202696_at	1
NUDT21	202697_at+213461_at+224830_at	1
TMEM63A	202699_s_at+202700_s_at+214833_at+215583_at	0
TRIM26	202702_at	0
DUSP11	202703_at	1
TOB1	202704_at+228834_at	0
UMPS	202706_s_at+202707_at+215165_x_at+239800_at	0
HIST2H2BE	202708_s_at	1
FMOD	202709_at	0
BET1	202710_at	0
EFNB1	202711_at	0
CKMT1A /// CKMT1B	202712_s_at	0
KIAA0391	202713_s_at+202714_s_at	0
STK32A	1553938_a_at+1559624_at+229866_at+239353_at	0
PTPN1	202716_at+217686_at+217689_at+239526_x_at	1
CDC16	202717_s_at+209658_at+209659_s_at	1
IGFBP2	202718_at	0
TES	202719_s_at+202720_at+244870_at	1
GFPT1	202721_s_at+202722_s_at+226886_at+227027_at	1
FOXO1	202723_s_at+202724_s_at+228484_s_at	0
LRRC28	1553940_a_at+227423_at+238897_at+239471_at	0
POLR2A	202725_at+217415_at+217420_s_at	0
LIG1	202726_at	1
IFNGR1	202727_s_at+211676_s_at+242903_at	1
LTBP1	202728_s_at+202729_s_at	0
NS3BP	1553943_at	0
PKIG	202732_at	1
TRIP10	202734_at	0
EBP	202735_at+213787_s_at+213789_at+231320_at	1
LSM4	202736_s_at+202737_s_at+212924_s_at	0
PHKB	202738_s_at+202739_s_at+238601_at+242248_at	1
ABHD14A	202740_at+210006_at	0
ACY1	202740_at+238849_at	0
PRKACB	202741_at+202742_s_at+235780_at	1
PIK3R3	202743_at+211580_s_at	1
MIA2	1553944_at+221177_at	0
SLC20A2	202744_at+229371_at+231818_x_at	0
USP8	202745_at+229501_s_at	0
ITM2A	202746_at+202747_s_at	0
GBP2	202748_at	0
WRB	202749_at	1
TFIP11	202750_s_at+202751_at	0
C10ORF25	1552422_at	0
GPHB5	1553945_at	0
SLC7A8	202752_x_at+216092_s_at+216603_at+216604_s_at+217248_s_at	0
R3HDM1	202754_at+210714_at	0
GPC1	202755_s_at+202756_s_at	1
NELFB	202757_at	0
RFXANK	202758_s_at	0
AKAP2 /// PALM2-AKAP2	202759_s_at+202760_s_at+226694_at	0
DCD	1553946_at	0
ROCK2	202762_at+211504_x_at	0
CASP3	202763_at+236729_at	1
STIM1	202764_at	0
FBN1	202765_s_at+202766_s_at+235318_at	1
ACP2	202767_at	0
FOSB	202768_at	1
HMGCL	202772_at	0
SFSWAP	202773_s_at+202774_s_at+202775_s_at+240078_at	0
EXOSC6	1553947_at+1558044_s_at+227696_at	0
DNTTIP2	202776_at	1
SHOC2	202777_at	0
ZMYM2	202778_s_at+210281_s_at+210282_at+226512_at+240642_at+241800_x_at+242597_at	1
UBE2S	202779_s_at	0
OXCT1	202780_at+244134_at	1
INPP5K	202781_s_at+202782_s_at	0
NNT	202783_at+202784_s_at+238530_at+244531_at	1
IQSEC3	1553949_at+1556872_s_at+213834_at+242694_at	0
STK39	202786_at	0
MAPKAPK3	202787_s_at+202788_at	1
PLCG1	202789_at+216551_x_at	0
CLDN7	202790_at	1
LPCAT3	202793_at+213615_at	0
INPP1	202794_at	1
ZDHHC19	1553952_at+231122_x_at	0
SYNPO	202796_at+235128_at+235914_at	0
SACM1L	202797_at	1
SEC24B	202798_at	0
CLPP	202799_at	0
PRKACA	202801_at+216234_s_at	1
DHPS	202802_at+207831_x_at+211558_s_at	0
ABCC1	202804_at+202805_s_at	1
ALG14	1553954_at+228871_at	0
DBN1	202806_at+217025_s_at	0
TOM1	202807_s_at	0
WBP1L	202808_at	0
INTS3	202809_s_at+211132_at	1
DRG1	202810_at	0
STAMBP	202811_at+227515_at+235361_at	1
GAA	202812_at	1
PPP1R21	1553955_at+1554145_a_at	0
TARBP1	202813_at	1
HEXIM1	202814_s_at+202815_s_at+214188_at+238442_at	0
SS18	202816_s_at+202817_s_at+209954_x_at+216684_s_at+219108_x_at	0
AHR	202820_at	1
TCEB1	202823_at+202824_s_at	1
TMEM237	1553956_at+228255_at	0
SPINT1	202826_at+235546_at	0
VAMP7	202829_s_at	1
SLC37A4	202830_s_at+217289_s_at	1
ZNF564	1553957_at	0
GPX2	202831_at+239595_at	1
GCC2	202832_at+237565_at	0
SERPINA1	202833_s_at+211428_at+211429_s_at+230318_at	0
AGT	202834_at	0
TXNL4A	202835_at+202836_s_at	0
TRAFD1	202837_at+242497_at+243196_s_at+35254_at	0
FUCA1	202838_at+229137_at	0
NDUFB7	202839_s_at+211407_at	0
TAF15	202840_at+227884_at+227891_s_at+234168_at	0
OGFR	202841_x_at+210443_x_at+211512_s_at+211513_s_at	0
RALBP1	202844_s_at+202845_s_at+226957_x_at	0
B3GALT6	1553959_a_at+225733_at+226427_s_at	1
PIGC	202846_s_at+215242_at+216593_s_at	0
PCK2	202847_at	1
GRK6	202848_s_at+202849_x_at+210981_s_at+211543_s_at	0
AAGAB	202851_at+202852_s_at+243284_at	0
SNX21	1553960_at+1553961_s_at+226595_at	0
RYK	202853_s_at+214172_x_at+216976_s_at	0
SLC16A3	202855_s_at+202856_s_at+213522_s_at+217685_at+217691_x_at	0
U2AF1	202858_at+231904_at+232141_at+242499_at	0
IL8	202859_x_at+211506_s_at	1
DENND4B	202860_at	0
PER1	202861_at+242832_at+36829_at	0
FAH	202862_at+236481_at	1
SP100	202863_at+202864_s_at+210218_s_at+210219_at+210985_s_at+237426_at	0
DNAJB12	202865_at+202866_at+202867_s_at+214338_at	0
POP4	202868_s_at+227583_at	1
OAS1	202869_at+205552_s_at	1
CDC20	202870_s_at	1
TRAF4	202871_at+211899_s_at+235688_s_at+242473_at	0
ATP6V1C1	202872_at+202873_at+202874_s_at+226463_at	0
RHOB	1553962_s_at+1553963_at+1553965_x_at+212099_at	0
ETV3	1552423_at+214480_at+227200_at	0
PBX2	202875_s_at+202876_s_at+211096_at+211097_s_at	0
CD93	202877_s_at+202878_s_at	0
CYTH1	202879_s_at+202880_s_at	1
NOL7	202881_x_at+202882_x_at+210097_s_at+213838_at	0
PPP2R1B	202883_s_at+202884_s_at+202885_s_at+202886_s_at+222351_at	0
DDIT4	202887_s_at	1
ANPEP	202888_s_at+234458_at+234576_at	0
MAP7	202889_x_at+202890_at+215471_s_at	1
NIT1	202891_at+241395_at	1
CDC23	202892_at+223651_x_at	0
UNC13B	202893_at	0
EPHB4	202894_at+216680_s_at	0
SIRPA	202895_s_at+202896_s_at+202897_at+217024_x_at	0
SRSF3	202899_s_at+208672_s_at+208673_s_at+232392_at+235324_at+237485_at	0
E2F1	2028_s_at+204947_at	1
NUP88	202900_s_at+214192_at+230274_s_at	1
CTSS	202901_x_at+202902_s_at+232617_at	1
ADAT3	1553967_at+1553968_a_at+230634_x_at	0
LSM5	202903_at+202904_s_at+211747_s_at	1
NBN	202905_x_at+202906_s_at+202907_s_at+217299_s_at+240510_at	0
EPM2AIP1	202909_at+227847_at+236314_at	0
CD97	202910_s_at	1
MSH6	202911_at+211449_at+211450_s_at+240148_at	1
ADM	202912_at	1
ARHGEF11	202913_at+202914_s_at+238730_at	0
FAM20B	202915_s_at+202916_s_at	1
S100A8	202917_s_at+214370_at	1
MOB4	202918_s_at+202919_at	1
ANK2	202920_at+202921_s_at+216195_at+232606_at	0
CEL	1553970_s_at+205910_s_at	1
PLAGL2	202924_s_at+202925_s_at	0
NBAS	202926_at+240579_at+242049_s_at	0
PIN1	202927_at	1
PHF1	202928_s_at+40446_at	0
DDT	202929_s_at	0
SUCLA2	202930_s_at	1
BIN1	202931_x_at+210201_x_at+210202_s_at+214439_x_at+214643_x_at	0
YES1	202932_at+202933_s_at+210917_at	0
GATS	1553971_a_at+227321_at	0
HK2	202934_at+222305_at	0
SOX9	202935_s_at+202936_s_at	0
RRP7A	202937_x_at+202938_x_at+214828_s_at+229564_at+33307_at	0
LOC100510451	202938_x_at	0
RRP7B	202938_x_at+210584_s_at+214828_s_at	0
ZMPSTE24	202939_at	0
NDUFV2	202941_at	1
ETFB	202942_at	1
CBS	1553972_a_at+212816_s_at+240517_at	0
FPGS	202945_at	1
BTBD3	202946_s_at	0
GYPC	202947_s_at	0
IL1R1	202948_at+215561_s_at	1
FHL2	202949_s_at	1
SPINK6	1553973_a_at	0
CRYZ	202950_at	1
ADAM12	202952_s_at+204943_at+213790_at+215613_at+226777_at	0
C1QB	202953_at	1
UBE2C	202954_at	1
ARFGEF1	202955_s_at+202956_at+216266_s_at	0
HCLS1	202957_at	1
PTPN9	202958_at+230140_at+233226_at	0
MUT	202959_at+202960_s_at	0
KIF13B	202962_at	0
KLHL10	1552424_at+1552425_a_at	0
RFX5	202963_at+202964_s_at	1
C22ORF39	1553974_at+227086_at	0
CAPN6	202965_s_at+202966_at+217387_at	0
GSTA4	202967_at+235405_at	1
DYRK2	202968_s_at+202969_at+202970_at+202971_s_at	0
DPCD	1553976_a_at+226009_at	0
MPP1	202974_at	0
RHOBTB3	202975_s_at+202976_s_at+216048_s_at+216049_at+225202_at+240111_at	0
CREBZF	202977_s_at+202978_s_at+202979_s_at+213580_at+213584_s_at+225594_at+225595_at	0
SIAH1	202980_s_at+202981_x_at+232365_at	0
ACOT1 /// ACOT2	202982_s_at	0
CYP39A1	1553977_a_at+220432_s_at+244407_at	1
HLTF	202983_at	0
BAG5	202984_s_at+202985_s_at+230427_s_at	0
ARNT2	202986_at	1
TRAF3IP2	202987_at+215411_s_at	0
RGS1	202988_s_at+202989_at+216834_at	0
PYGL	202990_at	1
STARD3	202991_at	0
MEF2BNB	1553978_at+209926_at	0
C7	202992_at	0
ILVBL	202993_at+210624_s_at+216270_at	0
POLD4	202996_at	1
LOXL2	202997_s_at+202998_s_at+202999_s_at+228808_s_at	0
STMN2	203000_at+203001_s_at	0
AMOTL2	203002_at	0
MEF2D	203003_at+203004_s_at+225641_at	0
LTBR	203005_at+232819_s_at+243400_x_at	0
LYPLA1	203007_x_at+212449_s_at	1
BCAM	203009_at+40093_at	0
STAT5A	203010_at	0
IMPA1	203011_at	0
RPL23A	203012_x_at+208825_x_at+208834_x_at+213084_x_at+229420_at	0
ECD	203013_at	1
RAB7B	1553982_a_at+230266_at	0
SGSM3	203014_x_at+214779_s_at+215519_x_at	0
SSX2IP	203015_s_at+203016_s_at+203017_s_at+203018_s_at+203019_x_at+210871_x_at	0
SLPI	203021_at	0
DTYMK	1553983_at+1553984_s_at+1565693_at+1565694_at+203270_at	0
RNASEH2A	203022_at	1
NOP16	203023_at+209327_s_at+213833_x_at+214011_s_at	0
C5ORF15	203024_s_at+229260_at	0
NAA10	203025_at	0
ZBTB5	203026_at	0
MVD	203027_s_at	0
CYBA	203028_s_at+229445_at	0
PTPRN2	203029_s_at+203030_s_at+211534_x_at	0
UROS	203031_s_at+232560_at	0
FH	203032_s_at+203033_x_at+214170_x_at+216349_at	0
RPL27A	203034_s_at+212044_s_at+223707_at	0
PIAS3	203035_s_at	0
MTSS1	203036_s_at+203037_s_at+210359_at+210360_s_at+229780_at	0
PTPRK	203038_at+233609_at	1
NDUFS1	203039_s_at+229647_at+235321_at+236356_at+239268_at	0
HMBS	203040_s_at	0
CHSY1	203044_at	0
NINJ1	203045_at	0
TIMELESS	203046_s_at+215455_at	1
STK10	203047_at+228394_at+40420_at	1
BAHD1	203051_at	0
MAPKAPK5-AS1	1553987_at+212868_x_at+219817_at+64432_at	0
BCAS2	203053_at	1
TCTA	203054_s_at	1
PRDM2	203056_s_at+203057_s_at+205277_at+216433_s_at+216445_at	0
PAPSS2	203058_s_at+203059_s_at+203060_s_at	0
MDC1	203061_s_at+203062_s_at	0
FOXK2	203064_s_at+223408_s_at+223409_at+226224_at+242937_at+242938_s_at	0
CAV1	203065_s_at+212097_at	1
CHST15	203066_at	0
PDHX	203067_at	1
KLHL21	203068_at	1
SV2A	203069_at	0
BRICD5	1553990_at	0
SEMA3B	203070_at+203071_at	0
MYO1E	203072_at	0
COG2	203073_at+243608_at	1
ANXA8 /// ANXA8L1 /// ANXA8L2	203074_at	1
SMAD2	203075_at+203076_s_at+203077_s_at+226563_at+235598_at+239271_at	0
CUL2	203078_at+203079_s_at	0
BAZ2B	203080_s_at+217392_at	0
CTNNBIP1	203081_at	0
BMS1	203082_at	0
VSIG10	1553991_s_at+220137_at+223845_at+226485_at	0
THBS2	203083_at	0
TGFB1	203084_at+203085_s_at	1
KIF2A	203086_at+203087_s_at+220699_s_at	0
FBLN5	203088_at	0
HTRA2	203089_s_at+211152_s_at	0
SDF2	203090_at	0
FUBP1	203091_at+212847_at+214093_s_at+214094_at	0
NBR2	1553992_s_at+207631_at	0
TIMM44	203092_at+203093_s_at	0
MAD2L1BP	203094_at	0
MTIF2	203095_at	0
RAPGEF2	203096_s_at+203097_s_at+215987_at+215992_s_at+238176_at	1
CDYL	203098_at+203099_s_at+203100_s_at	0
MGAT2	203101_s_at+203102_s_at+211061_s_at	0
MED25	1553993_s_at+208110_x_at+215897_at	0
PRPF19	203103_s_at	0
CSF1R	203104_at	1
DNM1L	203105_s_at+226154_at+237797_at	1
VPS41	203106_s_at+210849_s_at+235625_at	0
RPS2	203107_x_at+212433_x_at+217466_x_at	1
GPRC5A	203108_at	0
UBE2M	203109_at	0
PTK2B	203110_at+203111_s_at	1
NT5E	1553994_at+1553995_a_at+203939_at+227486_at	1
NELFA	203112_s_at+34225_at	0
EEF1D	203113_s_at+213087_s_at+214394_x_at+214395_x_at	0
SSSCA1	203114_at	0
FECH	203115_at+203116_s_at+229696_at	0
PAN2	203117_s_at	1
PCSK7	203118_at+232248_at+232521_at	0
CCDC86	203119_at	1
TP53BP2	203120_at	1
TRAPPC12	203122_at	0
SLC11A2	203123_s_at+203124_s_at+203125_x_at+210047_at+237106_at	1
IMPA2	203126_at	0
SPTLC2	203127_s_at+203128_at+216202_s_at+216203_at+225095_at	1
RB1	203132_at+211540_s_at	1
ASPHD1	1553997_a_at+214993_at	0
SEC61B	203133_at+244700_at	0
PICALM	203134_at+212506_at+212511_at+215236_s_at+215832_x_at	0
TBP	203135_at	1
RABAC1	203136_at	0
HAT1	203138_at	1
DAPK1	203139_at+211214_s_at	1
BCL6	203140_at+215990_s_at+228758_at	0
AP3B1	203141_s_at+203142_s_at	0
KIAA0040	203143_s_at+203144_s_at	0
SPAG5	203145_at	1
GABBR1	203146_s_at+205890_s_at	1
DMRTC1 /// DMRTC1B	1553998_at+1560300_a_at	0
TRIM14	203147_s_at+203148_s_at+210846_x_at+211044_at+231934_at	0
PVRL2	203149_at+225418_at+232078_at+232079_s_at	0
MAP1A	203151_at+215384_s_at+215391_at	0
MRPL40	203152_at	1
IFIT1	203153_at	1
TRIM37	1554001_at+213009_s_at	0
PAK4	203154_s_at+215326_at+33814_at	1
SETDB1	203155_at+214197_s_at	0
AKAP11	203156_at+215336_at	0
GLS	203157_s_at+203158_s_at+203159_at+211414_at+221510_s_at+223079_s_at+223080_at+241034_at	0
RNF8	203160_s_at+203161_s_at	0
KATNB1	203162_s_at+203163_at+229077_at	0
ARHGEF28	1554003_at+1554004_a_at+1559706_at+1560348_at+219610_at+232994_s_at	0
CFDP1	203166_at+210701_at+236588_at	0
TIMP2	203167_at+224560_at+231579_s_at	1
RGP1	203169_at	0
RRP8	203170_at+203171_s_at	1
FXR2	203172_at+35265_at	0
ARFRP1	203174_s_at+215984_s_at	0
RHOG	203175_at	0
TFAM	203176_s_at+203177_x_at+208541_x_at+238443_at	1
GALT	203179_at+232708_at+242734_x_at	0
ALDH1A3	203180_at	0
TM2D3	1552426_a_at+221702_s_at	0
LLGL2	1554006_a_at+203713_s_at	0
SMARCD1	203183_s_at+209518_at	0
RASSF2	203185_at	0
S100A4	203186_s_at	1
DOCK1	203187_at+232930_at+232973_at+241708_at+241709_s_at	0
B3GNT1	203188_at+228203_at	1
NDUFS8	203189_s_at+203190_at+232169_x_at	0
ABCB6	203191_at+203192_at	1
NUP98	203194_s_at+203195_s_at+210793_s_at	0
C1ORF123	203197_s_at	0
CDK9	203198_at+228901_at+236023_at	0
MTRR	203199_s_at+203200_s_at	0
PMM2	203201_at	1
KRR1	203202_at+203203_s_at+232441_at+235038_at	0
OSMR	1554008_at+205729_at+226621_at	0
KDM4A	203204_s_at+203205_at	0
MTFR1	203207_s_at+203208_s_at+232314_at	1
RFC5	203209_at+203210_s_at	1
MTMR2	203211_s_at+203212_s_at+214649_s_at	1
NDST1	1554010_at+202607_at+202608_s_at	0
CDK1	203213_at+203214_x_at+210559_s_at+231534_at	1
MYO6	203215_s_at+203216_s_at+210480_s_at	0
ST3GAL5	203217_s_at	1
MAPK9	203218_at+210570_x_at+225781_at	1
APRT	203219_s_at+213892_s_at	0
TLE1	203220_s_at+203221_at+203222_s_at+227130_s_at+228284_at	1
RABEP1	203223_at+214552_s_at+225064_at+225092_at+231002_s_at	0
RFK	203224_at+203225_s_at	0
TSPAN31	203226_s_at+203227_s_at	0
RSPO2	1554012_at+242061_at	0
PAFAH1B3	203228_at	1
CLK2	203229_s_at	1
DVL1	203230_at	0
CHD2	1554014_at+1554015_a_at+203461_at+225077_at+226830_x_at+228999_at+230156_x_at+244443_at	0
IL4R	203233_at+242743_at	1
UPP1	203234_at	0
THOP1	203235_at	0
LGALS9	203236_s_at	0
NOTCH3	203237_s_at+203238_s_at	0
CNOT3	203239_s_at+211141_s_at+229143_at	0
FCGBP	203240_at	0
UVRAG	203241_at	0
PDLIM5	203242_s_at+203243_s_at+211680_at+211681_s_at+212412_at+213684_s_at+216803_at+216804_s_at+221994_at+241208_at	0
PEX5	203244_at+215481_s_at	0
LINC00094	203245_s_at+213788_s_at	0
NPRL2	203246_s_at+210373_at	1
EZH1	203249_at+211310_at+239197_s_at+239198_at+32259_at	0
SCAF8	203250_at	0
ZNF485	1552427_at	0
CDK2AP2	203252_at	0
PPIP5K2	203253_s_at	0
USB1	1554016_a_at+1554119_at+218060_s_at	0
TLN1	203254_s_at+232763_at+236132_at	0
FBXO11	203255_at+219208_at+222119_s_at	1
CDH3	203256_at	1
C11ORF49	203257_s_at+239789_at	0
DRAP1	203258_at	1
HDDC2	203259_s_at+203260_at	0
DCTN6	203261_at	1
FAM50A	203262_s_at	0
ARHGEF9	203263_s_at+203264_s_at	1
MAP2K4	203265_s_at+203266_s_at	1
RILPL1	1554017_at+226207_at	0
DRG2	203267_s_at+203268_s_at	0
UNC119	203271_s_at	0
TUSC2	203272_s_at+203273_s_at	0
GPNMB	1554018_at+201141_at	0
F8A1 /// F8A2 /// F8A3	203274_at	0
IRF2	203275_at	0
LMNB1	203276_at	1
DFFA	203277_at+223518_at+226116_at	1
EDEM1	203279_at+230659_at	1
SAFB2	203280_at+32099_at	0
GBE1	203282_at	0
HS2ST1	203283_s_at+203284_s_at+203285_s_at+215039_at+230465_at+235870_at	1
RNF44	203286_at	0
LAD1	203287_at+216641_s_at	0
CEP57L1	1554019_s_at+1560418_at+232152_at+243118_at	0
KIAA0355	203288_at	1
NPRL3	203289_s_at+210672_s_at+214273_x_at+229122_x_at	0
HLA-DQA1	203290_at+212671_s_at+213831_at+236203_at	1
CNOT4	203291_at+210203_at+210204_s_at+210866_s_at+210867_at	1
VPS11	203292_s_at	0
LMAN1	203293_s_at+203294_s_at+224629_at	0
BICD1	1554020_at+1556051_a_at+204741_at+214806_at+228691_at	0
ATP1A2	203295_s_at+203296_s_at	1
JARID2	203297_s_at+203298_s_at+240674_at	0
AP1S2	203299_s_at+203300_x_at+228415_at+230264_s_at+230413_s_at	0
DMTF1	203301_s_at	1
DCK	203302_at	1
DYNLT3	203303_at	1
BAMBI	203304_at	1
F13A1	203305_at	1
SLC35A1	203306_s_at	1
ZNF12	1554021_a_at+1559881_s_at+219571_s_at+226015_at	0
GNL1	203307_at+228857_at+233544_at+238487_at+239068_at	0
HPS1	203308_x_at+203309_s_at+210112_at+217354_s_at+239382_at	0
ARF6	203311_s_at+203312_x_at+214182_at+224788_at	0
GTPBP6	203314_at	0
NCK2	203315_at	1
SNRPE	203316_s_at+215450_at+231112_at	0
PSD4	203317_at+215923_s_at	0
ZNF148	203318_s_at+203319_s_at+228545_at+230821_at+235166_at+238711_s_at+239024_at	0
SH2B3	203320_at	0
ADNP2	203321_s_at+203322_at	0
CAV2	203323_at+203324_s_at+213426_s_at	1
COL5A1	203325_s_at+212488_at+212489_at	1
IDE	203327_at+203328_x_at+217496_s_at	1
LOC100510546 /// STX5	203330_s_at	0
KIFAP3	203333_at	0
MYO10	1554026_a_at+201976_s_at+216222_s_at+236718_at+244350_at	1
DHX8	203334_at+227079_at+231184_at	0
PHYH	203335_at	0
ITGB1BP1	203336_s_at+203337_x_at+228227_at	1
PPP2R5E	203338_at+227630_at+228070_at+229322_at+231101_at	1
SLC25A12	203339_at+203340_s_at	0
CEBPZ	203341_at	1
UGDH	203343_at	1
SLC4A4	1554027_a_at+203908_at+210738_s_at+210739_x_at+211494_s_at	0
RBBP8	203344_s_at	0
MTF2	203345_s_at+203346_s_at+203347_s_at+209704_at+209705_at	1
ETV5	203348_s_at+203349_s_at+216375_s_at+230102_at+231083_at	0
AP1G1	203350_at+225754_at+225771_at	0
ORC4	203351_s_at+203352_at	0
TTC37	1554029_a_at+203048_s_at+203049_s_at	0
PSD3	203354_s_at+203355_s_at+218613_at	0
CAPN7	203356_at+203357_s_at	0
EZH2	203358_s_at	1
MYCBP	203359_s_at+203360_s_at+203361_s_at	1
ATG13	203363_s_at+203364_s_at+209021_x_at	0
ARSB	1554030_at+1554032_at+206129_s_at+232197_x_at	0
MMP15	203365_s_at+243883_at	0
POLG	203366_at+217635_s_at+217636_at	0
DUSP14	203367_at	1
CRELD1	203368_at	0
NDUFB3	203371_s_at	1
SOCS2	203372_s_at+203373_at	1
CDC40	203376_at+203377_s_at	0
PCF11	203378_at+227622_at	0
RPS6KA1	203379_at	1
SRSF5	203380_x_at+210077_s_at+212266_s_at	0
APOE	203381_s_at+203382_s_at+212874_at+212883_at+212884_x_at	1
GOLGA1	203383_s_at+203384_s_at	0
FRMD4A	1554033_at+1554034_a_at+1560031_at+208475_at+208476_s_at+225163_at+225167_at+225168_at	0
DGKA	203385_at+211272_s_at	0
TBC1D4	203386_at+203387_s_at	0
WDR17	1552430_at+1557132_at	0
ARRB2	203388_at	0
KIF3C	203389_at+203390_s_at	0
FKBP2	203391_at	0
HES1	203393_at+203394_s_at+203395_s_at	1
PSMA4	203396_at	1
GALNT3	203397_s_at+203398_s_at	0
PSG3	203399_x_at+211741_x_at+215821_x_at	0
TF	203400_s_at+214063_s_at+214064_at+220109_at	0
PRPS2	203401_at+230352_at	0
KCNAB2	203402_at+211791_s_at	0
RNF6	203403_s_at+210931_at+210932_s_at	0
ZBTB24	1554036_at+1554037_a_at+205340_at	0
ARMCX2	203404_at	0
PSMG1	203405_at	1
MFAP1	203406_at	0
PPL	203407_at	0
SATB1	203408_s_at+241365_at	1
DDB2	203409_at	1
LZTR1	203412_at	0
NELL2	203413_at	0
MMD	203414_at+244523_at	0
CD53	203416_at+237606_at	0
MFAP2	203417_at	0
CCNA2	203418_at+213226_at	1
KMT2B	203419_at+217069_at+217075_x_at	0
FAM8A1	203420_at	0
[truncated: 19,065 more rows]
