# Supplementary material for: A hybrid gene selection approach to create the S1500+ targeted gene sets for use in high-throughput transcriptomics
Source: PLoS One. 2018 Feb 20;13(2):e0191105. doi: 10.1371/journal.pone.0191105 (PMC5819766; doi:10.1371/journal.pone.0191105)
Supplement: S3 File — This is a compressed tab delimited file which provides a listing of GEO accession identifiers samples that are utilized to produce each of 31,577 differential expression profiles from the training dataset. This file contains the following columns: “Series”–GEO series identifier “ID”–Unique identifier for differential expression profile (A vs. B comparison) “Samples (A)”–GEO accession identifiers of samples that annotated to condition “A” during the curation process (separated by “;” character) “Samples (B)”–GEO accession identifiers of samples that annotated to condition “B” during the curation process (separated by “;” character). (GZ) [file pone.0191105.s003.gz]

Archive with 1 entries (1 files):
- S3_File.txt
