# Supplementary material for: A hybrid gene selection approach to create the S1500+ targeted gene sets for use in high-throughput transcriptomics
Source: PLoS One. 2018 Feb 20;13(2):e0191105. doi: 10.1371/journal.pone.0191105 (PMC5819766; doi:10.1371/journal.pone.0191105)
Supplement: S3 File — This is a compressed tab delimited file which provides a listing of GEO accession identifiers samples that are utilized to produce each of 31,577 differential expression profiles from the training dataset. This file contains the following columns: “Series”–GEO series identifier “ID”–Unique identifier for differential expression profile (A vs. B comparison) “Samples (A)”–GEO accession identifiers of samples that annotated to condition “A” during the curation process (separated by “;” character) “Samples (B)”–GEO accession identifiers of samples that annotated to condition “B” during the curation process (separated by “;” character). (GZ) [file pone.0191105.s003.gz › S3_File.txt]

"Series"t"ID"t"Samples (A)"t"Samples (B)"t"CV_Fold_ID"t"CV_Sub_Fold_ID.01"t"CV_Sub_Fold_ID.02"t"CV_Sub_Fold_ID.03"t"CV_Sub_Fold_ID.04"t"CV_Sub_Fold_ID.05"t"CV_Sub_Fold_ID.06"t"CV_Sub_Fold_ID.07"t"CV_Sub_Fold_ID.08"t"CV_Sub_Fold_ID.09"t"CV_Sub_Fold_ID.10"t"CV_Sub_Fold_ID.11"t"CV_Sub_Fold_ID.12"t"CV_Sub_Fold_ID.13"t"CV_Sub_Fold_ID.14"t"CV_Sub_Fold_ID.15"t"CV_Sub_Fold_ID.16"t"CV_Sub_Fold_ID.17"t"CV_Sub_Fold_ID.18"t"CV_Sub_Fold_ID.19"t"CV_Sub_Fold_ID.20"
"GSE10258"t"GSE10258:0000000:01"t"GSM259088"t"GSM259087"t5t7t7t3t6tt6t5t5t5t1t5t5t5t5t1t1t5t5t5t5
"GSE10258"t"GSE10258:0000000:02"t"GSM259089"t"GSM259087"t5t7t7t3t6tt6t5t5t5t1t5t5t5t5t1t1t5t5t5t5
"GSE10258"t"GSE10258:0000000:03"t"GSM259090"t"GSM259087"t5t7t7t3t6tt6t5t5t5t1t5t5t5t5t1t1t5t5t5t5
"GSE10258"t"GSE10258:0000000:04"t"GSM259091"t"GSM259087"t5t7t7t3t6tt6t5t5t5t1t5t5t5t5t1t1t5t5t5t5
"GSE10258"t"GSE10258:0000000:05"t"GSM259092"t"GSM259087"t5t7t7t3t6tt6t5t5t5t1t5t5t5t5t1t1t5t5t5t5
"GSE10258"t"GSE10258:0000000:06"t"GSM259093"t"GSM259087"t5t7t7t3t6tt6t5t5t5t1t5t5t5t5t1t1t5t5t5t5
"GSE10258"t"GSE10258:0000000:07"t"GSM259094"t"GSM259087"t5t7t7t3t6tt6t5t5t5t1t5t5t5t5t1t1t5t5t5t5
"GSE10258"t"GSE10258:0000000:08"t"GSM259095"t"GSM259087"t5t7t7t3t6tt6t5t5t5t1t5t5t5t5t1t1t5t5t5t5
"GSE10258"t"GSE10258:0000000:09"t"GSM259096"t"GSM259087"t5t7t7t3t6tt6t5t5t5t1t5t5t5t5t1t1t5t5t5t5
"GSE10258"t"GSE10258:0000000:10"t"GSM259097"t"GSM259087"t5t7t7t3t6tt6t5t5t5t1t5t5t5t5t1t1t5t5t5t5
"GSE10258"t"GSE10258:0000000:11"t"GSM259098"t"GSM259087"t5t7t7t3t6tt6t5t5t5t1t5t5t5t5t1t1t5t5t5t5
"GSE10258"t"GSE10258:0000000:12"t"GSM259099"t"GSM259087"t5t7t7t3t6tt6t5t5t5t1t5t5t5t5t1t1t5t5t5t5
"GSE10258"t"GSE10258:0000000:13"t"GSM259100"t"GSM259087"t5t7t7t3t6tt6t5t5t5t1t5t5t5t5t1t1t5t5t5t5
"GSE10258"t"GSE10258:0000000:14"t"GSM259101"t"GSM259087"t5t7t7t3t6tt6t5t5t5t1t5t5t5t5t1t1t5t5t5t5
"GSE10281"t"GSE10281:01:1"t"GSM259581;GSM259590"t"GSM259599;GSM259608"t15t1t5t4t2t10t10t2t2t2t7t8t2t6t10tt2t2t2t2t2
"GSE10281"t"GSE10281:02:1"t"GSM259582"t"GSM259600"t15t1t5t4t2t10t10t2t2t2t7t8t2t6t10tt2t2t2t2t2
"GSE10281"t"GSE10281:03:1"t"GSM259583"t"GSM259601"t15t1t5t4t2t10t10t2t2t2t7t8t2t6t10tt2t2t2t2t2
"GSE10281"t"GSE10281:04:1"t"GSM259584"t"GSM259602"t15t1t5t4t2t10t10t2t2t2t7t8t2t6t10tt2t2t2t2t2
"GSE10281"t"GSE10281:05:1"t"GSM259585"t"GSM259603"t15t1t5t4t2t10t10t2t2t2t7t8t2t6t10tt2t2t2t2t2
"GSE10281"t"GSE10281:06:1"t"GSM259586"t"GSM259604"t15t1t5t4t2t10t10t2t2t2t7t8t2t6t10tt2t2t2t2t2
"GSE10281"t"GSE10281:07:1"t"GSM259587"t"GSM259605"t15t1t5t4t2t10t10t2t2t2t7t8t2t6t10tt2t2t2t2t2
"GSE10281"t"GSE10281:08:1"t"GSM259588"t"GSM259606"t15t1t5t4t2t10t10t2t2t2t7t8t2t6t10tt2t2t2t2t2
"GSE10281"t"GSE10281:09:1"t"GSM259589"t"GSM259607"t15t1t5t4t2t10t10t2t2t2t7t8t2t6t10tt2t2t2t2t2
"GSE10281"t"GSE10281:11:1"t"GSM259591"t"GSM259609"t15t1t5t4t2t10t10t2t2t2t7t8t2t6t10tt2t2t2t2t2
"GSE10281"t"GSE10281:12:1"t"GSM259592"t"GSM259610"t15t1t5t4t2t10t10t2t2t2t7t8t2t6t10tt2t2t2t2t2
"GSE10281"t"GSE10281:13:1"t"GSM259593"t"GSM259611"t15t1t5t4t2t10t10t2t2t2t7t8t2t6t10tt2t2t2t2t2
"GSE10281"t"GSE10281:14:1"t"GSM259594"t"GSM259612"t15t1t5t4t2t10t10t2t2t2t7t8t2t6t10tt2t2t2t2t2
"GSE10281"t"GSE10281:15:1"t"GSM259595"t"GSM259613"t15t1t5t4t2t10t10t2t2t2t7t8t2t6t10tt2t2t2t2t2
"GSE10281"t"GSE10281:16:1"t"GSM259596"t"GSM259614"t15t1t5t4t2t10t10t2t2t2t7t8t2t6t10tt2t2t2t2t2
"GSE10281"t"GSE10281:17:1"t"GSM259597"t"GSM259615"t15t1t5t4t2t10t10t2t2t2t7t8t2t6t10tt2t2t2t2t2
"GSE10281"t"GSE10281:18:1"t"GSM259598"t"GSM259616"t15t1t5t4t2t10t10t2t2t2t7t8t2t6t10tt2t2t2t2t2
"GSE10289"t"GSE10289:0000000:1"t"GSM259834;GSM259835;GSM259836"t"GSM259831;GSM259832;GSM259833"t9t4t5t10t10t8t10t8t9tt1t1t1t1t1t1t1t1t1t1t1
"GSE10311"t"GSE10311:0:1"t"GSM260308;GSM260309;GSM260310"t"GSM260311;GSM260312;GSM260313"t9t3t6t8t8t1t6t1t8tt9t9t9t9t9t9t9t9t9t9t9
"GSE10311"t"GSE10311:0:2"t"GSM260326;GSM260327;GSM260328"t"GSM260311;GSM260312;GSM260313"t9t3t6t8t8t1t6t1t8tt9t9t9t9t9t9t9t9t9t9t9
"GSE10311"t"GSE10311:1:1"t"GSM260314;GSM260321;GSM260322"t"GSM260305;GSM260306;GSM260307"t9t3t6t8t8t1t6t1t8tt9t9t9t9t9t9t9t9t9t9t9
"GSE10311"t"GSE10311:1:2"t"GSM260323;GSM260324;GSM260325"t"GSM260305;GSM260306;GSM260307"t9t3t6t8t8t1t6t1t8tt9t9t9t9t9t9t9t9t9t9t9
"GSE10313"t"GSE10313:01:1"t"GSM260555;GSM260556;GSM260591;GSM260592"t"GSM260553;GSM260554;GSM260589;GSM260590"t3t1t5tt9t5t7t6t7t7t7t8t9t6t10t10t7t8t8t8t8
"GSE10313"t"GSE10313:02:1"t"GSM260559;GSM260560;GSM260631;GSM260632"t"GSM260557;GSM260558;GSM260629;GSM260630"t3t1t5tt9t5t7t6t7t7t7t8t9t6t10t10t7t8t8t8t8
"GSE10313"t"GSE10313:03:1"t"GSM260563;GSM260564"t"GSM260561;GSM260562"t3t1t5tt9t5t7t6t7t7t7t8t9t6t10t10t7t8t8t8t8
"GSE10313"t"GSE10313:04:1"t"GSM260567;GSM260568"t"GSM260565;GSM260566"t3t1t5tt9t5t7t6t7t7t7t8t9t6t10t10t7t8t8t8t8
"GSE10313"t"GSE10313:05:1"t"GSM260571;GSM260572"t"GSM260569;GSM260570"t3t1t5tt9t5t7t6t7t7t7t8t9t6t10t10t7t8t8t8t8
"GSE10313"t"GSE10313:06:1"t"GSM260575;GSM260576"t"GSM260573;GSM260574"t3t1t5tt9t5t7t6t7t7t7t8t9t6t10t10t7t8t8t8t8
"GSE10313"t"GSE10313:07:1"t"GSM260579;GSM260580"t"GSM260577;GSM260578"t3t1t5tt9t5t7t6t7t7t7t8t9t6t10t10t7t8t8t8t8
"GSE10313"t"GSE10313:08:1"t"GSM260583;GSM260584"t"GSM260581;GSM260582"t3t1t5tt9t5t7t6t7t7t7t8t9t6t10t10t7t8t8t8t8
"GSE10313"t"GSE10313:09:1"t"GSM260587;GSM260588"t"GSM260585;GSM260586"t3t1t5tt9t5t7t6t7t7t7t8t9t6t10t10t7t8t8t8t8
"GSE10313"t"GSE10313:11:1"t"GSM260595;GSM260596"t"GSM260593;GSM260594"t3t1t5tt9t5t7t6t7t7t7t8t9t6t10t10t7t8t8t8t8
"GSE10313"t"GSE10313:12:1"t"GSM260599;GSM260600"t"GSM260597;GSM260598"t3t1t5tt9t5t7t6t7t7t7t8t9t6t10t10t7t8t8t8t8
"GSE10313"t"GSE10313:13:1"t"GSM260603;GSM260604"t"GSM260601;GSM260602"t3t1t5tt9t5t7t6t7t7t7t8t9t6t10t10t7t8t8t8t8
"GSE10313"t"GSE10313:14:1"t"GSM260607;GSM260608"t"GSM260605;GSM260606"t3t1t5tt9t5t7t6t7t7t7t8t9t6t10t10t7t8t8t8t8
"GSE10313"t"GSE10313:15:1"t"GSM260611;GSM260612"t"GSM260609;GSM260610"t3t1t5tt9t5t7t6t7t7t7t8t9t6t10t10t7t8t8t8t8
"GSE10313"t"GSE10313:16:1"t"GSM260615;GSM260616"t"GSM260613;GSM260614"t3t1t5tt9t5t7t6t7t7t7t8t9t6t10t10t7t8t8t8t8
"GSE10313"t"GSE10313:17:1"t"GSM260619;GSM260620"t"GSM260617;GSM260618"t3t1t5tt9t5t7t6t7t7t7t8t9t6t10t10t7t8t8t8t8
"GSE10313"t"GSE10313:18:1"t"GSM260623;GSM260624"t"GSM260621;GSM260622"t3t1t5tt9t5t7t6t7t7t7t8t9t6t10t10t7t8t8t8t8
"GSE10313"t"GSE10313:19:1"t"GSM260627;GSM260628"t"GSM260625;GSM260626"t3t1t5tt9t5t7t6t7t7t7t8t9t6t10t10t7t8t8t8t8
"GSE10313"t"GSE10313:21:1"t"GSM260635;GSM260636"t"GSM260633;GSM260634"t3t1t5tt9t5t7t6t7t7t7t8t9t6t10t10t7t8t8t8t8
"GSE10313"t"GSE10313:22:1"t"GSM260639;GSM260640"t"GSM260637;GSM260638"t3t1t5tt9t5t7t6t7t7t7t8t9t6t10t10t7t8t8t8t8
"GSE10313"t"GSE10313:23:1"t"GSM260643;GSM260644"t"GSM260641;GSM260642"t3t1t5tt9t5t7t6t7t7t7t8t9t6t10t10t7t8t8t8t8
"GSE10313"t"GSE10313:24:1"t"GSM260647;GSM260648"t"GSM260645;GSM260646"t3t1t5tt9t5t7t6t7t7t7t8t9t6t10t10t7t8t8t8t8
"GSE10313"t"GSE10313:25:1"t"GSM260651;GSM260652"t"GSM260649;GSM260650"t3t1t5tt9t5t7t6t7t7t7t8t9t6t10t10t7t8t8t8t8
"GSE10313"t"GSE10313:26:1"t"GSM260655;GSM260656"t"GSM260653;GSM260654"t3t1t5tt9t5t7t6t7t7t7t8t9t6t10t10t7t8t8t8t8
"GSE10410"t"GSE10410:1:2"t"GSM263030;GSM263031;GSM263032;GSM263033"t"GSM263016;GSM263017;GSM263018"t10t9t8t7t7t8t9t8t7t7tt8t8t8t8t8t8t8t8t8t8
"GSE10410"t"GSE10410:1:3"t"GSM263044;GSM263045;GSM263046;GSM263047"t"GSM263016;GSM263017;GSM263018"t10t9t8t7t7t8t9t8t7t7tt8t8t8t8t8t8t8t8t8t8
"GSE10410"t"GSE10410:2:2"t"GSM263034;GSM263035;GSM263036;GSM263037"t"GSM263019;GSM263020;GSM263021"t10t9t8t7t7t8t9t8t7t7tt8t8t8t8t8t8t8t8t8t8
"GSE10410"t"GSE10410:2:3"t"GSM263048;GSM263049;GSM263050;GSM263051"t"GSM263019;GSM263020;GSM263021"t10t9t8t7t7t8t9t8t7t7tt8t8t8t8t8t8t8t8t8t8
"GSE10410"t"GSE10410:3:2"t"GSM263038;GSM263039;GSM263040;GSM263041"t"GSM263022;GSM263023;GSM263024;GSM263025"t10t9t8t7t7t8t9t8t7t7tt8t8t8t8t8t8t8t8t8t8
"GSE10410"t"GSE10410:3:3"t"GSM263052;GSM263053;GSM263054"t"GSM263022;GSM263023;GSM263024;GSM263025"t10t9t8t7t7t8t9t8t7t7tt8t8t8t8t8t8t8t8t8t8
"GSE10437"t"GSE10437:1:1"t"GSM263935"t"GSM263933"t14t3t2t7t7t5t1t5t7t7t7t7t7t7tt8t8t8t8t8t8
"GSE10437"t"GSE10437:2:1"t"GSM263936"t"GSM263934"t14t3t2t7t7t5t1t5t7t7t7t7t7t7tt8t8t8t8t8t8
"GSE10524"t"GSE10524:0000000:1"t"GSM265882;GSM265883;GSM265884;GSM265885;GSM265886;GSM265887;GSM265888;GSM265889;GSM265890;GSM265891;GSM265892;GSM265893;GSM265894;GSM265895;GSM265896;GSM265897"t"GSM265873;GSM265874;GSM265875;GSM265876;GSM265877;GSM265878;GSM265879;GSM265880;GSM265881"t15t4t3t8t8t6t6t6t8t8t8t8t8t8t8tt9t9t9t9t9
"GSE10524"t"GSE10524:0000000:2"t"GSM265898;GSM265899;GSM265900;GSM265901;GSM265902;GSM265903;GSM265904;GSM265905;GSM265906;GSM265907;GSM265908;GSM265909;GSM265910;GSM265911;GSM265912"t"GSM265873;GSM265874;GSM265875;GSM265876;GSM265877;GSM265878;GSM265879;GSM265880;GSM265881"t15t4t3t8t8t6t6t6t8t8t8t8t8t8t8tt9t9t9t9t9
"GSE10683"t"GSE10683:0000000:1"t"GSM269937"t"GSM269936"t17t6t5t10t10t9t8t9t10t10t10t10t10t10t10t10t10tt1t1t1
"GSE10683"t"GSE10683:0000000:2"t"GSM269938"t"GSM269936"t17t6t5t10t10t9t8t9t10t10t10t10t10t10t10t10t10tt1t1t1
"GSE10700"t"GSE10700:1:2"t"GSM270559;GSM270560;GSM270561;GSM270562"t"GSM270543;GSM270544;GSM270545;GSM270546"t18t3t8t9t9t1t5t1t1t1t8t9t9t7t9t9t9t9tt10t10
"GSE10700"t"GSE10700:1:3"t"GSM270575;GSM270576;GSM270577;GSM270578"t"GSM270543;GSM270544;GSM270545;GSM270546"t18t3t8t9t9t1t5t1t1t1t8t9t9t7t9t9t9t9tt10t10
"GSE10700"t"GSE10700:2:2"t"GSM270563;GSM270564;GSM270565;GSM270566"t"GSM270547;GSM270548;GSM270549;GSM270550"t18t3t8t9t9t1t5t1t1t1t8t9t9t7t9t9t9t9tt10t10
"GSE10700"t"GSE10700:2:3"t"GSM270579;GSM270580;GSM270581;GSM270582"t"GSM270547;GSM270548;GSM270549;GSM270550"t18t3t8t9t9t1t5t1t1t1t8t9t9t7t9t9t9t9tt10t10
"GSE10700"t"GSE10700:3:2"t"GSM270567;GSM270568;GSM270569;GSM270570"t"GSM270551;GSM270552;GSM270553;GSM270554"t18t3t8t9t9t1t5t1t1t1t8t9t9t7t9t9t9t9tt10t10
"GSE10700"t"GSE10700:3:3"t"GSM270583;GSM270584;GSM270585;GSM270586"t"GSM270551;GSM270552;GSM270553;GSM270554"t18t3t8t9t9t1t5t1t1t1t8t9t9t7t9t9t9t9tt10t10
"GSE10700"t"GSE10700:4:2"t"GSM270571;GSM270572;GSM270573;GSM270574"t"GSM270555;GSM270556;GSM270557;GSM270558"t18t3t8t9t9t1t5t1t1t1t8t9t9t7t9t9t9t9tt10t10
"GSE10700"t"GSE10700:4:3"t"GSM270587;GSM270588;GSM270589;GSM270590"t"GSM270555;GSM270556;GSM270557;GSM270558"t18t3t8t9t9t1t5t1t1t1t8t9t9t7t9t9t9t9tt10t10
"GSE10738"t"GSE10738:0000000:1"t"GSM257586;GSM257588"t"GSM257614;GSM257616"t3t6t7tt2t2t2t2t2t2t2t2t2t2t2t2t2t2t2t2t2
"GSE10739"t"GSE10739:0000000:1"t"GSM257474;GSM257626;GSM257629"t"GSM257473;GSM257624"t18t7t6t2t2t10t9t10t1t1t1t1t1t1t1t1t1t1tt3t3
"GSE10739"t"GSE10739:0000000:2"t"GSM257635;GSM257639"t"GSM257473;GSM257624"t18t7t6t2t2t10t9t10t1t1t1t1t1t1t1t1t1t1tt3t3
"GSE11151"t"GSE11151:0000000:01"t"GSM281278"t"GSM281314;GSM281315;GSM281316"t16t9t9t4t4t8t4t8t8t8t9t10t10t8t3t2tt5t5t5t5
"GSE11151"t"GSE11151:0000000:02"t"GSM281279;GSM281280"t"GSM281314;GSM281315;GSM281316"t16t9t9t4t4t8t4t8t8t8t9t10t10t8t3t2tt5t5t5t5
"GSE11151"t"GSE11151:0000000:03"t"GSM281281;GSM281282;GSM281283;GSM281284"t"GSM281314;GSM281315;GSM281316"t16t9t9t4t4t8t4t8t8t8t9t10t10t8t3t2tt5t5t5t5
"GSE11151"t"GSE11151:0000000:04"t"GSM281285;GSM281286;GSM281287;GSM281288;GSM281289;GSM281290;GSM281291;GSM281292;GSM281293;GSM281294;GSM281295;GSM281296;GSM281297;GSM281298;GSM281299;GSM281300;GSM281301;GSM281302;GSM281303;GSM281304;GSM281305;GSM281306;GSM281307;GSM281308;GSM281309;GSM281310"t"GSM281314;GSM281315;GSM281316"t16t9t9t4t4t8t4t8t8t8t9t10t10t8t3t2tt5t5t5t5
"GSE11151"t"GSE11151:0000000:05"t"GSM281311;GSM281312"t"GSM281314;GSM281315;GSM281316"t16t9t9t4t4t8t4t8t8t8t9t10t10t8t3t2tt5t5t5t5
"GSE11151"t"GSE11151:0000000:06"t"GSM281313"t"GSM281314;GSM281315;GSM281316"t16t9t9t4t4t8t4t8t8t8t9t10t10t8t3t2tt5t5t5t5
"GSE11151"t"GSE11151:0000000:07"t"GSM281317;GSM281318;GSM281319;GSM281320;GSM281321;GSM281322;GSM281323;GSM281324;GSM281325;GSM281326;GSM281327;GSM281328;GSM281329;GSM281330;GSM281331;GSM281332;GSM281333;GSM281334;GSM281335"t"GSM281314;GSM281315;GSM281316"t16t9t9t4t4t8t4t8t8t8t9t10t10t8t3t2tt5t5t5t5
"GSE11151"t"GSE11151:0000000:08"t"GSM281336;GSM281337;GSM281338;GSM281339"t"GSM281314;GSM281315;GSM281316"t16t9t9t4t4t8t4t8t8t8t9t10t10t8t3t2tt5t5t5t5
"GSE11151"t"GSE11151:0000000:09"t"GSM281340"t"GSM281314;GSM281315;GSM281316"t16t9t9t4t4t8t4t8t8t8t9t10t10t8t3t2tt5t5t5t5
"GSE11151"t"GSE11151:0000000:10"t"GSM281341;GSM281342;GSM281343;GSM281344"t"GSM281314;GSM281315;GSM281316"t16t9t9t4t4t8t4t8t8t8t9t10t10t8t3t2tt5t5t5t5
"GSE11309"t"GSE11309:0:1"t"GSM285736;GSM285737;GSM285738"t"GSM285733;GSM285734;GSM285735"t12t8t7t2t2t10t9t10t2t2t2t2tt3t3t3t3t3t3t3t3
"GSE11309"t"GSE11309:1:1"t"GSM285739;GSM285740;GSM285741"t"GSM285730;GSM285731;GSM285732"t12t8t7t2t2t10t9t10t2t2t2t2tt3t3t3t3t3t3t3t3
"GSE11430"t"GSE11430:1:1"t"GSM257665"t"GSM257664"t12t8t8t2t2t5t7t5t2t2t2t2tt3t3t3t3t3t3t3t3
"GSE11430"t"GSE11430:2:1"t"GSM257667"t"GSM257666"t12t8t8t2t2t5t7t5t2t2t2t2tt3t3t3t3t3t3t3t3
"GSE11430"t"GSE11430:3:1"t"GSM257669"t"GSM257668"t12t8t8t2t2t5t7t5t2t2t2t2tt3t3t3t3t3t3t3t3
"GSE11430"t"GSE11430:4:1"t"GSM257671"t"GSM257670"t12t8t8t2t2t5t7t5t2t2t2t2tt3t3t3t3t3t3t3t3
"GSE11430"t"GSE11430:5:1"t"GSM257673"t"GSM257672"t12t8t8t2t2t5t7t5t2t2t2t2tt3t3t3t3t3t3t3t3
"GSE11550"t"GSE11550:1:2"t"GSM290914;GSM290915"t"GSM290912;GSM290913"t14t7t4t2t2t9t6t9t2t2t2t2t2t2tt3t3t3t3t3t3
"GSE11550"t"GSE11550:1:3"t"GSM290916;GSM290917"t"GSM290912;GSM290913"t14t7t4t2t2t9t6t9t2t2t2t2t2t2tt3t3t3t3t3t3
"GSE11550"t"GSE11550:1:4"t"GSM290918;GSM290919"t"GSM290912;GSM290913"t14t7t4t2t2t9t6t9t2t2t2t2t2t2tt3t3t3t3t3t3
"GSE11618"t"GSE11618:1:2"t"GSM294806;GSM294807;GSM294808;GSM294809"t"GSM294802;GSM294803;GSM294804;GSM294805;GSM294814;GSM294815;GSM294816;GSM294817"t6t7t8t1t1t1tt2t2t2t2t2t2t2t2t2t2t2t2t2t2
"GSE11877"t"GSE11877:0000000:001"t"GSM299863"t"GSM299862"t15t5t5t4t4t3t3t3t3t3t3t3t3t3t3tt5t5t5t5t5
"GSE11877"t"GSE11877:0000000:002"t"GSM299864"t"GSM299862"t15t5t5t4t4t3t3t3t3t3t3t3t3t3t3tt5t5t5t5t5
"GSE11877"t"GSE11877:0000000:003"t"GSM299865"t"GSM299862"t15t5t5t4t4t3t3t3t3t3t3t3t3t3t3tt5t5t5t5t5
"GSE11877"t"GSE11877:0000000:004"t"GSM299866"t"GSM299862"t15t5t5t4t4t3t3t3t3t3t3t3t3t3t3tt5t5t5t5t5
"GSE11877"t"GSE11877:0000000:005"t"GSM299867"t"GSM299862"t15t5t5t4t4t3t3t3t3t3t3t3t3t3t3tt5t5t5t5t5
"GSE11877"t"GSE11877:0000000:006"t"GSM299868"t"GSM299862"t15t5t5t4t4t3t3t3t3t3t3t3t3t3t3tt5t5t5t5t5
"GSE11877"t"GSE11877:0000000:007"t"GSM299869"t"GSM299862"t15t5t5t4t4t3t3t3t3t3t3t3t3t3t3tt5t5t5t5t5
"GSE11877"t"GSE11877:0000000:008"t"GSM299870"t"GSM299862"t15t5t5t4t4t3t3t3t3t3t3t3t3t3t3tt5t5t5t5t5
"GSE11877"t"GSE11877:0000000:009"t"GSM299871"t"GSM299862"t15t5t5t4t4t3t3t3t3t3t3t3t3t3t3tt5t5t5t5t5
"GSE11877"t"GSE11877:0000000:010"t"GSM299872"t"GSM299862"t15t5t5t4t4t3t3t3t3t3t3t3t3t3t3tt5t5t5t5t5
"GSE11877"t"GSE11877:0000000:011"t"GSM299873"t"GSM299862"t15t5t5t4t4t3t3t3t3t3t3t3t3t3t3tt5t5t5t5t5
"GSE11877"t"GSE11877:0000000:012"t"GSM299874"t"GSM299862"t15t5t5t4t4t3t3t3t3t3t3t3t3t3t3tt5t5t5t5t5
"GSE11877"t"GSE11877:0000000:013"t"GSM299875"t"GSM299862"t15t5t5t4t4t3t3t3t3t3t3t3t3t3t3tt5t5t5t5t5
"GSE11877"t"GSE11877:0000000:014"t"GSM299876"t"GSM299862"t15t5t5t4t4t3t3t3t3t3t3t3t3t3t3tt5t5t5t5t5
"GSE11877"t"GSE11877:0000000:015"t"GSM299877"t"GSM299862"t15t5t5t4t4t3t3t3t3t3t3t3t3t3t3tt5t5t5t5t5
"GSE11877"t"GSE11877:0000000:016"t"GSM299878"t"GSM299862"t15t5t5t4t4t3t3t3t3t3t3t3t3t3t3tt5t5t5t5t5
"GSE11877"t"GSE11877:0000000:017"t"GSM299879"t"GSM299862"t15t5t5t4t4t3t3t3t3t3t3t3t3t3t3tt5t5t5t5t5
"GSE11877"t"GSE11877:0000000:018"t"GSM299880"t"GSM299862"t15t5t5t4t4t3t3t3t3t3t3t3t3t3t3tt5t5t5t5t5
"GSE11877"t"GSE11877:0000000:019"t"GSM299881"t"GSM299862"t15t5t5t4t4t3t3t3t3t3t3t3t3t3t3tt5t5t5t5t5
"GSE11877"t"GSE11877:0000000:020"t"GSM299882"t"GSM299862"t15t5t5t4t4t3t3t3t3t3t3t3t3t3t3tt5t5t5t5t5
"GSE11877"t"GSE11877:0000000:021"t"GSM299883"t"GSM299862"t15t5t5t4t4t3t3t3t3t3t3t3t3t3t3tt5t5t5t5t5
"GSE11877"t"GSE11877:0000000:022"t"GSM299884"t"GSM299862"t15t5t5t4t4t3t3t3t3t3t3t3t3t3t3tt5t5t5t5t5
"GSE11877"t"GSE11877:0000000:023"t"GSM299885"t"GSM299862"t15t5t5t4t4t3t3t3t3t3t3t3t3t3t3tt5t5t5t5t5
"GSE11877"t"GSE11877:0000000:024"t"GSM299886"t"GSM299862"t15t5t5t4t4t3t3t3t3t3t3t3t3t3t3tt5t5t5t5t5
"GSE11877"t"GSE11877:0000000:025"t"GSM299887"t"GSM299862"t15t5t5t4t4t3t3t3t3t3t3t3t3t3t3tt5t5t5t5t5
"GSE11877"t"GSE11877:0000000:026"t"GSM299888"t"GSM299862"t15t5t5t4t4t3t3t3t3t3t3t3t3t3t3tt5t5t5t5t5
"GSE11877"t"GSE11877:0000000:027"t"GSM299889"t"GSM299862"t15t5t5t4t4t3t3t3t3t3t3t3t3t3t3tt5t5t5t5t5
"GSE11877"t"GSE11877:0000000:028"t"GSM299890"t"GSM299862"t15t5t5t4t4t3t3t3t3t3t3t3t3t3t3tt5t5t5t5t5
"GSE11877"t"GSE11877:0000000:029"t"GSM299891"t"GSM299862"t15t5t5t4t4t3t3t3t3t3t3t3t3t3t3tt5t5t5t5t5
"GSE11877"t"GSE11877:0000000:030"t"GSM299892"t"GSM299862"t15t5t5t4t4t3t3t3t3t3t3t3t3t3t3tt5t5t5t5t5
"GSE11877"t"GSE11877:0000000:031"t"GSM299893"t"GSM299862"t15t5t5t4t4t3t3t3t3t3t3t3t3t3t3tt5t5t5t5t5
"GSE11877"t"GSE11877:0000000:032"t"GSM299894"t"GSM299862"t15t5t5t4t4t3t3t3t3t3t3t3t3t3t3tt5t5t5t5t5
"GSE11877"t"GSE11877:0000000:033"t"GSM299895"t"GSM299862"t15t5t5t4t4t3t3t3t3t3t3t3t3t3t3tt5t5t5t5t5
"GSE11877"t"GSE11877:0000000:034"t"GSM299896"t"GSM299862"t15t5t5t4t4t3t3t3t3t3t3t3t3t3t3tt5t5t5t5t5
"GSE11877"t"GSE11877:0000000:035"t"GSM299897"t"GSM299862"t15t5t5t4t4t3t3t3t3t3t3t3t3t3t3tt5t5t5t5t5
"GSE11877"t"GSE11877:0000000:036"t"GSM299898"t"GSM299862"t15t5t5t4t4t3t3t3t3t3t3t3t3t3t3tt5t5t5t5t5
"GSE11877"t"GSE11877:0000000:037"t"GSM299899"t"GSM299862"t15t5t5t4t4t3t3t3t3t3t3t3t3t3t3tt5t5t5t5t5
"GSE11877"t"GSE11877:0000000:038"t"GSM299900"t"GSM299862"t15t5t5t4t4t3t3t3t3t3t3t3t3t3t3tt5t5t5t5t5
"GSE11877"t"GSE11877:0000000:039"t"GSM299901"t"GSM299862"t15t5t5t4t4t3t3t3t3t3t3t3t3t3t3tt5t5t5t5t5
"GSE11877"t"GSE11877:0000000:040"t"GSM299902"t"GSM299862"t15t5t5t4t4t3t3t3t3t3t3t3t3t3t3tt5t5t5t5t5
"GSE11877"t"GSE11877:0000000:041"t"GSM299903"t"GSM299862"t15t5t5t4t4t3t3t3t3t3t3t3t3t3t3tt5t5t5t5t5
"GSE11877"t"GSE11877:0000000:042"t"GSM299904"t"GSM299862"t15t5t5t4t4t3t3t3t3t3t3t3t3t3t3tt5t5t5t5t5
"GSE11877"t"GSE11877:0000000:043"t"GSM299905"t"GSM299862"t15t5t5t4t4t3t3t3t3t3t3t3t3t3t3tt5t5t5t5t5
"GSE11877"t"GSE11877:0000000:044"t"GSM299906"t"GSM299862"t15t5t5t4t4t3t3t3t3t3t3t3t3t3t3tt5t5t5t5t5
"GSE11877"t"GSE11877:0000000:045"t"GSM299907"t"GSM299862"t15t5t5t4t4t3t3t3t3t3t3t3t3t3t3tt5t5t5t5t5
"GSE11877"t"GSE11877:0000000:046"t"GSM299908"t"GSM299862"t15t5t5t4t4t3t3t3t3t3t3t3t3t3t3tt5t5t5t5t5
"GSE11877"t"GSE11877:0000000:047"t"GSM299909"t"GSM299862"t15t5t5t4t4t3t3t3t3t3t3t3t3t3t3tt5t5t5t5t5
"GSE11877"t"GSE11877:0000000:048"t"GSM299910"t"GSM299862"t15t5t5t4t4t3t3t3t3t3t3t3t3t3t3tt5t5t5t5t5
"GSE11877"t"GSE11877:0000000:049"t"GSM299911"t"GSM299862"t15t5t5t4t4t3t3t3t3t3t3t3t3t3t3tt5t5t5t5t5
"GSE11877"t"GSE11877:0000000:050"t"GSM299912"t"GSM299862"t15t5t5t4t4t3t3t3t3t3t3t3t3t3t3tt5t5t5t5t5
"GSE11877"t"GSE11877:0000000:051"t"GSM299913"t"GSM299862"t15t5t5t4t4t3t3t3t3t3t3t3t3t3t3tt5t5t5t5t5
"GSE11877"t"GSE11877:0000000:052"t"GSM299914"t"GSM299862"t15t5t5t4t4t3t3t3t3t3t3t3t3t3t3tt5t5t5t5t5
"GSE11877"t"GSE11877:0000000:053"t"GSM299915"t"GSM299862"t15t5t5t4t4t3t3t3t3t3t3t3t3t3t3tt5t5t5t5t5
"GSE11877"t"GSE11877:0000000:054"t"GSM299916"t"GSM299862"t15t5t5t4t4t3t3t3t3t3t3t3t3t3t3tt5t5t5t5t5
"GSE11877"t"GSE11877:0000000:055"t"GSM299917"t"GSM299862"t15t5t5t4t4t3t3t3t3t3t3t3t3t3t3tt5t5t5t5t5
"GSE11877"t"GSE11877:0000000:056"t"GSM299918"t"GSM299862"t15t5t5t4t4t3t3t3t3t3t3t3t3t3t3tt5t5t5t5t5
"GSE11877"t"GSE11877:0000000:057"t"GSM299919"t"GSM299862"t15t5t5t4t4t3t3t3t3t3t3t3t3t3t3tt5t5t5t5t5
"GSE11877"t"GSE11877:0000000:058"t"GSM299920"t"GSM299862"t15t5t5t4t4t3t3t3t3t3t3t3t3t3t3tt5t5t5t5t5
"GSE11877"t"GSE11877:0000000:059"t"GSM299921"t"GSM299862"t15t5t5t4t4t3t3t3t3t3t3t3t3t3t3tt5t5t5t5t5
"GSE11877"t"GSE11877:0000000:060"t"GSM299922"t"GSM299862"t15t5t5t4t4t3t3t3t3t3t3t3t3t3t3tt5t5t5t5t5
"GSE11877"t"GSE11877:0000000:061"t"GSM299923"t"GSM299862"t15t5t5t4t4t3t3t3t3t3t3t3t3t3t3tt5t5t5t5t5
"GSE11877"t"GSE11877:0000000:062"t"GSM299924"t"GSM299862"t15t5t5t4t4t3t3t3t3t3t3t3t3t3t3tt5t5t5t5t5
"GSE11877"t"GSE11877:0000000:063"t"GSM299925"t"GSM299862"t15t5t5t4t4t3t3t3t3t3t3t3t3t3t3tt5t5t5t5t5
"GSE11877"t"GSE11877:0000000:064"t"GSM299926"t"GSM299862"t15t5t5t4t4t3t3t3t3t3t3t3t3t3t3tt5t5t5t5t5
"GSE11877"t"GSE11877:0000000:065"t"GSM299927"t"GSM299862"t15t5t5t4t4t3t3t3t3t3t3t3t3t3t3tt5t5t5t5t5
"GSE11877"t"GSE11877:0000000:066"t"GSM299928"t"GSM299862"t15t5t5t4t4t3t3t3t3t3t3t3t3t3t3tt5t5t5t5t5
"GSE11877"t"GSE11877:0000000:067"t"GSM299929"t"GSM299862"t15t5t5t4t4t3t3t3t3t3t3t3t3t3t3tt5t5t5t5t5
"GSE11877"t"GSE11877:0000000:068"t"GSM299930"t"GSM299862"t15t5t5t4t4t3t3t3t3t3t3t3t3t3t3tt5t5t5t5t5
"GSE11877"t"GSE11877:0000000:069"t"GSM299931"t"GSM299862"t15t5t5t4t4t3t3t3t3t3t3t3t3t3t3tt5t5t5t5t5
"GSE11877"t"GSE11877:0000000:070"t"GSM299932"t"GSM299862"t15t5t5t4t4t3t3t3t3t3t3t3t3t3t3tt5t5t5t5t5
"GSE11877"t"GSE11877:0000000:071"t"GSM299933"t"GSM299862"t15t5t5t4t4t3t3t3t3t3t3t3t3t3t3tt5t5t5t5t5
"GSE11877"t"GSE11877:0000000:072"t"GSM299934"t"GSM299862"t15t5t5t4t4t3t3t3t3t3t3t3t3t3t3tt5t5t5t5t5
"GSE11877"t"GSE11877:0000000:073"t"GSM299935"t"GSM299862"t15t5t5t4t4t3t3t3t3t3t3t3t3t3t3tt5t5t5t5t5
"GSE11877"t"GSE11877:0000000:074"t"GSM299936"t"GSM299862"t15t5t5t4t4t3t3t3t3t3t3t3t3t3t3tt5t5t5t5t5
"GSE11877"t"GSE11877:0000000:075"t"GSM299937"t"GSM299862"t15t5t5t4t4t3t3t3t3t3t3t3t3t3t3tt5t5t5t5t5
"GSE11877"t"GSE11877:0000000:076"t"GSM299938"t"GSM299862"t15t5t5t4t4t3t3t3t3t3t3t3t3t3t3tt5t5t5t5t5
"GSE11877"t"GSE11877:0000000:077"t"GSM299939"t"GSM299862"t15t5t5t4t4t3t3t3t3t3t3t3t3t3t3tt5t5t5t5t5
"GSE11877"t"GSE11877:0000000:078"t"GSM299940"t"GSM299862"t15t5t5t4t4t3t3t3t3t3t3t3t3t3t3tt5t5t5t5t5
"GSE11877"t"GSE11877:0000000:079"t"GSM299941"t"GSM299862"t15t5t5t4t4t3t3t3t3t3t3t3t3t3t3tt5t5t5t5t5
"GSE11877"t"GSE11877:0000000:080"t"GSM299942"t"GSM299862"t15t5t5t4t4t3t3t3t3t3t3t3t3t3t3tt5t5t5t5t5
"GSE11877"t"GSE11877:0000000:081"t"GSM299943"t"GSM299862"t15t5t5t4t4t3t3t3t3t3t3t3t3t3t3tt5t5t5t5t5
"GSE11877"t"GSE11877:0000000:082"t"GSM299944"t"GSM299862"t15t5t5t4t4t3t3t3t3t3t3t3t3t3t3tt5t5t5t5t5
"GSE11877"t"GSE11877:0000000:083"t"GSM299945"t"GSM299862"t15t5t5t4t4t3t3t3t3t3t3t3t3t3t3tt5t5t5t5t5
"GSE11877"t"GSE11877:0000000:084"t"GSM299946"t"GSM299862"t15t5t5t4t4t3t3t3t3t3t3t3t3t3t3tt5t5t5t5t5
"GSE11877"t"GSE11877:0000000:085"t"GSM299947"t"GSM299862"t15t5t5t4t4t3t3t3t3t3t3t3t3t3t3tt5t5t5t5t5
"GSE11877"t"GSE11877:0000000:086"t"GSM299948"t"GSM299862"t15t5t5t4t4t3t3t3t3t3t3t3t3t3t3tt5t5t5t5t5
"GSE11877"t"GSE11877:0000000:087"t"GSM299949"t"GSM299862"t15t5t5t4t4t3t3t3t3t3t3t3t3t3t3tt5t5t5t5t5
"GSE11877"t"GSE11877:0000000:088"t"GSM299950"t"GSM299862"t15t5t5t4t4t3t3t3t3t3t3t3t3t3t3tt5t5t5t5t5
"GSE11877"t"GSE11877:0000000:089"t"GSM299951"t"GSM299862"t15t5t5t4t4t3t3t3t3t3t3t3t3t3t3tt5t5t5t5t5
"GSE11877"t"GSE11877:0000000:090"t"GSM299952"t"GSM299862"t15t5t5t4t4t3t3t3t3t3t3t3t3t3t3tt5t5t5t5t5
"GSE11877"t"GSE11877:0000000:091"t"GSM299953"t"GSM299862"t15t5t5t4t4t3t3t3t3t3t3t3t3t3t3tt5t5t5t5t5
"GSE11877"t"GSE11877:0000000:092"t"GSM299954"t"GSM299862"t15t5t5t4t4t3t3t3t3t3t3t3t3t3t3tt5t5t5t5t5
"GSE11877"t"GSE11877:0000000:093"t"GSM299955"t"GSM299862"t15t5t5t4t4t3t3t3t3t3t3t3t3t3t3tt5t5t5t5t5
"GSE11877"t"GSE11877:0000000:094"t"GSM299956"t"GSM299862"t15t5t5t4t4t3t3t3t3t3t3t3t3t3t3tt5t5t5t5t5
"GSE11877"t"GSE11877:0000000:095"t"GSM299957"t"GSM299862"t15t5t5t4t4t3t3t3t3t3t3t3t3t3t3tt5t5t5t5t5
"GSE11877"t"GSE11877:0000000:096"t"GSM299958"t"GSM299862"t15t5t5t4t4t3t3t3t3t3t3t3t3t3t3tt5t5t5t5t5
"GSE11877"t"GSE11877:0000000:097"t"GSM299959"t"GSM299862"t15t5t5t4t4t3t3t3t3t3t3t3t3t3t3tt5t5t5t5t5
"GSE11877"t"GSE11877:0000000:098"t"GSM299960"t"GSM299862"t15t5t5t4t4t3t3t3t3t3t3t3t3t3t3tt5t5t5t5t5
"GSE11877"t"GSE11877:0000000:099"t"GSM299961"t"GSM299862"t15t5t5t4t4t3t3t3t3t3t3t3t3t3t3tt5t5t5t5t5
"GSE11877"t"GSE11877:0000000:100"t"GSM299962"t"GSM299862"t15t5t5t4t4t3t3t3t3t3t3t3t3t3t3tt5t5t5t5t5
"GSE11877"t"GSE11877:0000000:101"t"GSM299963"t"GSM299862"t15t5t5t4t4t3t3t3t3t3t3t3t3t3t3tt5t5t5t5t5
"GSE11877"t"GSE11877:0000000:102"t"GSM299964"t"GSM299862"t15t5t5t4t4t3t3t3t3t3t3t3t3t3t3tt5t5t5t5t5
"GSE11877"t"GSE11877:0000000:103"t"GSM299965"t"GSM299862"t15t5t5t4t4t3t3t3t3t3t3t3t3t3t3tt5t5t5t5t5
"GSE11877"t"GSE11877:0000000:104"t"GSM299966"t"GSM299862"t15t5t5t4t4t3t3t3t3t3t3t3t3t3t3tt5t5t5t5t5
"GSE11877"t"GSE11877:0000000:105"t"GSM299967"t"GSM299862"t15t5t5t4t4t3t3t3t3t3t3t3t3t3t3tt5t5t5t5t5
"GSE11877"t"GSE11877:0000000:106"t"GSM299968"t"GSM299862"t15t5t5t4t4t3t3t3t3t3t3t3t3t3t3tt5t5t5t5t5
"GSE11877"t"GSE11877:0000000:107"t"GSM299969"t"GSM299862"t15t5t5t4t4t3t3t3t3t3t3t3t3t3t3tt5t5t5t5t5
"GSE11877"t"GSE11877:0000000:108"t"GSM299970"t"GSM299862"t15t5t5t4t4t3t3t3t3t3t3t3t3t3t3tt5t5t5t5t5
"GSE11877"t"GSE11877:0000000:109"t"GSM299971"t"GSM299862"t15t5t5t4t4t3t3t3t3t3t3t3t3t3t3tt5t5t5t5t5
"GSE11877"t"GSE11877:0000000:110"t"GSM299972"t"GSM299862"t15t5t5t4t4t3t3t3t3t3t3t3t3t3t3tt5t5t5t5t5
"GSE11877"t"GSE11877:0000000:111"t"GSM299973"t"GSM299862"t15t5t5t4t4t3t3t3t3t3t3t3t3t3t3tt5t5t5t5t5
"GSE11877"t"GSE11877:0000000:112"t"GSM299974"t"GSM299862"t15t5t5t4t4t3t3t3t3t3t3t3t3t3t3tt5t5t5t5t5
"GSE11877"t"GSE11877:0000000:113"t"GSM299975"t"GSM299862"t15t5t5t4t4t3t3t3t3t3t3t3t3t3t3tt5t5t5t5t5
"GSE11877"t"GSE11877:0000000:114"t"GSM299976"t"GSM299862"t15t5t5t4t4t3t3t3t3t3t3t3t3t3t3tt5t5t5t5t5
"GSE11877"t"GSE11877:0000000:115"t"GSM299977"t"GSM299862"t15t5t5t4t4t3t3t3t3t3t3t3t3t3t3tt5t5t5t5t5
"GSE11877"t"GSE11877:0000000:116"t"GSM299978"t"GSM299862"t15t5t5t4t4t3t3t3t3t3t3t3t3t3t3tt5t5t5t5t5
"GSE11877"t"GSE11877:0000000:117"t"GSM299979"t"GSM299862"t15t5t5t4t4t3t3t3t3t3t3t3t3t3t3tt5t5t5t5t5
"GSE11877"t"GSE11877:0000000:118"t"GSM299980"t"GSM299862"t15t5t5t4t4t3t3t3t3t3t3t3t3t3t3tt5t5t5t5t5
"GSE11877"t"GSE11877:0000000:119"t"GSM299981"t"GSM299862"t15t5t5t4t4t3t3t3t3t3t3t3t3t3t3tt5t5t5t5t5
"GSE11877"t"GSE11877:0000000:120"t"GSM299982"t"GSM299862"t15t5t5t4t4t3t3t3t3t3t3t3t3t3t3tt5t5t5t5t5
"GSE11877"t"GSE11877:0000000:121"t"GSM299983"t"GSM299862"t15t5t5t4t4t3t3t3t3t3t3t3t3t3t3tt5t5t5t5t5
"GSE11877"t"GSE11877:0000000:122"t"GSM299984"t"GSM299862"t15t5t5t4t4t3t3t3t3t3t3t3t3t3t3tt5t5t5t5t5
"GSE11877"t"GSE11877:0000000:123"t"GSM299985"t"GSM299862"t15t5t5t4t4t3t3t3t3t3t3t3t3t3t3tt5t5t5t5t5
"GSE11877"t"GSE11877:0000000:124"t"GSM299986"t"GSM299862"t15t5t5t4t4t3t3t3t3t3t3t3t3t3t3tt5t5t5t5t5
"GSE11877"t"GSE11877:0000000:125"t"GSM299987"t"GSM299862"t15t5t5t4t4t3t3t3t3t3t3t3t3t3t3tt5t5t5t5t5
"GSE11877"t"GSE11877:0000000:126"t"GSM299988"t"GSM299862"t15t5t5t4t4t3t3t3t3t3t3t3t3t3t3tt5t5t5t5t5
"GSE11877"t"GSE11877:0000000:127"t"GSM299989"t"GSM299862"t15t5t5t4t4t3t3t3t3t3t3t3t3t3t3tt5t5t5t5t5
"GSE11877"t"GSE11877:0000000:128"t"GSM299990"t"GSM299862"t15t5t5t4t4t3t3t3t3t3t3t3t3t3t3tt5t5t5t5t5
"GSE11877"t"GSE11877:0000000:129"t"GSM299991"t"GSM299862"t15t5t5t4t4t3t3t3t3t3t3t3t3t3t3tt5t5t5t5t5
"GSE11877"t"GSE11877:0000000:130"t"GSM299992"t"GSM299862"t15t5t5t4t4t3t3t3t3t3t3t3t3t3t3tt5t5t5t5t5
"GSE11877"t"GSE11877:0000000:131"t"GSM299993"t"GSM299862"t15t5t5t4t4t3t3t3t3t3t3t3t3t3t3tt5t5t5t5t5
"GSE11877"t"GSE11877:0000000:132"t"GSM299994"t"GSM299862"t15t5t5t4t4t3t3t3t3t3t3t3t3t3t3tt5t5t5t5t5
"GSE11877"t"GSE11877:0000000:133"t"GSM299995"t"GSM299862"t15t5t5t4t4t3t3t3t3t3t3t3t3t3t3tt5t5t5t5t5
"GSE11877"t"GSE11877:0000000:134"t"GSM299996"t"GSM299862"t15t5t5t4t4t3t3t3t3t3t3t3t3t3t3tt5t5t5t5t5
"GSE11877"t"GSE11877:0000000:135"t"GSM299997"t"GSM299862"t15t5t5t4t4t3t3t3t3t3t3t3t3t3t3tt5t5t5t5t5
"GSE11877"t"GSE11877:0000000:136"t"GSM299998"t"GSM299862"t15t5t5t4t4t3t3t3t3t3t3t3t3t3t3tt5t5t5t5t5
"GSE11877"t"GSE11877:0000000:137"t"GSM299999"t"GSM299862"t15t5t5t4t4t3t3t3t3t3t3t3t3t3t3tt5t5t5t5t5
"GSE11877"t"GSE11877:0000000:138"t"GSM300000"t"GSM299862"t15t5t5t4t4t3t3t3t3t3t3t3t3t3t3tt5t5t5t5t5
"GSE11877"t"GSE11877:0000000:139"t"GSM300001"t"GSM299862"t15t5t5t4t4t3t3t3t3t3t3t3t3t3t3tt5t5t5t5t5
"GSE11877"t"GSE11877:0000000:140"t"GSM300002"t"GSM299862"t15t5t5t4t4t3t3t3t3t3t3t3t3t3t3tt5t5t5t5t5
"GSE11877"t"GSE11877:0000000:141"t"GSM300003"t"GSM299862"t15t5t5t4t4t3t3t3t3t3t3t3t3t3t3tt5t5t5t5t5
"GSE11877"t"GSE11877:0000000:142"t"GSM300004"t"GSM299862"t15t5t5t4t4t3t3t3t3t3t3t3t3t3t3tt5t5t5t5t5
"GSE11877"t"GSE11877:0000000:143"t"GSM300005"t"GSM299862"t15t5t5t4t4t3t3t3t3t3t3t3t3t3t3tt5t5t5t5t5
"GSE11877"t"GSE11877:0000000:144"t"GSM300006"t"GSM299862"t15t5t5t4t4t3t3t3t3t3t3t3t3t3t3tt5t5t5t5t5
"GSE11877"t"GSE11877:0000000:145"t"GSM300007"t"GSM299862"t15t5t5t4t4t3t3t3t3t3t3t3t3t3t3tt5t5t5t5t5
"GSE11877"t"GSE11877:0000000:146"t"GSM300008"t"GSM299862"t15t5t5t4t4t3t3t3t3t3t3t3t3t3t3tt5t5t5t5t5
"GSE11877"t"GSE11877:0000000:147"t"GSM300009"t"GSM299862"t15t5t5t4t4t3t3t3t3t3t3t3t3t3t3tt5t5t5t5t5
"GSE11877"t"GSE11877:0000000:148"t"GSM300010"t"GSM299862"t15t5t5t4t4t3t3t3t3t3t3t3t3t3t3tt5t5t5t5t5
"GSE11877"t"GSE11877:0000000:149"t"GSM300011"t"GSM299862"t15t5t5t4t4t3t3t3t3t3t3t3t3t3t3tt5t5t5t5t5
"GSE11877"t"GSE11877:0000000:150"t"GSM300012"t"GSM299862"t15t5t5t4t4t3t3t3t3t3t3t3t3t3t3tt5t5t5t5t5
"GSE11877"t"GSE11877:0000000:151"t"GSM300013"t"GSM299862"t15t5t5t4t4t3t3t3t3t3t3t3t3t3t3tt5t5t5t5t5
"GSE11877"t"GSE11877:0000000:152"t"GSM300014"t"GSM299862"t15t5t5t4t4t3t3t3t3t3t3t3t3t3t3tt5t5t5t5t5
"GSE11877"t"GSE11877:0000000:153"t"GSM300015"t"GSM299862"t15t5t5t4t4t3t3t3t3t3t3t3t3t3t3tt5t5t5t5t5
"GSE11877"t"GSE11877:0000000:154"t"GSM300016"t"GSM299862"t15t5t5t4t4t3t3t3t3t3t3t3t3t3t3tt5t5t5t5t5
"GSE11877"t"GSE11877:0000000:155"t"GSM300017"t"GSM299862"t15t5t5t4t4t3t3t3t3t3t3t3t3t3t3tt5t5t5t5t5
"GSE11877"t"GSE11877:0000000:156"t"GSM300018"t"GSM299862"t15t5t5t4t4t3t3t3t3t3t3t3t3t3t3tt5t5t5t5t5
"GSE11877"t"GSE11877:0000000:157"t"GSM300019"t"GSM299862"t15t5t5t4t4t3t3t3t3t3t3t3t3t3t3tt5t5t5t5t5
"GSE11877"t"GSE11877:0000000:158"t"GSM300020"t"GSM299862"t15t5t5t4t4t3t3t3t3t3t3t3t3t3t3tt5t5t5t5t5
"GSE11877"t"GSE11877:0000000:159"t"GSM300021"t"GSM299862"t15t5t5t4t4t3t3t3t3t3t3t3t3t3t3tt5t5t5t5t5
"GSE11877"t"GSE11877:0000000:160"t"GSM300022"t"GSM299862"t15t5t5t4t4t3t3t3t3t3t3t3t3t3t3tt5t5t5t5t5
"GSE11877"t"GSE11877:0000000:161"t"GSM300023"t"GSM299862"t15t5t5t4t4t3t3t3t3t3t3t3t3t3t3tt5t5t5t5t5
"GSE11877"t"GSE11877:0000000:162"t"GSM300024"t"GSM299862"t15t5t5t4t4t3t3t3t3t3t3t3t3t3t3tt5t5t5t5t5
"GSE11877"t"GSE11877:0000000:163"t"GSM300025"t"GSM299862"t15t5t5t4t4t3t3t3t3t3t3t3t3t3t3tt5t5t5t5t5
"GSE11877"t"GSE11877:0000000:164"t"GSM300026"t"GSM299862"t15t5t5t4t4t3t3t3t3t3t3t3t3t3t3tt5t5t5t5t5
"GSE11877"t"GSE11877:0000000:165"t"GSM300027"t"GSM299862"t15t5t5t4t4t3t3t3t3t3t3t3t3t3t3tt5t5t5t5t5
"GSE11877"t"GSE11877:0000000:166"t"GSM300028"t"GSM299862"t15t5t5t4t4t3t3t3t3t3t3t3t3t3t3tt5t5t5t5t5
"GSE11877"t"GSE11877:0000000:167"t"GSM300029"t"GSM299862"t15t5t5t4t4t3t3t3t3t3t3t3t3t3t3tt5t5t5t5t5
"GSE11877"t"GSE11877:0000000:168"t"GSM300030"t"GSM299862"t15t5t5t4t4t3t3t3t3t3t3t3t3t3t3tt5t5t5t5t5
"GSE11877"t"GSE11877:0000000:169"t"GSM300031"t"GSM299862"t15t5t5t4t4t3t3t3t3t3t3t3t3t3t3tt5t5t5t5t5
"GSE11877"t"GSE11877:0000000:170"t"GSM300032"t"GSM299862"t15t5t5t4t4t3t3t3t3t3t3t3t3t3t3tt5t5t5t5t5
"GSE11877"t"GSE11877:0000000:171"t"GSM300033"t"GSM299862"t15t5t5t4t4t3t3t3t3t3t3t3t3t3t3tt5t5t5t5t5
"GSE11877"t"GSE11877:0000000:172"t"GSM300034"t"GSM299862"t15t5t5t4t4t3t3t3t3t3t3t3t3t3t3tt5t5t5t5t5
"GSE11877"t"GSE11877:0000000:173"t"GSM300035"t"GSM299862"t15t5t5t4t4t3t3t3t3t3t3t3t3t3t3tt5t5t5t5t5
"GSE11877"t"GSE11877:0000000:174"t"GSM300036"t"GSM299862"t15t5t5t4t4t3t3t3t3t3t3t3t3t3t3tt5t5t5t5t5
"GSE11877"t"GSE11877:0000000:175"t"GSM300037"t"GSM299862"t15t5t5t4t4t3t3t3t3t3t3t3t3t3t3tt5t5t5t5t5
"GSE11877"t"GSE11877:0000000:176"t"GSM300038"t"GSM299862"t15t5t5t4t4t3t3t3t3t3t3t3t3t3t3tt5t5t5t5t5
"GSE11877"t"GSE11877:0000000:177"t"GSM300039"t"GSM299862"t15t5t5t4t4t3t3t3t3t3t3t3t3t3t3tt5t5t5t5t5
"GSE11877"t"GSE11877:0000000:178"t"GSM300040"t"GSM299862"t15t5t5t4t4t3t3t3t3t3t3t3t3t3t3tt5t5t5t5t5
"GSE11877"t"GSE11877:0000000:179"t"GSM300041"t"GSM299862"t15t5t5t4t4t3t3t3t3t3t3t3t3t3t3tt5t5t5t5t5
"GSE11877"t"GSE11877:0000000:180"t"GSM300042"t"GSM299862"t15t5t5t4t4t3t3t3t3t3t3t3t3t3t3tt5t5t5t5t5
"GSE11877"t"GSE11877:0000000:181"t"GSM300043"t"GSM299862"t15t5t5t4t4t3t3t3t3t3t3t3t3t3t3tt5t5t5t5t5
"GSE11877"t"GSE11877:0000000:182"t"GSM300044"t"GSM299862"t15t5t5t4t4t3t3t3t3t3t3t3t3t3t3tt5t5t5t5t5
"GSE11877"t"GSE11877:0000000:183"t"GSM300045"t"GSM299862"t15t5t5t4t4t3t3t3t3t3t3t3t3t3t3tt5t5t5t5t5
"GSE11877"t"GSE11877:0000000:184"t"GSM300046"t"GSM299862"t15t5t5t4t4t3t3t3t3t3t3t3t3t3t3tt5t5t5t5t5
"GSE11877"t"GSE11877:0000000:185"t"GSM300047"t"GSM299862"t15t5t5t4t4t3t3t3t3t3t3t3t3t3t3tt5t5t5t5t5
"GSE11877"t"GSE11877:0000000:186"t"GSM300048"t"GSM299862"t15t5t5t4t4t3t3t3t3t3t3t3t3t3t3tt5t5t5t5t5
"GSE11877"t"GSE11877:0000000:187"t"GSM300049"t"GSM299862"t15t5t5t4t4t3t3t3t3t3t3t3t3t3t3tt5t5t5t5t5
"GSE11877"t"GSE11877:0000000:188"t"GSM300050"t"GSM299862"t15t5t5t4t4t3t3t3t3t3t3t3t3t3t3tt5t5t5t5t5
"GSE11877"t"GSE11877:0000000:189"t"GSM300051"t"GSM299862"t15t5t5t4t4t3t3t3t3t3t3t3t3t3t3tt5t5t5t5t5
"GSE11877"t"GSE11877:0000000:190"t"GSM300052"t"GSM299862"t15t5t5t4t4t3t3t3t3t3t3t3t3t3t3tt5t5t5t5t5
"GSE11877"t"GSE11877:0000000:191"t"GSM300053"t"GSM299862"t15t5t5t4t4t3t3t3t3t3t3t3t3t3t3tt5t5t5t5t5
"GSE11877"t"GSE11877:0000000:192"t"GSM300054"t"GSM299862"t15t5t5t4t4t3t3t3t3t3t3t3t3t3t3tt5t5t5t5t5
"GSE11877"t"GSE11877:0000000:193"t"GSM300055"t"GSM299862"t15t5t5t4t4t3t3t3t3t3t3t3t3t3t3tt5t5t5t5t5
"GSE11877"t"GSE11877:0000000:194"t"GSM300056"t"GSM299862"t15t5t5t4t4t3t3t3t3t3t3t3t3t3t3tt5t5t5t5t5
"GSE11877"t"GSE11877:0000000:195"t"GSM300057"t"GSM299862"t15t5t5t4t4t3t3t3t3t3t3t3t3t3t3tt5t5t5t5t5
"GSE11877"t"GSE11877:0000000:196"t"GSM300058"t"GSM299862"t15t5t5t4t4t3t3t3t3t3t3t3t3t3t3tt5t5t5t5t5
"GSE11877"t"GSE11877:0000000:197"t"GSM300059"t"GSM299862"t15t5t5t4t4t3t3t3t3t3t3t3t3t3t3tt5t5t5t5t5
"GSE11877"t"GSE11877:0000000:198"t"GSM300060"t"GSM299862"t15t5t5t4t4t3t3t3t3t3t3t3t3t3t3tt5t5t5t5t5
"GSE11877"t"GSE11877:0000000:199"t"GSM300061"t"GSM299862"t15t5t5t4t4t3t3t3t3t3t3t3t3t3t3tt5t5t5t5t5
"GSE11877"t"GSE11877:0000000:200"t"GSM300062"t"GSM299862"t15t5t5t4t4t3t3t3t3t3t3t3t3t3t3tt5t5t5t5t5
"GSE11877"t"GSE11877:0000000:201"t"GSM300063"t"GSM299862"t15t5t5t4t4t3t3t3t3t3t3t3t3t3t3tt5t5t5t5t5
"GSE11877"t"GSE11877:0000000:202"t"GSM300064"t"GSM299862"t15t5t5t4t4t3t3t3t3t3t3t3t3t3t3tt5t5t5t5t5
"GSE11877"t"GSE11877:0000000:203"t"GSM300065"t"GSM299862"t15t5t5t4t4t3t3t3t3t3t3t3t3t3t3tt5t5t5t5t5
"GSE11877"t"GSE11877:0000000:204"t"GSM300066"t"GSM299862"t15t5t5t4t4t3t3t3t3t3t3t3t3t3t3tt5t5t5t5t5
"GSE11877"t"GSE11877:0000000:205"t"GSM300067"t"GSM299862"t15t5t5t4t4t3t3t3t3t3t3t3t3t3t3tt5t5t5t5t5
"GSE11877"t"GSE11877:0000000:206"t"GSM300068"t"GSM299862"t15t5t5t4t4t3t3t3t3t3t3t3t3t3t3tt5t5t5t5t5
"GSE12098"t"GSE12098:0000000:1"t"GSM305290;GSM305292;GSM305294"t"GSM305285;GSM305286;GSM305288"t18t1t8t6t6t4t10t4t6t6t6t6t6t6t6t6t6t6tt7t7
"GSE12098"t"GSE12098:0000000:2"t"GSM305295;GSM305296;GSM305297"t"GSM305285;GSM305286;GSM305288"t18t1t8t6t6t4t10t4t6t6t6t6t6t6t6t6t6t6tt7t7
"GSE12098"t"GSE12098:0000000:3"t"GSM305298;GSM305299;GSM305300"t"GSM305285;GSM305286;GSM305288"t18t1t8t6t6t4t10t4t6t6t6t6t6t6t6t6t6t6tt7t7
"GSE12161"t"GSE12161:0000000:1"t"GSM306134;GSM306135;GSM347146"t"GSM306132;GSM306133;GSM347145"t20t1t2t5t5t5t5t5t5t5t5t5t5t5t5t5t5t5t5t5t
"GSE12320"t"GSE12320:0000000:1"t"GSM309616;GSM309617;GSM468450;GSM468451;GSM468452;GSM468453"t"GSM309615;GSM468448;GSM468449"t9t8t9t1t1t1t1t1t1tt2t2t2t2t2t2t2t2t2t2t2
"GSE12510"t"GSE12510:0000000:1"t"GSM314309"t"GSM314308"t15t4t5t7t7t7t7t7t7t7t7t7t7t7t7tt8t8t8t8t8
"GSE12621"t"GSE12621:1:1"t"GSM315989"t"GSM315997"t20t5t10t9t9t8t7t8t7t7t1t5t5t5t1t1t1t1t1t1t
"GSE12621"t"GSE12621:1:2"t"GSM315993"t"GSM315997"t20t5t10t9t9t8t7t8t7t7t1t5t5t5t1t1t1t1t1t1t
"GSE12621"t"GSE12621:2:1"t"GSM315990"t"GSM315998"t20t5t10t9t9t8t7t8t7t7t1t5t5t5t1t1t1t1t1t1t
"GSE12621"t"GSE12621:2:2"t"GSM315994"t"GSM315998"t20t5t10t9t9t8t7t8t7t7t1t5t5t5t1t1t1t1t1t1t
"GSE12621"t"GSE12621:3:1"t"GSM315991"t"GSM315999"t20t5t10t9t9t8t7t8t7t7t1t5t5t5t1t1t1t1t1t1t
"GSE12621"t"GSE12621:3:2"t"GSM315995"t"GSM315999"t20t5t10t9t9t8t7t8t7t7t1t5t5t5t1t1t1t1t1t1t
"GSE12621"t"GSE12621:4:1"t"GSM315992"t"GSM316000"t20t5t10t9t9t8t7t8t7t7t1t5t5t5t1t1t1t1t1t1t
"GSE12621"t"GSE12621:4:2"t"GSM315996"t"GSM316000"t20t5t10t9t9t8t7t8t7t7t1t5t5t5t1t1t1t1t1t1t
"GSE12710"t"GSE12710:1:1"t"GSM318891;GSM318895;GSM318899;GSM318903;GSM318907"t"GSM318889;GSM318893;GSM318897;GSM318901;GSM318905"t15t9t8t2t2t10t9t10t2t2t2t2t2t2t2tt3t3t3t3t3
"GSE12710"t"GSE12710:2:1"t"GSM318892;GSM318896;GSM318900;GSM318904;GSM318908"t"GSM318890;GSM318894;GSM318898;GSM318902;GSM318906"t15t9t8t2t2t10t9t10t2t2t2t2t2t2t2tt3t3t3t3t3
"GSE12917"t"GSE12917:0000000:1"t"GSM324073;GSM324074;GSM324075"t"GSM324070;GSM324071;GSM324072"t10t1t8t5t5t3t9t3t5t5tt6t6t6t6t6t6t6t6t6t6
"GSE12917"t"GSE12917:0000000:2"t"GSM324076;GSM324077;GSM324078"t"GSM324070;GSM324071;GSM324072"t10t1t8t5t5t3t9t3t5t5tt6t6t6t6t6t6t6t6t6t6
"GSE12917"t"GSE12917:0000000:3"t"GSM324079;GSM324080;GSM324081"t"GSM324070;GSM324071;GSM324072"t10t1t8t5t5t3t9t3t5t5tt6t6t6t6t6t6t6t6t6t6
"GSE12963"t"GSE12963:0000000:1"t"GSM325118;GSM325121;GSM325124"t"GSM325117;GSM325120;GSM325123"t19t3t2t6t6t5t3t5t6t6t6t6t6t6t6t6t6t6t6tt7
"GSE12963"t"GSE12963:0000000:2"t"GSM325119;GSM325122;GSM325125"t"GSM325117;GSM325120;GSM325123"t19t3t2t6t6t5t3t5t6t6t6t6t6t6t6t6t6t6t6tt7
"GSE13159"t"GSE13159:0000000:0001"t"GSM329408"t"GSM329407"t2t1tt2t2t2t2t2t2t2t2t2t2t2t2t2t2t2t2t2t2
"GSE13159"t"GSE13159:0000000:0002"t"GSM329409"t"GSM329407"t2t1tt2t2t2t2t2t2t2t2t2t2t2t2t2t2t2t2t2t2
"GSE13159"t"GSE13159:0000000:0003"t"GSM329410"t"GSM329407"t2t1tt2t2t2t2t2t2t2t2t2t2t2t2t2t2t2t2t2t2
"GSE13159"t"GSE13159:0000000:0004"t"GSM329411"t"GSM329407"t2t1tt2t2t2t2t2t2t2t2t2t2t2t2t2t2t2t2t2t2
"GSE13159"t"GSE13159:0000000:0005"t"GSM329412"t"GSM329407"t2t1tt2t2t2t2t2t2t2t2t2t2t2t2t2t2t2t2t2t2
"GSE13159"t"GSE13159:0000000:0006"t"GSM329413"t"GSM329407"t2t1tt2t2t2t2t2t2t2t2t2t2t2t2t2t2t2t2t2t2
"GSE13159"t"GSE13159:0000000:0007"t"GSM329414"t"GSM329407"t2t1tt2t2t2t2t2t2t2t2t2t2t2t2t2t2t2t2t2t2
"GSE13159"t"GSE13159:0000000:0008"t"GSM329415"t"GSM329407"t2t1tt2t2t2t2t2t2t2t2t2t2t2t2t2t2t2t2t2t2
"GSE13159"t"GSE13159:0000000:0009"t"GSM329416"t"GSM329407"t2t1tt2t2t2t2t2t2t2t2t2t2t2t2t2t2t2t2t2t2
"GSE13159"t"GSE13159:0000000:0010"t"GSM329417"t"GSM329407"t2t1tt2t2t2t2t2t2t2t2t2t2t2t2t2t2t2t2t2t2
"GSE13159"t"GSE13159:0000000:0011"t"GSM329418"t"GSM329407"t2t1tt2t2t2t2t2t2t2t2t2t2t2t2t2t2t2t2t2t2
"GSE13159"t"GSE13159:0000000:0012"t"GSM329419"t"GSM329407"t2t1tt2t2t2t2t2t2t2t2t2t2t2t2t2t2t2t2t2t2
"GSE13159"t"GSE13159:0000000:0013"t"GSM329420"t"GSM329407"t2t1tt2t2t2t2t2t2t2t2t2t2t2t2t2t2t2t2t2t2
"GSE13159"t"GSE13159:0000000:0014"t"GSM329421"t"GSM329407"t2t1tt2t2t2t2t2t2t2t2t2t2t2t2t2t2t2t2t2t2
"GSE13159"t"GSE13159:0000000:0015"t"GSM329422"t"GSM329407"t2t1tt2t2t2t2t2t2t2t2t2t2t2t2t2t2t2t2t2t2
"GSE13159"t"GSE13159:0000000:0016"t"GSM329423"t"GSM329407"t2t1tt2t2t2t2t2t2t2t2t2t2t2t2t2t2t2t2t2t2
"GSE13159"t"GSE13159:0000000:0017"t"GSM329424"t"GSM329407"t2t1tt2t2t2t2t2t2t2t2t2t2t2t2t2t2t2t2t2t2
"GSE13159"t"GSE13159:0000000:0018"t"GSM329425"t"GSM329407"t2t1tt2t2t2t2t2t2t2t2t2t2t2t2t2t2t2t2t2t2
"GSE13159"t"GSE13159:0000000:0019"t"GSM329426"t"GSM329407"t2t1tt2t2t2t2t2t2t2t2t2t2t2t2t2t2t2t2t2t2
"GSE13159"t"GSE13159:0000000:0020"t"GSM329427"t"GSM329407"t2t1tt2t2t2t2t2t2t2t2t2t2t2t2t2t2t2t2t2t2
"GSE13159"t"GSE13159:0000000:0021"t"GSM329428"t"GSM329407"t2t1tt2t2t2t2t2t2t2t2t2t2t2t2t2t2t2t2t2t2
"GSE13159"t"GSE13159:0000000:0022"t"GSM329429"t"GSM329407"t2t1tt2t2t2t2t2t2t2t2t2t2t2t2t2t2t2t2t2t2
"GSE13159"t"GSE13159:0000000:0023"t"GSM329430"t"GSM329407"t2t1tt2t2t2t2t2t2t2t2t2t2t2t2t2t2t2t2t2t2
"GSE13159"t"GSE13159:0000000:0024"t"GSM329431"t"GSM329407"t2t1tt2t2t2t2t2t2t2t2t2t2t2t2t2t2t2t2t2t2
"GSE13159"t"GSE13159:0000000:0025"t"GSM329432"t"GSM329407"t2t1tt2t2t2t2t2t2t2t2t2t2t2t2t2t2t2t2t2t2
"GSE13159"t"GSE13159:0000000:0026"t"GSM329433"t"GSM329407"t2t1tt2t2t2t2t2t2t2t2t2t2t2t2t2t2t2t2t2t2
"GSE13159"t"GSE13159:0000000:0027"t"GSM329434"t"GSM329407"t2t1tt2t2t2t2t2t2t2t2t2t2t2t2t2t2t2t2t2t2
"GSE13159"t"GSE13159:0000000:0028"t"GSM329435"t"GSM329407"t2t1tt2t2t2t2t2t2t2t2t2t2t2t2t2t2t2t2t2t2
"GSE13159"t"GSE13159:0000000:0029"t"GSM329436"t"GSM329407"t2t1tt2t2t2t2t2t2t2t2t2t2t2t2t2t2t2t2t2t2
"GSE13159"t"GSE13159:0000000:0030"t"GSM329437"t"GSM329407"t2t1tt2t2t2t2t2t2t2t2t2t2t2t2t2t2t2t2t2t2
"GSE13159"t"GSE13159:0000000:0031"t"GSM329438"t"GSM329407"t2t1tt2t2t2t2t2t2t2t2t2t2t2t2t2t2t2t2t2t2
"GSE13159"t"GSE13159:0000000:0032"t"GSM329439"t"GSM329407"t2t1tt2t2t2t2t2t2t2t2t2t2t2t2t2t2t2t2t2t2
"GSE13159"t"GSE13159:0000000:0033"t"GSM329440"t"GSM329407"t2t1tt2t2t2t2t2t2t2t2t2t2t2t2t2t2t2t2t2t2
"GSE13159"t"GSE13159:0000000:0034"t"GSM329441"t"GSM329407"t2t1tt2t2t2t2t2t2t2t2t2t2t2t2t2t2t2t2t2t2
"GSE13159"t"GSE13159:0000000:0035"t"GSM329442"t"GSM329407"t2t1tt2t2t2t2t2t2t2t2t2t2t2t2t2t2t2t2t2t2
"GSE13159"t"GSE13159:0000000:0036"t"GSM329443"t"GSM329407"t2t1tt2t2t2t2t2t2t2t2t2t2t2t2t2t2t2t2t2t2
"GSE13159"t"GSE13159:0000000:0037"t"GSM329444"t"GSM329407"t2t1tt2t2t2t2t2t2t2t2t2t2t2t2t2t2t2t2t2t2
"GSE13159"t"GSE13159:0000000:0038"t"GSM329445"t"GSM329407"t2t1tt2t2t2t2t2t2t2t2t2t2t2t2t2t2t2t2t2t2
"GSE13159"t"GSE13159:0000000:0039"t"GSM329446"t"GSM329407"t2t1tt2t2t2t2t2t2t2t2t2t2t2t2t2t2t2t2t2t2
"GSE13159"t"GSE13159:0000000:0040"t"GSM329447"t"GSM329407"t2t1tt2t2t2t2t2t2t2t2t2t2t2t2t2t2t2t2t2t2
"GSE13159"t"GSE13159:0000000:0041"t"GSM329448"t"GSM329407"t2t1tt2t2t2t2t2t2t2t2t2t2t2t2t2t2t2t2t2t2
"GSE13159"t"GSE13159:0000000:0042"t"GSM329449"t"GSM329407"t2t1tt2t2t2t2t2t2t2t2t2t2t2t2t2t2t2t2t2t2
"GSE13159"t"GSE13159:0000000:0043"t"GSM329450"t"GSM329407"t2t1tt2t2t2t2t2t2t2t2t2t2t2t2t2t2t2t2t2t2
"GSE13159"t"GSE13159:0000000:0044"t"GSM329451"t"GSM329407"t2t1tt2t2t2t2t2t2t2t2t2t2t2t2t2t2t2t2t2t2
"GSE13159"t"GSE13159:0000000:0045"t"GSM329452"t"GSM329407"t2t1tt2t2t2t2t2t2t2t2t2t2t2t2t2t2t2t2t2t2
"GSE13159"t"GSE13159:0000000:0046"t"GSM329453"t"GSM329407"t2t1tt2t2t2t2t2t2t2t2t2t2t2t2t2t2t2t2t2t2
"GSE13159"t"GSE13159:0000000:0047"t"GSM329454"t"GSM329407"t2t1tt2t2t2t2t2t2t2t2t2t2t2t2t2t2t2t2t2t2
"GSE13159"t"GSE13159:0000000:0048"t"GSM329455"t"GSM329407"t2t1tt2t2t2t2t2t2t2t2t2t2t2t2t2t2t2t2t2t2
"GSE13159"t"GSE13159:0000000:0049"t"GSM329456"t"GSM329407"t2t1tt2t2t2t2t2t2t2t2t2t2t2t2t2t2t2t2t2t2
"GSE13159"t"GSE13159:0000000:0050"t"GSM329457"t"GSM329407"t2t1tt2t2t2t2t2t2t2t2t2t2t2t2t2t2t2t2t2t2
"GSE13159"t"GSE13159:0000000:0051"t"GSM329458"t"GSM329407"t2t1tt2t2t2t2t2t2t2t2t2t2t2t2t2t2t2t2t2t2
"GSE13159"t"GSE13159:0000000:0052"t"GSM329459"t"GSM329407"t2t1tt2t2t2t2t2t2t2t2t2t2t2t2t2t2t2t2t2t2
"GSE13159"t"GSE13159:0000000:0053"t"GSM329460"t"GSM329407"t2t1tt2t2t2t2t2t2t2t2t2t2t2t2t2t2t2t2t2t2
"GSE13159"t"GSE13159:0000000:0054"t"GSM329461"t"GSM329407"t2t1tt2t2t2t2t2t2t2t2t2t2t2t2t2t2t2t2t2t2
"GSE13159"t"GSE13159:0000000:0055"t"GSM329462"t"GSM329407"t2t1tt2t2t2t2t2t2t2t2t2t2t2t2t2t2t2t2t2t2
"GSE13159"t"GSE13159:0000000:0056"t"GSM329463"t"GSM329407"t2t1tt2t2t2t2t2t2t2t2t2t2t2t2t2t2t2t2t2t2
"GSE13159"t"GSE13159:0000000:0057"t"GSM329464"t"GSM329407"t2t1tt2t2t2t2t2t2t2t2t2t2t2t2t2t2t2t2t2t2
"GSE13159"t"GSE13159:0000000:0058"t"GSM329465"t"GSM329407"t2t1tt2t2t2t2t2t2t2t2t2t2t2t2t2t2t2t2t2t2
"GSE13159"t"GSE13159:0000000:0059"t"GSM329466"t"GSM329407"t2t1tt2t2t2t2t2t2t2t2t2t2t2t2t2t2t2t2t2t2
"GSE13159"t"GSE13159:0000000:0060"t"GSM329467"t"GSM329407"t2t1tt2t2t2t2t2t2t2t2t2t2t2t2t2t2t2t2t2t2
"GSE13159"t"GSE13159:0000000:0061"t"GSM329468"t"GSM329407"t2t1tt2t2t2t2t2t2t2t2t2t2t2t2t2t2t2t2t2t2
"GSE13159"t"GSE13159:0000000:0062"t"GSM329469"t"GSM329407"t2t1tt2t2t2t2t2t2t2t2t2t2t2t2t2t2t2t2t2t2
"GSE13159"t"GSE13159:0000000:0063"t"GSM329470"t"GSM329407"t2t1tt2t2t2t2t2t2t2t2t2t2t2t2t2t2t2t2t2t2
"GSE13159"t"GSE13159:0000000:0064"t"GSM329471"t"GSM329407"t2t1tt2t2t2t2t2t2t2t2t2t2t2t2t2t2t2t2t2t2
"GSE13159"t"GSE13159:0000000:0065"t"GSM329472"t"GSM329407"t2t1tt2t2t2t2t2t2t2t2t2t2t2t2t2t2t2t2t2t2
"GSE13159"t"GSE13159:0000000:0066"t"GSM329473"t"GSM329407"t2t1tt2t2t2t2t2t2t2t2t2t2t2t2t2t2t2t2t2t2
"GSE13159"t"GSE13159:0000000:0067"t"GSM329474"t"GSM329407"t2t1tt2t2t2t2t2t2t2t2t2t2t2t2t2t2t2t2t2t2
"GSE13159"t"GSE13159:0000000:0068"t"GSM329475"t"GSM329407"t2t1tt2t2t2t2t2t2t2t2t2t2t2t2t2t2t2t2t2t2
"GSE13159"t"GSE13159:0000000:0069"t"GSM329476"t"GSM329407"t2t1tt2t2t2t2t2t2t2t2t2t2t2t2t2t2t2t2t2t2
"GSE13159"t"GSE13159:0000000:0070"t"GSM329477"t"GSM329407"t2t1tt2t2t2t2t2t2t2t2t2t2t2t2t2t2t2t2t2t2
"GSE13159"t"GSE13159:0000000:0071"t"GSM329478"t"GSM329407"t2t1tt2t2t2t2t2t2t2t2t2t2t2t2t2t2t2t2t2t2
"GSE13159"t"GSE13159:0000000:0072"t"GSM329479"t"GSM329407"t2t1tt2t2t2t2t2t2t2t2t2t2t2t2t2t2t2t2t2t2
"GSE13159"t"GSE13159:0000000:0073"t"GSM329480"t"GSM329407"t2t1tt2t2t2t2t2t2t2t2t2t2t2t2t2t2t2t2t2t2
"GSE13159"t"GSE13159:0000000:0074"t"GSM329481"t"GSM329407"t2t1tt2t2t2t2t2t2t2t2t2t2t2t2t2t2t2t2t2t2
"GSE13159"t"GSE13159:0000000:0075"t"GSM329482"t"GSM329407"t2t1tt2t2t2t2t2t2t2t2t2t2t2t2t2t2t2t2t2t2
"GSE13159"t"GSE13159:0000000:0076"t"GSM329483"t"GSM329407"t2t1tt2t2t2t2t2t2t2t2t2t2t2t2t2t2t2t2t2t2
"GSE13159"t"GSE13159:0000000:0077"t"GSM329484"t"GSM329407"t2t1tt2t2t2t2t2t2t2t2t2t2t2t2t2t2t2t2t2t2
"GSE13159"t"GSE13159:0000000:0078"t"GSM329485"t"GSM329407"t2t1tt2t2t2t2t2t2t2t2t2t2t2t2t2t2t2t2t2t2
"GSE13159"t"GSE13159:0000000:0079"t"GSM329486"t"GSM329407"t2t1tt2t2t2t2t2t2t2t2t2t2t2t2t2t2t2t2t2t2
"GSE13159"t"GSE13159:0000000:0080"t"GSM329487"t"GSM329407"t2t1tt2t2t2t2t2t2t2t2t2t2t2t2t2t2t2t2t2t2
"GSE13159"t"GSE13159:0000000:0081"t"GSM329488"t"GSM329407"t2t1tt2t2t2t2t2t2t2t2t2t2t2t2t2t2t2t2t2t2
"GSE13159"t"GSE13159:0000000:0082"t"GSM329489"t"GSM329407"t2t1tt2t2t2t2t2t2t2t2t2t2t2t2t2t2t2t2t2t2
"GSE13159"t"GSE13159:0000000:0083"t"GSM329490"t"GSM329407"t2t1tt2t2t2t2t2t2t2t2t2t2t2t2t2t2t2t2t2t2
"GSE13159"t"GSE13159:0000000:0084"t"GSM329491"t"GSM329407"t2t1tt2t2t2t2t2t2t2t2t2t2t2t2t2t2t2t2t2t2
"GSE13159"t"GSE13159:0000000:0085"t"GSM329716"t"GSM329407"t2t1tt2t2t2t2t2t2t2t2t2t2t2t2t2t2t2t2t2t2
"GSE13159"t"GSE13159:0000000:0086"t"GSM329717"t"GSM329407"t2t1tt2t2t2t2t2t2t2t2t2t2t2t2t2t2t2t2t2t2
"GSE13159"t"GSE13159:0000000:0087"t"GSM329718"t"GSM329407"t2t1tt2t2t2t2t2t2t2t2t2t2t2t2t2t2t2t2t2t2
"GSE13159"t"GSE13159:0000000:0088"t"GSM329719"t"GSM329407"t2t1tt2t2t2t2t2t2t2t2t2t2t2t2t2t2t2t2t2t2
"GSE13159"t"GSE13159:0000000:0089"t"GSM329720"t"GSM329407"t2t1tt2t2t2t2t2t2t2t2t2t2t2t2t2t2t2t2t2t2
"GSE13159"t"GSE13159:0000000:0090"t"GSM329721"t"GSM329407"t2t1tt2t2t2t2t2t2t2t2t2t2t2t2t2t2t2t2t2t2
"GSE13159"t"GSE13159:0000000:0091"t"GSM329722"t"GSM329407"t2t1tt2t2t2t2t2t2t2t2t2t2t2t2t2t2t2t2t2t2
"GSE13159"t"GSE13159:0000000:0092"t"GSM329723"t"GSM329407"t2t1tt2t2t2t2t2t2t2t2t2t2t2t2t2t2t2t2t2t2
"GSE13159"t"GSE13159:0000000:0093"t"GSM329724"t"GSM329407"t2t1tt2t2t2t2t2t2t2t2t2t2t2t2t2t2t2t2t2t2
"GSE13159"t"GSE13159:0000000:0094"t"GSM329725"t"GSM329407"t2t1tt2t2t2t2t2t2t2t2t2t2t2t2t2t2t2t2t2t2
"GSE13159"t"GSE13159:0000000:0095"t"GSM329726"t"GSM329407"t2t1tt2t2t2t2t2t2t2t2t2t2t2t2t2t2t2t2t2t2
"GSE13159"t"GSE13159:0000000:0096"t"GSM329727"t"GSM329407"t2t1tt2t2t2t2t2t2t2t2t2t2t2t2t2t2t2t2t2t2
"GSE13159"t"GSE13159:0000000:0097"t"GSM329728"t"GSM329407"t2t1tt2t2t2t2t2t2t2t2t2t2t2t2t2t2t2t2t2t2
"GSE13159"t"GSE13159:0000000:0098"t"GSM329729"t"GSM329407"t2t1tt2t2t2t2t2t2t2t2t2t2t2t2t2t2t2t2t2t2
"GSE13159"t"GSE13159:0000000:0099"t"GSM329730"t"GSM329407"t2t1tt2t2t2t2t2t2t2t2t2t2t2t2t2t2t2t2t2t2
"GSE13159"t"GSE13159:0000000:0100"t"GSM329731"t"GSM329407"t2t1tt2t2t2t2t2t2t2t2t2t2t2t2t2t2t2t2t2t2
"GSE13159"t"GSE13159:0000000:0101"t"GSM329732"t"GSM329407"t2t1tt2t2t2t2t2t2t2t2t2t2t2t2t2t2t2t2t2t2
"GSE13159"t"GSE13159:0000000:0102"t"GSM329733"t"GSM329407"t2t1tt2t2t2t2t2t2t2t2t2t2t2t2t2t2t2t2t2t2
"GSE13159"t"GSE13159:0000000:0103"t"GSM329734"t"GSM329407"t2t1tt2t2t2t2t2t2t2t2t2t2t2t2t2t2t2t2t2t2
"GSE13159"t"GSE13159:0000000:0104"t"GSM329735"t"GSM329407"t2t1tt2t2t2t2t2t2t2t2t2t2t2t2t2t2t2t2t2t2
"GSE13159"t"GSE13159:0000000:0105"t"GSM329736"t"GSM329407"t2t1tt2t2t2t2t2t2t2t2t2t2t2t2t2t2t2t2t2t2
"GSE13159"t"GSE13159:0000000:0106"t"GSM329737"t"GSM329407"t2t1tt2t2t2t2t2t2t2t2t2t2t2t2t2t2t2t2t2t2
"GSE13159"t"GSE13159:0000000:0107"t"GSM329738"t"GSM329407"t2t1tt2t2t2t2t2t2t2t2t2t2t2t2t2t2t2t2t2t2
"GSE13159"t"GSE13159:0000000:0108"t"GSM329739"t"GSM329407"t2t1tt2t2t2t2t2t2t2t2t2t2t2t2t2t2t2t2t2t2
"GSE13159"t"GSE13159:0000000:0109"t"GSM329740"t"GSM329407"t2t1tt2t2t2t2t2t2t2t2t2t2t2t2t2t2t2t2t2t2
"GSE13159"t"GSE13159:0000000:0110"t"GSM329741"t"GSM329407"t2t1tt2t2t2t2t2t2t2t2t2t2t2t2t2t2t2t2t2t2
"GSE13159"t"GSE13159:0000000:0111"t"GSM329742"t"GSM329407"t2t1tt2t2t2t2t2t2t2t2t2t2t2t2t2t2t2t2t2t2
"GSE13159"t"GSE13159:0000000:0112"t"GSM329743"t"GSM329407"t2t1tt2t2t2t2t2t2t2t2t2t2t2t2t2t2t2t2t2t2
"GSE13159"t"GSE13159:0000000:0113"t"GSM329744"t"GSM329407"t2t1tt2t2t2t2t2t2t2t2t2t2t2t2t2t2t2t2t2t2
"GSE13159"t"GSE13159:0000000:0114"t"GSM329745"t"GSM329407"t2t1tt2t2t2t2t2t2t2t2t2t2t2t2t2t2t2t2t2t2
"GSE13159"t"GSE13159:0000000:0115"t"GSM329746"t"GSM329407"t2t1tt2t2t2t2t2t2t2t2t2t2t2t2t2t2t2t2t2t2
"GSE13159"t"GSE13159:0000000:0116"t"GSM329747"t"GSM329407"t2t1tt2t2t2t2t2t2t2t2t2t2t2t2t2t2t2t2t2t2
"GSE13159"t"GSE13159:0000000:0117"t"GSM329748"t"GSM329407"t2t1tt2t2t2t2t2t2t2t2t2t2t2t2t2t2t2t2t2t2
"GSE13159"t"GSE13159:0000000:0118"t"GSM329749"t"GSM329407"t2t1tt2t2t2t2t2t2t2t2t2t2t2t2t2t2t2t2t2t2
"GSE13159"t"GSE13159:0000000:0119"t"GSM329750"t"GSM329407"t2t1tt2t2t2t2t2t2t2t2t2t2t2t2t2t2t2t2t2t2
"GSE13159"t"GSE13159:0000000:0120"t"GSM329751"t"GSM329407"t2t1tt2t2t2t2t2t2t2t2t2t2t2t2t2t2t2t2t2t2
"GSE13159"t"GSE13159:0000000:0121"t"GSM329752"t"GSM329407"t2t1tt2t2t2t2t2t2t2t2t2t2t2t2t2t2t2t2t2t2
"GSE13159"t"GSE13159:0000000:0122"t"GSM329753"t"GSM329407"t2t1tt2t2t2t2t2t2t2t2t2t2t2t2t2t2t2t2t2t2
"GSE13159"t"GSE13159:0000000:0123"t"GSM329754"t"GSM329407"t2t1tt2t2t2t2t2t2t2t2t2t2t2t2t2t2t2t2t2t2
"GSE13159"t"GSE13159:0000000:0124"t"GSM329755"t"GSM329407"t2t1tt2t2t2t2t2t2t2t2t2t2t2t2t2t2t2t2t2t2
"GSE13159"t"GSE13159:0000000:0125"t"GSM329756"t"GSM329407"t2t1tt2t2t2t2t2t2t2t2t2t2t2t2t2t2t2t2t2t2
"GSE13159"t"GSE13159:0000000:0126"t"GSM329757"t"GSM329407"t2t1tt2t2t2t2t2t2t2t2t2t2t2t2t2t2t2t2t2t2
"GSE13159"t"GSE13159:0000000:0127"t"GSM329758"t"GSM329407"t2t1tt2t2t2t2t2t2t2t2t2t2t2t2t2t2t2t2t2t2
"GSE13159"t"GSE13159:0000000:0128"t"GSM329759"t"GSM329407"t2t1tt2t2t2t2t2t2t2t2t2t2t2t2t2t2t2t2t2t2
"GSE13159"t"GSE13159:0000000:0129"t"GSM329760"t"GSM329407"t2t1tt2t2t2t2t2t2t2t2t2t2t2t2t2t2t2t2t2t2
"GSE13159"t"GSE13159:0000000:0130"t"GSM329761"t"GSM329407"t2t1tt2t2t2t2t2t2t2t2t2t2t2t2t2t2t2t2t2t2
"GSE13159"t"GSE13159:0000000:0131"t"GSM329762"t"GSM329407"t2t1tt2t2t2t2t2t2t2t2t2t2t2t2t2t2t2t2t2t2
"GSE13159"t"GSE13159:0000000:0132"t"GSM329763"t"GSM329407"t2t1tt2t2t2t2t2t2t2t2t2t2t2t2t2t2t2t2t2t2
"GSE13159"t"GSE13159:0000000:0133"t"GSM329764"t"GSM329407"t2t1tt2t2t2t2t2t2t2t2t2t2t2t2t2t2t2t2t2t2
"GSE13159"t"GSE13159:0000000:0134"t"GSM329765"t"GSM329407"t2t1tt2t2t2t2t2t2t2t2t2t2t2t2t2t2t2t2t2t2
"GSE13159"t"GSE13159:0000000:0135"t"GSM329766"t"GSM329407"t2t1tt2t2t2t2t2t2t2t2t2t2t2t2t2t2t2t2t2t2
"GSE13159"t"GSE13159:0000000:0136"t"GSM329767"t"GSM329407"t2t1tt2t2t2t2t2t2t2t2t2t2t2t2t2t2t2t2t2t2
"GSE13159"t"GSE13159:0000000:0137"t"GSM329768"t"GSM329407"t2t1tt2t2t2t2t2t2t2t2t2t2t2t2t2t2t2t2t2t2
"GSE13159"t"GSE13159:0000000:0138"t"GSM329769"t"GSM329407"t2t1tt2t2t2t2t2t2t2t2t2t2t2t2t2t2t2t2t2t2
"GSE13159"t"GSE13159:0000000:0139"t"GSM329770"t"GSM329407"t2t1tt2t2t2t2t2t2t2t2t2t2t2t2t2t2t2t2t2t2
"GSE13159"t"GSE13159:0000000:0140"t"GSM329771"t"GSM329407"t2t1tt2t2t2t2t2t2t2t2t2t2t2t2t2t2t2t2t2t2
"GSE13159"t"GSE13159:0000000:0141"t"GSM329772"t"GSM329407"t2t1tt2t2t2t2t2t2t2t2t2t2t2t2t2t2t2t2t2t2
"GSE13159"t"GSE13159:0000000:0142"t"GSM329773"t"GSM329407"t2t1tt2t2t2t2t2t2t2t2t2t2t2t2t2t2t2t2t2t2
"GSE13159"t"GSE13159:0000000:0143"t"GSM329774"t"GSM329407"t2t1tt2t2t2t2t2t2t2t2t2t2t2t2t2t2t2t2t2t2
"GSE13159"t"GSE13159:0000000:0144"t"GSM329775"t"GSM329407"t2t1tt2t2t2t2t2t2t2t2t2t2t2t2t2t2t2t2t2t2
"GSE13159"t"GSE13159:0000000:0145"t"GSM329776"t"GSM329407"t2t1tt2t2t2t2t2t2t2t2t2t2t2t2t2t2t2t2t2t2
"GSE13159"t"GSE13159:0000000:0146"t"GSM329777"t"GSM329407"t2t1tt2t2t2t2t2t2t2t2t2t2t2t2t2t2t2t2t2t2
"GSE13159"t"GSE13159:0000000:0147"t"GSM329778"t"GSM329407"t2t1tt2t2t2t2t2t2t2t2t2t2t2t2t2t2t2t2t2t2
"GSE13159"t"GSE13159:0000000:0148"t"GSM329779"t"GSM329407"t2t1tt2t2t2t2t2t2t2t2t2t2t2t2t2t2t2t2t2t2
"GSE13159"t"GSE13159:0000000:0149"t"GSM329780"t"GSM329407"t2t1tt2t2t2t2t2t2t2t2t2t2t2t2t2t2t2t2t2t2
"GSE13159"t"GSE13159:0000000:0150"t"GSM329781"t"GSM329407"t2t1tt2t2t2t2t2t2t2t2t2t2t2t2t2t2t2t2t2t2
"GSE13159"t"GSE13159:0000000:0151"t"GSM329782"t"GSM329407"t2t1tt2t2t2t2t2t2t2t2t2t2t2t2t2t2t2t2t2t2
"GSE13159"t"GSE13159:0000000:0152"t"GSM329783"t"GSM329407"t2t1tt2t2t2t2t2t2t2t2t2t2t2t2t2t2t2t2t2t2
"GSE13159"t"GSE13159:0000000:0153"t"GSM329784"t"GSM329407"t2t1tt2t2t2t2t2t2t2t2t2t2t2t2t2t2t2t2t2t2
"GSE13159"t"GSE13159:0000000:0154"t"GSM329785"t"GSM329407"t2t1tt2t2t2t2t2t2t2t2t2t2t2t2t2t2t2t2t2t2
"GSE13159"t"GSE13159:0000000:0155"t"GSM329786"t"GSM329407"t2t1tt2t2t2t2t2t2t2t2t2t2t2t2t2t2t2t2t2t2
"GSE13159"t"GSE13159:0000000:0156"t"GSM329787"t"GSM329407"t2t1tt2t2t2t2t2t2t2t2t2t2t2t2t2t2t2t2t2t2
"GSE13159"t"GSE13159:0000000:0157"t"GSM329788"t"GSM329407"t2t1tt2t2t2t2t2t2t2t2t2t2t2t2t2t2t2t2t2t2
"GSE13159"t"GSE13159:0000000:0158"t"GSM329789"t"GSM329407"t2t1tt2t2t2t2t2t2t2t2t2t2t2t2t2t2t2t2t2t2
"GSE13159"t"GSE13159:0000000:0159"t"GSM329790"t"GSM329407"t2t1tt2t2t2t2t2t2t2t2t2t2t2t2t2t2t2t2t2t2
"GSE13159"t"GSE13159:0000000:0160"t"GSM329791"t"GSM329407"t2t1tt2t2t2t2t2t2t2t2t2t2t2t2t2t2t2t2t2t2
"GSE13159"t"GSE13159:0000000:0161"t"GSM329792"t"GSM329407"t2t1tt2t2t2t2t2t2t2t2t2t2t2t2t2t2t2t2t2t2
"GSE13159"t"GSE13159:0000000:0162"t"GSM329793"t"GSM329407"t2t1tt2t2t2t2t2t2t2t2t2t2t2t2t2t2t2t2t2t2
"GSE13159"t"GSE13159:0000000:0163"t"GSM329794"t"GSM329407"t2t1tt2t2t2t2t2t2t2t2t2t2t2t2t2t2t2t2t2t2
"GSE13159"t"GSE13159:0000000:0164"t"GSM329795"t"GSM329407"t2t1tt2t2t2t2t2t2t2t2t2t2t2t2t2t2t2t2t2t2
"GSE13159"t"GSE13159:0000000:0165"t"GSM329796"t"GSM329407"t2t1tt2t2t2t2t2t2t2t2t2t2t2t2t2t2t2t2t2t2
"GSE13159"t"GSE13159:0000000:0166"t"GSM329797"t"GSM329407"t2t1tt2t2t2t2t2t2t2t2t2t2t2t2t2t2t2t2t2t2
"GSE13159"t"GSE13159:0000000:0167"t"GSM329798"t"GSM329407"t2t1tt2t2t2t2t2t2t2t2t2t2t2t2t2t2t2t2t2t2
"GSE13159"t"GSE13159:0000000:0168"t"GSM329799"t"GSM329407"t2t1tt2t2t2t2t2t2t2t2t2t2t2t2t2t2t2t2t2t2
"GSE13159"t"GSE13159:0000000:0169"t"GSM329800"t"GSM329407"t2t1tt2t2t2t2t2t2t2t2t2t2t2t2t2t2t2t2t2t2
"GSE13159"t"GSE13159:0000000:0170"t"GSM329801"t"GSM329407"t2t1tt2t2t2t2t2t2t2t2t2t2t2t2t2t2t2t2t2t2
"GSE13159"t"GSE13159:0000000:0171"t"GSM329802"t"GSM329407"t2t1tt2t2t2t2t2t2t2t2t2t2t2t2t2t2t2t2t2t2
"GSE13159"t"GSE13159:0000000:0172"t"GSM329803"t"GSM329407"t2t1tt2t2t2t2t2t2t2t2t2t2t2t2t2t2t2t2t2t2
"GSE13159"t"GSE13159:0000000:0173"t"GSM329804"t"GSM329407"t2t1tt2t2t2t2t2t2t2t2t2t2t2t2t2t2t2t2t2t2
"GSE13159"t"GSE13159:0000000:0174"t"GSM329805"t"GSM329407"t2t1tt2t2t2t2t2t2t2t2t2t2t2t2t2t2t2t2t2t2
"GSE13159"t"GSE13159:0000000:0175"t"GSM329806"t"GSM329407"t2t1tt2t2t2t2t2t2t2t2t2t2t2t2t2t2t2t2t2t2
"GSE13159"t"GSE13159:0000000:0176"t"GSM329807"t"GSM329407"t2t1tt2t2t2t2t2t2t2t2t2t2t2t2t2t2t2t2t2t2
"GSE13159"t"GSE13159:0000000:0177"t"GSM329808"t"GSM329407"t2t1tt2t2t2t2t2t2t2t2t2t2t2t2t2t2t2t2t2t2
"GSE13159"t"GSE13159:0000000:0178"t"GSM329809"t"GSM329407"t2t1tt2t2t2t2t2t2t2t2t2t2t2t2t2t2t2t2t2t2
"GSE13159"t"GSE13159:0000000:0179"t"GSM329810"t"GSM329407"t2t1tt2t2t2t2t2t2t2t2t2t2t2t2t2t2t2t2t2t2
"GSE13159"t"GSE13159:0000000:0180"t"GSM329811"t"GSM329407"t2t1tt2t2t2t2t2t2t2t2t2t2t2t2t2t2t2t2t2t2
"GSE13159"t"GSE13159:0000000:0181"t"GSM329812"t"GSM329407"t2t1tt2t2t2t2t2t2t2t2t2t2t2t2t2t2t2t2t2t2
"GSE13159"t"GSE13159:0000000:0182"t"GSM329813"t"GSM329407"t2t1tt2t2t2t2t2t2t2t2t2t2t2t2t2t2t2t2t2t2
"GSE13159"t"GSE13159:0000000:0183"t"GSM329814"t"GSM329407"t2t1tt2t2t2t2t2t2t2t2t2t2t2t2t2t2t2t2t2t2
"GSE13159"t"GSE13159:0000000:0184"t"GSM329815"t"GSM329407"t2t1tt2t2t2t2t2t2t2t2t2t2t2t2t2t2t2t2t2t2
"GSE13159"t"GSE13159:0000000:0185"t"GSM329816"t"GSM329407"t2t1tt2t2t2t2t2t2t2t2t2t2t2t2t2t2t2t2t2t2
"GSE13159"t"GSE13159:0000000:0186"t"GSM329817"t"GSM329407"t2t1tt2t2t2t2t2t2t2t2t2t2t2t2t2t2t2t2t2t2
"GSE13159"t"GSE13159:0000000:0187"t"GSM329818"t"GSM329407"t2t1tt2t2t2t2t2t2t2t2t2t2t2t2t2t2t2t2t2t2
"GSE13159"t"GSE13159:0000000:0188"t"GSM329819"t"GSM329407"t2t1tt2t2t2t2t2t2t2t2t2t2t2t2t2t2t2t2t2t2
"GSE13159"t"GSE13159:0000000:0189"t"GSM329820"t"GSM329407"t2t1tt2t2t2t2t2t2t2t2t2t2t2t2t2t2t2t2t2t2
"GSE13159"t"GSE13159:0000000:0190"t"GSM329821"t"GSM329407"t2t1tt2t2t2t2t2t2t2t2t2t2t2t2t2t2t2t2t2t2
"GSE13159"t"GSE13159:0000000:0191"t"GSM329822"t"GSM329407"t2t1tt2t2t2t2t2t2t2t2t2t2t2t2t2t2t2t2t2t2
"GSE13159"t"GSE13159:0000000:0192"t"GSM329823"t"GSM329407"t2t1tt2t2t2t2t2t2t2t2t2t2t2t2t2t2t2t2t2t2
"GSE13159"t"GSE13159:0000000:0193"t"GSM329824"t"GSM329407"t2t1tt2t2t2t2t2t2t2t2t2t2t2t2t2t2t2t2t2t2
"GSE13159"t"GSE13159:0000000:0194"t"GSM329825"t"GSM329407"t2t1tt2t2t2t2t2t2t2t2t2t2t2t2t2t2t2t2t2t2
"GSE13159"t"GSE13159:0000000:0195"t"GSM329826"t"GSM329407"t2t1tt2t2t2t2t2t2t2t2t2t2t2t2t2t2t2t2t2t2
"GSE13159"t"GSE13159:0000000:0196"t"GSM329827"t"GSM329407"t2t1tt2t2t2t2t2t2t2t2t2t2t2t2t2t2t2t2t2t2
"GSE13159"t"GSE13159:0000000:0197"t"GSM329828"t"GSM329407"t2t1tt2t2t2t2t2t2t2t2t2t2t2t2t2t2t2t2t2t2
"GSE13159"t"GSE13159:0000000:0198"t"GSM329829"t"GSM329407"t2t1tt2t2t2t2t2t2t2t2t2t2t2t2t2t2t2t2t2t2
"GSE13159"t"GSE13159:0000000:0199"t"GSM329830"t"GSM329407"t2t1tt2t2t2t2t2t2t2t2t2t2t2t2t2t2t2t2t2t2
"GSE13159"t"GSE13159:0000000:0200"t"GSM329831"t"GSM329407"t2t1tt2t2t2t2t2t2t2t2t2t2t2t2t2t2t2t2t2t2
"GSE13159"t"GSE13159:0000000:0201"t"GSM329832"t"GSM329407"t2t1tt2t2t2t2t2t2t2t2t2t2t2t2t2t2t2t2t2t2
"GSE13159"t"GSE13159:0000000:0202"t"GSM329833"t"GSM329407"t2t1tt2t2t2t2t2t2t2t2t2t2t2t2t2t2t2t2t2t2
"GSE13159"t"GSE13159:0000000:0203"t"GSM329834"t"GSM329407"t2t1tt2t2t2t2t2t2t2t2t2t2t2t2t2t2t2t2t2t2
"GSE13159"t"GSE13159:0000000:0204"t"GSM329835"t"GSM329407"t2t1tt2t2t2t2t2t2t2t2t2t2t2t2t2t2t2t2t2t2
"GSE13159"t"GSE13159:0000000:0205"t"GSM329836"t"GSM329407"t2t1tt2t2t2t2t2t2t2t2t2t2t2t2t2t2t2t2t2t2
"GSE13159"t"GSE13159:0000000:0206"t"GSM329837"t"GSM329407"t2t1tt2t2t2t2t2t2t2t2t2t2t2t2t2t2t2t2t2t2
"GSE13159"t"GSE13159:0000000:0207"t"GSM329838"t"GSM329407"t2t1tt2t2t2t2t2t2t2t2t2t2t2t2t2t2t2t2t2t2
"GSE13159"t"GSE13159:0000000:0208"t"GSM329839"t"GSM329407"t2t1tt2t2t2t2t2t2t2t2t2t2t2t2t2t2t2t2t2t2
"GSE13159"t"GSE13159:0000000:0209"t"GSM329840"t"GSM329407"t2t1tt2t2t2t2t2t2t2t2t2t2t2t2t2t2t2t2t2t2
"GSE13159"t"GSE13159:0000000:0210"t"GSM329841"t"GSM329407"t2t1tt2t2t2t2t2t2t2t2t2t2t2t2t2t2t2t2t2t2
"GSE13159"t"GSE13159:0000000:0211"t"GSM329842"t"GSM329407"t2t1tt2t2t2t2t2t2t2t2t2t2t2t2t2t2t2t2t2t2
"GSE13159"t"GSE13159:0000000:0212"t"GSM329843"t"GSM329407"t2t1tt2t2t2t2t2t2t2t2t2t2t2t2t2t2t2t2t2t2
"GSE13159"t"GSE13159:0000000:0213"t"GSM329844"t"GSM329407"t2t1tt2t2t2t2t2t2t2t2t2t2t2t2t2t2t2t2t2t2
"GSE13159"t"GSE13159:0000000:0214"t"GSM329845"t"GSM329407"t2t1tt2t2t2t2t2t2t2t2t2t2t2t2t2t2t2t2t2t2
"GSE13159"t"GSE13159:0000000:0215"t"GSM329846"t"GSM329407"t2t1tt2t2t2t2t2t2t2t2t2t2t2t2t2t2t2t2t2t2
"GSE13159"t"GSE13159:0000000:0216"t"GSM329847"t"GSM329407"t2t1tt2t2t2t2t2t2t2t2t2t2t2t2t2t2t2t2t2t2
"GSE13159"t"GSE13159:0000000:0217"t"GSM329848"t"GSM329407"t2t1tt2t2t2t2t2t2t2t2t2t2t2t2t2t2t2t2t2t2
"GSE13159"t"GSE13159:0000000:0218"t"GSM329849"t"GSM329407"t2t1tt2t2t2t2t2t2t2t2t2t2t2t2t2t2t2t2t2t2
"GSE13159"t"GSE13159:0000000:0219"t"GSM329850"t"GSM329407"t2t1tt2t2t2t2t2t2t2t2t2t2t2t2t2t2t2t2t2t2
"GSE13159"t"GSE13159:0000000:0220"t"GSM329851"t"GSM329407"t2t1tt2t2t2t2t2t2t2t2t2t2t2t2t2t2t2t2t2t2
"GSE13159"t"GSE13159:0000000:0221"t"GSM329852"t"GSM329407"t2t1tt2t2t2t2t2t2t2t2t2t2t2t2t2t2t2t2t2t2
"GSE13159"t"GSE13159:0000000:0222"t"GSM329853"t"GSM329407"t2t1tt2t2t2t2t2t2t2t2t2t2t2t2t2t2t2t2t2t2
"GSE13159"t"GSE13159:0000000:0223"t"GSM329854"t"GSM329407"t2t1tt2t2t2t2t2t2t2t2t2t2t2t2t2t2t2t2t2t2
"GSE13159"t"GSE13159:0000000:0224"t"GSM329855"t"GSM329407"t2t1tt2t2t2t2t2t2t2t2t2t2t2t2t2t2t2t2t2t2
"GSE13159"t"GSE13159:0000000:0225"t"GSM329856"t"GSM329407"t2t1tt2t2t2t2t2t2t2t2t2t2t2t2t2t2t2t2t2t2
"GSE13159"t"GSE13159:0000000:0226"t"GSM329857"t"GSM329407"t2t1tt2t2t2t2t2t2t2t2t2t2t2t2t2t2t2t2t2t2
"GSE13159"t"GSE13159:0000000:0227"t"GSM329858"t"GSM329407"t2t1tt2t2t2t2t2t2t2t2t2t2t2t2t2t2t2t2t2t2
"GSE13159"t"GSE13159:0000000:0228"t"GSM329859"t"GSM329407"t2t1tt2t2t2t2t2t2t2t2t2t2t2t2t2t2t2t2t2t2
"GSE13159"t"GSE13159:0000000:0229"t"GSM329860"t"GSM329407"t2t1tt2t2t2t2t2t2t2t2t2t2t2t2t2t2t2t2t2t2
"GSE13159"t"GSE13159:0000000:0230"t"GSM329861"t"GSM329407"t2t1tt2t2t2t2t2t2t2t2t2t2t2t2t2t2t2t2t2t2
"GSE13159"t"GSE13159:0000000:0231"t"GSM329862"t"GSM329407"t2t1tt2t2t2t2t2t2t2t2t2t2t2t2t2t2t2t2t2t2
"GSE13159"t"GSE13159:0000000:0232"t"GSM329863"t"GSM329407"t2t1tt2t2t2t2t2t2t2t2t2t2t2t2t2t2t2t2t2t2
"GSE13159"t"GSE13159:0000000:0233"t"GSM329864"t"GSM329407"t2t1tt2t2t2t2t2t2t2t2t2t2t2t2t2t2t2t2t2t2
"GSE13159"t"GSE13159:0000000:0234"t"GSM329865"t"GSM329407"t2t1tt2t2t2t2t2t2t2t2t2t2t2t2t2t2t2t2t2t2
"GSE13159"t"GSE13159:0000000:0235"t"GSM329866"t"GSM329407"t2t1tt2t2t2t2t2t2t2t2t2t2t2t2t2t2t2t2t2t2
"GSE13159"t"GSE13159:0000000:0236"t"GSM329867"t"GSM329407"t2t1tt2t2t2t2t2t2t2t2t2t2t2t2t2t2t2t2t2t2
"GSE13159"t"GSE13159:0000000:0237"t"GSM329868"t"GSM329407"t2t1tt2t2t2t2t2t2t2t2t2t2t2t2t2t2t2t2t2t2
"GSE13159"t"GSE13159:0000000:0238"t"GSM329869"t"GSM329407"t2t1tt2t2t2t2t2t2t2t2t2t2t2t2t2t2t2t2t2t2
"GSE13159"t"GSE13159:0000000:0239"t"GSM329870"t"GSM329407"t2t1tt2t2t2t2t2t2t2t2t2t2t2t2t2t2t2t2t2t2
"GSE13159"t"GSE13159:0000000:0240"t"GSM329871"t"GSM329407"t2t1tt2t2t2t2t2t2t2t2t2t2t2t2t2t2t2t2t2t2
"GSE13159"t"GSE13159:0000000:0241"t"GSM329872"t"GSM329407"t2t1tt2t2t2t2t2t2t2t2t2t2t2t2t2t2t2t2t2t2
"GSE13159"t"GSE13159:0000000:0242"t"GSM329873"t"GSM329407"t2t1tt2t2t2t2t2t2t2t2t2t2t2t2t2t2t2t2t2t2
"GSE13159"t"GSE13159:0000000:0243"t"GSM329874"t"GSM329407"t2t1tt2t2t2t2t2t2t2t2t2t2t2t2t2t2t2t2t2t2
"GSE13159"t"GSE13159:0000000:0244"t"GSM329875"t"GSM329407"t2t1tt2t2t2t2t2t2t2t2t2t2t2t2t2t2t2t2t2t2
"GSE13159"t"GSE13159:0000000:0245"t"GSM329876"t"GSM329407"t2t1tt2t2t2t2t2t2t2t2t2t2t2t2t2t2t2t2t2t2
"GSE13159"t"GSE13159:0000000:0246"t"GSM329877"t"GSM329407"t2t1tt2t2t2t2t2t2t2t2t2t2t2t2t2t2t2t2t2t2
"GSE13159"t"GSE13159:0000000:0247"t"GSM329878"t"GSM329407"t2t1tt2t2t2t2t2t2t2t2t2t2t2t2t2t2t2t2t2t2
"GSE13159"t"GSE13159:0000000:0248"t"GSM329879"t"GSM329407"t2t1tt2t2t2t2t2t2t2t2t2t2t2t2t2t2t2t2t2t2
"GSE13159"t"GSE13159:0000000:0249"t"GSM329880"t"GSM329407"t2t1tt2t2t2t2t2t2t2t2t2t2t2t2t2t2t2t2t2t2
"GSE13159"t"GSE13159:0000000:0250"t"GSM329881"t"GSM329407"t2t1tt2t2t2t2t2t2t2t2t2t2t2t2t2t2t2t2t2t2
"GSE13159"t"GSE13159:0000000:0251"t"GSM329882"t"GSM329407"t2t1tt2t2t2t2t2t2t2t2t2t2t2t2t2t2t2t2t2t2
"GSE13159"t"GSE13159:0000000:0252"t"GSM329883"t"GSM329407"t2t1tt2t2t2t2t2t2t2t2t2t2t2t2t2t2t2t2t2t2
"GSE13159"t"GSE13159:0000000:0253"t"GSM329884"t"GSM329407"t2t1tt2t2t2t2t2t2t2t2t2t2t2t2t2t2t2t2t2t2
"GSE13159"t"GSE13159:0000000:0254"t"GSM329885"t"GSM329407"t2t1tt2t2t2t2t2t2t2t2t2t2t2t2t2t2t2t2t2t2
"GSE13159"t"GSE13159:0000000:0255"t"GSM329886"t"GSM329407"t2t1tt2t2t2t2t2t2t2t2t2t2t2t2t2t2t2t2t2t2
"GSE13159"t"GSE13159:0000000:0256"t"GSM329887"t"GSM329407"t2t1tt2t2t2t2t2t2t2t2t2t2t2t2t2t2t2t2t2t2
"GSE13159"t"GSE13159:0000000:0257"t"GSM329888"t"GSM329407"t2t1tt2t2t2t2t2t2t2t2t2t2t2t2t2t2t2t2t2t2
"GSE13159"t"GSE13159:0000000:0258"t"GSM329889"t"GSM329407"t2t1tt2t2t2t2t2t2t2t2t2t2t2t2t2t2t2t2t2t2
"GSE13159"t"GSE13159:0000000:0259"t"GSM329890"t"GSM329407"t2t1tt2t2t2t2t2t2t2t2t2t2t2t2t2t2t2t2t2t2
"GSE13159"t"GSE13159:0000000:0260"t"GSM329891"t"GSM329407"t2t1tt2t2t2t2t2t2t2t2t2t2t2t2t2t2t2t2t2t2
"GSE13159"t"GSE13159:0000000:0261"t"GSM329892"t"GSM329407"t2t1tt2t2t2t2t2t2t2t2t2t2t2t2t2t2t2t2t2t2
"GSE13159"t"GSE13159:0000000:0262"t"GSM329893"t"GSM329407"t2t1tt2t2t2t2t2t2t2t2t2t2t2t2t2t2t2t2t2t2
"GSE13159"t"GSE13159:0000000:0263"t"GSM329894"t"GSM329407"t2t1tt2t2t2t2t2t2t2t2t2t2t2t2t2t2t2t2t2t2
"GSE13159"t"GSE13159:0000000:0264"t"GSM329895"t"GSM329407"t2t1tt2t2t2t2t2t2t2t2t2t2t2t2t2t2t2t2t2t2
"GSE13159"t"GSE13159:0000000:0265"t"GSM329896"t"GSM329407"t2t1tt2t2t2t2t2t2t2t2t2t2t2t2t2t2t2t2t2t2
"GSE13159"t"GSE13159:0000000:0266"t"GSM329897"t"GSM329407"t2t1tt2t2t2t2t2t2t2t2t2t2t2t2t2t2t2t2t2t2
"GSE13159"t"GSE13159:0000000:0267"t"GSM329898"t"GSM329407"t2t1tt2t2t2t2t2t2t2t2t2t2t2t2t2t2t2t2t2t2
"GSE13159"t"GSE13159:0000000:0268"t"GSM329899"t"GSM329407"t2t1tt2t2t2t2t2t2t2t2t2t2t2t2t2t2t2t2t2t2
"GSE13159"t"GSE13159:0000000:0269"t"GSM329900"t"GSM329407"t2t1tt2t2t2t2t2t2t2t2t2t2t2t2t2t2t2t2t2t2
"GSE13159"t"GSE13159:0000000:0270"t"GSM329901"t"GSM329407"t2t1tt2t2t2t2t2t2t2t2t2t2t2t2t2t2t2t2t2t2
"GSE13159"t"GSE13159:0000000:0271"t"GSM329902"t"GSM329407"t2t1tt2t2t2t2t2t2t2t2t2t2t2t2t2t2t2t2t2t2
"GSE13159"t"GSE13159:0000000:0272"t"GSM329903"t"GSM329407"t2t1tt2t2t2t2t2t2t2t2t2t2t2t2t2t2t2t2t2t2
"GSE13159"t"GSE13159:0000000:0273"t"GSM329904"t"GSM329407"t2t1tt2t2t2t2t2t2t2t2t2t2t2t2t2t2t2t2t2t2
"GSE13159"t"GSE13159:0000000:0274"t"GSM329905"t"GSM329407"t2t1tt2t2t2t2t2t2t2t2t2t2t2t2t2t2t2t2t2t2
"GSE13159"t"GSE13159:0000000:0275"t"GSM329906"t"GSM329407"t2t1tt2t2t2t2t2t2t2t2t2t2t2t2t2t2t2t2t2t2
"GSE13159"t"GSE13159:0000000:0276"t"GSM329907"t"GSM329407"t2t1tt2t2t2t2t2t2t2t2t2t2t2t2t2t2t2t2t2t2
"GSE13159"t"GSE13159:0000000:0277"t"GSM329908"t"GSM329407"t2t1tt2t2t2t2t2t2t2t2t2t2t2t2t2t2t2t2t2t2
"GSE13159"t"GSE13159:0000000:0278"t"GSM329909"t"GSM329407"t2t1tt2t2t2t2t2t2t2t2t2t2t2t2t2t2t2t2t2t2
"GSE13159"t"GSE13159:0000000:0279"t"GSM329910"t"GSM329407"t2t1tt2t2t2t2t2t2t2t2t2t2t2t2t2t2t2t2t2t2
"GSE13159"t"GSE13159:0000000:0280"t"GSM329911"t"GSM329407"t2t1tt2t2t2t2t2t2t2t2t2t2t2t2t2t2t2t2t2t2
"GSE13159"t"GSE13159:0000000:0281"t"GSM329912"t"GSM329407"t2t1tt2t2t2t2t2t2t2t2t2t2t2t2t2t2t2t2t2t2
"GSE13159"t"GSE13159:0000000:0282"t"GSM329913"t"GSM329407"t2t1tt2t2t2t2t2t2t2t2t2t2t2t2t2t2t2t2t2t2
"GSE13159"t"GSE13159:0000000:0283"t"GSM329914"t"GSM329407"t2t1tt2t2t2t2t2t2t2t2t2t2t2t2t2t2t2t2t2t2
"GSE13159"t"GSE13159:0000000:0284"t"GSM329915"t"GSM329407"t2t1tt2t2t2t2t2t2t2t2t2t2t2t2t2t2t2t2t2t2
"GSE13159"t"GSE13159:0000000:0285"t"GSM329916"t"GSM329407"t2t1tt2t2t2t2t2t2t2t2t2t2t2t2t2t2t2t2t2t2
"GSE13159"t"GSE13159:0000000:0286"t"GSM329917"t"GSM329407"t2t1tt2t2t2t2t2t2t2t2t2t2t2t2t2t2t2t2t2t2
"GSE13159"t"GSE13159:0000000:0287"t"GSM329918"t"GSM329407"t2t1tt2t2t2t2t2t2t2t2t2t2t2t2t2t2t2t2t2t2
"GSE13159"t"GSE13159:0000000:0288"t"GSM329919"t"GSM329407"t2t1tt2t2t2t2t2t2t2t2t2t2t2t2t2t2t2t2t2t2
"GSE13159"t"GSE13159:0000000:0289"t"GSM329920"t"GSM329407"t2t1tt2t2t2t2t2t2t2t2t2t2t2t2t2t2t2t2t2t2
"GSE13159"t"GSE13159:0000000:0290"t"GSM329921"t"GSM329407"t2t1tt2t2t2t2t2t2t2t2t2t2t2t2t2t2t2t2t2t2
"GSE13159"t"GSE13159:0000000:0291"t"GSM329922"t"GSM329407"t2t1tt2t2t2t2t2t2t2t2t2t2t2t2t2t2t2t2t2t2
"GSE13159"t"GSE13159:0000000:0292"t"GSM329923"t"GSM329407"t2t1tt2t2t2t2t2t2t2t2t2t2t2t2t2t2t2t2t2t2
"GSE13159"t"GSE13159:0000000:0293"t"GSM329924"t"GSM329407"t2t1tt2t2t2t2t2t2t2t2t2t2t2t2t2t2t2t2t2t2
"GSE13159"t"GSE13159:0000000:0294"t"GSM329925"t"GSM329407"t2t1tt2t2t2t2t2t2t2t2t2t2t2t2t2t2t2t2t2t2
"GSE13159"t"GSE13159:0000000:0295"t"GSM329926"t"GSM329407"t2t1tt2t2t2t2t2t2t2t2t2t2t2t2t2t2t2t2t2t2
"GSE13159"t"GSE13159:0000000:0296"t"GSM329927"t"GSM329407"t2t1tt2t2t2t2t2t2t2t2t2t2t2t2t2t2t2t2t2t2
"GSE13159"t"GSE13159:0000000:0297"t"GSM329928"t"GSM329407"t2t1tt2t2t2t2t2t2t2t2t2t2t2t2t2t2t2t2t2t2
"GSE13159"t"GSE13159:0000000:0298"t"GSM329929"t"GSM329407"t2t1tt2t2t2t2t2t2t2t2t2t2t2t2t2t2t2t2t2t2
"GSE13159"t"GSE13159:0000000:0299"t"GSM329930"t"GSM329407"t2t1tt2t2t2t2t2t2t2t2t2t2t2t2t2t2t2t2t2t2
"GSE13159"t"GSE13159:0000000:0300"t"GSM329931"t"GSM329407"t2t1tt2t2t2t2t2t2t2t2t2t2t2t2t2t2t2t2t2t2
"GSE13159"t"GSE13159:0000000:0301"t"GSM329932"t"GSM329407"t2t1tt2t2t2t2t2t2t2t2t2t2t2t2t2t2t2t2t2t2
"GSE13159"t"GSE13159:0000000:0302"t"GSM329933"t"GSM329407"t2t1tt2t2t2t2t2t2t2t2t2t2t2t2t2t2t2t2t2t2
"GSE13159"t"GSE13159:0000000:0303"t"GSM329934"t"GSM329407"t2t1tt2t2t2t2t2t2t2t2t2t2t2t2t2t2t2t2t2t2
"GSE13159"t"GSE13159:0000000:0304"t"GSM329935"t"GSM329407"t2t1tt2t2t2t2t2t2t2t2t2t2t2t2t2t2t2t2t2t2
"GSE13159"t"GSE13159:0000000:0305"t"GSM329936"t"GSM329407"t2t1tt2t2t2t2t2t2t2t2t2t2t2t2t2t2t2t2t2t2
"GSE13159"t"GSE13159:0000000:0306"t"GSM329937"t"GSM329407"t2t1tt2t2t2t2t2t2t2t2t2t2t2t2t2t2t2t2t2t2
"GSE13159"t"GSE13159:0000000:0307"t"GSM329938"t"GSM329407"t2t1tt2t2t2t2t2t2t2t2t2t2t2t2t2t2t2t2t2t2
"GSE13159"t"GSE13159:0000000:0308"t"GSM329939"t"GSM329407"t2t1tt2t2t2t2t2t2t2t2t2t2t2t2t2t2t2t2t2t2
"GSE13159"t"GSE13159:0000000:0309"t"GSM329940"t"GSM329407"t2t1tt2t2t2t2t2t2t2t2t2t2t2t2t2t2t2t2t2t2
"GSE13159"t"GSE13159:0000000:0310"t"GSM329941"t"GSM329407"t2t1tt2t2t2t2t2t2t2t2t2t2t2t2t2t2t2t2t2t2
"GSE13159"t"GSE13159:0000000:0311"t"GSM329942"t"GSM329407"t2t1tt2t2t2t2t2t2t2t2t2t2t2t2t2t2t2t2t2t2
"GSE13159"t"GSE13159:0000000:0312"t"GSM329943"t"GSM329407"t2t1tt2t2t2t2t2t2t2t2t2t2t2t2t2t2t2t2t2t2
"GSE13159"t"GSE13159:0000000:0313"t"GSM329944"t"GSM329407"t2t1tt2t2t2t2t2t2t2t2t2t2t2t2t2t2t2t2t2t2
"GSE13159"t"GSE13159:0000000:0314"t"GSM329945"t"GSM329407"t2t1tt2t2t2t2t2t2t2t2t2t2t2t2t2t2t2t2t2t2
"GSE13159"t"GSE13159:0000000:0315"t"GSM329946"t"GSM329407"t2t1tt2t2t2t2t2t2t2t2t2t2t2t2t2t2t2t2t2t2
"GSE13159"t"GSE13159:0000000:0316"t"GSM329947"t"GSM329407"t2t1tt2t2t2t2t2t2t2t2t2t2t2t2t2t2t2t2t2t2
"GSE13159"t"GSE13159:0000000:0317"t"GSM329948"t"GSM329407"t2t1tt2t2t2t2t2t2t2t2t2t2t2t2t2t2t2t2t2t2
"GSE13159"t"GSE13159:0000000:0318"t"GSM329949"t"GSM329407"t2t1tt2t2t2t2t2t2t2t2t2t2t2t2t2t2t2t2t2t2
"GSE13159"t"GSE13159:0000000:0319"t"GSM329950"t"GSM329407"t2t1tt2t2t2t2t2t2t2t2t2t2t2t2t2t2t2t2t2t2
"GSE13159"t"GSE13159:0000000:0320"t"GSM329951"t"GSM329407"t2t1tt2t2t2t2t2t2t2t2t2t2t2t2t2t2t2t2t2t2
"GSE13159"t"GSE13159:0000000:0321"t"GSM329952"t"GSM329407"t2t1tt2t2t2t2t2t2t2t2t2t2t2t2t2t2t2t2t2t2
"GSE13159"t"GSE13159:0000000:0322"t"GSM329953"t"GSM329407"t2t1tt2t2t2t2t2t2t2t2t2t2t2t2t2t2t2t2t2t2
"GSE13159"t"GSE13159:0000000:0323"t"GSM329954"t"GSM329407"t2t1tt2t2t2t2t2t2t2t2t2t2t2t2t2t2t2t2t2t2
"GSE13159"t"GSE13159:0000000:0324"t"GSM329955"t"GSM329407"t2t1tt2t2t2t2t2t2t2t2t2t2t2t2t2t2t2t2t2t2
"GSE13159"t"GSE13159:0000000:0325"t"GSM329956"t"GSM329407"t2t1tt2t2t2t2t2t2t2t2t2t2t2t2t2t2t2t2t2t2
"GSE13159"t"GSE13159:0000000:0326"t"GSM329957"t"GSM329407"t2t1tt2t2t2t2t2t2t2t2t2t2t2t2t2t2t2t2t2t2
"GSE13159"t"GSE13159:0000000:0327"t"GSM329958"t"GSM329407"t2t1tt2t2t2t2t2t2t2t2t2t2t2t2t2t2t2t2t2t2
"GSE13159"t"GSE13159:0000000:0328"t"GSM329959"t"GSM329407"t2t1tt2t2t2t2t2t2t2t2t2t2t2t2t2t2t2t2t2t2
"GSE13159"t"GSE13159:0000000:0329"t"GSM329960"t"GSM329407"t2t1tt2t2t2t2t2t2t2t2t2t2t2t2t2t2t2t2t2t2
"GSE13159"t"GSE13159:0000000:0330"t"GSM329961"t"GSM329407"t2t1tt2t2t2t2t2t2t2t2t2t2t2t2t2t2t2t2t2t2
"GSE13159"t"GSE13159:0000000:0331"t"GSM329962"t"GSM329407"t2t1tt2t2t2t2t2t2t2t2t2t2t2t2t2t2t2t2t2t2
"GSE13159"t"GSE13159:0000000:0332"t"GSM329963"t"GSM329407"t2t1tt2t2t2t2t2t2t2t2t2t2t2t2t2t2t2t2t2t2
"GSE13159"t"GSE13159:0000000:0333"t"GSM329964"t"GSM329407"t2t1tt2t2t2t2t2t2t2t2t2t2t2t2t2t2t2t2t2t2
"GSE13159"t"GSE13159:0000000:0334"t"GSM329965"t"GSM329407"t2t1tt2t2t2t2t2t2t2t2t2t2t2t2t2t2t2t2t2t2
"GSE13159"t"GSE13159:0000000:0335"t"GSM329966"t"GSM329407"t2t1tt2t2t2t2t2t2t2t2t2t2t2t2t2t2t2t2t2t2
"GSE13159"t"GSE13159:0000000:0336"t"GSM329967"t"GSM329407"t2t1tt2t2t2t2t2t2t2t2t2t2t2t2t2t2t2t2t2t2
"GSE13159"t"GSE13159:0000000:0337"t"GSM329968"t"GSM329407"t2t1tt2t2t2t2t2t2t2t2t2t2t2t2t2t2t2t2t2t2
"GSE13159"t"GSE13159:0000000:0338"t"GSM329969"t"GSM329407"t2t1tt2t2t2t2t2t2t2t2t2t2t2t2t2t2t2t2t2t2
"GSE13159"t"GSE13159:0000000:0339"t"GSM329970"t"GSM329407"t2t1tt2t2t2t2t2t2t2t2t2t2t2t2t2t2t2t2t2t2
"GSE13159"t"GSE13159:0000000:0340"t"GSM329971"t"GSM329407"t2t1tt2t2t2t2t2t2t2t2t2t2t2t2t2t2t2t2t2t2
"GSE13159"t"GSE13159:0000000:0341"t"GSM329972"t"GSM329407"t2t1tt2t2t2t2t2t2t2t2t2t2t2t2t2t2t2t2t2t2
"GSE13159"t"GSE13159:0000000:0342"t"GSM329973"t"GSM329407"t2t1tt2t2t2t2t2t2t2t2t2t2t2t2t2t2t2t2t2t2
"GSE13159"t"GSE13159:0000000:0343"t"GSM329974"t"GSM329407"t2t1tt2t2t2t2t2t2t2t2t2t2t2t2t2t2t2t2t2t2
"GSE13159"t"GSE13159:0000000:0344"t"GSM329975"t"GSM329407"t2t1tt2t2t2t2t2t2t2t2t2t2t2t2t2t2t2t2t2t2
"GSE13159"t"GSE13159:0000000:0345"t"GSM329976"t"GSM329407"t2t1tt2t2t2t2t2t2t2t2t2t2t2t2t2t2t2t2t2t2
"GSE13159"t"GSE13159:0000000:0346"t"GSM329977"t"GSM329407"t2t1tt2t2t2t2t2t2t2t2t2t2t2t2t2t2t2t2t2t2
"GSE13159"t"GSE13159:0000000:0347"t"GSM329978"t"GSM329407"t2t1tt2t2t2t2t2t2t2t2t2t2t2t2t2t2t2t2t2t2
"GSE13159"t"GSE13159:0000000:0348"t"GSM329979"t"GSM329407"t2t1tt2t2t2t2t2t2t2t2t2t2t2t2t2t2t2t2t2t2
"GSE13159"t"GSE13159:0000000:0349"t"GSM329980"t"GSM329407"t2t1tt2t2t2t2t2t2t2t2t2t2t2t2t2t2t2t2t2t2
"GSE13159"t"GSE13159:0000000:0350"t"GSM329981"t"GSM329407"t2t1tt2t2t2t2t2t2t2t2t2t2t2t2t2t2t2t2t2t2
"GSE13159"t"GSE13159:0000000:0351"t"GSM329982"t"GSM329407"t2t1tt2t2t2t2t2t2t2t2t2t2t2t2t2t2t2t2t2t2
"GSE13159"t"GSE13159:0000000:0352"t"GSM329983"t"GSM329407"t2t1tt2t2t2t2t2t2t2t2t2t2t2t2t2t2t2t2t2t2
"GSE13159"t"GSE13159:0000000:0353"t"GSM329984"t"GSM329407"t2t1tt2t2t2t2t2t2t2t2t2t2t2t2t2t2t2t2t2t2
"GSE13159"t"GSE13159:0000000:0354"t"GSM329985"t"GSM329407"t2t1tt2t2t2t2t2t2t2t2t2t2t2t2t2t2t2t2t2t2
"GSE13159"t"GSE13159:0000000:0355"t"GSM329986"t"GSM329407"t2t1tt2t2t2t2t2t2t2t2t2t2t2t2t2t2t2t2t2t2
"GSE13159"t"GSE13159:0000000:0356"t"GSM329987"t"GSM329407"t2t1tt2t2t2t2t2t2t2t2t2t2t2t2t2t2t2t2t2t2
"GSE13159"t"GSE13159:0000000:0357"t"GSM329988"t"GSM329407"t2t1tt2t2t2t2t2t2t2t2t2t2t2t2t2t2t2t2t2t2
"GSE13159"t"GSE13159:0000000:0358"t"GSM329989"t"GSM329407"t2t1tt2t2t2t2t2t2t2t2t2t2t2t2t2t2t2t2t2t2
"GSE13159"t"GSE13159:0000000:0359"t"GSM329990"t"GSM329407"t2t1tt2t2t2t2t2t2t2t2t2t2t2t2t2t2t2t2t2t2
"GSE13159"t"GSE13159:0000000:0360"t"GSM329991"t"GSM329407"t2t1tt2t2t2t2t2t2t2t2t2t2t2t2t2t2t2t2t2t2
"GSE13159"t"GSE13159:0000000:0361"t"GSM329992"t"GSM329407"t2t1tt2t2t2t2t2t2t2t2t2t2t2t2t2t2t2t2t2t2
"GSE13159"t"GSE13159:0000000:0362"t"GSM329993"t"GSM329407"t2t1tt2t2t2t2t2t2t2t2t2t2t2t2t2t2t2t2t2t2
"GSE13159"t"GSE13159:0000000:0363"t"GSM329994"t"GSM329407"t2t1tt2t2t2t2t2t2t2t2t2t2t2t2t2t2t2t2t2t2
"GSE13159"t"GSE13159:0000000:0364"t"GSM329995"t"GSM329407"t2t1tt2t2t2t2t2t2t2t2t2t2t2t2t2t2t2t2t2t2
"GSE13159"t"GSE13159:0000000:0365"t"GSM329996"t"GSM329407"t2t1tt2t2t2t2t2t2t2t2t2t2t2t2t2t2t2t2t2t2
"GSE13159"t"GSE13159:0000000:0366"t"GSM329997"t"GSM329407"t2t1tt2t2t2t2t2t2t2t2t2t2t2t2t2t2t2t2t2t2
"GSE13159"t"GSE13159:0000000:0367"t"GSM329998"t"GSM329407"t2t1tt2t2t2t2t2t2t2t2t2t2t2t2t2t2t2t2t2t2
"GSE13159"t"GSE13159:0000000:0368"t"GSM329999"t"GSM329407"t2t1tt2t2t2t2t2t2t2t2t2t2t2t2t2t2t2t2t2t2
"GSE13159"t"GSE13159:0000000:0369"t"GSM330000"t"GSM329407"t2t1tt2t2t2t2t2t2t2t2t2t2t2t2t2t2t2t2t2t2
"GSE13159"t"GSE13159:0000000:0370"t"GSM330001"t"GSM329407"t2t1tt2t2t2t2t2t2t2t2t2t2t2t2t2t2t2t2t2t2
"GSE13159"t"GSE13159:0000000:0371"t"GSM330002"t"GSM329407"t2t1tt2t2t2t2t2t2t2t2t2t2t2t2t2t2t2t2t2t2
"GSE13159"t"GSE13159:0000000:0372"t"GSM330003"t"GSM329407"t2t1tt2t2t2t2t2t2t2t2t2t2t2t2t2t2t2t2t2t2
"GSE13159"t"GSE13159:0000000:0373"t"GSM330004"t"GSM329407"t2t1tt2t2t2t2t2t2t2t2t2t2t2t2t2t2t2t2t2t2
"GSE13159"t"GSE13159:0000000:0374"t"GSM330005"t"GSM329407"t2t1tt2t2t2t2t2t2t2t2t2t2t2t2t2t2t2t2t2t2
"GSE13159"t"GSE13159:0000000:0375"t"GSM330006"t"GSM329407"t2t1tt2t2t2t2t2t2t2t2t2t2t2t2t2t2t2t2t2t2
"GSE13159"t"GSE13159:0000000:0376"t"GSM330007"t"GSM329407"t2t1tt2t2t2t2t2t2t2t2t2t2t2t2t2t2t2t2t2t2
"GSE13159"t"GSE13159:0000000:0377"t"GSM330008"t"GSM329407"t2t1tt2t2t2t2t2t2t2t2t2t2t2t2t2t2t2t2t2t2
"GSE13159"t"GSE13159:0000000:0378"t"GSM330009"t"GSM329407"t2t1tt2t2t2t2t2t2t2t2t2t2t2t2t2t2t2t2t2t2
"GSE13159"t"GSE13159:0000000:0379"t"GSM330010"t"GSM329407"t2t1tt2t2t2t2t2t2t2t2t2t2t2t2t2t2t2t2t2t2
"GSE13159"t"GSE13159:0000000:0380"t"GSM330011"t"GSM329407"t2t1tt2t2t2t2t2t2t2t2t2t2t2t2t2t2t2t2t2t2
"GSE13159"t"GSE13159:0000000:0381"t"GSM330012"t"GSM329407"t2t1tt2t2t2t2t2t2t2t2t2t2t2t2t2t2t2t2t2t2
"GSE13159"t"GSE13159:0000000:0382"t"GSM330013"t"GSM329407"t2t1tt2t2t2t2t2t2t2t2t2t2t2t2t2t2t2t2t2t2
"GSE13159"t"GSE13159:0000000:0383"t"GSM330014"t"GSM329407"t2t1tt2t2t2t2t2t2t2t2t2t2t2t2t2t2t2t2t2t2
"GSE13159"t"GSE13159:0000000:0384"t"GSM330015"t"GSM329407"t2t1tt2t2t2t2t2t2t2t2t2t2t2t2t2t2t2t2t2t2
"GSE13159"t"GSE13159:0000000:0385"t"GSM330016"t"GSM329407"t2t1tt2t2t2t2t2t2t2t2t2t2t2t2t2t2t2t2t2t2
"GSE13159"t"GSE13159:0000000:0386"t"GSM330017"t"GSM329407"t2t1tt2t2t2t2t2t2t2t2t2t2t2t2t2t2t2t2t2t2
"GSE13159"t"GSE13159:0000000:0387"t"GSM330018"t"GSM329407"t2t1tt2t2t2t2t2t2t2t2t2t2t2t2t2t2t2t2t2t2
"GSE13159"t"GSE13159:0000000:0388"t"GSM330019"t"GSM329407"t2t1tt2t2t2t2t2t2t2t2t2t2t2t2t2t2t2t2t2t2
"GSE13159"t"GSE13159:0000000:0389"t"GSM330020"t"GSM329407"t2t1tt2t2t2t2t2t2t2t2t2t2t2t2t2t2t2t2t2t2
"GSE13159"t"GSE13159:0000000:0390"t"GSM330021"t"GSM329407"t2t1tt2t2t2t2t2t2t2t2t2t2t2t2t2t2t2t2t2t2
"GSE13159"t"GSE13159:0000000:0391"t"GSM330022"t"GSM329407"t2t1tt2t2t2t2t2t2t2t2t2t2t2t2t2t2t2t2t2t2
"GSE13159"t"GSE13159:0000000:0392"t"GSM330023"t"GSM329407"t2t1tt2t2t2t2t2t2t2t2t2t2t2t2t2t2t2t2t2t2
"GSE13159"t"GSE13159:0000000:0393"t"GSM330024"t"GSM329407"t2t1tt2t2t2t2t2t2t2t2t2t2t2t2t2t2t2t2t2t2
"GSE13159"t"GSE13159:0000000:0394"t"GSM330025"t"GSM329407"t2t1tt2t2t2t2t2t2t2t2t2t2t2t2t2t2t2t2t2t2
"GSE13159"t"GSE13159:0000000:0395"t"GSM330026"t"GSM329407"t2t1tt2t2t2t2t2t2t2t2t2t2t2t2t2t2t2t2t2t2
"GSE13159"t"GSE13159:0000000:0396"t"GSM330027"t"GSM329407"t2t1tt2t2t2t2t2t2t2t2t2t2t2t2t2t2t2t2t2t2
"GSE13159"t"GSE13159:0000000:0397"t"GSM330028"t"GSM329407"t2t1tt2t2t2t2t2t2t2t2t2t2t2t2t2t2t2t2t2t2
"GSE13159"t"GSE13159:0000000:0398"t"GSM330029"t"GSM329407"t2t1tt2t2t2t2t2t2t2t2t2t2t2t2t2t2t2t2t2t2
"GSE13159"t"GSE13159:0000000:0399"t"GSM330030"t"GSM329407"t2t1tt2t2t2t2t2t2t2t2t2t2t2t2t2t2t2t2t2t2
"GSE13159"t"GSE13159:0000000:0400"t"GSM330031"t"GSM329407"t2t1tt2t2t2t2t2t2t2t2t2t2t2t2t2t2t2t2t2t2
"GSE13159"t"GSE13159:0000000:0401"t"GSM330032"t"GSM329407"t2t1tt2t2t2t2t2t2t2t2t2t2t2t2t2t2t2t2t2t2
"GSE13159"t"GSE13159:0000000:0402"t"GSM330033"t"GSM329407"t2t1tt2t2t2t2t2t2t2t2t2t2t2t2t2t2t2t2t2t2
"GSE13159"t"GSE13159:0000000:0403"t"GSM330034"t"GSM329407"t2t1tt2t2t2t2t2t2t2t2t2t2t2t2t2t2t2t2t2t2
"GSE13159"t"GSE13159:0000000:0404"t"GSM330035"t"GSM329407"t2t1tt2t2t2t2t2t2t2t2t2t2t2t2t2t2t2t2t2t2
"GSE13159"t"GSE13159:0000000:0405"t"GSM330036"t"GSM329407"t2t1tt2t2t2t2t2t2t2t2t2t2t2t2t2t2t2t2t2t2
"GSE13159"t"GSE13159:0000000:0406"t"GSM330037"t"GSM329407"t2t1tt2t2t2t2t2t2t2t2t2t2t2t2t2t2t2t2t2t2
"GSE13159"t"GSE13159:0000000:0407"t"GSM330038"t"GSM329407"t2t1tt2t2t2t2t2t2t2t2t2t2t2t2t2t2t2t2t2t2
"GSE13159"t"GSE13159:0000000:0408"t"GSM330039"t"GSM329407"t2t1tt2t2t2t2t2t2t2t2t2t2t2t2t2t2t2t2t2t2
"GSE13159"t"GSE13159:0000000:0409"t"GSM330040"t"GSM329407"t2t1tt2t2t2t2t2t2t2t2t2t2t2t2t2t2t2t2t2t2
"GSE13159"t"GSE13159:0000000:0410"t"GSM330041"t"GSM329407"t2t1tt2t2t2t2t2t2t2t2t2t2t2t2t2t2t2t2t2t2
"GSE13159"t"GSE13159:0000000:0411"t"GSM330042"t"GSM329407"t2t1tt2t2t2t2t2t2t2t2t2t2t2t2t2t2t2t2t2t2
"GSE13159"t"GSE13159:0000000:0412"t"GSM330043"t"GSM329407"t2t1tt2t2t2t2t2t2t2t2t2t2t2t2t2t2t2t2t2t2
"GSE13159"t"GSE13159:0000000:0413"t"GSM330044"t"GSM329407"t2t1tt2t2t2t2t2t2t2t2t2t2t2t2t2t2t2t2t2t2
"GSE13159"t"GSE13159:0000000:0414"t"GSM330045"t"GSM329407"t2t1tt2t2t2t2t2t2t2t2t2t2t2t2t2t2t2t2t2t2
"GSE13159"t"GSE13159:0000000:0415"t"GSM330046"t"GSM329407"t2t1tt2t2t2t2t2t2t2t2t2t2t2t2t2t2t2t2t2t2
"GSE13159"t"GSE13159:0000000:0416"t"GSM330047"t"GSM329407"t2t1tt2t2t2t2t2t2t2t2t2t2t2t2t2t2t2t2t2t2
"GSE13159"t"GSE13159:0000000:0417"t"GSM330048"t"GSM329407"t2t1tt2t2t2t2t2t2t2t2t2t2t2t2t2t2t2t2t2t2
"GSE13159"t"GSE13159:0000000:0418"t"GSM330049"t"GSM329407"t2t1tt2t2t2t2t2t2t2t2t2t2t2t2t2t2t2t2t2t2
"GSE13159"t"GSE13159:0000000:0419"t"GSM330050"t"GSM329407"t2t1tt2t2t2t2t2t2t2t2t2t2t2t2t2t2t2t2t2t2
"GSE13159"t"GSE13159:0000000:0420"t"GSM330051"t"GSM329407"t2t1tt2t2t2t2t2t2t2t2t2t2t2t2t2t2t2t2t2t2
"GSE13159"t"GSE13159:0000000:0421"t"GSM330052"t"GSM329407"t2t1tt2t2t2t2t2t2t2t2t2t2t2t2t2t2t2t2t2t2
"GSE13159"t"GSE13159:0000000:0422"t"GSM330053"t"GSM329407"t2t1tt2t2t2t2t2t2t2t2t2t2t2t2t2t2t2t2t2t2
"GSE13159"t"GSE13159:0000000:0423"t"GSM330054"t"GSM329407"t2t1tt2t2t2t2t2t2t2t2t2t2t2t2t2t2t2t2t2t2
"GSE13159"t"GSE13159:0000000:0424"t"GSM330055"t"GSM329407"t2t1tt2t2t2t2t2t2t2t2t2t2t2t2t2t2t2t2t2t2
"GSE13159"t"GSE13159:0000000:0425"t"GSM330056"t"GSM329407"t2t1tt2t2t2t2t2t2t2t2t2t2t2t2t2t2t2t2t2t2
"GSE13159"t"GSE13159:0000000:0426"t"GSM330057"t"GSM329407"t2t1tt2t2t2t2t2t2t2t2t2t2t2t2t2t2t2t2t2t2
"GSE13159"t"GSE13159:0000000:0427"t"GSM330058"t"GSM329407"t2t1tt2t2t2t2t2t2t2t2t2t2t2t2t2t2t2t2t2t2
"GSE13159"t"GSE13159:0000000:0428"t"GSM330059"t"GSM329407"t2t1tt2t2t2t2t2t2t2t2t2t2t2t2t2t2t2t2t2t2
"GSE13159"t"GSE13159:0000000:0429"t"GSM330060"t"GSM329407"t2t1tt2t2t2t2t2t2t2t2t2t2t2t2t2t2t2t2t2t2
"GSE13159"t"GSE13159:0000000:0430"t"GSM330061"t"GSM329407"t2t1tt2t2t2t2t2t2t2t2t2t2t2t2t2t2t2t2t2t2
"GSE13159"t"GSE13159:0000000:0431"t"GSM330062"t"GSM329407"t2t1tt2t2t2t2t2t2t2t2t2t2t2t2t2t2t2t2t2t2
"GSE13159"t"GSE13159:0000000:0432"t"GSM330063"t"GSM329407"t2t1tt2t2t2t2t2t2t2t2t2t2t2t2t2t2t2t2t2t2
"GSE13159"t"GSE13159:0000000:0433"t"GSM330064"t"GSM329407"t2t1tt2t2t2t2t2t2t2t2t2t2t2t2t2t2t2t2t2t2
"GSE13159"t"GSE13159:0000000:0434"t"GSM330065"t"GSM329407"t2t1tt2t2t2t2t2t2t2t2t2t2t2t2t2t2t2t2t2t2
"GSE13159"t"GSE13159:0000000:0435"t"GSM330066"t"GSM329407"t2t1tt2t2t2t2t2t2t2t2t2t2t2t2t2t2t2t2t2t2
"GSE13159"t"GSE13159:0000000:0436"t"GSM330067"t"GSM329407"t2t1tt2t2t2t2t2t2t2t2t2t2t2t2t2t2t2t2t2t2
"GSE13159"t"GSE13159:0000000:0437"t"GSM330068"t"GSM329407"t2t1tt2t2t2t2t2t2t2t2t2t2t2t2t2t2t2t2t2t2
"GSE13159"t"GSE13159:0000000:0438"t"GSM330069"t"GSM329407"t2t1tt2t2t2t2t2t2t2t2t2t2t2t2t2t2t2t2t2t2
"GSE13159"t"GSE13159:0000000:0439"t"GSM330070"t"GSM329407"t2t1tt2t2t2t2t2t2t2t2t2t2t2t2t2t2t2t2t2t2
"GSE13159"t"GSE13159:0000000:0440"t"GSM330071"t"GSM329407"t2t1tt2t2t2t2t2t2t2t2t2t2t2t2t2t2t2t2t2t2
"GSE13159"t"GSE13159:0000000:0441"t"GSM330072"t"GSM329407"t2t1tt2t2t2t2t2t2t2t2t2t2t2t2t2t2t2t2t2t2
"GSE13159"t"GSE13159:0000000:0442"t"GSM330073"t"GSM329407"t2t1tt2t2t2t2t2t2t2t2t2t2t2t2t2t2t2t2t2t2
"GSE13159"t"GSE13159:0000000:0443"t"GSM330074"t"GSM329407"t2t1tt2t2t2t2t2t2t2t2t2t2t2t2t2t2t2t2t2t2
"GSE13159"t"GSE13159:0000000:0444"t"GSM330075"t"GSM329407"t2t1tt2t2t2t2t2t2t2t2t2t2t2t2t2t2t2t2t2t2
"GSE13159"t"GSE13159:0000000:0445"t"GSM330076"t"GSM329407"t2t1tt2t2t2t2t2t2t2t2t2t2t2t2t2t2t2t2t2t2
"GSE13159"t"GSE13159:0000000:0446"t"GSM330077"t"GSM329407"t2t1tt2t2t2t2t2t2t2t2t2t2t2t2t2t2t2t2t2t2
"GSE13159"t"GSE13159:0000000:0447"t"GSM330078"t"GSM329407"t2t1tt2t2t2t2t2t2t2t2t2t2t2t2t2t2t2t2t2t2
"GSE13159"t"GSE13159:0000000:0448"t"GSM330079"t"GSM329407"t2t1tt2t2t2t2t2t2t2t2t2t2t2t2t2t2t2t2t2t2
"GSE13159"t"GSE13159:0000000:0449"t"GSM330080"t"GSM329407"t2t1tt2t2t2t2t2t2t2t2t2t2t2t2t2t2t2t2t2t2
"GSE13159"t"GSE13159:0000000:0450"t"GSM330081"t"GSM329407"t2t1tt2t2t2t2t2t2t2t2t2t2t2t2t2t2t2t2t2t2
"GSE13159"t"GSE13159:0000000:0451"t"GSM330082"t"GSM329407"t2t1tt2t2t2t2t2t2t2t2t2t2t2t2t2t2t2t2t2t2
"GSE13159"t"GSE13159:0000000:0452"t"GSM330083"t"GSM329407"t2t1tt2t2t2t2t2t2t2t2t2t2t2t2t2t2t2t2t2t2
"GSE13159"t"GSE13159:0000000:0453"t"GSM330084"t"GSM329407"t2t1tt2t2t2t2t2t2t2t2t2t2t2t2t2t2t2t2t2t2
"GSE13159"t"GSE13159:0000000:0454"t"GSM330085"t"GSM329407"t2t1tt2t2t2t2t2t2t2t2t2t2t2t2t2t2t2t2t2t2
"GSE13159"t"GSE13159:0000000:0455"t"GSM330086"t"GSM329407"t2t1tt2t2t2t2t2t2t2t2t2t2t2t2t2t2t2t2t2t2
"GSE13159"t"GSE13159:0000000:0456"t"GSM330087"t"GSM329407"t2t1tt2t2t2t2t2t2t2t2t2t2t2t2t2t2t2t2t2t2
"GSE13159"t"GSE13159:0000000:0457"t"GSM330088"t"GSM329407"t2t1tt2t2t2t2t2t2t2t2t2t2t2t2t2t2t2t2t2t2
"GSE13159"t"GSE13159:0000000:0458"t"GSM330089"t"GSM329407"t2t1tt2t2t2t2t2t2t2t2t2t2t2t2t2t2t2t2t2t2
"GSE13159"t"GSE13159:0000000:0459"t"GSM330090"t"GSM329407"t2t1tt2t2t2t2t2t2t2t2t2t2t2t2t2t2t2t2t2t2
"GSE13159"t"GSE13159:0000000:0460"t"GSM330091"t"GSM329407"t2t1tt2t2t2t2t2t2t2t2t2t2t2t2t2t2t2t2t2t2
"GSE13159"t"GSE13159:0000000:0461"t"GSM330092"t"GSM329407"t2t1tt2t2t2t2t2t2t2t2t2t2t2t2t2t2t2t2t2t2
"GSE13159"t"GSE13159:0000000:0462"t"GSM330093"t"GSM329407"t2t1tt2t2t2t2t2t2t2t2t2t2t2t2t2t2t2t2t2t2
"GSE13159"t"GSE13159:0000000:0463"t"GSM330094"t"GSM329407"t2t1tt2t2t2t2t2t2t2t2t2t2t2t2t2t2t2t2t2t2
"GSE13159"t"GSE13159:0000000:0464"t"GSM330095"t"GSM329407"t2t1tt2t2t2t2t2t2t2t2t2t2t2t2t2t2t2t2t2t2
"GSE13159"t"GSE13159:0000000:0465"t"GSM330096"t"GSM329407"t2t1tt2t2t2t2t2t2t2t2t2t2t2t2t2t2t2t2t2t2
"GSE13159"t"GSE13159:0000000:0466"t"GSM330097"t"GSM329407"t2t1tt2t2t2t2t2t2t2t2t2t2t2t2t2t2t2t2t2t2
"GSE13159"t"GSE13159:0000000:0467"t"GSM330098"t"GSM329407"t2t1tt2t2t2t2t2t2t2t2t2t2t2t2t2t2t2t2t2t2
"GSE13159"t"GSE13159:0000000:0468"t"GSM330099"t"GSM329407"t2t1tt2t2t2t2t2t2t2t2t2t2t2t2t2t2t2t2t2t2
"GSE13159"t"GSE13159:0000000:0469"t"GSM330100"t"GSM329407"t2t1tt2t2t2t2t2t2t2t2t2t2t2t2t2t2t2t2t2t2
"GSE13159"t"GSE13159:0000000:0470"t"GSM330101"t"GSM329407"t2t1tt2t2t2t2t2t2t2t2t2t2t2t2t2t2t2t2t2t2
"GSE13159"t"GSE13159:0000000:0471"t"GSM330102"t"GSM329407"t2t1tt2t2t2t2t2t2t2t2t2t2t2t2t2t2t2t2t2t2
"GSE13159"t"GSE13159:0000000:0472"t"GSM330103"t"GSM329407"t2t1tt2t2t2t2t2t2t2t2t2t2t2t2t2t2t2t2t2t2
"GSE13159"t"GSE13159:0000000:0473"t"GSM330104"t"GSM329407"t2t1tt2t2t2t2t2t2t2t2t2t2t2t2t2t2t2t2t2t2
"GSE13159"t"GSE13159:0000000:0474"t"GSM330105"t"GSM329407"t2t1tt2t2t2t2t2t2t2t2t2t2t2t2t2t2t2t2t2t2
"GSE13159"t"GSE13159:0000000:0475"t"GSM330106"t"GSM329407"t2t1tt2t2t2t2t2t2t2t2t2t2t2t2t2t2t2t2t2t2
"GSE13159"t"GSE13159:0000000:0476"t"GSM330107"t"GSM329407"t2t1tt2t2t2t2t2t2t2t2t2t2t2t2t2t2t2t2t2t2
"GSE13159"t"GSE13159:0000000:0477"t"GSM330108"t"GSM329407"t2t1tt2t2t2t2t2t2t2t2t2t2t2t2t2t2t2t2t2t2
"GSE13159"t"GSE13159:0000000:0478"t"GSM330109"t"GSM329407"t2t1tt2t2t2t2t2t2t2t2t2t2t2t2t2t2t2t2t2t2
"GSE13159"t"GSE13159:0000000:0479"t"GSM330110"t"GSM329407"t2t1tt2t2t2t2t2t2t2t2t2t2t2t2t2t2t2t2t2t2
"GSE13159"t"GSE13159:0000000:0480"t"GSM330111"t"GSM329407"t2t1tt2t2t2t2t2t2t2t2t2t2t2t2t2t2t2t2t2t2
"GSE13159"t"GSE13159:0000000:0481"t"GSM330112"t"GSM329407"t2t1tt2t2t2t2t2t2t2t2t2t2t2t2t2t2t2t2t2t2
"GSE13159"t"GSE13159:0000000:0482"t"GSM330113"t"GSM329407"t2t1tt2t2t2t2t2t2t2t2t2t2t2t2t2t2t2t2t2t2
"GSE13159"t"GSE13159:0000000:0483"t"GSM330114"t"GSM329407"t2t1tt2t2t2t2t2t2t2t2t2t2t2t2t2t2t2t2t2t2
"GSE13159"t"GSE13159:0000000:0484"t"GSM330115"t"GSM329407"t2t1tt2t2t2t2t2t2t2t2t2t2t2t2t2t2t2t2t2t2
"GSE13159"t"GSE13159:0000000:0485"t"GSM330116"t"GSM329407"t2t1tt2t2t2t2t2t2t2t2t2t2t2t2t2t2t2t2t2t2
"GSE13159"t"GSE13159:0000000:0486"t"GSM330117"t"GSM329407"t2t1tt2t2t2t2t2t2t2t2t2t2t2t2t2t2t2t2t2t2
"GSE13159"t"GSE13159:0000000:0487"t"GSM330118"t"GSM329407"t2t1tt2t2t2t2t2t2t2t2t2t2t2t2t2t2t2t2t2t2
"GSE13159"t"GSE13159:0000000:0488"t"GSM330119"t"GSM329407"t2t1tt2t2t2t2t2t2t2t2t2t2t2t2t2t2t2t2t2t2
"GSE13159"t"GSE13159:0000000:0489"t"GSM330120"t"GSM329407"t2t1tt2t2t2t2t2t2t2t2t2t2t2t2t2t2t2t2t2t2
"GSE13159"t"GSE13159:0000000:0490"t"GSM330121"t"GSM329407"t2t1tt2t2t2t2t2t2t2t2t2t2t2t2t2t2t2t2t2t2
"GSE13159"t"GSE13159:0000000:0491"t"GSM330122"t"GSM329407"t2t1tt2t2t2t2t2t2t2t2t2t2t2t2t2t2t2t2t2t2
"GSE13159"t"GSE13159:0000000:0492"t"GSM330123"t"GSM329407"t2t1tt2t2t2t2t2t2t2t2t2t2t2t2t2t2t2t2t2t2
"GSE13159"t"GSE13159:0000000:0493"t"GSM330124"t"GSM329407"t2t1tt2t2t2t2t2t2t2t2t2t2t2t2t2t2t2t2t2t2
"GSE13159"t"GSE13159:0000000:0494"t"GSM330125"t"GSM329407"t2t1tt2t2t2t2t2t2t2t2t2t2t2t2t2t2t2t2t2t2
"GSE13159"t"GSE13159:0000000:0495"t"GSM330126"t"GSM329407"t2t1tt2t2t2t2t2t2t2t2t2t2t2t2t2t2t2t2t2t2
"GSE13159"t"GSE13159:0000000:0496"t"GSM330127"t"GSM329407"t2t1tt2t2t2t2t2t2t2t2t2t2t2t2t2t2t2t2t2t2
"GSE13159"t"GSE13159:0000000:0497"t"GSM330128"t"GSM329407"t2t1tt2t2t2t2t2t2t2t2t2t2t2t2t2t2t2t2t2t2
"GSE13159"t"GSE13159:0000000:0498"t"GSM330129"t"GSM329407"t2t1tt2t2t2t2t2t2t2t2t2t2t2t2t2t2t2t2t2t2
"GSE13159"t"GSE13159:0000000:0499"t"GSM330130"t"GSM329407"t2t1tt2t2t2t2t2t2t2t2t2t2t2t2t2t2t2t2t2t2
"GSE13159"t"GSE13159:0000000:0500"t"GSM330131"t"GSM329407"t2t1tt2t2t2t2t2t2t2t2t2t2t2t2t2t2t2t2t2t2
"GSE13159"t"GSE13159:0000000:0501"t"GSM330132"t"GSM329407"t2t1tt2t2t2t2t2t2t2t2t2t2t2t2t2t2t2t2t2t2
"GSE13159"t"GSE13159:0000000:0502"t"GSM330133"t"GSM329407"t2t1tt2t2t2t2t2t2t2t2t2t2t2t2t2t2t2t2t2t2
"GSE13159"t"GSE13159:0000000:0503"t"GSM330134"t"GSM329407"t2t1tt2t2t2t2t2t2t2t2t2t2t2t2t2t2t2t2t2t2
"GSE13159"t"GSE13159:0000000:0504"t"GSM330135"t"GSM329407"t2t1tt2t2t2t2t2t2t2t2t2t2t2t2t2t2t2t2t2t2
"GSE13159"t"GSE13159:0000000:0505"t"GSM330136"t"GSM329407"t2t1tt2t2t2t2t2t2t2t2t2t2t2t2t2t2t2t2t2t2
"GSE13159"t"GSE13159:0000000:0506"t"GSM330137"t"GSM329407"t2t1tt2t2t2t2t2t2t2t2t2t2t2t2t2t2t2t2t2t2
"GSE13159"t"GSE13159:0000000:0507"t"GSM330138"t"GSM329407"t2t1tt2t2t2t2t2t2t2t2t2t2t2t2t2t2t2t2t2t2
"GSE13159"t"GSE13159:0000000:0508"t"GSM330139"t"GSM329407"t2t1tt2t2t2t2t2t2t2t2t2t2t2t2t2t2t2t2t2t2
"GSE13159"t"GSE13159:0000000:0509"t"GSM330140"t"GSM329407"t2t1tt2t2t2t2t2t2t2t2t2t2t2t2t2t2t2t2t2t2
"GSE13159"t"GSE13159:0000000:0510"t"GSM330141"t"GSM329407"t2t1tt2t2t2t2t2t2t2t2t2t2t2t2t2t2t2t2t2t2
"GSE13159"t"GSE13159:0000000:0511"t"GSM330142"t"GSM329407"t2t1tt2t2t2t2t2t2t2t2t2t2t2t2t2t2t2t2t2t2
"GSE13159"t"GSE13159:0000000:0512"t"GSM330143"t"GSM329407"t2t1tt2t2t2t2t2t2t2t2t2t2t2t2t2t2t2t2t2t2
"GSE13159"t"GSE13159:0000000:0513"t"GSM330144"t"GSM329407"t2t1tt2t2t2t2t2t2t2t2t2t2t2t2t2t2t2t2t2t2
"GSE13159"t"GSE13159:0000000:0514"t"GSM330145"t"GSM329407"t2t1tt2t2t2t2t2t2t2t2t2t2t2t2t2t2t2t2t2t2
"GSE13159"t"GSE13159:0000000:0515"t"GSM330146"t"GSM329407"t2t1tt2t2t2t2t2t2t2t2t2t2t2t2t2t2t2t2t2t2
"GSE13159"t"GSE13159:0000000:0516"t"GSM330147"t"GSM329407"t2t1tt2t2t2t2t2t2t2t2t2t2t2t2t2t2t2t2t2t2
"GSE13159"t"GSE13159:0000000:0517"t"GSM330148"t"GSM329407"t2t1tt2t2t2t2t2t2t2t2t2t2t2t2t2t2t2t2t2t2
"GSE13159"t"GSE13159:0000000:0518"t"GSM330149"t"GSM329407"t2t1tt2t2t2t2t2t2t2t2t2t2t2t2t2t2t2t2t2t2
"GSE13159"t"GSE13159:0000000:0519"t"GSM330150"t"GSM329407"t2t1tt2t2t2t2t2t2t2t2t2t2t2t2t2t2t2t2t2t2
"GSE13159"t"GSE13159:0000000:0520"t"GSM330151"t"GSM329407"t2t1tt2t2t2t2t2t2t2t2t2t2t2t2t2t2t2t2t2t2
"GSE13159"t"GSE13159:0000000:0521"t"GSM330152"t"GSM329407"t2t1tt2t2t2t2t2t2t2t2t2t2t2t2t2t2t2t2t2t2
"GSE13159"t"GSE13159:0000000:0522"t"GSM330153"t"GSM329407"t2t1tt2t2t2t2t2t2t2t2t2t2t2t2t2t2t2t2t2t2
"GSE13159"t"GSE13159:0000000:0523"t"GSM330154"t"GSM329407"t2t1tt2t2t2t2t2t2t2t2t2t2t2t2t2t2t2t2t2t2
"GSE13159"t"GSE13159:0000000:0524"t"GSM330155"t"GSM329407"t2t1tt2t2t2t2t2t2t2t2t2t2t2t2t2t2t2t2t2t2
"GSE13159"t"GSE13159:0000000:0525"t"GSM330156"t"GSM329407"t2t1tt2t2t2t2t2t2t2t2t2t2t2t2t2t2t2t2t2t2
"GSE13159"t"GSE13159:0000000:0526"t"GSM330157"t"GSM329407"t2t1tt2t2t2t2t2t2t2t2t2t2t2t2t2t2t2t2t2t2
"GSE13159"t"GSE13159:0000000:0527"t"GSM330158"t"GSM329407"t2t1tt2t2t2t2t2t2t2t2t2t2t2t2t2t2t2t2t2t2
"GSE13159"t"GSE13159:0000000:0528"t"GSM330159"t"GSM329407"t2t1tt2t2t2t2t2t2t2t2t2t2t2t2t2t2t2t2t2t2
"GSE13159"t"GSE13159:0000000:0529"t"GSM330160"t"GSM329407"t2t1tt2t2t2t2t2t2t2t2t2t2t2t2t2t2t2t2t2t2
"GSE13159"t"GSE13159:0000000:0530"t"GSM330161"t"GSM329407"t2t1tt2t2t2t2t2t2t2t2t2t2t2t2t2t2t2t2t2t2
"GSE13159"t"GSE13159:0000000:0531"t"GSM330162"t"GSM329407"t2t1tt2t2t2t2t2t2t2t2t2t2t2t2t2t2t2t2t2t2
"GSE13159"t"GSE13159:0000000:0532"t"GSM330163"t"GSM329407"t2t1tt2t2t2t2t2t2t2t2t2t2t2t2t2t2t2t2t2t2
"GSE13159"t"GSE13159:0000000:0533"t"GSM330164"t"GSM329407"t2t1tt2t2t2t2t2t2t2t2t2t2t2t2t2t2t2t2t2t2
"GSE13159"t"GSE13159:0000000:0534"t"GSM330165"t"GSM329407"t2t1tt2t2t2t2t2t2t2t2t2t2t2t2t2t2t2t2t2t2
"GSE13159"t"GSE13159:0000000:0535"t"GSM330166"t"GSM329407"t2t1tt2t2t2t2t2t2t2t2t2t2t2t2t2t2t2t2t2t2
"GSE13159"t"GSE13159:0000000:0536"t"GSM330167"t"GSM329407"t2t1tt2t2t2t2t2t2t2t2t2t2t2t2t2t2t2t2t2t2
"GSE13159"t"GSE13159:0000000:0537"t"GSM330168"t"GSM329407"t2t1tt2t2t2t2t2t2t2t2t2t2t2t2t2t2t2t2t2t2
"GSE13159"t"GSE13159:0000000:0538"t"GSM330169"t"GSM329407"t2t1tt2t2t2t2t2t2t2t2t2t2t2t2t2t2t2t2t2t2
"GSE13159"t"GSE13159:0000000:0539"t"GSM330170"t"GSM329407"t2t1tt2t2t2t2t2t2t2t2t2t2t2t2t2t2t2t2t2t2
"GSE13159"t"GSE13159:0000000:0540"t"GSM330171"t"GSM329407"t2t1tt2t2t2t2t2t2t2t2t2t2t2t2t2t2t2t2t2t2
"GSE13159"t"GSE13159:0000000:0541"t"GSM330172"t"GSM329407"t2t1tt2t2t2t2t2t2t2t2t2t2t2t2t2t2t2t2t2t2
"GSE13159"t"GSE13159:0000000:0542"t"GSM330173"t"GSM329407"t2t1tt2t2t2t2t2t2t2t2t2t2t2t2t2t2t2t2t2t2
"GSE13159"t"GSE13159:0000000:0543"t"GSM330174"t"GSM329407"t2t1tt2t2t2t2t2t2t2t2t2t2t2t2t2t2t2t2t2t2
"GSE13159"t"GSE13159:0000000:0544"t"GSM330175"t"GSM329407"t2t1tt2t2t2t2t2t2t2t2t2t2t2t2t2t2t2t2t2t2
"GSE13159"t"GSE13159:0000000:0545"t"GSM330176"t"GSM329407"t2t1tt2t2t2t2t2t2t2t2t2t2t2t2t2t2t2t2t2t2
"GSE13159"t"GSE13159:0000000:0546"t"GSM330177"t"GSM329407"t2t1tt2t2t2t2t2t2t2t2t2t2t2t2t2t2t2t2t2t2
"GSE13159"t"GSE13159:0000000:0547"t"GSM330178"t"GSM329407"t2t1tt2t2t2t2t2t2t2t2t2t2t2t2t2t2t2t2t2t2
"GSE13159"t"GSE13159:0000000:0548"t"GSM330179"t"GSM329407"t2t1tt2t2t2t2t2t2t2t2t2t2t2t2t2t2t2t2t2t2
"GSE13159"t"GSE13159:0000000:0549"t"GSM330180"t"GSM329407"t2t1tt2t2t2t2t2t2t2t2t2t2t2t2t2t2t2t2t2t2
"GSE13159"t"GSE13159:0000000:0550"t"GSM330181"t"GSM329407"t2t1tt2t2t2t2t2t2t2t2t2t2t2t2t2t2t2t2t2t2
"GSE13159"t"GSE13159:0000000:0551"t"GSM330182"t"GSM329407"t2t1tt2t2t2t2t2t2t2t2t2t2t2t2t2t2t2t2t2t2
"GSE13159"t"GSE13159:0000000:0552"t"GSM330183"t"GSM329407"t2t1tt2t2t2t2t2t2t2t2t2t2t2t2t2t2t2t2t2t2
"GSE13159"t"GSE13159:0000000:0553"t"GSM330184"t"GSM329407"t2t1tt2t2t2t2t2t2t2t2t2t2t2t2t2t2t2t2t2t2
"GSE13159"t"GSE13159:0000000:0554"t"GSM330185"t"GSM329407"t2t1tt2t2t2t2t2t2t2t2t2t2t2t2t2t2t2t2t2t2
"GSE13159"t"GSE13159:0000000:0555"t"GSM330186"t"GSM329407"t2t1tt2t2t2t2t2t2t2t2t2t2t2t2t2t2t2t2t2t2
"GSE13159"t"GSE13159:0000000:0556"t"GSM330187"t"GSM329407"t2t1tt2t2t2t2t2t2t2t2t2t2t2t2t2t2t2t2t2t2
"GSE13159"t"GSE13159:0000000:0557"t"GSM330188"t"GSM329407"t2t1tt2t2t2t2t2t2t2t2t2t2t2t2t2t2t2t2t2t2
"GSE13159"t"GSE13159:0000000:0558"t"GSM330189"t"GSM329407"t2t1tt2t2t2t2t2t2t2t2t2t2t2t2t2t2t2t2t2t2
"GSE13159"t"GSE13159:0000000:0559"t"GSM330190"t"GSM329407"t2t1tt2t2t2t2t2t2t2t2t2t2t2t2t2t2t2t2t2t2
"GSE13159"t"GSE13159:0000000:0560"t"GSM330191"t"GSM329407"t2t1tt2t2t2t2t2t2t2t2t2t2t2t2t2t2t2t2t2t2
"GSE13159"t"GSE13159:0000000:0561"t"GSM330192"t"GSM329407"t2t1tt2t2t2t2t2t2t2t2t2t2t2t2t2t2t2t2t2t2
"GSE13159"t"GSE13159:0000000:0562"t"GSM330193"t"GSM329407"t2t1tt2t2t2t2t2t2t2t2t2t2t2t2t2t2t2t2t2t2
"GSE13159"t"GSE13159:0000000:0563"t"GSM330194"t"GSM329407"t2t1tt2t2t2t2t2t2t2t2t2t2t2t2t2t2t2t2t2t2
"GSE13159"t"GSE13159:0000000:0564"t"GSM330195"t"GSM329407"t2t1tt2t2t2t2t2t2t2t2t2t2t2t2t2t2t2t2t2t2
"GSE13159"t"GSE13159:0000000:0565"t"GSM330196"t"GSM329407"t2t1tt2t2t2t2t2t2t2t2t2t2t2t2t2t2t2t2t2t2
"GSE13159"t"GSE13159:0000000:0566"t"GSM330197"t"GSM329407"t2t1tt2t2t2t2t2t2t2t2t2t2t2t2t2t2t2t2t2t2
"GSE13159"t"GSE13159:0000000:0567"t"GSM330198"t"GSM329407"t2t1tt2t2t2t2t2t2t2t2t2t2t2t2t2t2t2t2t2t2
"GSE13159"t"GSE13159:0000000:0568"t"GSM330199"t"GSM329407"t2t1tt2t2t2t2t2t2t2t2t2t2t2t2t2t2t2t2t2t2
"GSE13159"t"GSE13159:0000000:0569"t"GSM330200"t"GSM329407"t2t1tt2t2t2t2t2t2t2t2t2t2t2t2t2t2t2t2t2t2
"GSE13159"t"GSE13159:0000000:0570"t"GSM330201"t"GSM329407"t2t1tt2t2t2t2t2t2t2t2t2t2t2t2t2t2t2t2t2t2
"GSE13159"t"GSE13159:0000000:0571"t"GSM330202"t"GSM329407"t2t1tt2t2t2t2t2t2t2t2t2t2t2t2t2t2t2t2t2t2
"GSE13159"t"GSE13159:0000000:0572"t"GSM330203"t"GSM329407"t2t1tt2t2t2t2t2t2t2t2t2t2t2t2t2t2t2t2t2t2
"GSE13159"t"GSE13159:0000000:0573"t"GSM330204"t"GSM329407"t2t1tt2t2t2t2t2t2t2t2t2t2t2t2t2t2t2t2t2t2
"GSE13159"t"GSE13159:0000000:0574"t"GSM330205"t"GSM329407"t2t1tt2t2t2t2t2t2t2t2t2t2t2t2t2t2t2t2t2t2
"GSE13159"t"GSE13159:0000000:0575"t"GSM330206"t"GSM329407"t2t1tt2t2t2t2t2t2t2t2t2t2t2t2t2t2t2t2t2t2
"GSE13159"t"GSE13159:0000000:0576"t"GSM330207"t"GSM329407"t2t1tt2t2t2t2t2t2t2t2t2t2t2t2t2t2t2t2t2t2
"GSE13159"t"GSE13159:0000000:0577"t"GSM330208"t"GSM329407"t2t1tt2t2t2t2t2t2t2t2t2t2t2t2t2t2t2t2t2t2
"GSE13159"t"GSE13159:0000000:0578"t"GSM330209"t"GSM329407"t2t1tt2t2t2t2t2t2t2t2t2t2t2t2t2t2t2t2t2t2
"GSE13159"t"GSE13159:0000000:0579"t"GSM330210"t"GSM329407"t2t1tt2t2t2t2t2t2t2t2t2t2t2t2t2t2t2t2t2t2
"GSE13159"t"GSE13159:0000000:0580"t"GSM330211"t"GSM329407"t2t1tt2t2t2t2t2t2t2t2t2t2t2t2t2t2t2t2t2t2
"GSE13159"t"GSE13159:0000000:0581"t"GSM330212"t"GSM329407"t2t1tt2t2t2t2t2t2t2t2t2t2t2t2t2t2t2t2t2t2
"GSE13159"t"GSE13159:0000000:0582"t"GSM330213"t"GSM329407"t2t1tt2t2t2t2t2t2t2t2t2t2t2t2t2t2t2t2t2t2
"GSE13159"t"GSE13159:0000000:0583"t"GSM330214"t"GSM329407"t2t1tt2t2t2t2t2t2t2t2t2t2t2t2t2t2t2t2t2t2
"GSE13159"t"GSE13159:0000000:0584"t"GSM330215"t"GSM329407"t2t1tt2t2t2t2t2t2t2t2t2t2t2t2t2t2t2t2t2t2
"GSE13159"t"GSE13159:0000000:0585"t"GSM330216"t"GSM329407"t2t1tt2t2t2t2t2t2t2t2t2t2t2t2t2t2t2t2t2t2
"GSE13159"t"GSE13159:0000000:0586"t"GSM330217"t"GSM329407"t2t1tt2t2t2t2t2t2t2t2t2t2t2t2t2t2t2t2t2t2
"GSE13159"t"GSE13159:0000000:0587"t"GSM330218"t"GSM329407"t2t1tt2t2t2t2t2t2t2t2t2t2t2t2t2t2t2t2t2t2
"GSE13159"t"GSE13159:0000000:0588"t"GSM330219"t"GSM329407"t2t1tt2t2t2t2t2t2t2t2t2t2t2t2t2t2t2t2t2t2
"GSE13159"t"GSE13159:0000000:0589"t"GSM330220"t"GSM329407"t2t1tt2t2t2t2t2t2t2t2t2t2t2t2t2t2t2t2t2t2
"GSE13159"t"GSE13159:0000000:0590"t"GSM330221"t"GSM329407"t2t1tt2t2t2t2t2t2t2t2t2t2t2t2t2t2t2t2t2t2
"GSE13159"t"GSE13159:0000000:0591"t"GSM330222"t"GSM329407"t2t1tt2t2t2t2t2t2t2t2t2t2t2t2t2t2t2t2t2t2
"GSE13159"t"GSE13159:0000000:0592"t"GSM330223"t"GSM329407"t2t1tt2t2t2t2t2t2t2t2t2t2t2t2t2t2t2t2t2t2
"GSE13159"t"GSE13159:0000000:0593"t"GSM330224"t"GSM329407"t2t1tt2t2t2t2t2t2t2t2t2t2t2t2t2t2t2t2t2t2
"GSE13159"t"GSE13159:0000000:0594"t"GSM330225"t"GSM329407"t2t1tt2t2t2t2t2t2t2t2t2t2t2t2t2t2t2t2t2t2
"GSE13159"t"GSE13159:0000000:0595"t"GSM330226"t"GSM329407"t2t1tt2t2t2t2t2t2t2t2t2t2t2t2t2t2t2t2t2t2
"GSE13159"t"GSE13159:0000000:0596"t"GSM330227"t"GSM329407"t2t1tt2t2t2t2t2t2t2t2t2t2t2t2t2t2t2t2t2t2
"GSE13159"t"GSE13159:0000000:0597"t"GSM330228"t"GSM329407"t2t1tt2t2t2t2t2t2t2t2t2t2t2t2t2t2t2t2t2t2
"GSE13159"t"GSE13159:0000000:0598"t"GSM330229"t"GSM329407"t2t1tt2t2t2t2t2t2t2t2t2t2t2t2t2t2t2t2t2t2
"GSE13159"t"GSE13159:0000000:0599"t"GSM330230"t"GSM329407"t2t1tt2t2t2t2t2t2t2t2t2t2t2t2t2t2t2t2t2t2
"GSE13159"t"GSE13159:0000000:0600"t"GSM330231"t"GSM329407"t2t1tt2t2t2t2t2t2t2t2t2t2t2t2t2t2t2t2t2t2
"GSE13159"t"GSE13159:0000000:0601"t"GSM330232"t"GSM329407"t2t1tt2t2t2t2t2t2t2t2t2t2t2t2t2t2t2t2t2t2
"GSE13159"t"GSE13159:0000000:0602"t"GSM330233"t"GSM329407"t2t1tt2t2t2t2t2t2t2t2t2t2t2t2t2t2t2t2t2t2
"GSE13159"t"GSE13159:0000000:0603"t"GSM330234"t"GSM329407"t2t1tt2t2t2t2t2t2t2t2t2t2t2t2t2t2t2t2t2t2
"GSE13159"t"GSE13159:0000000:0604"t"GSM330235"t"GSM329407"t2t1tt2t2t2t2t2t2t2t2t2t2t2t2t2t2t2t2t2t2
"GSE13159"t"GSE13159:0000000:0605"t"GSM330236"t"GSM329407"t2t1tt2t2t2t2t2t2t2t2t2t2t2t2t2t2t2t2t2t2
"GSE13159"t"GSE13159:0000000:0606"t"GSM330237"t"GSM329407"t2t1tt2t2t2t2t2t2t2t2t2t2t2t2t2t2t2t2t2t2
"GSE13159"t"GSE13159:0000000:0607"t"GSM330238"t"GSM329407"t2t1tt2t2t2t2t2t2t2t2t2t2t2t2t2t2t2t2t2t2
"GSE13159"t"GSE13159:0000000:0608"t"GSM330239"t"GSM329407"t2t1tt2t2t2t2t2t2t2t2t2t2t2t2t2t2t2t2t2t2
"GSE13159"t"GSE13159:0000000:0609"t"GSM330240"t"GSM329407"t2t1tt2t2t2t2t2t2t2t2t2t2t2t2t2t2t2t2t2t2
"GSE13159"t"GSE13159:0000000:0610"t"GSM330241"t"GSM329407"t2t1tt2t2t2t2t2t2t2t2t2t2t2t2t2t2t2t2t2t2
"GSE13159"t"GSE13159:0000000:0611"t"GSM330242"t"GSM329407"t2t1tt2t2t2t2t2t2t2t2t2t2t2t2t2t2t2t2t2t2
"GSE13159"t"GSE13159:0000000:0612"t"GSM330243"t"GSM329407"t2t1tt2t2t2t2t2t2t2t2t2t2t2t2t2t2t2t2t2t2
"GSE13159"t"GSE13159:0000000:0613"t"GSM330244"t"GSM329407"t2t1tt2t2t2t2t2t2t2t2t2t2t2t2t2t2t2t2t2t2
"GSE13159"t"GSE13159:0000000:0614"t"GSM330245"t"GSM329407"t2t1tt2t2t2t2t2t2t2t2t2t2t2t2t2t2t2t2t2t2
"GSE13159"t"GSE13159:0000000:0615"t"GSM330246"t"GSM329407"t2t1tt2t2t2t2t2t2t2t2t2t2t2t2t2t2t2t2t2t2
"GSE13159"t"GSE13159:0000000:0616"t"GSM330247"t"GSM329407"t2t1tt2t2t2t2t2t2t2t2t2t2t2t2t2t2t2t2t2t2
"GSE13159"t"GSE13159:0000000:0617"t"GSM330248"t"GSM329407"t2t1tt2t2t2t2t2t2t2t2t2t2t2t2t2t2t2t2t2t2
"GSE13159"t"GSE13159:0000000:0618"t"GSM330249"t"GSM329407"t2t1tt2t2t2t2t2t2t2t2t2t2t2t2t2t2t2t2t2t2
"GSE13159"t"GSE13159:0000000:0619"t"GSM330250"t"GSM329407"t2t1tt2t2t2t2t2t2t2t2t2t2t2t2t2t2t2t2t2t2
"GSE13159"t"GSE13159:0000000:0620"t"GSM330251"t"GSM329407"t2t1tt2t2t2t2t2t2t2t2t2t2t2t2t2t2t2t2t2t2
"GSE13159"t"GSE13159:0000000:0621"t"GSM330252"t"GSM329407"t2t1tt2t2t2t2t2t2t2t2t2t2t2t2t2t2t2t2t2t2
"GSE13159"t"GSE13159:0000000:0622"t"GSM330253"t"GSM329407"t2t1tt2t2t2t2t2t2t2t2t2t2t2t2t2t2t2t2t2t2
"GSE13159"t"GSE13159:0000000:0623"t"GSM330254"t"GSM329407"t2t1tt2t2t2t2t2t2t2t2t2t2t2t2t2t2t2t2t2t2
"GSE13159"t"GSE13159:0000000:0624"t"GSM330255"t"GSM329407"t2t1tt2t2t2t2t2t2t2t2t2t2t2t2t2t2t2t2t2t2
"GSE13159"t"GSE13159:0000000:0625"t"GSM330256"t"GSM329407"t2t1tt2t2t2t2t2t2t2t2t2t2t2t2t2t2t2t2t2t2
"GSE13159"t"GSE13159:0000000:0626"t"GSM330257"t"GSM329407"t2t1tt2t2t2t2t2t2t2t2t2t2t2t2t2t2t2t2t2t2
"GSE13159"t"GSE13159:0000000:0627"t"GSM330258"t"GSM329407"t2t1tt2t2t2t2t2t2t2t2t2t2t2t2t2t2t2t2t2t2
"GSE13159"t"GSE13159:0000000:0628"t"GSM330259"t"GSM329407"t2t1tt2t2t2t2t2t2t2t2t2t2t2t2t2t2t2t2t2t2
"GSE13159"t"GSE13159:0000000:0629"t"GSM330260"t"GSM329407"t2t1tt2t2t2t2t2t2t2t2t2t2t2t2t2t2t2t2t2t2
"GSE13159"t"GSE13159:0000000:0630"t"GSM330261"t"GSM329407"t2t1tt2t2t2t2t2t2t2t2t2t2t2t2t2t2t2t2t2t2
"GSE13159"t"GSE13159:0000000:0631"t"GSM330262"t"GSM329407"t2t1tt2t2t2t2t2t2t2t2t2t2t2t2t2t2t2t2t2t2
"GSE13159"t"GSE13159:0000000:0632"t"GSM330263"t"GSM329407"t2t1tt2t2t2t2t2t2t2t2t2t2t2t2t2t2t2t2t2t2
"GSE13159"t"GSE13159:0000000:0633"t"GSM330264"t"GSM329407"t2t1tt2t2t2t2t2t2t2t2t2t2t2t2t2t2t2t2t2t2
"GSE13159"t"GSE13159:0000000:0634"t"GSM330265"t"GSM329407"t2t1tt2t2t2t2t2t2t2t2t2t2t2t2t2t2t2t2t2t2
"GSE13159"t"GSE13159:0000000:0635"t"GSM330266"t"GSM329407"t2t1tt2t2t2t2t2t2t2t2t2t2t2t2t2t2t2t2t2t2
"GSE13159"t"GSE13159:0000000:0636"t"GSM330267"t"GSM329407"t2t1tt2t2t2t2t2t2t2t2t2t2t2t2t2t2t2t2t2t2
"GSE13159"t"GSE13159:0000000:0637"t"GSM330268"t"GSM329407"t2t1tt2t2t2t2t2t2t2t2t2t2t2t2t2t2t2t2t2t2
"GSE13159"t"GSE13159:0000000:0638"t"GSM330269"t"GSM329407"t2t1tt2t2t2t2t2t2t2t2t2t2t2t2t2t2t2t2t2t2
"GSE13159"t"GSE13159:0000000:0639"t"GSM330270"t"GSM329407"t2t1tt2t2t2t2t2t2t2t2t2t2t2t2t2t2t2t2t2t2
"GSE13159"t"GSE13159:0000000:0640"t"GSM330271"t"GSM329407"t2t1tt2t2t2t2t2t2t2t2t2t2t2t2t2t2t2t2t2t2
"GSE13159"t"GSE13159:0000000:0641"t"GSM330272"t"GSM329407"t2t1tt2t2t2t2t2t2t2t2t2t2t2t2t2t2t2t2t2t2
"GSE13159"t"GSE13159:0000000:0642"t"GSM330273"t"GSM329407"t2t1tt2t2t2t2t2t2t2t2t2t2t2t2t2t2t2t2t2t2
"GSE13159"t"GSE13159:0000000:0643"t"GSM330274"t"GSM329407"t2t1tt2t2t2t2t2t2t2t2t2t2t2t2t2t2t2t2t2t2
"GSE13159"t"GSE13159:0000000:0644"t"GSM330275"t"GSM329407"t2t1tt2t2t2t2t2t2t2t2t2t2t2t2t2t2t2t2t2t2
"GSE13159"t"GSE13159:0000000:0645"t"GSM330276"t"GSM329407"t2t1tt2t2t2t2t2t2t2t2t2t2t2t2t2t2t2t2t2t2
"GSE13159"t"GSE13159:0000000:0646"t"GSM330277"t"GSM329407"t2t1tt2t2t2t2t2t2t2t2t2t2t2t2t2t2t2t2t2t2
"GSE13159"t"GSE13159:0000000:0647"t"GSM330278"t"GSM329407"t2t1tt2t2t2t2t2t2t2t2t2t2t2t2t2t2t2t2t2t2
"GSE13159"t"GSE13159:0000000:0648"t"GSM330279"t"GSM329407"t2t1tt2t2t2t2t2t2t2t2t2t2t2t2t2t2t2t2t2t2
"GSE13159"t"GSE13159:0000000:0649"t"GSM330280"t"GSM329407"t2t1tt2t2t2t2t2t2t2t2t2t2t2t2t2t2t2t2t2t2
"GSE13159"t"GSE13159:0000000:0650"t"GSM330281"t"GSM329407"t2t1tt2t2t2t2t2t2t2t2t2t2t2t2t2t2t2t2t2t2
"GSE13159"t"GSE13159:0000000:0651"t"GSM330282"t"GSM329407"t2t1tt2t2t2t2t2t2t2t2t2t2t2t2t2t2t2t2t2t2
"GSE13159"t"GSE13159:0000000:0652"t"GSM330283"t"GSM329407"t2t1tt2t2t2t2t2t2t2t2t2t2t2t2t2t2t2t2t2t2
"GSE13159"t"GSE13159:0000000:0653"t"GSM330284"t"GSM329407"t2t1tt2t2t2t2t2t2t2t2t2t2t2t2t2t2t2t2t2t2
"GSE13159"t"GSE13159:0000000:0654"t"GSM330285"t"GSM329407"t2t1tt2t2t2t2t2t2t2t2t2t2t2t2t2t2t2t2t2t2
"GSE13159"t"GSE13159:0000000:0655"t"GSM330286"t"GSM329407"t2t1tt2t2t2t2t2t2t2t2t2t2t2t2t2t2t2t2t2t2
"GSE13159"t"GSE13159:0000000:0656"t"GSM330287"t"GSM329407"t2t1tt2t2t2t2t2t2t2t2t2t2t2t2t2t2t2t2t2t2
"GSE13159"t"GSE13159:0000000:0657"t"GSM330288"t"GSM329407"t2t1tt2t2t2t2t2t2t2t2t2t2t2t2t2t2t2t2t2t2
"GSE13159"t"GSE13159:0000000:0658"t"GSM330289"t"GSM329407"t2t1tt2t2t2t2t2t2t2t2t2t2t2t2t2t2t2t2t2t2
"GSE13159"t"GSE13159:0000000:0659"t"GSM330290"t"GSM329407"t2t1tt2t2t2t2t2t2t2t2t2t2t2t2t2t2t2t2t2t2
"GSE13159"t"GSE13159:0000000:0660"t"GSM330291"t"GSM329407"t2t1tt2t2t2t2t2t2t2t2t2t2t2t2t2t2t2t2t2t2
"GSE13159"t"GSE13159:0000000:0661"t"GSM330292"t"GSM329407"t2t1tt2t2t2t2t2t2t2t2t2t2t2t2t2t2t2t2t2t2
"GSE13159"t"GSE13159:0000000:0662"t"GSM330293"t"GSM329407"t2t1tt2t2t2t2t2t2t2t2t2t2t2t2t2t2t2t2t2t2
"GSE13159"t"GSE13159:0000000:0663"t"GSM330294"t"GSM329407"t2t1tt2t2t2t2t2t2t2t2t2t2t2t2t2t2t2t2t2t2
"GSE13159"t"GSE13159:0000000:0664"t"GSM330295"t"GSM329407"t2t1tt2t2t2t2t2t2t2t2t2t2t2t2t2t2t2t2t2t2
"GSE13159"t"GSE13159:0000000:0665"t"GSM330296"t"GSM329407"t2t1tt2t2t2t2t2t2t2t2t2t2t2t2t2t2t2t2t2t2
"GSE13159"t"GSE13159:0000000:0666"t"GSM330297"t"GSM329407"t2t1tt2t2t2t2t2t2t2t2t2t2t2t2t2t2t2t2t2t2
"GSE13159"t"GSE13159:0000000:0667"t"GSM330298"t"GSM329407"t2t1tt2t2t2t2t2t2t2t2t2t2t2t2t2t2t2t2t2t2
"GSE13159"t"GSE13159:0000000:0668"t"GSM330299"t"GSM329407"t2t1tt2t2t2t2t2t2t2t2t2t2t2t2t2t2t2t2t2t2
"GSE13159"t"GSE13159:0000000:0669"t"GSM330300"t"GSM329407"t2t1tt2t2t2t2t2t2t2t2t2t2t2t2t2t2t2t2t2t2
"GSE13159"t"GSE13159:0000000:0670"t"GSM330301"t"GSM329407"t2t1tt2t2t2t2t2t2t2t2t2t2t2t2t2t2t2t2t2t2
"GSE13159"t"GSE13159:0000000:0671"t"GSM330302"t"GSM329407"t2t1tt2t2t2t2t2t2t2t2t2t2t2t2t2t2t2t2t2t2
"GSE13159"t"GSE13159:0000000:0672"t"GSM330303"t"GSM329407"t2t1tt2t2t2t2t2t2t2t2t2t2t2t2t2t2t2t2t2t2
"GSE13159"t"GSE13159:0000000:0673"t"GSM330304"t"GSM329407"t2t1tt2t2t2t2t2t2t2t2t2t2t2t2t2t2t2t2t2t2
"GSE13159"t"GSE13159:0000000:0674"t"GSM330305"t"GSM329407"t2t1tt2t2t2t2t2t2t2t2t2t2t2t2t2t2t2t2t2t2
"GSE13159"t"GSE13159:0000000:0675"t"GSM330306"t"GSM329407"t2t1tt2t2t2t2t2t2t2t2t2t2t2t2t2t2t2t2t2t2
"GSE13159"t"GSE13159:0000000:0676"t"GSM330307"t"GSM329407"t2t1tt2t2t2t2t2t2t2t2t2t2t2t2t2t2t2t2t2t2
"GSE13159"t"GSE13159:0000000:0677"t"GSM330308"t"GSM329407"t2t1tt2t2t2t2t2t2t2t2t2t2t2t2t2t2t2t2t2t2
"GSE13159"t"GSE13159:0000000:0678"t"GSM330309"t"GSM329407"t2t1tt2t2t2t2t2t2t2t2t2t2t2t2t2t2t2t2t2t2
"GSE13159"t"GSE13159:0000000:0679"t"GSM330310"t"GSM329407"t2t1tt2t2t2t2t2t2t2t2t2t2t2t2t2t2t2t2t2t2
"GSE13159"t"GSE13159:0000000:0680"t"GSM330317"t"GSM329407"t2t1tt2t2t2t2t2t2t2t2t2t2t2t2t2t2t2t2t2t2
"GSE13159"t"GSE13159:0000000:0681"t"GSM330318"t"GSM329407"t2t1tt2t2t2t2t2t2t2t2t2t2t2t2t2t2t2t2t2t2
"GSE13159"t"GSE13159:0000000:0682"t"GSM330319"t"GSM329407"t2t1tt2t2t2t2t2t2t2t2t2t2t2t2t2t2t2t2t2t2
"GSE13159"t"GSE13159:0000000:0683"t"GSM330320"t"GSM329407"t2t1tt2t2t2t2t2t2t2t2t2t2t2t2t2t2t2t2t2t2
"GSE13159"t"GSE13159:0000000:0684"t"GSM330321"t"GSM329407"t2t1tt2t2t2t2t2t2t2t2t2t2t2t2t2t2t2t2t2t2
"GSE13159"t"GSE13159:0000000:0685"t"GSM330322"t"GSM329407"t2t1tt2t2t2t2t2t2t2t2t2t2t2t2t2t2t2t2t2t2
"GSE13159"t"GSE13159:0000000:0686"t"GSM330323"t"GSM329407"t2t1tt2t2t2t2t2t2t2t2t2t2t2t2t2t2t2t2t2t2
"GSE13159"t"GSE13159:0000000:0687"t"GSM330324"t"GSM329407"t2t1tt2t2t2t2t2t2t2t2t2t2t2t2t2t2t2t2t2t2
"GSE13159"t"GSE13159:0000000:0688"t"GSM330325"t"GSM329407"t2t1tt2t2t2t2t2t2t2t2t2t2t2t2t2t2t2t2t2t2
"GSE13159"t"GSE13159:0000000:0689"t"GSM330326"t"GSM329407"t2t1tt2t2t2t2t2t2t2t2t2t2t2t2t2t2t2t2t2t2
"GSE13159"t"GSE13159:0000000:0690"t"GSM330327"t"GSM329407"t2t1tt2t2t2t2t2t2t2t2t2t2t2t2t2t2t2t2t2t2
"GSE13159"t"GSE13159:0000000:0691"t"GSM330328"t"GSM329407"t2t1tt2t2t2t2t2t2t2t2t2t2t2t2t2t2t2t2t2t2
"GSE13159"t"GSE13159:0000000:0692"t"GSM330329"t"GSM329407"t2t1tt2t2t2t2t2t2t2t2t2t2t2t2t2t2t2t2t2t2
"GSE13159"t"GSE13159:0000000:0693"t"GSM330330"t"GSM329407"t2t1tt2t2t2t2t2t2t2t2t2t2t2t2t2t2t2t2t2t2
"GSE13159"t"GSE13159:0000000:0694"t"GSM330331"t"GSM329407"t2t1tt2t2t2t2t2t2t2t2t2t2t2t2t2t2t2t2t2t2
"GSE13159"t"GSE13159:0000000:0695"t"GSM330332"t"GSM329407"t2t1tt2t2t2t2t2t2t2t2t2t2t2t2t2t2t2t2t2t2
"GSE13159"t"GSE13159:0000000:0696"t"GSM330333"t"GSM329407"t2t1tt2t2t2t2t2t2t2t2t2t2t2t2t2t2t2t2t2t2
"GSE13159"t"GSE13159:0000000:0697"t"GSM330334"t"GSM329407"t2t1tt2t2t2t2t2t2t2t2t2t2t2t2t2t2t2t2t2t2
"GSE13159"t"GSE13159:0000000:0698"t"GSM330335"t"GSM329407"t2t1tt2t2t2t2t2t2t2t2t2t2t2t2t2t2t2t2t2t2
"GSE13159"t"GSE13159:0000000:0699"t"GSM330336"t"GSM329407"t2t1tt2t2t2t2t2t2t2t2t2t2t2t2t2t2t2t2t2t2
"GSE13159"t"GSE13159:0000000:0700"t"GSM330337"t"GSM329407"t2t1tt2t2t2t2t2t2t2t2t2t2t2t2t2t2t2t2t2t2
"GSE13159"t"GSE13159:0000000:0701"t"GSM330338"t"GSM329407"t2t1tt2t2t2t2t2t2t2t2t2t2t2t2t2t2t2t2t2t2
"GSE13159"t"GSE13159:0000000:0702"t"GSM330339"t"GSM329407"t2t1tt2t2t2t2t2t2t2t2t2t2t2t2t2t2t2t2t2t2
"GSE13159"t"GSE13159:0000000:0703"t"GSM330340"t"GSM329407"t2t1tt2t2t2t2t2t2t2t2t2t2t2t2t2t2t2t2t2t2
"GSE13159"t"GSE13159:0000000:0704"t"GSM330341"t"GSM329407"t2t1tt2t2t2t2t2t2t2t2t2t2t2t2t2t2t2t2t2t2
"GSE13159"t"GSE13159:0000000:0705"t"GSM330342"t"GSM329407"t2t1tt2t2t2t2t2t2t2t2t2t2t2t2t2t2t2t2t2t2
"GSE13159"t"GSE13159:0000000:0706"t"GSM330343"t"GSM329407"t2t1tt2t2t2t2t2t2t2t2t2t2t2t2t2t2t2t2t2t2
"GSE13159"t"GSE13159:0000000:0707"t"GSM330344"t"GSM329407"t2t1tt2t2t2t2t2t2t2t2t2t2t2t2t2t2t2t2t2t2
"GSE13159"t"GSE13159:0000000:0708"t"GSM330345"t"GSM329407"t2t1tt2t2t2t2t2t2t2t2t2t2t2t2t2t2t2t2t2t2
"GSE13159"t"GSE13159:0000000:0709"t"GSM330346"t"GSM329407"t2t1tt2t2t2t2t2t2t2t2t2t2t2t2t2t2t2t2t2t2
"GSE13159"t"GSE13159:0000000:0710"t"GSM330347"t"GSM329407"t2t1tt2t2t2t2t2t2t2t2t2t2t2t2t2t2t2t2t2t2
"GSE13159"t"GSE13159:0000000:0711"t"GSM330348"t"GSM329407"t2t1tt2t2t2t2t2t2t2t2t2t2t2t2t2t2t2t2t2t2
"GSE13159"t"GSE13159:0000000:0712"t"GSM330349"t"GSM329407"t2t1tt2t2t2t2t2t2t2t2t2t2t2t2t2t2t2t2t2t2
"GSE13159"t"GSE13159:0000000:0713"t"GSM330350"t"GSM329407"t2t1tt2t2t2t2t2t2t2t2t2t2t2t2t2t2t2t2t2t2
"GSE13159"t"GSE13159:0000000:0714"t"GSM330351"t"GSM329407"t2t1tt2t2t2t2t2t2t2t2t2t2t2t2t2t2t2t2t2t2
"GSE13159"t"GSE13159:0000000:0715"t"GSM330352"t"GSM329407"t2t1tt2t2t2t2t2t2t2t2t2t2t2t2t2t2t2t2t2t2
"GSE13159"t"GSE13159:0000000:0716"t"GSM330353"t"GSM329407"t2t1tt2t2t2t2t2t2t2t2t2t2t2t2t2t2t2t2t2t2
"GSE13159"t"GSE13159:0000000:0717"t"GSM330354"t"GSM329407"t2t1tt2t2t2t2t2t2t2t2t2t2t2t2t2t2t2t2t2t2
"GSE13159"t"GSE13159:0000000:0718"t"GSM330355"t"GSM329407"t2t1tt2t2t2t2t2t2t2t2t2t2t2t2t2t2t2t2t2t2
"GSE13159"t"GSE13159:0000000:0719"t"GSM330356"t"GSM329407"t2t1tt2t2t2t2t2t2t2t2t2t2t2t2t2t2t2t2t2t2
"GSE13159"t"GSE13159:0000000:0720"t"GSM330357"t"GSM329407"t2t1tt2t2t2t2t2t2t2t2t2t2t2t2t2t2t2t2t2t2
"GSE13159"t"GSE13159:0000000:0721"t"GSM330358"t"GSM329407"t2t1tt2t2t2t2t2t2t2t2t2t2t2t2t2t2t2t2t2t2
"GSE13159"t"GSE13159:0000000:0722"t"GSM330359"t"GSM329407"t2t1tt2t2t2t2t2t2t2t2t2t2t2t2t2t2t2t2t2t2
"GSE13159"t"GSE13159:0000000:0723"t"GSM330360"t"GSM329407"t2t1tt2t2t2t2t2t2t2t2t2t2t2t2t2t2t2t2t2t2
"GSE13159"t"GSE13159:0000000:0724"t"GSM330361"t"GSM329407"t2t1tt2t2t2t2t2t2t2t2t2t2t2t2t2t2t2t2t2t2
"GSE13159"t"GSE13159:0000000:0725"t"GSM330362"t"GSM329407"t2t1tt2t2t2t2t2t2t2t2t2t2t2t2t2t2t2t2t2t2
"GSE13159"t"GSE13159:0000000:0726"t"GSM330363"t"GSM329407"t2t1tt2t2t2t2t2t2t2t2t2t2t2t2t2t2t2t2t2t2
"GSE13159"t"GSE13159:0000000:0727"t"GSM330364"t"GSM329407"t2t1tt2t2t2t2t2t2t2t2t2t2t2t2t2t2t2t2t2t2
"GSE13159"t"GSE13159:0000000:0728"t"GSM330365"t"GSM329407"t2t1tt2t2t2t2t2t2t2t2t2t2t2t2t2t2t2t2t2t2
"GSE13159"t"GSE13159:0000000:0729"t"GSM330366"t"GSM329407"t2t1tt2t2t2t2t2t2t2t2t2t2t2t2t2t2t2t2t2t2
"GSE13159"t"GSE13159:0000000:0730"t"GSM330367"t"GSM329407"t2t1tt2t2t2t2t2t2t2t2t2t2t2t2t2t2t2t2t2t2
"GSE13159"t"GSE13159:0000000:0731"t"GSM330368"t"GSM329407"t2t1tt2t2t2t2t2t2t2t2t2t2t2t2t2t2t2t2t2t2
"GSE13159"t"GSE13159:0000000:0732"t"GSM330369"t"GSM329407"t2t1tt2t2t2t2t2t2t2t2t2t2t2t2t2t2t2t2t2t2
"GSE13159"t"GSE13159:0000000:0733"t"GSM330370"t"GSM329407"t2t1tt2t2t2t2t2t2t2t2t2t2t2t2t2t2t2t2t2t2
"GSE13159"t"GSE13159:0000000:0734"t"GSM330371"t"GSM329407"t2t1tt2t2t2t2t2t2t2t2t2t2t2t2t2t2t2t2t2t2
"GSE13159"t"GSE13159:0000000:0735"t"GSM330372"t"GSM329407"t2t1tt2t2t2t2t2t2t2t2t2t2t2t2t2t2t2t2t2t2
"GSE13159"t"GSE13159:0000000:0736"t"GSM330373"t"GSM329407"t2t1tt2t2t2t2t2t2t2t2t2t2t2t2t2t2t2t2t2t2
"GSE13159"t"GSE13159:0000000:0737"t"GSM330374"t"GSM329407"t2t1tt2t2t2t2t2t2t2t2t2t2t2t2t2t2t2t2t2t2
"GSE13159"t"GSE13159:0000000:0738"t"GSM330375"t"GSM329407"t2t1tt2t2t2t2t2t2t2t2t2t2t2t2t2t2t2t2t2t2
"GSE13159"t"GSE13159:0000000:0739"t"GSM330376"t"GSM329407"t2t1tt2t2t2t2t2t2t2t2t2t2t2t2t2t2t2t2t2t2
"GSE13159"t"GSE13159:0000000:0740"t"GSM330377"t"GSM329407"t2t1tt2t2t2t2t2t2t2t2t2t2t2t2t2t2t2t2t2t2
"GSE13159"t"GSE13159:0000000:0741"t"GSM330378"t"GSM329407"t2t1tt2t2t2t2t2t2t2t2t2t2t2t2t2t2t2t2t2t2
"GSE13159"t"GSE13159:0000000:0742"t"GSM330379"t"GSM329407"t2t1tt2t2t2t2t2t2t2t2t2t2t2t2t2t2t2t2t2t2
"GSE13159"t"GSE13159:0000000:0743"t"GSM330380"t"GSM329407"t2t1tt2t2t2t2t2t2t2t2t2t2t2t2t2t2t2t2t2t2
"GSE13159"t"GSE13159:0000000:0744"t"GSM330381"t"GSM329407"t2t1tt2t2t2t2t2t2t2t2t2t2t2t2t2t2t2t2t2t2
"GSE13159"t"GSE13159:0000000:0745"t"GSM330382"t"GSM329407"t2t1tt2t2t2t2t2t2t2t2t2t2t2t2t2t2t2t2t2t2
"GSE13159"t"GSE13159:0000000:0746"t"GSM330383"t"GSM329407"t2t1tt2t2t2t2t2t2t2t2t2t2t2t2t2t2t2t2t2t2
"GSE13159"t"GSE13159:0000000:0747"t"GSM330384"t"GSM329407"t2t1tt2t2t2t2t2t2t2t2t2t2t2t2t2t2t2t2t2t2
"GSE13159"t"GSE13159:0000000:0748"t"GSM330385"t"GSM329407"t2t1tt2t2t2t2t2t2t2t2t2t2t2t2t2t2t2t2t2t2
"GSE13159"t"GSE13159:0000000:0749"t"GSM330386"t"GSM329407"t2t1tt2t2t2t2t2t2t2t2t2t2t2t2t2t2t2t2t2t2
"GSE13159"t"GSE13159:0000000:0750"t"GSM330387"t"GSM329407"t2t1tt2t2t2t2t2t2t2t2t2t2t2t2t2t2t2t2t2t2
"GSE13159"t"GSE13159:0000000:0751"t"GSM330388"t"GSM329407"t2t1tt2t2t2t2t2t2t2t2t2t2t2t2t2t2t2t2t2t2
"GSE13159"t"GSE13159:0000000:0752"t"GSM330389"t"GSM329407"t2t1tt2t2t2t2t2t2t2t2t2t2t2t2t2t2t2t2t2t2
"GSE13159"t"GSE13159:0000000:0753"t"GSM330390"t"GSM329407"t2t1tt2t2t2t2t2t2t2t2t2t2t2t2t2t2t2t2t2t2
"GSE13159"t"GSE13159:0000000:0754"t"GSM330391"t"GSM329407"t2t1tt2t2t2t2t2t2t2t2t2t2t2t2t2t2t2t2t2t2
"GSE13159"t"GSE13159:0000000:0755"t"GSM330392"t"GSM329407"t2t1tt2t2t2t2t2t2t2t2t2t2t2t2t2t2t2t2t2t2
"GSE13159"t"GSE13159:0000000:0756"t"GSM330393"t"GSM329407"t2t1tt2t2t2t2t2t2t2t2t2t2t2t2t2t2t2t2t2t2
"GSE13159"t"GSE13159:0000000:0757"t"GSM330394"t"GSM329407"t2t1tt2t2t2t2t2t2t2t2t2t2t2t2t2t2t2t2t2t2
"GSE13159"t"GSE13159:0000000:0758"t"GSM330395"t"GSM329407"t2t1tt2t2t2t2t2t2t2t2t2t2t2t2t2t2t2t2t2t2
"GSE13159"t"GSE13159:0000000:0759"t"GSM330396"t"GSM329407"t2t1tt2t2t2t2t2t2t2t2t2t2t2t2t2t2t2t2t2t2
"GSE13159"t"GSE13159:0000000:0760"t"GSM330397"t"GSM329407"t2t1tt2t2t2t2t2t2t2t2t2t2t2t2t2t2t2t2t2t2
"GSE13159"t"GSE13159:0000000:0761"t"GSM330398"t"GSM329407"t2t1tt2t2t2t2t2t2t2t2t2t2t2t2t2t2t2t2t2t2
"GSE13159"t"GSE13159:0000000:0762"t"GSM330399"t"GSM329407"t2t1tt2t2t2t2t2t2t2t2t2t2t2t2t2t2t2t2t2t2
"GSE13159"t"GSE13159:0000000:0763"t"GSM330400"t"GSM329407"t2t1tt2t2t2t2t2t2t2t2t2t2t2t2t2t2t2t2t2t2
"GSE13159"t"GSE13159:0000000:0764"t"GSM330401"t"GSM329407"t2t1tt2t2t2t2t2t2t2t2t2t2t2t2t2t2t2t2t2t2
"GSE13159"t"GSE13159:0000000:0765"t"GSM330402"t"GSM329407"t2t1tt2t2t2t2t2t2t2t2t2t2t2t2t2t2t2t2t2t2
"GSE13159"t"GSE13159:0000000:0766"t"GSM330403"t"GSM329407"t2t1tt2t2t2t2t2t2t2t2t2t2t2t2t2t2t2t2t2t2
"GSE13159"t"GSE13159:0000000:0767"t"GSM330404"t"GSM329407"t2t1tt2t2t2t2t2t2t2t2t2t2t2t2t2t2t2t2t2t2
"GSE13159"t"GSE13159:0000000:0768"t"GSM330405"t"GSM329407"t2t1tt2t2t2t2t2t2t2t2t2t2t2t2t2t2t2t2t2t2
"GSE13159"t"GSE13159:0000000:0769"t"GSM330406"t"GSM329407"t2t1tt2t2t2t2t2t2t2t2t2t2t2t2t2t2t2t2t2t2
"GSE13159"t"GSE13159:0000000:0770"t"GSM330407"t"GSM329407"t2t1tt2t2t2t2t2t2t2t2t2t2t2t2t2t2t2t2t2t2
"GSE13159"t"GSE13159:0000000:0771"t"GSM330408"t"GSM329407"t2t1tt2t2t2t2t2t2t2t2t2t2t2t2t2t2t2t2t2t2
"GSE13159"t"GSE13159:0000000:0772"t"GSM330409"t"GSM329407"t2t1tt2t2t2t2t2t2t2t2t2t2t2t2t2t2t2t2t2t2
"GSE13159"t"GSE13159:0000000:0773"t"GSM330410"t"GSM329407"t2t1tt2t2t2t2t2t2t2t2t2t2t2t2t2t2t2t2t2t2
"GSE13159"t"GSE13159:0000000:0774"t"GSM330411"t"GSM329407"t2t1tt2t2t2t2t2t2t2t2t2t2t2t2t2t2t2t2t2t2
"GSE13159"t"GSE13159:0000000:0775"t"GSM330412"t"GSM329407"t2t1tt2t2t2t2t2t2t2t2t2t2t2t2t2t2t2t2t2t2
"GSE13159"t"GSE13159:0000000:0776"t"GSM330413"t"GSM329407"t2t1tt2t2t2t2t2t2t2t2t2t2t2t2t2t2t2t2t2t2
"GSE13159"t"GSE13159:0000000:0777"t"GSM330414"t"GSM329407"t2t1tt2t2t2t2t2t2t2t2t2t2t2t2t2t2t2t2t2t2
"GSE13159"t"GSE13159:0000000:0778"t"GSM330415"t"GSM329407"t2t1tt2t2t2t2t2t2t2t2t2t2t2t2t2t2t2t2t2t2
"GSE13159"t"GSE13159:0000000:0779"t"GSM330416"t"GSM329407"t2t1tt2t2t2t2t2t2t2t2t2t2t2t2t2t2t2t2t2t2
"GSE13159"t"GSE13159:0000000:0780"t"GSM330417"t"GSM329407"t2t1tt2t2t2t2t2t2t2t2t2t2t2t2t2t2t2t2t2t2
"GSE13159"t"GSE13159:0000000:0781"t"GSM330418"t"GSM329407"t2t1tt2t2t2t2t2t2t2t2t2t2t2t2t2t2t2t2t2t2
"GSE13159"t"GSE13159:0000000:0782"t"GSM330419"t"GSM329407"t2t1tt2t2t2t2t2t2t2t2t2t2t2t2t2t2t2t2t2t2
"GSE13159"t"GSE13159:0000000:0783"t"GSM330420"t"GSM329407"t2t1tt2t2t2t2t2t2t2t2t2t2t2t2t2t2t2t2t2t2
"GSE13159"t"GSE13159:0000000:0784"t"GSM330421"t"GSM329407"t2t1tt2t2t2t2t2t2t2t2t2t2t2t2t2t2t2t2t2t2
"GSE13159"t"GSE13159:0000000:0785"t"GSM330422"t"GSM329407"t2t1tt2t2t2t2t2t2t2t2t2t2t2t2t2t2t2t2t2t2
"GSE13159"t"GSE13159:0000000:0786"t"GSM330423"t"GSM329407"t2t1tt2t2t2t2t2t2t2t2t2t2t2t2t2t2t2t2t2t2
"GSE13159"t"GSE13159:0000000:0787"t"GSM330424"t"GSM329407"t2t1tt2t2t2t2t2t2t2t2t2t2t2t2t2t2t2t2t2t2
"GSE13159"t"GSE13159:0000000:0788"t"GSM330425"t"GSM329407"t2t1tt2t2t2t2t2t2t2t2t2t2t2t2t2t2t2t2t2t2
"GSE13159"t"GSE13159:0000000:0789"t"GSM330426"t"GSM329407"t2t1tt2t2t2t2t2t2t2t2t2t2t2t2t2t2t2t2t2t2
"GSE13159"t"GSE13159:0000000:0790"t"GSM330427"t"GSM329407"t2t1tt2t2t2t2t2t2t2t2t2t2t2t2t2t2t2t2t2t2
"GSE13159"t"GSE13159:0000000:0791"t"GSM330428"t"GSM329407"t2t1tt2t2t2t2t2t2t2t2t2t2t2t2t2t2t2t2t2t2
"GSE13159"t"GSE13159:0000000:0792"t"GSM330429"t"GSM329407"t2t1tt2t2t2t2t2t2t2t2t2t2t2t2t2t2t2t2t2t2
"GSE13159"t"GSE13159:0000000:0793"t"GSM330430"t"GSM329407"t2t1tt2t2t2t2t2t2t2t2t2t2t2t2t2t2t2t2t2t2
"GSE13159"t"GSE13159:0000000:0794"t"GSM330431"t"GSM329407"t2t1tt2t2t2t2t2t2t2t2t2t2t2t2t2t2t2t2t2t2
"GSE13159"t"GSE13159:0000000:0795"t"GSM330432"t"GSM329407"t2t1tt2t2t2t2t2t2t2t2t2t2t2t2t2t2t2t2t2t2
"GSE13159"t"GSE13159:0000000:0796"t"GSM330433"t"GSM329407"t2t1tt2t2t2t2t2t2t2t2t2t2t2t2t2t2t2t2t2t2
"GSE13159"t"GSE13159:0000000:0797"t"GSM330434"t"GSM329407"t2t1tt2t2t2t2t2t2t2t2t2t2t2t2t2t2t2t2t2t2
"GSE13159"t"GSE13159:0000000:0798"t"GSM330435"t"GSM329407"t2t1tt2t2t2t2t2t2t2t2t2t2t2t2t2t2t2t2t2t2
"GSE13159"t"GSE13159:0000000:0799"t"GSM330436"t"GSM329407"t2t1tt2t2t2t2t2t2t2t2t2t2t2t2t2t2t2t2t2t2
"GSE13159"t"GSE13159:0000000:0800"t"GSM330437"t"GSM329407"t2t1tt2t2t2t2t2t2t2t2t2t2t2t2t2t2t2t2t2t2
"GSE13159"t"GSE13159:0000000:0801"t"GSM330438"t"GSM329407"t2t1tt2t2t2t2t2t2t2t2t2t2t2t2t2t2t2t2t2t2
"GSE13159"t"GSE13159:0000000:0802"t"GSM330439"t"GSM329407"t2t1tt2t2t2t2t2t2t2t2t2t2t2t2t2t2t2t2t2t2
"GSE13159"t"GSE13159:0000000:0803"t"GSM330440"t"GSM329407"t2t1tt2t2t2t2t2t2t2t2t2t2t2t2t2t2t2t2t2t2
"GSE13159"t"GSE13159:0000000:0804"t"GSM330441"t"GSM329407"t2t1tt2t2t2t2t2t2t2t2t2t2t2t2t2t2t2t2t2t2
"GSE13159"t"GSE13159:0000000:0805"t"GSM330442"t"GSM329407"t2t1tt2t2t2t2t2t2t2t2t2t2t2t2t2t2t2t2t2t2
"GSE13159"t"GSE13159:0000000:0806"t"GSM330443"t"GSM329407"t2t1tt2t2t2t2t2t2t2t2t2t2t2t2t2t2t2t2t2t2
"GSE13159"t"GSE13159:0000000:0807"t"GSM330444"t"GSM329407"t2t1tt2t2t2t2t2t2t2t2t2t2t2t2t2t2t2t2t2t2
"GSE13159"t"GSE13159:0000000:0808"t"GSM330445"t"GSM329407"t2t1tt2t2t2t2t2t2t2t2t2t2t2t2t2t2t2t2t2t2
"GSE13159"t"GSE13159:0000000:0809"t"GSM330446"t"GSM329407"t2t1tt2t2t2t2t2t2t2t2t2t2t2t2t2t2t2t2t2t2
"GSE13159"t"GSE13159:0000000:0810"t"GSM330447"t"GSM329407"t2t1tt2t2t2t2t2t2t2t2t2t2t2t2t2t2t2t2t2t2
"GSE13159"t"GSE13159:0000000:0811"t"GSM330448"t"GSM329407"t2t1tt2t2t2t2t2t2t2t2t2t2t2t2t2t2t2t2t2t2
"GSE13159"t"GSE13159:0000000:0812"t"GSM330449"t"GSM329407"t2t1tt2t2t2t2t2t2t2t2t2t2t2t2t2t2t2t2t2t2
"GSE13159"t"GSE13159:0000000:0813"t"GSM330450"t"GSM329407"t2t1tt2t2t2t2t2t2t2t2t2t2t2t2t2t2t2t2t2t2
"GSE13159"t"GSE13159:0000000:0814"t"GSM330451"t"GSM329407"t2t1tt2t2t2t2t2t2t2t2t2t2t2t2t2t2t2t2t2t2
"GSE13159"t"GSE13159:0000000:0815"t"GSM330452"t"GSM329407"t2t1tt2t2t2t2t2t2t2t2t2t2t2t2t2t2t2t2t2t2
"GSE13159"t"GSE13159:0000000:0816"t"GSM330453"t"GSM329407"t2t1tt2t2t2t2t2t2t2t2t2t2t2t2t2t2t2t2t2t2
"GSE13159"t"GSE13159:0000000:0817"t"GSM330454"t"GSM329407"t2t1tt2t2t2t2t2t2t2t2t2t2t2t2t2t2t2t2t2t2
"GSE13159"t"GSE13159:0000000:0818"t"GSM330455"t"GSM329407"t2t1tt2t2t2t2t2t2t2t2t2t2t2t2t2t2t2t2t2t2
"GSE13159"t"GSE13159:0000000:0819"t"GSM330456"t"GSM329407"t2t1tt2t2t2t2t2t2t2t2t2t2t2t2t2t2t2t2t2t2
"GSE13159"t"GSE13159:0000000:0820"t"GSM330457"t"GSM329407"t2t1tt2t2t2t2t2t2t2t2t2t2t2t2t2t2t2t2t2t2
"GSE13159"t"GSE13159:0000000:0821"t"GSM330458"t"GSM329407"t2t1tt2t2t2t2t2t2t2t2t2t2t2t2t2t2t2t2t2t2
"GSE13159"t"GSE13159:0000000:0822"t"GSM330459"t"GSM329407"t2t1tt2t2t2t2t2t2t2t2t2t2t2t2t2t2t2t2t2t2
"GSE13159"t"GSE13159:0000000:0823"t"GSM330460"t"GSM329407"t2t1tt2t2t2t2t2t2t2t2t2t2t2t2t2t2t2t2t2t2
"GSE13159"t"GSE13159:0000000:0824"t"GSM330461"t"GSM329407"t2t1tt2t2t2t2t2t2t2t2t2t2t2t2t2t2t2t2t2t2
"GSE13159"t"GSE13159:0000000:0825"t"GSM330462"t"GSM329407"t2t1tt2t2t2t2t2t2t2t2t2t2t2t2t2t2t2t2t2t2
"GSE13159"t"GSE13159:0000000:0826"t"GSM330463"t"GSM329407"t2t1tt2t2t2t2t2t2t2t2t2t2t2t2t2t2t2t2t2t2
"GSE13159"t"GSE13159:0000000:0827"t"GSM330464"t"GSM329407"t2t1tt2t2t2t2t2t2t2t2t2t2t2t2t2t2t2t2t2t2
"GSE13159"t"GSE13159:0000000:0828"t"GSM330465"t"GSM329407"t2t1tt2t2t2t2t2t2t2t2t2t2t2t2t2t2t2t2t2t2
"GSE13159"t"GSE13159:0000000:0829"t"GSM330466"t"GSM329407"t2t1tt2t2t2t2t2t2t2t2t2t2t2t2t2t2t2t2t2t2
"GSE13159"t"GSE13159:0000000:0830"t"GSM330467"t"GSM329407"t2t1tt2t2t2t2t2t2t2t2t2t2t2t2t2t2t2t2t2t2
"GSE13159"t"GSE13159:0000000:0831"t"GSM330468"t"GSM329407"t2t1tt2t2t2t2t2t2t2t2t2t2t2t2t2t2t2t2t2t2
"GSE13159"t"GSE13159:0000000:0832"t"GSM330469"t"GSM329407"t2t1tt2t2t2t2t2t2t2t2t2t2t2t2t2t2t2t2t2t2
"GSE13159"t"GSE13159:0000000:0833"t"GSM330470"t"GSM329407"t2t1tt2t2t2t2t2t2t2t2t2t2t2t2t2t2t2t2t2t2
"GSE13159"t"GSE13159:0000000:0834"t"GSM330471"t"GSM329407"t2t1tt2t2t2t2t2t2t2t2t2t2t2t2t2t2t2t2t2t2
"GSE13159"t"GSE13159:0000000:0835"t"GSM330472"t"GSM329407"t2t1tt2t2t2t2t2t2t2t2t2t2t2t2t2t2t2t2t2t2
"GSE13159"t"GSE13159:0000000:0836"t"GSM330473"t"GSM329407"t2t1tt2t2t2t2t2t2t2t2t2t2t2t2t2t2t2t2t2t2
"GSE13159"t"GSE13159:0000000:0837"t"GSM330474"t"GSM329407"t2t1tt2t2t2t2t2t2t2t2t2t2t2t2t2t2t2t2t2t2
"GSE13159"t"GSE13159:0000000:0838"t"GSM330475"t"GSM329407"t2t1tt2t2t2t2t2t2t2t2t2t2t2t2t2t2t2t2t2t2
"GSE13159"t"GSE13159:0000000:0839"t"GSM330476"t"GSM329407"t2t1tt2t2t2t2t2t2t2t2t2t2t2t2t2t2t2t2t2t2
"GSE13159"t"GSE13159:0000000:0840"t"GSM330477"t"GSM329407"t2t1tt2t2t2t2t2t2t2t2t2t2t2t2t2t2t2t2t2t2
"GSE13159"t"GSE13159:0000000:0841"t"GSM330478"t"GSM329407"t2t1tt2t2t2t2t2t2t2t2t2t2t2t2t2t2t2t2t2t2
"GSE13159"t"GSE13159:0000000:0842"t"GSM330479"t"GSM329407"t2t1tt2t2t2t2t2t2t2t2t2t2t2t2t2t2t2t2t2t2
"GSE13159"t"GSE13159:0000000:0843"t"GSM330480"t"GSM329407"t2t1tt2t2t2t2t2t2t2t2t2t2t2t2t2t2t2t2t2t2
"GSE13159"t"GSE13159:0000000:0844"t"GSM330481"t"GSM329407"t2t1tt2t2t2t2t2t2t2t2t2t2t2t2t2t2t2t2t2t2
"GSE13159"t"GSE13159:0000000:0845"t"GSM330482"t"GSM329407"t2t1tt2t2t2t2t2t2t2t2t2t2t2t2t2t2t2t2t2t2
"GSE13159"t"GSE13159:0000000:0846"t"GSM330483"t"GSM329407"t2t1tt2t2t2t2t2t2t2t2t2t2t2t2t2t2t2t2t2t2
"GSE13159"t"GSE13159:0000000:0847"t"GSM330484"t"GSM329407"t2t1tt2t2t2t2t2t2t2t2t2t2t2t2t2t2t2t2t2t2
"GSE13159"t"GSE13159:0000000:0848"t"GSM330485"t"GSM329407"t2t1tt2t2t2t2t2t2t2t2t2t2t2t2t2t2t2t2t2t2
"GSE13159"t"GSE13159:0000000:0849"t"GSM330486"t"GSM329407"t2t1tt2t2t2t2t2t2t2t2t2t2t2t2t2t2t2t2t2t2
"GSE13159"t"GSE13159:0000000:0850"t"GSM330487"t"GSM329407"t2t1tt2t2t2t2t2t2t2t2t2t2t2t2t2t2t2t2t2t2
"GSE13159"t"GSE13159:0000000:0851"t"GSM330488"t"GSM329407"t2t1tt2t2t2t2t2t2t2t2t2t2t2t2t2t2t2t2t2t2
"GSE13159"t"GSE13159:0000000:0852"t"GSM330489"t"GSM329407"t2t1tt2t2t2t2t2t2t2t2t2t2t2t2t2t2t2t2t2t2
"GSE13159"t"GSE13159:0000000:0853"t"GSM330490"t"GSM329407"t2t1tt2t2t2t2t2t2t2t2t2t2t2t2t2t2t2t2t2t2
"GSE13159"t"GSE13159:0000000:0854"t"GSM330491"t"GSM329407"t2t1tt2t2t2t2t2t2t2t2t2t2t2t2t2t2t2t2t2t2
"GSE13159"t"GSE13159:0000000:0855"t"GSM330492"t"GSM329407"t2t1tt2t2t2t2t2t2t2t2t2t2t2t2t2t2t2t2t2t2
"GSE13159"t"GSE13159:0000000:0856"t"GSM330493"t"GSM329407"t2t1tt2t2t2t2t2t2t2t2t2t2t2t2t2t2t2t2t2t2
"GSE13159"t"GSE13159:0000000:0857"t"GSM330494"t"GSM329407"t2t1tt2t2t2t2t2t2t2t2t2t2t2t2t2t2t2t2t2t2
"GSE13159"t"GSE13159:0000000:0858"t"GSM330495"t"GSM329407"t2t1tt2t2t2t2t2t2t2t2t2t2t2t2t2t2t2t2t2t2
"GSE13159"t"GSE13159:0000000:0859"t"GSM330496"t"GSM329407"t2t1tt2t2t2t2t2t2t2t2t2t2t2t2t2t2t2t2t2t2
"GSE13159"t"GSE13159:0000000:0860"t"GSM330497"t"GSM329407"t2t1tt2t2t2t2t2t2t2t2t2t2t2t2t2t2t2t2t2t2
"GSE13159"t"GSE13159:0000000:0861"t"GSM330498"t"GSM329407"t2t1tt2t2t2t2t2t2t2t2t2t2t2t2t2t2t2t2t2t2
"GSE13159"t"GSE13159:0000000:0862"t"GSM330499"t"GSM329407"t2t1tt2t2t2t2t2t2t2t2t2t2t2t2t2t2t2t2t2t2
"GSE13159"t"GSE13159:0000000:0863"t"GSM330500"t"GSM329407"t2t1tt2t2t2t2t2t2t2t2t2t2t2t2t2t2t2t2t2t2
"GSE13159"t"GSE13159:0000000:0864"t"GSM330501"t"GSM329407"t2t1tt2t2t2t2t2t2t2t2t2t2t2t2t2t2t2t2t2t2
"GSE13159"t"GSE13159:0000000:0865"t"GSM330502"t"GSM329407"t2t1tt2t2t2t2t2t2t2t2t2t2t2t2t2t2t2t2t2t2
"GSE13159"t"GSE13159:0000000:0866"t"GSM330503"t"GSM329407"t2t1tt2t2t2t2t2t2t2t2t2t2t2t2t2t2t2t2t2t2
"GSE13159"t"GSE13159:0000000:0867"t"GSM330504"t"GSM329407"t2t1tt2t2t2t2t2t2t2t2t2t2t2t2t2t2t2t2t2t2
"GSE13159"t"GSE13159:0000000:0868"t"GSM330505"t"GSM329407"t2t1tt2t2t2t2t2t2t2t2t2t2t2t2t2t2t2t2t2t2
"GSE13159"t"GSE13159:0000000:0869"t"GSM330506"t"GSM329407"t2t1tt2t2t2t2t2t2t2t2t2t2t2t2t2t2t2t2t2t2
"GSE13159"t"GSE13159:0000000:0870"t"GSM330507"t"GSM329407"t2t1tt2t2t2t2t2t2t2t2t2t2t2t2t2t2t2t2t2t2
"GSE13159"t"GSE13159:0000000:0871"t"GSM330508"t"GSM329407"t2t1tt2t2t2t2t2t2t2t2t2t2t2t2t2t2t2t2t2t2
"GSE13159"t"GSE13159:0000000:0872"t"GSM330509"t"GSM329407"t2t1tt2t2t2t2t2t2t2t2t2t2t2t2t2t2t2t2t2t2
"GSE13159"t"GSE13159:0000000:0873"t"GSM330510"t"GSM329407"t2t1tt2t2t2t2t2t2t2t2t2t2t2t2t2t2t2t2t2t2
"GSE13159"t"GSE13159:0000000:0874"t"GSM330511"t"GSM329407"t2t1tt2t2t2t2t2t2t2t2t2t2t2t2t2t2t2t2t2t2
"GSE13159"t"GSE13159:0000000:0875"t"GSM330512"t"GSM329407"t2t1tt2t2t2t2t2t2t2t2t2t2t2t2t2t2t2t2t2t2
"GSE13159"t"GSE13159:0000000:0876"t"GSM330513"t"GSM329407"t2t1tt2t2t2t2t2t2t2t2t2t2t2t2t2t2t2t2t2t2
"GSE13159"t"GSE13159:0000000:0877"t"GSM330514"t"GSM329407"t2t1tt2t2t2t2t2t2t2t2t2t2t2t2t2t2t2t2t2t2
"GSE13159"t"GSE13159:0000000:0878"t"GSM330515"t"GSM329407"t2t1tt2t2t2t2t2t2t2t2t2t2t2t2t2t2t2t2t2t2
"GSE13159"t"GSE13159:0000000:0879"t"GSM330516"t"GSM329407"t2t1tt2t2t2t2t2t2t2t2t2t2t2t2t2t2t2t2t2t2
"GSE13159"t"GSE13159:0000000:0880"t"GSM330517"t"GSM329407"t2t1tt2t2t2t2t2t2t2t2t2t2t2t2t2t2t2t2t2t2
"GSE13159"t"GSE13159:0000000:0881"t"GSM330518"t"GSM329407"t2t1tt2t2t2t2t2t2t2t2t2t2t2t2t2t2t2t2t2t2
"GSE13159"t"GSE13159:0000000:0882"t"GSM330519"t"GSM329407"t2t1tt2t2t2t2t2t2t2t2t2t2t2t2t2t2t2t2t2t2
"GSE13159"t"GSE13159:0000000:0883"t"GSM330520"t"GSM329407"t2t1tt2t2t2t2t2t2t2t2t2t2t2t2t2t2t2t2t2t2
"GSE13159"t"GSE13159:0000000:0884"t"GSM330521"t"GSM329407"t2t1tt2t2t2t2t2t2t2t2t2t2t2t2t2t2t2t2t2t2
"GSE13159"t"GSE13159:0000000:0885"t"GSM330522"t"GSM329407"t2t1tt2t2t2t2t2t2t2t2t2t2t2t2t2t2t2t2t2t2
"GSE13159"t"GSE13159:0000000:0886"t"GSM330523"t"GSM329407"t2t1tt2t2t2t2t2t2t2t2t2t2t2t2t2t2t2t2t2t2
"GSE13159"t"GSE13159:0000000:0887"t"GSM330524"t"GSM329407"t2t1tt2t2t2t2t2t2t2t2t2t2t2t2t2t2t2t2t2t2
"GSE13159"t"GSE13159:0000000:0888"t"GSM330525"t"GSM329407"t2t1tt2t2t2t2t2t2t2t2t2t2t2t2t2t2t2t2t2t2
"GSE13159"t"GSE13159:0000000:0889"t"GSM330526"t"GSM329407"t2t1tt2t2t2t2t2t2t2t2t2t2t2t2t2t2t2t2t2t2
"GSE13159"t"GSE13159:0000000:0890"t"GSM330527"t"GSM329407"t2t1tt2t2t2t2t2t2t2t2t2t2t2t2t2t2t2t2t2t2
"GSE13159"t"GSE13159:0000000:0891"t"GSM330528"t"GSM329407"t2t1tt2t2t2t2t2t2t2t2t2t2t2t2t2t2t2t2t2t2
"GSE13159"t"GSE13159:0000000:0892"t"GSM330529"t"GSM329407"t2t1tt2t2t2t2t2t2t2t2t2t2t2t2t2t2t2t2t2t2
"GSE13159"t"GSE13159:0000000:0893"t"GSM330530"t"GSM329407"t2t1tt2t2t2t2t2t2t2t2t2t2t2t2t2t2t2t2t2t2
"GSE13159"t"GSE13159:0000000:0894"t"GSM330531"t"GSM329407"t2t1tt2t2t2t2t2t2t2t2t2t2t2t2t2t2t2t2t2t2
"GSE13159"t"GSE13159:0000000:0895"t"GSM330532"t"GSM329407"t2t1tt2t2t2t2t2t2t2t2t2t2t2t2t2t2t2t2t2t2
"GSE13159"t"GSE13159:0000000:0896"t"GSM330533"t"GSM329407"t2t1tt2t2t2t2t2t2t2t2t2t2t2t2t2t2t2t2t2t2
"GSE13159"t"GSE13159:0000000:0897"t"GSM330534"t"GSM329407"t2t1tt2t2t2t2t2t2t2t2t2t2t2t2t2t2t2t2t2t2
"GSE13159"t"GSE13159:0000000:0898"t"GSM330535"t"GSM329407"t2t1tt2t2t2t2t2t2t2t2t2t2t2t2t2t2t2t2t2t2
"GSE13159"t"GSE13159:0000000:0899"t"GSM330536"t"GSM329407"t2t1tt2t2t2t2t2t2t2t2t2t2t2t2t2t2t2t2t2t2
"GSE13159"t"GSE13159:0000000:0900"t"GSM330537"t"GSM329407"t2t1tt2t2t2t2t2t2t2t2t2t2t2t2t2t2t2t2t2t2
"GSE13159"t"GSE13159:0000000:0901"t"GSM330538"t"GSM329407"t2t1tt2t2t2t2t2t2t2t2t2t2t2t2t2t2t2t2t2t2
"GSE13159"t"GSE13159:0000000:0902"t"GSM330539"t"GSM329407"t2t1tt2t2t2t2t2t2t2t2t2t2t2t2t2t2t2t2t2t2
"GSE13159"t"GSE13159:0000000:0903"t"GSM330540"t"GSM329407"t2t1tt2t2t2t2t2t2t2t2t2t2t2t2t2t2t2t2t2t2
"GSE13159"t"GSE13159:0000000:0904"t"GSM330541"t"GSM329407"t2t1tt2t2t2t2t2t2t2t2t2t2t2t2t2t2t2t2t2t2
"GSE13159"t"GSE13159:0000000:0905"t"GSM330542"t"GSM329407"t2t1tt2t2t2t2t2t2t2t2t2t2t2t2t2t2t2t2t2t2
"GSE13159"t"GSE13159:0000000:0906"t"GSM330543"t"GSM329407"t2t1tt2t2t2t2t2t2t2t2t2t2t2t2t2t2t2t2t2t2
"GSE13159"t"GSE13159:0000000:0907"t"GSM330544"t"GSM329407"t2t1tt2t2t2t2t2t2t2t2t2t2t2t2t2t2t2t2t2t2
"GSE13159"t"GSE13159:0000000:0908"t"GSM330545"t"GSM329407"t2t1tt2t2t2t2t2t2t2t2t2t2t2t2t2t2t2t2t2t2
"GSE13159"t"GSE13159:0000000:0909"t"GSM330546"t"GSM329407"t2t1tt2t2t2t2t2t2t2t2t2t2t2t2t2t2t2t2t2t2
"GSE13159"t"GSE13159:0000000:0910"t"GSM330547"t"GSM329407"t2t1tt2t2t2t2t2t2t2t2t2t2t2t2t2t2t2t2t2t2
"GSE13159"t"GSE13159:0000000:0911"t"GSM330548"t"GSM329407"t2t1tt2t2t2t2t2t2t2t2t2t2t2t2t2t2t2t2t2t2
"GSE13159"t"GSE13159:0000000:0912"t"GSM330549"t"GSM329407"t2t1tt2t2t2t2t2t2t2t2t2t2t2t2t2t2t2t2t2t2
"GSE13159"t"GSE13159:0000000:0913"t"GSM330550"t"GSM329407"t2t1tt2t2t2t2t2t2t2t2t2t2t2t2t2t2t2t2t2t2
"GSE13159"t"GSE13159:0000000:0914"t"GSM330551"t"GSM329407"t2t1tt2t2t2t2t2t2t2t2t2t2t2t2t2t2t2t2t2t2
"GSE13159"t"GSE13159:0000000:0915"t"GSM330552"t"GSM329407"t2t1tt2t2t2t2t2t2t2t2t2t2t2t2t2t2t2t2t2t2
"GSE13159"t"GSE13159:0000000:0916"t"GSM330553"t"GSM329407"t2t1tt2t2t2t2t2t2t2t2t2t2t2t2t2t2t2t2t2t2
"GSE13159"t"GSE13159:0000000:0917"t"GSM330554"t"GSM329407"t2t1tt2t2t2t2t2t2t2t2t2t2t2t2t2t2t2t2t2t2
"GSE13159"t"GSE13159:0000000:0918"t"GSM330555"t"GSM329407"t2t1tt2t2t2t2t2t2t2t2t2t2t2t2t2t2t2t2t2t2
"GSE13159"t"GSE13159:0000000:0919"t"GSM330556"t"GSM329407"t2t1tt2t2t2t2t2t2t2t2t2t2t2t2t2t2t2t2t2t2
"GSE13159"t"GSE13159:0000000:0920"t"GSM330557"t"GSM329407"t2t1tt2t2t2t2t2t2t2t2t2t2t2t2t2t2t2t2t2t2
"GSE13159"t"GSE13159:0000000:0921"t"GSM330558"t"GSM329407"t2t1tt2t2t2t2t2t2t2t2t2t2t2t2t2t2t2t2t2t2
"GSE13159"t"GSE13159:0000000:0922"t"GSM330559"t"GSM329407"t2t1tt2t2t2t2t2t2t2t2t2t2t2t2t2t2t2t2t2t2
"GSE13159"t"GSE13159:0000000:0923"t"GSM330560"t"GSM329407"t2t1tt2t2t2t2t2t2t2t2t2t2t2t2t2t2t2t2t2t2
"GSE13159"t"GSE13159:0000000:0924"t"GSM330561"t"GSM329407"t2t1tt2t2t2t2t2t2t2t2t2t2t2t2t2t2t2t2t2t2
"GSE13159"t"GSE13159:0000000:0925"t"GSM330562"t"GSM329407"t2t1tt2t2t2t2t2t2t2t2t2t2t2t2t2t2t2t2t2t2
"GSE13159"t"GSE13159:0000000:0926"t"GSM330563"t"GSM329407"t2t1tt2t2t2t2t2t2t2t2t2t2t2t2t2t2t2t2t2t2
"GSE13159"t"GSE13159:0000000:0927"t"GSM330564"t"GSM329407"t2t1tt2t2t2t2t2t2t2t2t2t2t2t2t2t2t2t2t2t2
"GSE13159"t"GSE13159:0000000:0928"t"GSM330565"t"GSM329407"t2t1tt2t2t2t2t2t2t2t2t2t2t2t2t2t2t2t2t2t2
"GSE13159"t"GSE13159:0000000:0929"t"GSM330566"t"GSM329407"t2t1tt2t2t2t2t2t2t2t2t2t2t2t2t2t2t2t2t2t2
"GSE13159"t"GSE13159:0000000:0930"t"GSM330567"t"GSM329407"t2t1tt2t2t2t2t2t2t2t2t2t2t2t2t2t2t2t2t2t2
"GSE13159"t"GSE13159:0000000:0931"t"GSM330568"t"GSM329407"t2t1tt2t2t2t2t2t2t2t2t2t2t2t2t2t2t2t2t2t2
"GSE13159"t"GSE13159:0000000:0932"t"GSM330569"t"GSM329407"t2t1tt2t2t2t2t2t2t2t2t2t2t2t2t2t2t2t2t2t2
"GSE13159"t"GSE13159:0000000:0933"t"GSM330570"t"GSM329407"t2t1tt2t2t2t2t2t2t2t2t2t2t2t2t2t2t2t2t2t2
"GSE13159"t"GSE13159:0000000:0934"t"GSM330571"t"GSM329407"t2t1tt2t2t2t2t2t2t2t2t2t2t2t2t2t2t2t2t2t2
"GSE13159"t"GSE13159:0000000:0935"t"GSM330572"t"GSM329407"t2t1tt2t2t2t2t2t2t2t2t2t2t2t2t2t2t2t2t2t2
"GSE13159"t"GSE13159:0000000:0936"t"GSM330573"t"GSM329407"t2t1tt2t2t2t2t2t2t2t2t2t2t2t2t2t2t2t2t2t2
"GSE13159"t"GSE13159:0000000:0937"t"GSM330574"t"GSM329407"t2t1tt2t2t2t2t2t2t2t2t2t2t2t2t2t2t2t2t2t2
"GSE13159"t"GSE13159:0000000:0938"t"GSM330575"t"GSM329407"t2t1tt2t2t2t2t2t2t2t2t2t2t2t2t2t2t2t2t2t2
"GSE13159"t"GSE13159:0000000:0939"t"GSM330576"t"GSM329407"t2t1tt2t2t2t2t2t2t2t2t2t2t2t2t2t2t2t2t2t2
"GSE13159"t"GSE13159:0000000:0940"t"GSM330577"t"GSM329407"t2t1tt2t2t2t2t2t2t2t2t2t2t2t2t2t2t2t2t2t2
"GSE13159"t"GSE13159:0000000:0941"t"GSM330578"t"GSM329407"t2t1tt2t2t2t2t2t2t2t2t2t2t2t2t2t2t2t2t2t2
"GSE13159"t"GSE13159:0000000:0942"t"GSM330579"t"GSM329407"t2t1tt2t2t2t2t2t2t2t2t2t2t2t2t2t2t2t2t2t2
"GSE13159"t"GSE13159:0000000:0943"t"GSM330580"t"GSM329407"t2t1tt2t2t2t2t2t2t2t2t2t2t2t2t2t2t2t2t2t2
"GSE13159"t"GSE13159:0000000:0944"t"GSM330581"t"GSM329407"t2t1tt2t2t2t2t2t2t2t2t2t2t2t2t2t2t2t2t2t2
"GSE13159"t"GSE13159:0000000:0945"t"GSM330582"t"GSM329407"t2t1tt2t2t2t2t2t2t2t2t2t2t2t2t2t2t2t2t2t2
"GSE13159"t"GSE13159:0000000:0946"t"GSM330583"t"GSM329407"t2t1tt2t2t2t2t2t2t2t2t2t2t2t2t2t2t2t2t2t2
"GSE13159"t"GSE13159:0000000:0947"t"GSM330584"t"GSM329407"t2t1tt2t2t2t2t2t2t2t2t2t2t2t2t2t2t2t2t2t2
"GSE13159"t"GSE13159:0000000:0948"t"GSM330585"t"GSM329407"t2t1tt2t2t2t2t2t2t2t2t2t2t2t2t2t2t2t2t2t2
"GSE13159"t"GSE13159:0000000:0949"t"GSM330586"t"GSM329407"t2t1tt2t2t2t2t2t2t2t2t2t2t2t2t2t2t2t2t2t2
"GSE13159"t"GSE13159:0000000:0950"t"GSM330587"t"GSM329407"t2t1tt2t2t2t2t2t2t2t2t2t2t2t2t2t2t2t2t2t2
"GSE13159"t"GSE13159:0000000:0951"t"GSM330588"t"GSM329407"t2t1tt2t2t2t2t2t2t2t2t2t2t2t2t2t2t2t2t2t2
"GSE13159"t"GSE13159:0000000:0952"t"GSM330589"t"GSM329407"t2t1tt2t2t2t2t2t2t2t2t2t2t2t2t2t2t2t2t2t2
"GSE13159"t"GSE13159:0000000:0953"t"GSM330590"t"GSM329407"t2t1tt2t2t2t2t2t2t2t2t2t2t2t2t2t2t2t2t2t2
"GSE13159"t"GSE13159:0000000:0954"t"GSM330591"t"GSM329407"t2t1tt2t2t2t2t2t2t2t2t2t2t2t2t2t2t2t2t2t2
"GSE13159"t"GSE13159:0000000:0955"t"GSM330592"t"GSM329407"t2t1tt2t2t2t2t2t2t2t2t2t2t2t2t2t2t2t2t2t2
"GSE13159"t"GSE13159:0000000:0956"t"GSM330593"t"GSM329407"t2t1tt2t2t2t2t2t2t2t2t2t2t2t2t2t2t2t2t2t2
"GSE13159"t"GSE13159:0000000:0957"t"GSM330594"t"GSM329407"t2t1tt2t2t2t2t2t2t2t2t2t2t2t2t2t2t2t2t2t2
"GSE13159"t"GSE13159:0000000:0958"t"GSM330595"t"GSM329407"t2t1tt2t2t2t2t2t2t2t2t2t2t2t2t2t2t2t2t2t2
"GSE13159"t"GSE13159:0000000:0959"t"GSM330596"t"GSM329407"t2t1tt2t2t2t2t2t2t2t2t2t2t2t2t2t2t2t2t2t2
"GSE13159"t"GSE13159:0000000:0960"t"GSM330597"t"GSM329407"t2t1tt2t2t2t2t2t2t2t2t2t2t2t2t2t2t2t2t2t2
"GSE13159"t"GSE13159:0000000:0961"t"GSM330598"t"GSM329407"t2t1tt2t2t2t2t2t2t2t2t2t2t2t2t2t2t2t2t2t2
"GSE13159"t"GSE13159:0000000:0962"t"GSM330599"t"GSM329407"t2t1tt2t2t2t2t2t2t2t2t2t2t2t2t2t2t2t2t2t2
"GSE13159"t"GSE13159:0000000:0963"t"GSM330600"t"GSM329407"t2t1tt2t2t2t2t2t2t2t2t2t2t2t2t2t2t2t2t2t2
"GSE13159"t"GSE13159:0000000:0964"t"GSM330601"t"GSM329407"t2t1tt2t2t2t2t2t2t2t2t2t2t2t2t2t2t2t2t2t2
"GSE13159"t"GSE13159:0000000:0965"t"GSM330602"t"GSM329407"t2t1tt2t2t2t2t2t2t2t2t2t2t2t2t2t2t2t2t2t2
"GSE13159"t"GSE13159:0000000:0966"t"GSM330603"t"GSM329407"t2t1tt2t2t2t2t2t2t2t2t2t2t2t2t2t2t2t2t2t2
"GSE13159"t"GSE13159:0000000:0967"t"GSM330604"t"GSM329407"t2t1tt2t2t2t2t2t2t2t2t2t2t2t2t2t2t2t2t2t2
"GSE13159"t"GSE13159:0000000:0968"t"GSM330605"t"GSM329407"t2t1tt2t2t2t2t2t2t2t2t2t2t2t2t2t2t2t2t2t2
"GSE13159"t"GSE13159:0000000:0969"t"GSM330606"t"GSM329407"t2t1tt2t2t2t2t2t2t2t2t2t2t2t2t2t2t2t2t2t2
"GSE13159"t"GSE13159:0000000:0970"t"GSM330607"t"GSM329407"t2t1tt2t2t2t2t2t2t2t2t2t2t2t2t2t2t2t2t2t2
"GSE13159"t"GSE13159:0000000:0971"t"GSM330608"t"GSM329407"t2t1tt2t2t2t2t2t2t2t2t2t2t2t2t2t2t2t2t2t2
"GSE13159"t"GSE13159:0000000:0972"t"GSM330609"t"GSM329407"t2t1tt2t2t2t2t2t2t2t2t2t2t2t2t2t2t2t2t2t2
"GSE13159"t"GSE13159:0000000:0973"t"GSM330610"t"GSM329407"t2t1tt2t2t2t2t2t2t2t2t2t2t2t2t2t2t2t2t2t2
"GSE13159"t"GSE13159:0000000:0974"t"GSM330611"t"GSM329407"t2t1tt2t2t2t2t2t2t2t2t2t2t2t2t2t2t2t2t2t2
"GSE13159"t"GSE13159:0000000:0975"t"GSM330612"t"GSM329407"t2t1tt2t2t2t2t2t2t2t2t2t2t2t2t2t2t2t2t2t2
"GSE13159"t"GSE13159:0000000:0976"t"GSM330613"t"GSM329407"t2t1tt2t2t2t2t2t2t2t2t2t2t2t2t2t2t2t2t2t2
"GSE13159"t"GSE13159:0000000:0977"t"GSM330614"t"GSM329407"t2t1tt2t2t2t2t2t2t2t2t2t2t2t2t2t2t2t2t2t2
"GSE13159"t"GSE13159:0000000:0978"t"GSM330615"t"GSM329407"t2t1tt2t2t2t2t2t2t2t2t2t2t2t2t2t2t2t2t2t2
"GSE13159"t"GSE13159:0000000:0979"t"GSM330616"t"GSM329407"t2t1tt2t2t2t2t2t2t2t2t2t2t2t2t2t2t2t2t2t2
"GSE13159"t"GSE13159:0000000:0980"t"GSM330617"t"GSM329407"t2t1tt2t2t2t2t2t2t2t2t2t2t2t2t2t2t2t2t2t2
"GSE13159"t"GSE13159:0000000:0981"t"GSM330618"t"GSM329407"t2t1tt2t2t2t2t2t2t2t2t2t2t2t2t2t2t2t2t2t2
"GSE13159"t"GSE13159:0000000:0982"t"GSM330619"t"GSM329407"t2t1tt2t2t2t2t2t2t2t2t2t2t2t2t2t2t2t2t2t2
"GSE13159"t"GSE13159:0000000:0983"t"GSM330620"t"GSM329407"t2t1tt2t2t2t2t2t2t2t2t2t2t2t2t2t2t2t2t2t2
"GSE13159"t"GSE13159:0000000:0984"t"GSM330621"t"GSM329407"t2t1tt2t2t2t2t2t2t2t2t2t2t2t2t2t2t2t2t2t2
"GSE13159"t"GSE13159:0000000:0985"t"GSM330622"t"GSM329407"t2t1tt2t2t2t2t2t2t2t2t2t2t2t2t2t2t2t2t2t2
"GSE13159"t"GSE13159:0000000:0986"t"GSM330623"t"GSM329407"t2t1tt2t2t2t2t2t2t2t2t2t2t2t2t2t2t2t2t2t2
"GSE13159"t"GSE13159:0000000:0987"t"GSM330624"t"GSM329407"t2t1tt2t2t2t2t2t2t2t2t2t2t2t2t2t2t2t2t2t2
"GSE13159"t"GSE13159:0000000:0988"t"GSM330625"t"GSM329407"t2t1tt2t2t2t2t2t2t2t2t2t2t2t2t2t2t2t2t2t2
"GSE13159"t"GSE13159:0000000:0989"t"GSM330626"t"GSM329407"t2t1tt2t2t2t2t2t2t2t2t2t2t2t2t2t2t2t2t2t2
"GSE13159"t"GSE13159:0000000:0990"t"GSM330627"t"GSM329407"t2t1tt2t2t2t2t2t2t2t2t2t2t2t2t2t2t2t2t2t2
"GSE13159"t"GSE13159:0000000:0991"t"GSM330628"t"GSM329407"t2t1tt2t2t2t2t2t2t2t2t2t2t2t2t2t2t2t2t2t2
"GSE13159"t"GSE13159:0000000:0992"t"GSM330629"t"GSM329407"t2t1tt2t2t2t2t2t2t2t2t2t2t2t2t2t2t2t2t2t2
"GSE13159"t"GSE13159:0000000:0993"t"GSM330630"t"GSM329407"t2t1tt2t2t2t2t2t2t2t2t2t2t2t2t2t2t2t2t2t2
"GSE13159"t"GSE13159:0000000:0994"t"GSM330631"t"GSM329407"t2t1tt2t2t2t2t2t2t2t2t2t2t2t2t2t2t2t2t2t2
"GSE13159"t"GSE13159:0000000:0995"t"GSM330632"t"GSM329407"t2t1tt2t2t2t2t2t2t2t2t2t2t2t2t2t2t2t2t2t2
"GSE13159"t"GSE13159:0000000:0996"t"GSM330633"t"GSM329407"t2t1tt2t2t2t2t2t2t2t2t2t2t2t2t2t2t2t2t2t2
"GSE13159"t"GSE13159:0000000:0997"t"GSM330634"t"GSM329407"t2t1tt2t2t2t2t2t2t2t2t2t2t2t2t2t2t2t2t2t2
"GSE13159"t"GSE13159:0000000:0998"t"GSM330635"t"GSM329407"t2t1tt2t2t2t2t2t2t2t2t2t2t2t2t2t2t2t2t2t2
"GSE13159"t"GSE13159:0000000:0999"t"GSM330636"t"GSM329407"t2t1tt2t2t2t2t2t2t2t2t2t2t2t2t2t2t2t2t2t2
"GSE13159"t"GSE13159:0000000:1000"t"GSM330637"t"GSM329407"t2t1tt2t2t2t2t2t2t2t2t2t2t2t2t2t2t2t2t2t2
"GSE13159"t"GSE13159:0000000:1001"t"GSM330638"t"GSM329407"t2t1tt2t2t2t2t2t2t2t2t2t2t2t2t2t2t2t2t2t2
"GSE13159"t"GSE13159:0000000:1002"t"GSM330639"t"GSM329407"t2t1tt2t2t2t2t2t2t2t2t2t2t2t2t2t2t2t2t2t2
"GSE13159"t"GSE13159:0000000:1003"t"GSM330640"t"GSM329407"t2t1tt2t2t2t2t2t2t2t2t2t2t2t2t2t2t2t2t2t2
"GSE13159"t"GSE13159:0000000:1004"t"GSM330641"t"GSM329407"t2t1tt2t2t2t2t2t2t2t2t2t2t2t2t2t2t2t2t2t2
"GSE13159"t"GSE13159:0000000:1005"t"GSM330642"t"GSM329407"t2t1tt2t2t2t2t2t2t2t2t2t2t2t2t2t2t2t2t2t2
"GSE13159"t"GSE13159:0000000:1006"t"GSM330643"t"GSM329407"t2t1tt2t2t2t2t2t2t2t2t2t2t2t2t2t2t2t2t2t2
"GSE13159"t"GSE13159:0000000:1007"t"GSM330644"t"GSM329407"t2t1tt2t2t2t2t2t2t2t2t2t2t2t2t2t2t2t2t2t2
"GSE13159"t"GSE13159:0000000:1008"t"GSM330645"t"GSM329407"t2t1tt2t2t2t2t2t2t2t2t2t2t2t2t2t2t2t2t2t2
"GSE13159"t"GSE13159:0000000:1009"t"GSM330646"t"GSM329407"t2t1tt2t2t2t2t2t2t2t2t2t2t2t2t2t2t2t2t2t2
"GSE13159"t"GSE13159:0000000:1010"t"GSM330647"t"GSM329407"t2t1tt2t2t2t2t2t2t2t2t2t2t2t2t2t2t2t2t2t2
"GSE13159"t"GSE13159:0000000:1011"t"GSM330648"t"GSM329407"t2t1tt2t2t2t2t2t2t2t2t2t2t2t2t2t2t2t2t2t2
"GSE13159"t"GSE13159:0000000:1012"t"GSM330649"t"GSM329407"t2t1tt2t2t2t2t2t2t2t2t2t2t2t2t2t2t2t2t2t2
"GSE13159"t"GSE13159:0000000:1013"t"GSM330650"t"GSM329407"t2t1tt2t2t2t2t2t2t2t2t2t2t2t2t2t2t2t2t2t2
"GSE13159"t"GSE13159:0000000:1014"t"GSM330651"t"GSM329407"t2t1tt2t2t2t2t2t2t2t2t2t2t2t2t2t2t2t2t2t2
"GSE13159"t"GSE13159:0000000:1015"t"GSM330652"t"GSM329407"t2t1tt2t2t2t2t2t2t2t2t2t2t2t2t2t2t2t2t2t2
"GSE13159"t"GSE13159:0000000:1016"t"GSM330653"t"GSM329407"t2t1tt2t2t2t2t2t2t2t2t2t2t2t2t2t2t2t2t2t2
"GSE13159"t"GSE13159:0000000:1017"t"GSM330654"t"GSM329407"t2t1tt2t2t2t2t2t2t2t2t2t2t2t2t2t2t2t2t2t2
"GSE13159"t"GSE13159:0000000:1018"t"GSM330655"t"GSM329407"t2t1tt2t2t2t2t2t2t2t2t2t2t2t2t2t2t2t2t2t2
"GSE13159"t"GSE13159:0000000:1019"t"GSM330656"t"GSM329407"t2t1tt2t2t2t2t2t2t2t2t2t2t2t2t2t2t2t2t2t2
"GSE13159"t"GSE13159:0000000:1020"t"GSM330657"t"GSM329407"t2t1tt2t2t2t2t2t2t2t2t2t2t2t2t2t2t2t2t2t2
"GSE13159"t"GSE13159:0000000:1021"t"GSM330658"t"GSM329407"t2t1tt2t2t2t2t2t2t2t2t2t2t2t2t2t2t2t2t2t2
"GSE13159"t"GSE13159:0000000:1022"t"GSM330659"t"GSM329407"t2t1tt2t2t2t2t2t2t2t2t2t2t2t2t2t2t2t2t2t2
"GSE13159"t"GSE13159:0000000:1023"t"GSM330660"t"GSM329407"t2t1tt2t2t2t2t2t2t2t2t2t2t2t2t2t2t2t2t2t2
"GSE13159"t"GSE13159:0000000:1024"t"GSM330661"t"GSM329407"t2t1tt2t2t2t2t2t2t2t2t2t2t2t2t2t2t2t2t2t2
"GSE13159"t"GSE13159:0000000:1025"t"GSM330662"t"GSM329407"t2t1tt2t2t2t2t2t2t2t2t2t2t2t2t2t2t2t2t2t2
"GSE13159"t"GSE13159:0000000:1026"t"GSM330663"t"GSM329407"t2t1tt2t2t2t2t2t2t2t2t2t2t2t2t2t2t2t2t2t2
"GSE13159"t"GSE13159:0000000:1027"t"GSM330664"t"GSM329407"t2t1tt2t2t2t2t2t2t2t2t2t2t2t2t2t2t2t2t2t2
"GSE13159"t"GSE13159:0000000:1028"t"GSM330665"t"GSM329407"t2t1tt2t2t2t2t2t2t2t2t2t2t2t2t2t2t2t2t2t2
"GSE13159"t"GSE13159:0000000:1029"t"GSM330666"t"GSM329407"t2t1tt2t2t2t2t2t2t2t2t2t2t2t2t2t2t2t2t2t2
"GSE13159"t"GSE13159:0000000:1030"t"GSM330667"t"GSM329407"t2t1tt2t2t2t2t2t2t2t2t2t2t2t2t2t2t2t2t2t2
"GSE13159"t"GSE13159:0000000:1031"t"GSM330668"t"GSM329407"t2t1tt2t2t2t2t2t2t2t2t2t2t2t2t2t2t2t2t2t2
"GSE13159"t"GSE13159:0000000:1032"t"GSM330669"t"GSM329407"t2t1tt2t2t2t2t2t2t2t2t2t2t2t2t2t2t2t2t2t2
"GSE13159"t"GSE13159:0000000:1033"t"GSM330670"t"GSM329407"t2t1tt2t2t2t2t2t2t2t2t2t2t2t2t2t2t2t2t2t2
"GSE13159"t"GSE13159:0000000:1034"t"GSM330671"t"GSM329407"t2t1tt2t2t2t2t2t2t2t2t2t2t2t2t2t2t2t2t2t2
"GSE13159"t"GSE13159:0000000:1035"t"GSM330672"t"GSM329407"t2t1tt2t2t2t2t2t2t2t2t2t2t2t2t2t2t2t2t2t2
"GSE13159"t"GSE13159:0000000:1036"t"GSM330673"t"GSM329407"t2t1tt2t2t2t2t2t2t2t2t2t2t2t2t2t2t2t2t2t2
"GSE13159"t"GSE13159:0000000:1037"t"GSM330674"t"GSM329407"t2t1tt2t2t2t2t2t2t2t2t2t2t2t2t2t2t2t2t2t2
"GSE13159"t"GSE13159:0000000:1038"t"GSM330675"t"GSM329407"t2t1tt2t2t2t2t2t2t2t2t2t2t2t2t2t2t2t2t2t2
"GSE13159"t"GSE13159:0000000:1039"t"GSM330676"t"GSM329407"t2t1tt2t2t2t2t2t2t2t2t2t2t2t2t2t2t2t2t2t2
"GSE13159"t"GSE13159:0000000:1040"t"GSM330677"t"GSM329407"t2t1tt2t2t2t2t2t2t2t2t2t2t2t2t2t2t2t2t2t2
"GSE13159"t"GSE13159:0000000:1041"t"GSM330678"t"GSM329407"t2t1tt2t2t2t2t2t2t2t2t2t2t2t2t2t2t2t2t2t2
"GSE13159"t"GSE13159:0000000:1042"t"GSM330679"t"GSM329407"t2t1tt2t2t2t2t2t2t2t2t2t2t2t2t2t2t2t2t2t2
"GSE13159"t"GSE13159:0000000:1043"t"GSM330680"t"GSM329407"t2t1tt2t2t2t2t2t2t2t2t2t2t2t2t2t2t2t2t2t2
"GSE13159"t"GSE13159:0000000:1044"t"GSM330681"t"GSM329407"t2t1tt2t2t2t2t2t2t2t2t2t2t2t2t2t2t2t2t2t2
"GSE13159"t"GSE13159:0000000:1045"t"GSM330682"t"GSM329407"t2t1tt2t2t2t2t2t2t2t2t2t2t2t2t2t2t2t2t2t2
"GSE13159"t"GSE13159:0000000:1046"t"GSM330683"t"GSM329407"t2t1tt2t2t2t2t2t2t2t2t2t2t2t2t2t2t2t2t2t2
"GSE13159"t"GSE13159:0000000:1047"t"GSM330684"t"GSM329407"t2t1tt2t2t2t2t2t2t2t2t2t2t2t2t2t2t2t2t2t2
"GSE13159"t"GSE13159:0000000:1048"t"GSM330685"t"GSM329407"t2t1tt2t2t2t2t2t2t2t2t2t2t2t2t2t2t2t2t2t2
"GSE13159"t"GSE13159:0000000:1049"t"GSM330686"t"GSM329407"t2t1tt2t2t2t2t2t2t2t2t2t2t2t2t2t2t2t2t2t2
"GSE13159"t"GSE13159:0000000:1050"t"GSM330687"t"GSM329407"t2t1tt2t2t2t2t2t2t2t2t2t2t2t2t2t2t2t2t2t2
"GSE13159"t"GSE13159:0000000:1051"t"GSM330688"t"GSM329407"t2t1tt2t2t2t2t2t2t2t2t2t2t2t2t2t2t2t2t2t2
"GSE13159"t"GSE13159:0000000:1052"t"GSM330689"t"GSM329407"t2t1tt2t2t2t2t2t2t2t2t2t2t2t2t2t2t2t2t2t2
"GSE13159"t"GSE13159:0000000:1053"t"GSM330690"t"GSM329407"t2t1tt2t2t2t2t2t2t2t2t2t2t2t2t2t2t2t2t2t2
"GSE13159"t"GSE13159:0000000:1054"t"GSM330691"t"GSM329407"t2t1tt2t2t2t2t2t2t2t2t2t2t2t2t2t2t2t2t2t2
"GSE13159"t"GSE13159:0000000:1055"t"GSM330692"t"GSM329407"t2t1tt2t2t2t2t2t2t2t2t2t2t2t2t2t2t2t2t2t2
"GSE13159"t"GSE13159:0000000:1056"t"GSM330693"t"GSM329407"t2t1tt2t2t2t2t2t2t2t2t2t2t2t2t2t2t2t2t2t2
"GSE13159"t"GSE13159:0000000:1057"t"GSM330694"t"GSM329407"t2t1tt2t2t2t2t2t2t2t2t2t2t2t2t2t2t2t2t2t2
"GSE13159"t"GSE13159:0000000:1058"t"GSM330695"t"GSM329407"t2t1tt2t2t2t2t2t2t2t2t2t2t2t2t2t2t2t2t2t2
"GSE13159"t"GSE13159:0000000:1059"t"GSM330696"t"GSM329407"t2t1tt2t2t2t2t2t2t2t2t2t2t2t2t2t2t2t2t2t2
"GSE13159"t"GSE13159:0000000:1060"t"GSM330697"t"GSM329407"t2t1tt2t2t2t2t2t2t2t2t2t2t2t2t2t2t2t2t2t2
"GSE13159"t"GSE13159:0000000:1061"t"GSM330698"t"GSM329407"t2t1tt2t2t2t2t2t2t2t2t2t2t2t2t2t2t2t2t2t2
"GSE13159"t"GSE13159:0000000:1062"t"GSM330699"t"GSM329407"t2t1tt2t2t2t2t2t2t2t2t2t2t2t2t2t2t2t2t2t2
"GSE13159"t"GSE13159:0000000:1063"t"GSM330700"t"GSM329407"t2t1tt2t2t2t2t2t2t2t2t2t2t2t2t2t2t2t2t2t2
"GSE13159"t"GSE13159:0000000:1064"t"GSM330701"t"GSM329407"t2t1tt2t2t2t2t2t2t2t2t2t2t2t2t2t2t2t2t2t2
"GSE13159"t"GSE13159:0000000:1065"t"GSM330702"t"GSM329407"t2t1tt2t2t2t2t2t2t2t2t2t2t2t2t2t2t2t2t2t2
"GSE13159"t"GSE13159:0000000:1066"t"GSM330703"t"GSM329407"t2t1tt2t2t2t2t2t2t2t2t2t2t2t2t2t2t2t2t2t2
"GSE13159"t"GSE13159:0000000:1067"t"GSM330704"t"GSM329407"t2t1tt2t2t2t2t2t2t2t2t2t2t2t2t2t2t2t2t2t2
"GSE13159"t"GSE13159:0000000:1068"t"GSM330705"t"GSM329407"t2t1tt2t2t2t2t2t2t2t2t2t2t2t2t2t2t2t2t2t2
"GSE13159"t"GSE13159:0000000:1069"t"GSM330706"t"GSM329407"t2t1tt2t2t2t2t2t2t2t2t2t2t2t2t2t2t2t2t2t2
"GSE13159"t"GSE13159:0000000:1070"t"GSM330707"t"GSM329407"t2t1tt2t2t2t2t2t2t2t2t2t2t2t2t2t2t2t2t2t2
"GSE13159"t"GSE13159:0000000:1071"t"GSM330708"t"GSM329407"t2t1tt2t2t2t2t2t2t2t2t2t2t2t2t2t2t2t2t2t2
"GSE13159"t"GSE13159:0000000:1072"t"GSM330709"t"GSM329407"t2t1tt2t2t2t2t2t2t2t2t2t2t2t2t2t2t2t2t2t2
"GSE13159"t"GSE13159:0000000:1073"t"GSM330710"t"GSM329407"t2t1tt2t2t2t2t2t2t2t2t2t2t2t2t2t2t2t2t2t2
"GSE13159"t"GSE13159:0000000:1074"t"GSM330711"t"GSM329407"t2t1tt2t2t2t2t2t2t2t2t2t2t2t2t2t2t2t2t2t2
"GSE13159"t"GSE13159:0000000:1075"t"GSM330712"t"GSM329407"t2t1tt2t2t2t2t2t2t2t2t2t2t2t2t2t2t2t2t2t2
"GSE13159"t"GSE13159:0000000:1076"t"GSM330713"t"GSM329407"t2t1tt2t2t2t2t2t2t2t2t2t2t2t2t2t2t2t2t2t2
"GSE13159"t"GSE13159:0000000:1077"t"GSM330714"t"GSM329407"t2t1tt2t2t2t2t2t2t2t2t2t2t2t2t2t2t2t2t2t2
"GSE13159"t"GSE13159:0000000:1078"t"GSM330715"t"GSM329407"t2t1tt2t2t2t2t2t2t2t2t2t2t2t2t2t2t2t2t2t2
"GSE13159"t"GSE13159:0000000:1079"t"GSM330716"t"GSM329407"t2t1tt2t2t2t2t2t2t2t2t2t2t2t2t2t2t2t2t2t2
"GSE13159"t"GSE13159:0000000:1080"t"GSM330717"t"GSM329407"t2t1tt2t2t2t2t2t2t2t2t2t2t2t2t2t2t2t2t2t2
"GSE13159"t"GSE13159:0000000:1081"t"GSM330718"t"GSM329407"t2t1tt2t2t2t2t2t2t2t2t2t2t2t2t2t2t2t2t2t2
"GSE13159"t"GSE13159:0000000:1082"t"GSM330719"t"GSM329407"t2t1tt2t2t2t2t2t2t2t2t2t2t2t2t2t2t2t2t2t2
"GSE13159"t"GSE13159:0000000:1083"t"GSM330720"t"GSM329407"t2t1tt2t2t2t2t2t2t2t2t2t2t2t2t2t2t2t2t2t2
"GSE13159"t"GSE13159:0000000:1084"t"GSM330721"t"GSM329407"t2t1tt2t2t2t2t2t2t2t2t2t2t2t2t2t2t2t2t2t2
"GSE13159"t"GSE13159:0000000:1085"t"GSM330722"t"GSM329407"t2t1tt2t2t2t2t2t2t2t2t2t2t2t2t2t2t2t2t2t2
"GSE13159"t"GSE13159:0000000:1086"t"GSM330723"t"GSM329407"t2t1tt2t2t2t2t2t2t2t2t2t2t2t2t2t2t2t2t2t2
"GSE13159"t"GSE13159:0000000:1087"t"GSM330724"t"GSM329407"t2t1tt2t2t2t2t2t2t2t2t2t2t2t2t2t2t2t2t2t2
"GSE13159"t"GSE13159:0000000:1088"t"GSM330725"t"GSM329407"t2t1tt2t2t2t2t2t2t2t2t2t2t2t2t2t2t2t2t2t2
"GSE13159"t"GSE13159:0000000:1089"t"GSM330726"t"GSM329407"t2t1tt2t2t2t2t2t2t2t2t2t2t2t2t2t2t2t2t2t2
"GSE13159"t"GSE13159:0000000:1090"t"GSM330727"t"GSM329407"t2t1tt2t2t2t2t2t2t2t2t2t2t2t2t2t2t2t2t2t2
"GSE13159"t"GSE13159:0000000:1091"t"GSM330728"t"GSM329407"t2t1tt2t2t2t2t2t2t2t2t2t2t2t2t2t2t2t2t2t2
"GSE13159"t"GSE13159:0000000:1092"t"GSM330729"t"GSM329407"t2t1tt2t2t2t2t2t2t2t2t2t2t2t2t2t2t2t2t2t2
"GSE13159"t"GSE13159:0000000:1093"t"GSM330730"t"GSM329407"t2t1tt2t2t2t2t2t2t2t2t2t2t2t2t2t2t2t2t2t2
"GSE13159"t"GSE13159:0000000:1094"t"GSM330731"t"GSM329407"t2t1tt2t2t2t2t2t2t2t2t2t2t2t2t2t2t2t2t2t2
"GSE13159"t"GSE13159:0000000:1095"t"GSM330732"t"GSM329407"t2t1tt2t2t2t2t2t2t2t2t2t2t2t2t2t2t2t2t2t2
"GSE13159"t"GSE13159:0000000:1096"t"GSM330733"t"GSM329407"t2t1tt2t2t2t2t2t2t2t2t2t2t2t2t2t2t2t2t2t2
"GSE13159"t"GSE13159:0000000:1097"t"GSM330734"t"GSM329407"t2t1tt2t2t2t2t2t2t2t2t2t2t2t2t2t2t2t2t2t2
"GSE13159"t"GSE13159:0000000:1098"t"GSM330735"t"GSM329407"t2t1tt2t2t2t2t2t2t2t2t2t2t2t2t2t2t2t2t2t2
"GSE13159"t"GSE13159:0000000:1099"t"GSM330736"t"GSM329407"t2t1tt2t2t2t2t2t2t2t2t2t2t2t2t2t2t2t2t2t2
"GSE13159"t"GSE13159:0000000:1100"t"GSM330737"t"GSM329407"t2t1tt2t2t2t2t2t2t2t2t2t2t2t2t2t2t2t2t2t2
"GSE13159"t"GSE13159:0000000:1101"t"GSM330738"t"GSM329407"t2t1tt2t2t2t2t2t2t2t2t2t2t2t2t2t2t2t2t2t2
"GSE13159"t"GSE13159:0000000:1102"t"GSM330739"t"GSM329407"t2t1tt2t2t2t2t2t2t2t2t2t2t2t2t2t2t2t2t2t2
"GSE13159"t"GSE13159:0000000:1103"t"GSM330740"t"GSM329407"t2t1tt2t2t2t2t2t2t2t2t2t2t2t2t2t2t2t2t2t2
"GSE13159"t"GSE13159:0000000:1104"t"GSM330741"t"GSM329407"t2t1tt2t2t2t2t2t2t2t2t2t2t2t2t2t2t2t2t2t2
"GSE13159"t"GSE13159:0000000:1105"t"GSM330742"t"GSM329407"t2t1tt2t2t2t2t2t2t2t2t2t2t2t2t2t2t2t2t2t2
"GSE13159"t"GSE13159:0000000:1106"t"GSM330743"t"GSM329407"t2t1tt2t2t2t2t2t2t2t2t2t2t2t2t2t2t2t2t2t2
"GSE13159"t"GSE13159:0000000:1107"t"GSM330744"t"GSM329407"t2t1tt2t2t2t2t2t2t2t2t2t2t2t2t2t2t2t2t2t2
"GSE13159"t"GSE13159:0000000:1108"t"GSM330745"t"GSM329407"t2t1tt2t2t2t2t2t2t2t2t2t2t2t2t2t2t2t2t2t2
"GSE13159"t"GSE13159:0000000:1109"t"GSM330746"t"GSM329407"t2t1tt2t2t2t2t2t2t2t2t2t2t2t2t2t2t2t2t2t2
"GSE13159"t"GSE13159:0000000:1110"t"GSM330747"t"GSM329407"t2t1tt2t2t2t2t2t2t2t2t2t2t2t2t2t2t2t2t2t2
"GSE13159"t"GSE13159:0000000:1111"t"GSM330748"t"GSM329407"t2t1tt2t2t2t2t2t2t2t2t2t2t2t2t2t2t2t2t2t2
"GSE13159"t"GSE13159:0000000:1112"t"GSM330749"t"GSM329407"t2t1tt2t2t2t2t2t2t2t2t2t2t2t2t2t2t2t2t2t2
"GSE13159"t"GSE13159:0000000:1113"t"GSM330750"t"GSM329407"t2t1tt2t2t2t2t2t2t2t2t2t2t2t2t2t2t2t2t2t2
"GSE13159"t"GSE13159:0000000:1114"t"GSM330751"t"GSM329407"t2t1tt2t2t2t2t2t2t2t2t2t2t2t2t2t2t2t2t2t2
"GSE13159"t"GSE13159:0000000:1115"t"GSM330752"t"GSM329407"t2t1tt2t2t2t2t2t2t2t2t2t2t2t2t2t2t2t2t2t2
"GSE13159"t"GSE13159:0000000:1116"t"GSM330753"t"GSM329407"t2t1tt2t2t2t2t2t2t2t2t2t2t2t2t2t2t2t2t2t2
"GSE13159"t"GSE13159:0000000:1117"t"GSM330754"t"GSM329407"t2t1tt2t2t2t2t2t2t2t2t2t2t2t2t2t2t2t2t2t2
"GSE13159"t"GSE13159:0000000:1118"t"GSM330755"t"GSM329407"t2t1tt2t2t2t2t2t2t2t2t2t2t2t2t2t2t2t2t2t2
"GSE13159"t"GSE13159:0000000:1119"t"GSM330756"t"GSM329407"t2t1tt2t2t2t2t2t2t2t2t2t2t2t2t2t2t2t2t2t2
"GSE13159"t"GSE13159:0000000:1120"t"GSM330757"t"GSM329407"t2t1tt2t2t2t2t2t2t2t2t2t2t2t2t2t2t2t2t2t2
"GSE13159"t"GSE13159:0000000:1121"t"GSM330758"t"GSM329407"t2t1tt2t2t2t2t2t2t2t2t2t2t2t2t2t2t2t2t2t2
"GSE13159"t"GSE13159:0000000:1122"t"GSM330759"t"GSM329407"t2t1tt2t2t2t2t2t2t2t2t2t2t2t2t2t2t2t2t2t2
"GSE13159"t"GSE13159:0000000:1123"t"GSM330760"t"GSM329407"t2t1tt2t2t2t2t2t2t2t2t2t2t2t2t2t2t2t2t2t2
"GSE13159"t"GSE13159:0000000:1124"t"GSM330761"t"GSM329407"t2t1tt2t2t2t2t2t2t2t2t2t2t2t2t2t2t2t2t2t2
"GSE13159"t"GSE13159:0000000:1125"t"GSM330762"t"GSM329407"t2t1tt2t2t2t2t2t2t2t2t2t2t2t2t2t2t2t2t2t2
"GSE13159"t"GSE13159:0000000:1126"t"GSM330763"t"GSM329407"t2t1tt2t2t2t2t2t2t2t2t2t2t2t2t2t2t2t2t2t2
"GSE13159"t"GSE13159:0000000:1127"t"GSM330764"t"GSM329407"t2t1tt2t2t2t2t2t2t2t2t2t2t2t2t2t2t2t2t2t2
"GSE13159"t"GSE13159:0000000:1128"t"GSM330765"t"GSM329407"t2t1tt2t2t2t2t2t2t2t2t2t2t2t2t2t2t2t2t2t2
"GSE13159"t"GSE13159:0000000:1129"t"GSM330766"t"GSM329407"t2t1tt2t2t2t2t2t2t2t2t2t2t2t2t2t2t2t2t2t2
"GSE13159"t"GSE13159:0000000:1130"t"GSM330767"t"GSM329407"t2t1tt2t2t2t2t2t2t2t2t2t2t2t2t2t2t2t2t2t2
"GSE13159"t"GSE13159:0000000:1131"t"GSM330768"t"GSM329407"t2t1tt2t2t2t2t2t2t2t2t2t2t2t2t2t2t2t2t2t2
"GSE13159"t"GSE13159:0000000:1132"t"GSM330769"t"GSM329407"t2t1tt2t2t2t2t2t2t2t2t2t2t2t2t2t2t2t2t2t2
"GSE13159"t"GSE13159:0000000:1133"t"GSM330770"t"GSM329407"t2t1tt2t2t2t2t2t2t2t2t2t2t2t2t2t2t2t2t2t2
"GSE13159"t"GSE13159:0000000:1134"t"GSM330771"t"GSM329407"t2t1tt2t2t2t2t2t2t2t2t2t2t2t2t2t2t2t2t2t2
"GSE13159"t"GSE13159:0000000:1135"t"GSM330772"t"GSM329407"t2t1tt2t2t2t2t2t2t2t2t2t2t2t2t2t2t2t2t2t2
"GSE13159"t"GSE13159:0000000:1136"t"GSM330773"t"GSM329407"t2t1tt2t2t2t2t2t2t2t2t2t2t2t2t2t2t2t2t2t2
"GSE13159"t"GSE13159:0000000:1137"t"GSM330774"t"GSM329407"t2t1tt2t2t2t2t2t2t2t2t2t2t2t2t2t2t2t2t2t2
"GSE13159"t"GSE13159:0000000:1138"t"GSM330775"t"GSM329407"t2t1tt2t2t2t2t2t2t2t2t2t2t2t2t2t2t2t2t2t2
"GSE13159"t"GSE13159:0000000:1139"t"GSM330776"t"GSM329407"t2t1tt2t2t2t2t2t2t2t2t2t2t2t2t2t2t2t2t2t2
"GSE13159"t"GSE13159:0000000:1140"t"GSM330777"t"GSM329407"t2t1tt2t2t2t2t2t2t2t2t2t2t2t2t2t2t2t2t2t2
"GSE13159"t"GSE13159:0000000:1141"t"GSM330778"t"GSM329407"t2t1tt2t2t2t2t2t2t2t2t2t2t2t2t2t2t2t2t2t2
"GSE13159"t"GSE13159:0000000:1142"t"GSM330779"t"GSM329407"t2t1tt2t2t2t2t2t2t2t2t2t2t2t2t2t2t2t2t2t2
"GSE13159"t"GSE13159:0000000:1143"t"GSM330780"t"GSM329407"t2t1tt2t2t2t2t2t2t2t2t2t2t2t2t2t2t2t2t2t2
"GSE13159"t"GSE13159:0000000:1144"t"GSM330781"t"GSM329407"t2t1tt2t2t2t2t2t2t2t2t2t2t2t2t2t2t2t2t2t2
"GSE13159"t"GSE13159:0000000:1145"t"GSM330782"t"GSM329407"t2t1tt2t2t2t2t2t2t2t2t2t2t2t2t2t2t2t2t2t2
"GSE13159"t"GSE13159:0000000:1146"t"GSM330783"t"GSM329407"t2t1tt2t2t2t2t2t2t2t2t2t2t2t2t2t2t2t2t2t2
"GSE13159"t"GSE13159:0000000:1147"t"GSM330784"t"GSM329407"t2t1tt2t2t2t2t2t2t2t2t2t2t2t2t2t2t2t2t2t2
"GSE13159"t"GSE13159:0000000:1148"t"GSM330785"t"GSM329407"t2t1tt2t2t2t2t2t2t2t2t2t2t2t2t2t2t2t2t2t2
"GSE13159"t"GSE13159:0000000:1149"t"GSM330786"t"GSM329407"t2t1tt2t2t2t2t2t2t2t2t2t2t2t2t2t2t2t2t2t2
"GSE13159"t"GSE13159:0000000:1150"t"GSM330787"t"GSM329407"t2t1tt2t2t2t2t2t2t2t2t2t2t2t2t2t2t2t2t2t2
"GSE13159"t"GSE13159:0000000:1151"t"GSM330788"t"GSM329407"t2t1tt2t2t2t2t2t2t2t2t2t2t2t2t2t2t2t2t2t2
"GSE13159"t"GSE13159:0000000:1152"t"GSM330789"t"GSM329407"t2t1tt2t2t2t2t2t2t2t2t2t2t2t2t2t2t2t2t2t2
"GSE13159"t"GSE13159:0000000:1153"t"GSM330790"t"GSM329407"t2t1tt2t2t2t2t2t2t2t2t2t2t2t2t2t2t2t2t2t2
"GSE13159"t"GSE13159:0000000:1154"t"GSM330791"t"GSM329407"t2t1tt2t2t2t2t2t2t2t2t2t2t2t2t2t2t2t2t2t2
"GSE13159"t"GSE13159:0000000:1155"t"GSM330792"t"GSM329407"t2t1tt2t2t2t2t2t2t2t2t2t2t2t2t2t2t2t2t2t2
"GSE13159"t"GSE13159:0000000:1156"t"GSM330793"t"GSM329407"t2t1tt2t2t2t2t2t2t2t2t2t2t2t2t2t2t2t2t2t2
"GSE13159"t"GSE13159:0000000:1157"t"GSM330794"t"GSM329407"t2t1tt2t2t2t2t2t2t2t2t2t2t2t2t2t2t2t2t2t2
"GSE13159"t"GSE13159:0000000:1158"t"GSM330795"t"GSM329407"t2t1tt2t2t2t2t2t2t2t2t2t2t2t2t2t2t2t2t2t2
"GSE13159"t"GSE13159:0000000:1159"t"GSM330796"t"GSM329407"t2t1tt2t2t2t2t2t2t2t2t2t2t2t2t2t2t2t2t2t2
"GSE13159"t"GSE13159:0000000:1160"t"GSM330797"t"GSM329407"t2t1tt2t2t2t2t2t2t2t2t2t2t2t2t2t2t2t2t2t2
"GSE13159"t"GSE13159:0000000:1161"t"GSM330798"t"GSM329407"t2t1tt2t2t2t2t2t2t2t2t2t2t2t2t2t2t2t2t2t2
"GSE13159"t"GSE13159:0000000:1162"t"GSM330799"t"GSM329407"t2t1tt2t2t2t2t2t2t2t2t2t2t2t2t2t2t2t2t2t2
"GSE13159"t"GSE13159:0000000:1163"t"GSM330800"t"GSM329407"t2t1tt2t2t2t2t2t2t2t2t2t2t2t2t2t2t2t2t2t2
"GSE13159"t"GSE13159:0000000:1164"t"GSM330801"t"GSM329407"t2t1tt2t2t2t2t2t2t2t2t2t2t2t2t2t2t2t2t2t2
"GSE13159"t"GSE13159:0000000:1165"t"GSM330802"t"GSM329407"t2t1tt2t2t2t2t2t2t2t2t2t2t2t2t2t2t2t2t2t2
"GSE13159"t"GSE13159:0000000:1166"t"GSM330803"t"GSM329407"t2t1tt2t2t2t2t2t2t2t2t2t2t2t2t2t2t2t2t2t2
"GSE13159"t"GSE13159:0000000:1167"t"GSM330804"t"GSM329407"t2t1tt2t2t2t2t2t2t2t2t2t2t2t2t2t2t2t2t2t2
"GSE13159"t"GSE13159:0000000:1168"t"GSM330805"t"GSM329407"t2t1tt2t2t2t2t2t2t2t2t2t2t2t2t2t2t2t2t2t2
"GSE13159"t"GSE13159:0000000:1169"t"GSM330806"t"GSM329407"t2t1tt2t2t2t2t2t2t2t2t2t2t2t2t2t2t2t2t2t2
"GSE13159"t"GSE13159:0000000:1170"t"GSM330807"t"GSM329407"t2t1tt2t2t2t2t2t2t2t2t2t2t2t2t2t2t2t2t2t2
"GSE13159"t"GSE13159:0000000:1171"t"GSM330808"t"GSM329407"t2t1tt2t2t2t2t2t2t2t2t2t2t2t2t2t2t2t2t2t2
"GSE13159"t"GSE13159:0000000:1172"t"GSM330809"t"GSM329407"t2t1tt2t2t2t2t2t2t2t2t2t2t2t2t2t2t2t2t2t2
"GSE13159"t"GSE13159:0000000:1173"t"GSM330810"t"GSM329407"t2t1tt2t2t2t2t2t2t2t2t2t2t2t2t2t2t2t2t2t2
"GSE13159"t"GSE13159:0000000:1174"t"GSM330811"t"GSM329407"t2t1tt2t2t2t2t2t2t2t2t2t2t2t2t2t2t2t2t2t2
"GSE13159"t"GSE13159:0000000:1175"t"GSM330812"t"GSM329407"t2t1tt2t2t2t2t2t2t2t2t2t2t2t2t2t2t2t2t2t2
"GSE13159"t"GSE13159:0000000:1176"t"GSM330813"t"GSM329407"t2t1tt2t2t2t2t2t2t2t2t2t2t2t2t2t2t2t2t2t2
"GSE13159"t"GSE13159:0000000:1177"t"GSM330814"t"GSM329407"t2t1tt2t2t2t2t2t2t2t2t2t2t2t2t2t2t2t2t2t2
"GSE13159"t"GSE13159:0000000:1178"t"GSM330815"t"GSM329407"t2t1tt2t2t2t2t2t2t2t2t2t2t2t2t2t2t2t2t2t2
"GSE13159"t"GSE13159:0000000:1179"t"GSM330816"t"GSM329407"t2t1tt2t2t2t2t2t2t2t2t2t2t2t2t2t2t2t2t2t2
"GSE13159"t"GSE13159:0000000:1180"t"GSM330817"t"GSM329407"t2t1tt2t2t2t2t2t2t2t2t2t2t2t2t2t2t2t2t2t2
"GSE13159"t"GSE13159:0000000:1181"t"GSM330818"t"GSM329407"t2t1tt2t2t2t2t2t2t2t2t2t2t2t2t2t2t2t2t2t2
"GSE13159"t"GSE13159:0000000:1182"t"GSM330819"t"GSM329407"t2t1tt2t2t2t2t2t2t2t2t2t2t2t2t2t2t2t2t2t2
"GSE13159"t"GSE13159:0000000:1183"t"GSM330820"t"GSM329407"t2t1tt2t2t2t2t2t2t2t2t2t2t2t2t2t2t2t2t2t2
"GSE13159"t"GSE13159:0000000:1184"t"GSM330821"t"GSM329407"t2t1tt2t2t2t2t2t2t2t2t2t2t2t2t2t2t2t2t2t2
"GSE13159"t"GSE13159:0000000:1185"t"GSM330822"t"GSM329407"t2t1tt2t2t2t2t2t2t2t2t2t2t2t2t2t2t2t2t2t2
"GSE13159"t"GSE13159:0000000:1186"t"GSM330823"t"GSM329407"t2t1tt2t2t2t2t2t2t2t2t2t2t2t2t2t2t2t2t2t2
"GSE13159"t"GSE13159:0000000:1187"t"GSM330824"t"GSM329407"t2t1tt2t2t2t2t2t2t2t2t2t2t2t2t2t2t2t2t2t2
"GSE13159"t"GSE13159:0000000:1188"t"GSM330825"t"GSM329407"t2t1tt2t2t2t2t2t2t2t2t2t2t2t2t2t2t2t2t2t2
"GSE13159"t"GSE13159:0000000:1189"t"GSM330826"t"GSM329407"t2t1tt2t2t2t2t2t2t2t2t2t2t2t2t2t2t2t2t2t2
"GSE13159"t"GSE13159:0000000:1190"t"GSM330827"t"GSM329407"t2t1tt2t2t2t2t2t2t2t2t2t2t2t2t2t2t2t2t2t2
"GSE13159"t"GSE13159:0000000:1191"t"GSM330828"t"GSM329407"t2t1tt2t2t2t2t2t2t2t2t2t2t2t2t2t2t2t2t2t2
"GSE13159"t"GSE13159:0000000:1192"t"GSM330829"t"GSM329407"t2t1tt2t2t2t2t2t2t2t2t2t2t2t2t2t2t2t2t2t2
"GSE13159"t"GSE13159:0000000:1193"t"GSM330830"t"GSM329407"t2t1tt2t2t2t2t2t2t2t2t2t2t2t2t2t2t2t2t2t2
"GSE13159"t"GSE13159:0000000:1194"t"GSM330831"t"GSM329407"t2t1tt2t2t2t2t2t2t2t2t2t2t2t2t2t2t2t2t2t2
"GSE13159"t"GSE13159:0000000:1195"t"GSM330832"t"GSM329407"t2t1tt2t2t2t2t2t2t2t2t2t2t2t2t2t2t2t2t2t2
"GSE13159"t"GSE13159:0000000:1196"t"GSM330833"t"GSM329407"t2t1tt2t2t2t2t2t2t2t2t2t2t2t2t2t2t2t2t2t2
"GSE13159"t"GSE13159:0000000:1197"t"GSM330834"t"GSM329407"t2t1tt2t2t2t2t2t2t2t2t2t2t2t2t2t2t2t2t2t2
"GSE13159"t"GSE13159:0000000:1198"t"GSM330835"t"GSM329407"t2t1tt2t2t2t2t2t2t2t2t2t2t2t2t2t2t2t2t2t2
"GSE13159"t"GSE13159:0000000:1199"t"GSM330836"t"GSM329407"t2t1tt2t2t2t2t2t2t2t2t2t2t2t2t2t2t2t2t2t2
"GSE13159"t"GSE13159:0000000:1200"t"GSM330837"t"GSM329407"t2t1tt2t2t2t2t2t2t2t2t2t2t2t2t2t2t2t2t2t2
"GSE13159"t"GSE13159:0000000:1201"t"GSM330838"t"GSM329407"t2t1tt2t2t2t2t2t2t2t2t2t2t2t2t2t2t2t2t2t2
"GSE13159"t"GSE13159:0000000:1202"t"GSM330839"t"GSM329407"t2t1tt2t2t2t2t2t2t2t2t2t2t2t2t2t2t2t2t2t2
"GSE13159"t"GSE13159:0000000:1203"t"GSM330840"t"GSM329407"t2t1tt2t2t2t2t2t2t2t2t2t2t2t2t2t2t2t2t2t2
"GSE13159"t"GSE13159:0000000:1204"t"GSM330841"t"GSM329407"t2t1tt2t2t2t2t2t2t2t2t2t2t2t2t2t2t2t2t2t2
"GSE13159"t"GSE13159:0000000:1205"t"GSM330842"t"GSM329407"t2t1tt2t2t2t2t2t2t2t2t2t2t2t2t2t2t2t2t2t2
"GSE13159"t"GSE13159:0000000:1206"t"GSM330843"t"GSM329407"t2t1tt2t2t2t2t2t2t2t2t2t2t2t2t2t2t2t2t2t2
"GSE13159"t"GSE13159:0000000:1207"t"GSM330844"t"GSM329407"t2t1tt2t2t2t2t2t2t2t2t2t2t2t2t2t2t2t2t2t2
"GSE13159"t"GSE13159:0000000:1208"t"GSM330845"t"GSM329407"t2t1tt2t2t2t2t2t2t2t2t2t2t2t2t2t2t2t2t2t2
"GSE13159"t"GSE13159:0000000:1209"t"GSM330846"t"GSM329407"t2t1tt2t2t2t2t2t2t2t2t2t2t2t2t2t2t2t2t2t2
"GSE13159"t"GSE13159:0000000:1210"t"GSM330847"t"GSM329407"t2t1tt2t2t2t2t2t2t2t2t2t2t2t2t2t2t2t2t2t2
"GSE13159"t"GSE13159:0000000:1211"t"GSM330848"t"GSM329407"t2t1tt2t2t2t2t2t2t2t2t2t2t2t2t2t2t2t2t2t2
"GSE13159"t"GSE13159:0000000:1212"t"GSM330849"t"GSM329407"t2t1tt2t2t2t2t2t2t2t2t2t2t2t2t2t2t2t2t2t2
"GSE13159"t"GSE13159:0000000:1213"t"GSM330850"t"GSM329407"t2t1tt2t2t2t2t2t2t2t2t2t2t2t2t2t2t2t2t2t2
"GSE13159"t"GSE13159:0000000:1214"t"GSM330851"t"GSM329407"t2t1tt2t2t2t2t2t2t2t2t2t2t2t2t2t2t2t2t2t2
"GSE13159"t"GSE13159:0000000:1215"t"GSM330852"t"GSM329407"t2t1tt2t2t2t2t2t2t2t2t2t2t2t2t2t2t2t2t2t2
"GSE13159"t"GSE13159:0000000:1216"t"GSM330853"t"GSM329407"t2t1tt2t2t2t2t2t2t2t2t2t2t2t2t2t2t2t2t2t2
"GSE13159"t"GSE13159:0000000:1217"t"GSM330854"t"GSM329407"t2t1tt2t2t2t2t2t2t2t2t2t2t2t2t2t2t2t2t2t2
"GSE13159"t"GSE13159:0000000:1218"t"GSM330855"t"GSM329407"t2t1tt2t2t2t2t2t2t2t2t2t2t2t2t2t2t2t2t2t2
"GSE13159"t"GSE13159:0000000:1219"t"GSM330856"t"GSM329407"t2t1tt2t2t2t2t2t2t2t2t2t2t2t2t2t2t2t2t2t2
"GSE13159"t"GSE13159:0000000:1220"t"GSM330857"t"GSM329407"t2t1tt2t2t2t2t2t2t2t2t2t2t2t2t2t2t2t2t2t2
"GSE13159"t"GSE13159:0000000:1221"t"GSM330858"t"GSM329407"t2t1tt2t2t2t2t2t2t2t2t2t2t2t2t2t2t2t2t2t2
"GSE13159"t"GSE13159:0000000:1222"t"GSM330859"t"GSM329407"t2t1tt2t2t2t2t2t2t2t2t2t2t2t2t2t2t2t2t2t2
"GSE13159"t"GSE13159:0000000:1223"t"GSM330860"t"GSM329407"t2t1tt2t2t2t2t2t2t2t2t2t2t2t2t2t2t2t2t2t2
"GSE13159"t"GSE13159:0000000:1224"t"GSM330861"t"GSM329407"t2t1tt2t2t2t2t2t2t2t2t2t2t2t2t2t2t2t2t2t2
"GSE13159"t"GSE13159:0000000:1225"t"GSM330862"t"GSM329407"t2t1tt2t2t2t2t2t2t2t2t2t2t2t2t2t2t2t2t2t2
"GSE13159"t"GSE13159:0000000:1226"t"GSM330863"t"GSM329407"t2t1tt2t2t2t2t2t2t2t2t2t2t2t2t2t2t2t2t2t2
"GSE13159"t"GSE13159:0000000:1227"t"GSM330864"t"GSM329407"t2t1tt2t2t2t2t2t2t2t2t2t2t2t2t2t2t2t2t2t2
"GSE13159"t"GSE13159:0000000:1228"t"GSM330865"t"GSM329407"t2t1tt2t2t2t2t2t2t2t2t2t2t2t2t2t2t2t2t2t2
"GSE13159"t"GSE13159:0000000:1229"t"GSM330866"t"GSM329407"t2t1tt2t2t2t2t2t2t2t2t2t2t2t2t2t2t2t2t2t2
"GSE13159"t"GSE13159:0000000:1230"t"GSM330867"t"GSM329407"t2t1tt2t2t2t2t2t2t2t2t2t2t2t2t2t2t2t2t2t2
"GSE13159"t"GSE13159:0000000:1231"t"GSM330868"t"GSM329407"t2t1tt2t2t2t2t2t2t2t2t2t2t2t2t2t2t2t2t2t2
"GSE13159"t"GSE13159:0000000:1232"t"GSM330869"t"GSM329407"t2t1tt2t2t2t2t2t2t2t2t2t2t2t2t2t2t2t2t2t2
"GSE13159"t"GSE13159:0000000:1233"t"GSM330870"t"GSM329407"t2t1tt2t2t2t2t2t2t2t2t2t2t2t2t2t2t2t2t2t2
"GSE13159"t"GSE13159:0000000:1234"t"GSM330871"t"GSM329407"t2t1tt2t2t2t2t2t2t2t2t2t2t2t2t2t2t2t2t2t2
"GSE13159"t"GSE13159:0000000:1235"t"GSM330872"t"GSM329407"t2t1tt2t2t2t2t2t2t2t2t2t2t2t2t2t2t2t2t2t2
"GSE13159"t"GSE13159:0000000:1236"t"GSM330873"t"GSM329407"t2t1tt2t2t2t2t2t2t2t2t2t2t2t2t2t2t2t2t2t2
"GSE13159"t"GSE13159:0000000:1237"t"GSM330874"t"GSM329407"t2t1tt2t2t2t2t2t2t2t2t2t2t2t2t2t2t2t2t2t2
"GSE13159"t"GSE13159:0000000:1238"t"GSM330875"t"GSM329407"t2t1tt2t2t2t2t2t2t2t2t2t2t2t2t2t2t2t2t2t2
"GSE13159"t"GSE13159:0000000:1239"t"GSM330876"t"GSM329407"t2t1tt2t2t2t2t2t2t2t2t2t2t2t2t2t2t2t2t2t2
"GSE13159"t"GSE13159:0000000:1240"t"GSM330877"t"GSM329407"t2t1tt2t2t2t2t2t2t2t2t2t2t2t2t2t2t2t2t2t2
"GSE13159"t"GSE13159:0000000:1241"t"GSM330878"t"GSM329407"t2t1tt2t2t2t2t2t2t2t2t2t2t2t2t2t2t2t2t2t2
"GSE13159"t"GSE13159:0000000:1242"t"GSM330879"t"GSM329407"t2t1tt2t2t2t2t2t2t2t2t2t2t2t2t2t2t2t2t2t2
"GSE13159"t"GSE13159:0000000:1243"t"GSM330880"t"GSM329407"t2t1tt2t2t2t2t2t2t2t2t2t2t2t2t2t2t2t2t2t2
"GSE13159"t"GSE13159:0000000:1244"t"GSM330881"t"GSM329407"t2t1tt2t2t2t2t2t2t2t2t2t2t2t2t2t2t2t2t2t2
"GSE13159"t"GSE13159:0000000:1245"t"GSM330882"t"GSM329407"t2t1tt2t2t2t2t2t2t2t2t2t2t2t2t2t2t2t2t2t2
"GSE13159"t"GSE13159:0000000:1246"t"GSM330883"t"GSM329407"t2t1tt2t2t2t2t2t2t2t2t2t2t2t2t2t2t2t2t2t2
"GSE13159"t"GSE13159:0000000:1247"t"GSM330884"t"GSM329407"t2t1tt2t2t2t2t2t2t2t2t2t2t2t2t2t2t2t2t2t2
"GSE13159"t"GSE13159:0000000:1248"t"GSM330885"t"GSM329407"t2t1tt2t2t2t2t2t2t2t2t2t2t2t2t2t2t2t2t2t2
"GSE13159"t"GSE13159:0000000:1249"t"GSM330886"t"GSM329407"t2t1tt2t2t2t2t2t2t2t2t2t2t2t2t2t2t2t2t2t2
"GSE13159"t"GSE13159:0000000:1250"t"GSM330887"t"GSM329407"t2t1tt2t2t2t2t2t2t2t2t2t2t2t2t2t2t2t2t2t2
"GSE13159"t"GSE13159:0000000:1251"t"GSM330888"t"GSM329407"t2t1tt2t2t2t2t2t2t2t2t2t2t2t2t2t2t2t2t2t2
"GSE13159"t"GSE13159:0000000:1252"t"GSM330889"t"GSM329407"t2t1tt2t2t2t2t2t2t2t2t2t2t2t2t2t2t2t2t2t2
"GSE13159"t"GSE13159:0000000:1253"t"GSM330890"t"GSM329407"t2t1tt2t2t2t2t2t2t2t2t2t2t2t2t2t2t2t2t2t2
"GSE13159"t"GSE13159:0000000:1254"t"GSM330891"t"GSM329407"t2t1tt2t2t2t2t2t2t2t2t2t2t2t2t2t2t2t2t2t2
"GSE13159"t"GSE13159:0000000:1255"t"GSM330892"t"GSM329407"t2t1tt2t2t2t2t2t2t2t2t2t2t2t2t2t2t2t2t2t2
"GSE13159"t"GSE13159:0000000:1256"t"GSM330893"t"GSM329407"t2t1tt2t2t2t2t2t2t2t2t2t2t2t2t2t2t2t2t2t2
"GSE13159"t"GSE13159:0000000:1257"t"GSM330894"t"GSM329407"t2t1tt2t2t2t2t2t2t2t2t2t2t2t2t2t2t2t2t2t2
"GSE13159"t"GSE13159:0000000:1258"t"GSM330895"t"GSM329407"t2t1tt2t2t2t2t2t2t2t2t2t2t2t2t2t2t2t2t2t2
"GSE13159"t"GSE13159:0000000:1259"t"GSM330896"t"GSM329407"t2t1tt2t2t2t2t2t2t2t2t2t2t2t2t2t2t2t2t2t2
"GSE13159"t"GSE13159:0000000:1260"t"GSM330897"t"GSM329407"t2t1tt2t2t2t2t2t2t2t2t2t2t2t2t2t2t2t2t2t2
"GSE13159"t"GSE13159:0000000:1261"t"GSM330898"t"GSM329407"t2t1tt2t2t2t2t2t2t2t2t2t2t2t2t2t2t2t2t2t2
"GSE13159"t"GSE13159:0000000:1262"t"GSM330899"t"GSM329407"t2t1tt2t2t2t2t2t2t2t2t2t2t2t2t2t2t2t2t2t2
"GSE13159"t"GSE13159:0000000:1263"t"GSM330900"t"GSM329407"t2t1tt2t2t2t2t2t2t2t2t2t2t2t2t2t2t2t2t2t2
"GSE13159"t"GSE13159:0000000:1264"t"GSM330901"t"GSM329407"t2t1tt2t2t2t2t2t2t2t2t2t2t2t2t2t2t2t2t2t2
"GSE13159"t"GSE13159:0000000:1265"t"GSM330902"t"GSM329407"t2t1tt2t2t2t2t2t2t2t2t2t2t2t2t2t2t2t2t2t2
"GSE13159"t"GSE13159:0000000:1266"t"GSM330903"t"GSM329407"t2t1tt2t2t2t2t2t2t2t2t2t2t2t2t2t2t2t2t2t2
"GSE13159"t"GSE13159:0000000:1267"t"GSM330904"t"GSM329407"t2t1tt2t2t2t2t2t2t2t2t2t2t2t2t2t2t2t2t2t2
"GSE13159"t"GSE13159:0000000:1268"t"GSM330905"t"GSM329407"t2t1tt2t2t2t2t2t2t2t2t2t2t2t2t2t2t2t2t2t2
"GSE13159"t"GSE13159:0000000:1269"t"GSM330906"t"GSM329407"t2t1tt2t2t2t2t2t2t2t2t2t2t2t2t2t2t2t2t2t2
"GSE13159"t"GSE13159:0000000:1270"t"GSM330907"t"GSM329407"t2t1tt2t2t2t2t2t2t2t2t2t2t2t2t2t2t2t2t2t2
"GSE13159"t"GSE13159:0000000:1271"t"GSM330908"t"GSM329407"t2t1tt2t2t2t2t2t2t2t2t2t2t2t2t2t2t2t2t2t2
"GSE13159"t"GSE13159:0000000:1272"t"GSM330909"t"GSM329407"t2t1tt2t2t2t2t2t2t2t2t2t2t2t2t2t2t2t2t2t2
"GSE13159"t"GSE13159:0000000:1273"t"GSM330910"t"GSM329407"t2t1tt2t2t2t2t2t2t2t2t2t2t2t2t2t2t2t2t2t2
"GSE13159"t"GSE13159:0000000:1274"t"GSM330911"t"GSM329407"t2t1tt2t2t2t2t2t2t2t2t2t2t2t2t2t2t2t2t2t2
"GSE13159"t"GSE13159:0000000:1275"t"GSM330912"t"GSM329407"t2t1tt2t2t2t2t2t2t2t2t2t2t2t2t2t2t2t2t2t2
"GSE13159"t"GSE13159:0000000:1276"t"GSM330913"t"GSM329407"t2t1tt2t2t2t2t2t2t2t2t2t2t2t2t2t2t2t2t2t2
"GSE13159"t"GSE13159:0000000:1277"t"GSM330914"t"GSM329407"t2t1tt2t2t2t2t2t2t2t2t2t2t2t2t2t2t2t2t2t2
"GSE13159"t"GSE13159:0000000:1278"t"GSM330915"t"GSM329407"t2t1tt2t2t2t2t2t2t2t2t2t2t2t2t2t2t2t2t2t2
"GSE13159"t"GSE13159:0000000:1279"t"GSM330916"t"GSM329407"t2t1tt2t2t2t2t2t2t2t2t2t2t2t2t2t2t2t2t2t2
"GSE13159"t"GSE13159:0000000:1280"t"GSM330917"t"GSM329407"t2t1tt2t2t2t2t2t2t2t2t2t2t2t2t2t2t2t2t2t2
"GSE13159"t"GSE13159:0000000:1281"t"GSM330918"t"GSM329407"t2t1tt2t2t2t2t2t2t2t2t2t2t2t2t2t2t2t2t2t2
"GSE13159"t"GSE13159:0000000:1282"t"GSM330919"t"GSM329407"t2t1tt2t2t2t2t2t2t2t2t2t2t2t2t2t2t2t2t2t2
"GSE13159"t"GSE13159:0000000:1283"t"GSM330920"t"GSM329407"t2t1tt2t2t2t2t2t2t2t2t2t2t2t2t2t2t2t2t2t2
"GSE13159"t"GSE13159:0000000:1284"t"GSM330921"t"GSM329407"t2t1tt2t2t2t2t2t2t2t2t2t2t2t2t2t2t2t2t2t2
"GSE13159"t"GSE13159:0000000:1285"t"GSM330922"t"GSM329407"t2t1tt2t2t2t2t2t2t2t2t2t2t2t2t2t2t2t2t2t2
"GSE13159"t"GSE13159:0000000:1286"t"GSM330923"t"GSM329407"t2t1tt2t2t2t2t2t2t2t2t2t2t2t2t2t2t2t2t2t2
"GSE13159"t"GSE13159:0000000:1287"t"GSM330924"t"GSM329407"t2t1tt2t2t2t2t2t2t2t2t2t2t2t2t2t2t2t2t2t2
"GSE13159"t"GSE13159:0000000:1288"t"GSM330925"t"GSM329407"t2t1tt2t2t2t2t2t2t2t2t2t2t2t2t2t2t2t2t2t2
"GSE13159"t"GSE13159:0000000:1289"t"GSM330926"t"GSM329407"t2t1tt2t2t2t2t2t2t2t2t2t2t2t2t2t2t2t2t2t2
"GSE13159"t"GSE13159:0000000:1290"t"GSM330927"t"GSM329407"t2t1tt2t2t2t2t2t2t2t2t2t2t2t2t2t2t2t2t2t2
"GSE13159"t"GSE13159:0000000:1291"t"GSM330928"t"GSM329407"t2t1tt2t2t2t2t2t2t2t2t2t2t2t2t2t2t2t2t2t2
"GSE13159"t"GSE13159:0000000:1292"t"GSM330929"t"GSM329407"t2t1tt2t2t2t2t2t2t2t2t2t2t2t2t2t2t2t2t2t2
"GSE13159"t"GSE13159:0000000:1293"t"GSM330930"t"GSM329407"t2t1tt2t2t2t2t2t2t2t2t2t2t2t2t2t2t2t2t2t2
"GSE13159"t"GSE13159:0000000:1294"t"GSM330931"t"GSM329407"t2t1tt2t2t2t2t2t2t2t2t2t2t2t2t2t2t2t2t2t2
"GSE13159"t"GSE13159:0000000:1295"t"GSM330932"t"GSM329407"t2t1tt2t2t2t2t2t2t2t2t2t2t2t2t2t2t2t2t2t2
"GSE13159"t"GSE13159:0000000:1296"t"GSM330933"t"GSM329407"t2t1tt2t2t2t2t2t2t2t2t2t2t2t2t2t2t2t2t2t2
"GSE13159"t"GSE13159:0000000:1297"t"GSM330934"t"GSM329407"t2t1tt2t2t2t2t2t2t2t2t2t2t2t2t2t2t2t2t2t2
"GSE13159"t"GSE13159:0000000:1298"t"GSM330935"t"GSM329407"t2t1tt2t2t2t2t2t2t2t2t2t2t2t2t2t2t2t2t2t2
"GSE13159"t"GSE13159:0000000:1299"t"GSM330936"t"GSM329407"t2t1tt2t2t2t2t2t2t2t2t2t2t2t2t2t2t2t2t2t2
"GSE13159"t"GSE13159:0000000:1300"t"GSM330937"t"GSM329407"t2t1tt2t2t2t2t2t2t2t2t2t2t2t2t2t2t2t2t2t2
"GSE13159"t"GSE13159:0000000:1301"t"GSM330938"t"GSM329407"t2t1tt2t2t2t2t2t2t2t2t2t2t2t2t2t2t2t2t2t2
"GSE13159"t"GSE13159:0000000:1302"t"GSM330939"t"GSM329407"t2t1tt2t2t2t2t2t2t2t2t2t2t2t2t2t2t2t2t2t2
"GSE13159"t"GSE13159:0000000:1303"t"GSM330940"t"GSM329407"t2t1tt2t2t2t2t2t2t2t2t2t2t2t2t2t2t2t2t2t2
"GSE13159"t"GSE13159:0000000:1304"t"GSM330941"t"GSM329407"t2t1tt2t2t2t2t2t2t2t2t2t2t2t2t2t2t2t2t2t2
"GSE13159"t"GSE13159:0000000:1305"t"GSM330942"t"GSM329407"t2t1tt2t2t2t2t2t2t2t2t2t2t2t2t2t2t2t2t2t2
"GSE13159"t"GSE13159:0000000:1306"t"GSM330943"t"GSM329407"t2t1tt2t2t2t2t2t2t2t2t2t2t2t2t2t2t2t2t2t2
"GSE13159"t"GSE13159:0000000:1307"t"GSM330944"t"GSM329407"t2t1tt2t2t2t2t2t2t2t2t2t2t2t2t2t2t2t2t2t2
"GSE13159"t"GSE13159:0000000:1308"t"GSM330945"t"GSM329407"t2t1tt2t2t2t2t2t2t2t2t2t2t2t2t2t2t2t2t2t2
"GSE13159"t"GSE13159:0000000:1309"t"GSM330946"t"GSM329407"t2t1tt2t2t2t2t2t2t2t2t2t2t2t2t2t2t2t2t2t2
"GSE13159"t"GSE13159:0000000:1310"t"GSM330947"t"GSM329407"t2t1tt2t2t2t2t2t2t2t2t2t2t2t2t2t2t2t2t2t2
"GSE13159"t"GSE13159:0000000:1311"t"GSM330948"t"GSM329407"t2t1tt2t2t2t2t2t2t2t2t2t2t2t2t2t2t2t2t2t2
"GSE13159"t"GSE13159:0000000:1312"t"GSM330949"t"GSM329407"t2t1tt2t2t2t2t2t2t2t2t2t2t2t2t2t2t2t2t2t2
"GSE13159"t"GSE13159:0000000:1313"t"GSM330950"t"GSM329407"t2t1tt2t2t2t2t2t2t2t2t2t2t2t2t2t2t2t2t2t2
"GSE13159"t"GSE13159:0000000:1314"t"GSM330951"t"GSM329407"t2t1tt2t2t2t2t2t2t2t2t2t2t2t2t2t2t2t2t2t2
"GSE13159"t"GSE13159:0000000:1315"t"GSM330952"t"GSM329407"t2t1tt2t2t2t2t2t2t2t2t2t2t2t2t2t2t2t2t2t2
"GSE13159"t"GSE13159:0000000:1316"t"GSM330953"t"GSM329407"t2t1tt2t2t2t2t2t2t2t2t2t2t2t2t2t2t2t2t2t2
"GSE13159"t"GSE13159:0000000:1317"t"GSM330954"t"GSM329407"t2t1tt2t2t2t2t2t2t2t2t2t2t2t2t2t2t2t2t2t2
"GSE13159"t"GSE13159:0000000:1318"t"GSM330955"t"GSM329407"t2t1tt2t2t2t2t2t2t2t2t2t2t2t2t2t2t2t2t2t2
"GSE13159"t"GSE13159:0000000:1319"t"GSM330956"t"GSM329407"t2t1tt2t2t2t2t2t2t2t2t2t2t2t2t2t2t2t2t2t2
"GSE13159"t"GSE13159:0000000:1320"t"GSM330957"t"GSM329407"t2t1tt2t2t2t2t2t2t2t2t2t2t2t2t2t2t2t2t2t2
"GSE13159"t"GSE13159:0000000:1321"t"GSM330958"t"GSM329407"t2t1tt2t2t2t2t2t2t2t2t2t2t2t2t2t2t2t2t2t2
"GSE13159"t"GSE13159:0000000:1322"t"GSM330959"t"GSM329407"t2t1tt2t2t2t2t2t2t2t2t2t2t2t2t2t2t2t2t2t2
"GSE13159"t"GSE13159:0000000:1323"t"GSM330960"t"GSM329407"t2t1tt2t2t2t2t2t2t2t2t2t2t2t2t2t2t2t2t2t2
"GSE13159"t"GSE13159:0000000:1324"t"GSM330961"t"GSM329407"t2t1tt2t2t2t2t2t2t2t2t2t2t2t2t2t2t2t2t2t2
"GSE13159"t"GSE13159:0000000:1325"t"GSM330962"t"GSM329407"t2t1tt2t2t2t2t2t2t2t2t2t2t2t2t2t2t2t2t2t2
"GSE13159"t"GSE13159:0000000:1326"t"GSM330963"t"GSM329407"t2t1tt2t2t2t2t2t2t2t2t2t2t2t2t2t2t2t2t2t2
"GSE13159"t"GSE13159:0000000:1327"t"GSM330964"t"GSM329407"t2t1tt2t2t2t2t2t2t2t2t2t2t2t2t2t2t2t2t2t2
"GSE13159"t"GSE13159:0000000:1328"t"GSM330965"t"GSM329407"t2t1tt2t2t2t2t2t2t2t2t2t2t2t2t2t2t2t2t2t2
"GSE13159"t"GSE13159:0000000:1329"t"GSM330966"t"GSM329407"t2t1tt2t2t2t2t2t2t2t2t2t2t2t2t2t2t2t2t2t2
"GSE13159"t"GSE13159:0000000:1330"t"GSM330967"t"GSM329407"t2t1tt2t2t2t2t2t2t2t2t2t2t2t2t2t2t2t2t2t2
"GSE13159"t"GSE13159:0000000:1331"t"GSM330968"t"GSM329407"t2t1tt2t2t2t2t2t2t2t2t2t2t2t2t2t2t2t2t2t2
"GSE13159"t"GSE13159:0000000:1332"t"GSM330969"t"GSM329407"t2t1tt2t2t2t2t2t2t2t2t2t2t2t2t2t2t2t2t2t2
"GSE13159"t"GSE13159:0000000:1333"t"GSM330970"t"GSM329407"t2t1tt2t2t2t2t2t2t2t2t2t2t2t2t2t2t2t2t2t2
"GSE13159"t"GSE13159:0000000:1334"t"GSM330971"t"GSM329407"t2t1tt2t2t2t2t2t2t2t2t2t2t2t2t2t2t2t2t2t2
"GSE13159"t"GSE13159:0000000:1335"t"GSM330972"t"GSM329407"t2t1tt2t2t2t2t2t2t2t2t2t2t2t2t2t2t2t2t2t2
"GSE13159"t"GSE13159:0000000:1336"t"GSM330973"t"GSM329407"t2t1tt2t2t2t2t2t2t2t2t2t2t2t2t2t2t2t2t2t2
"GSE13159"t"GSE13159:0000000:1337"t"GSM330974"t"GSM329407"t2t1tt2t2t2t2t2t2t2t2t2t2t2t2t2t2t2t2t2t2
"GSE13159"t"GSE13159:0000000:1338"t"GSM330975"t"GSM329407"t2t1tt2t2t2t2t2t2t2t2t2t2t2t2t2t2t2t2t2t2
"GSE13159"t"GSE13159:0000000:1339"t"GSM330976"t"GSM329407"t2t1tt2t2t2t2t2t2t2t2t2t2t2t2t2t2t2t2t2t2
"GSE13159"t"GSE13159:0000000:1340"t"GSM330977"t"GSM329407"t2t1tt2t2t2t2t2t2t2t2t2t2t2t2t2t2t2t2t2t2
"GSE13159"t"GSE13159:0000000:1341"t"GSM330978"t"GSM329407"t2t1tt2t2t2t2t2t2t2t2t2t2t2t2t2t2t2t2t2t2
"GSE13159"t"GSE13159:0000000:1342"t"GSM330979"t"GSM329407"t2t1tt2t2t2t2t2t2t2t2t2t2t2t2t2t2t2t2t2t2
"GSE13159"t"GSE13159:0000000:1343"t"GSM330980"t"GSM329407"t2t1tt2t2t2t2t2t2t2t2t2t2t2t2t2t2t2t2t2t2
"GSE13159"t"GSE13159:0000000:1344"t"GSM330981"t"GSM329407"t2t1tt2t2t2t2t2t2t2t2t2t2t2t2t2t2t2t2t2t2
"GSE13159"t"GSE13159:0000000:1345"t"GSM330982"t"GSM329407"t2t1tt2t2t2t2t2t2t2t2t2t2t2t2t2t2t2t2t2t2
"GSE13159"t"GSE13159:0000000:1346"t"GSM330983"t"GSM329407"t2t1tt2t2t2t2t2t2t2t2t2t2t2t2t2t2t2t2t2t2
"GSE13159"t"GSE13159:0000000:1347"t"GSM330984"t"GSM329407"t2t1tt2t2t2t2t2t2t2t2t2t2t2t2t2t2t2t2t2t2
"GSE13159"t"GSE13159:0000000:1348"t"GSM330985"t"GSM329407"t2t1tt2t2t2t2t2t2t2t2t2t2t2t2t2t2t2t2t2t2
"GSE13159"t"GSE13159:0000000:1349"t"GSM330986"t"GSM329407"t2t1tt2t2t2t2t2t2t2t2t2t2t2t2t2t2t2t2t2t2
"GSE13159"t"GSE13159:0000000:1350"t"GSM330987"t"GSM329407"t2t1tt2t2t2t2t2t2t2t2t2t2t2t2t2t2t2t2t2t2
"GSE13159"t"GSE13159:0000000:1351"t"GSM330988"t"GSM329407"t2t1tt2t2t2t2t2t2t2t2t2t2t2t2t2t2t2t2t2t2
"GSE13159"t"GSE13159:0000000:1352"t"GSM330989"t"GSM329407"t2t1tt2t2t2t2t2t2t2t2t2t2t2t2t2t2t2t2t2t2
"GSE13159"t"GSE13159:0000000:1353"t"GSM330990"t"GSM329407"t2t1tt2t2t2t2t2t2t2t2t2t2t2t2t2t2t2t2t2t2
"GSE13159"t"GSE13159:0000000:1354"t"GSM330991"t"GSM329407"t2t1tt2t2t2t2t2t2t2t2t2t2t2t2t2t2t2t2t2t2
"GSE13159"t"GSE13159:0000000:1355"t"GSM330992"t"GSM329407"t2t1tt2t2t2t2t2t2t2t2t2t2t2t2t2t2t2t2t2t2
"GSE13159"t"GSE13159:0000000:1356"t"GSM330993"t"GSM329407"t2t1tt2t2t2t2t2t2t2t2t2t2t2t2t2t2t2t2t2t2
"GSE13159"t"GSE13159:0000000:1357"t"GSM330994"t"GSM329407"t2t1tt2t2t2t2t2t2t2t2t2t2t2t2t2t2t2t2t2t2
"GSE13159"t"GSE13159:0000000:1358"t"GSM330995"t"GSM329407"t2t1tt2t2t2t2t2t2t2t2t2t2t2t2t2t2t2t2t2t2
"GSE13159"t"GSE13159:0000000:1359"t"GSM330996"t"GSM329407"t2t1tt2t2t2t2t2t2t2t2t2t2t2t2t2t2t2t2t2t2
"GSE13159"t"GSE13159:0000000:1360"t"GSM330997"t"GSM329407"t2t1tt2t2t2t2t2t2t2t2t2t2t2t2t2t2t2t2t2t2
"GSE13159"t"GSE13159:0000000:1361"t"GSM330998"t"GSM329407"t2t1tt2t2t2t2t2t2t2t2t2t2t2t2t2t2t2t2t2t2
"GSE13159"t"GSE13159:0000000:1362"t"GSM330999"t"GSM329407"t2t1tt2t2t2t2t2t2t2t2t2t2t2t2t2t2t2t2t2t2
"GSE13159"t"GSE13159:0000000:1363"t"GSM331000"t"GSM329407"t2t1tt2t2t2t2t2t2t2t2t2t2t2t2t2t2t2t2t2t2
"GSE13159"t"GSE13159:0000000:1364"t"GSM331001"t"GSM329407"t2t1tt2t2t2t2t2t2t2t2t2t2t2t2t2t2t2t2t2t2
"GSE13159"t"GSE13159:0000000:1365"t"GSM331002"t"GSM329407"t2t1tt2t2t2t2t2t2t2t2t2t2t2t2t2t2t2t2t2t2
"GSE13159"t"GSE13159:0000000:1366"t"GSM331003"t"GSM329407"t2t1tt2t2t2t2t2t2t2t2t2t2t2t2t2t2t2t2t2t2
"GSE13159"t"GSE13159:0000000:1367"t"GSM331004"t"GSM329407"t2t1tt2t2t2t2t2t2t2t2t2t2t2t2t2t2t2t2t2t2
"GSE13159"t"GSE13159:0000000:1368"t"GSM331005"t"GSM329407"t2t1tt2t2t2t2t2t2t2t2t2t2t2t2t2t2t2t2t2t2
"GSE13159"t"GSE13159:0000000:1369"t"GSM331006"t"GSM329407"t2t1tt2t2t2t2t2t2t2t2t2t2t2t2t2t2t2t2t2t2
"GSE13159"t"GSE13159:0000000:1370"t"GSM331007"t"GSM329407"t2t1tt2t2t2t2t2t2t2t2t2t2t2t2t2t2t2t2t2t2
"GSE13159"t"GSE13159:0000000:1371"t"GSM331008"t"GSM329407"t2t1tt2t2t2t2t2t2t2t2t2t2t2t2t2t2t2t2t2t2
"GSE13159"t"GSE13159:0000000:1372"t"GSM331009"t"GSM329407"t2t1tt2t2t2t2t2t2t2t2t2t2t2t2t2t2t2t2t2t2
"GSE13159"t"GSE13159:0000000:1373"t"GSM331010"t"GSM329407"t2t1tt2t2t2t2t2t2t2t2t2t2t2t2t2t2t2t2t2t2
"GSE13159"t"GSE13159:0000000:1374"t"GSM331011"t"GSM329407"t2t1tt2t2t2t2t2t2t2t2t2t2t2t2t2t2t2t2t2t2
"GSE13159"t"GSE13159:0000000:1375"t"GSM331012"t"GSM329407"t2t1tt2t2t2t2t2t2t2t2t2t2t2t2t2t2t2t2t2t2
"GSE13159"t"GSE13159:0000000:1376"t"GSM331013"t"GSM329407"t2t1tt2t2t2t2t2t2t2t2t2t2t2t2t2t2t2t2t2t2
"GSE13159"t"GSE13159:0000000:1377"t"GSM331014"t"GSM329407"t2t1tt2t2t2t2t2t2t2t2t2t2t2t2t2t2t2t2t2t2
"GSE13159"t"GSE13159:0000000:1378"t"GSM331015"t"GSM329407"t2t1tt2t2t2t2t2t2t2t2t2t2t2t2t2t2t2t2t2t2
"GSE13159"t"GSE13159:0000000:1379"t"GSM331016"t"GSM329407"t2t1tt2t2t2t2t2t2t2t2t2t2t2t2t2t2t2t2t2t2
"GSE13159"t"GSE13159:0000000:1380"t"GSM331017"t"GSM329407"t2t1tt2t2t2t2t2t2t2t2t2t2t2t2t2t2t2t2t2t2
"GSE13159"t"GSE13159:0000000:1381"t"GSM331018"t"GSM329407"t2t1tt2t2t2t2t2t2t2t2t2t2t2t2t2t2t2t2t2t2
"GSE13159"t"GSE13159:0000000:1382"t"GSM331019"t"GSM329407"t2t1tt2t2t2t2t2t2t2t2t2t2t2t2t2t2t2t2t2t2
"GSE13159"t"GSE13159:0000000:1383"t"GSM331020"t"GSM329407"t2t1tt2t2t2t2t2t2t2t2t2t2t2t2t2t2t2t2t2t2
"GSE13159"t"GSE13159:0000000:1384"t"GSM331021"t"GSM329407"t2t1tt2t2t2t2t2t2t2t2t2t2t2t2t2t2t2t2t2t2
"GSE13159"t"GSE13159:0000000:1385"t"GSM331022"t"GSM329407"t2t1tt2t2t2t2t2t2t2t2t2t2t2t2t2t2t2t2t2t2
"GSE13159"t"GSE13159:0000000:1386"t"GSM331023"t"GSM329407"t2t1tt2t2t2t2t2t2t2t2t2t2t2t2t2t2t2t2t2t2
"GSE13159"t"GSE13159:0000000:1387"t"GSM331024"t"GSM329407"t2t1tt2t2t2t2t2t2t2t2t2t2t2t2t2t2t2t2t2t2
"GSE13159"t"GSE13159:0000000:1388"t"GSM331025"t"GSM329407"t2t1tt2t2t2t2t2t2t2t2t2t2t2t2t2t2t2t2t2t2
"GSE13159"t"GSE13159:0000000:1389"t"GSM331026"t"GSM329407"t2t1tt2t2t2t2t2t2t2t2t2t2t2t2t2t2t2t2t2t2
"GSE13159"t"GSE13159:0000000:1390"t"GSM331027"t"GSM329407"t2t1tt2t2t2t2t2t2t2t2t2t2t2t2t2t2t2t2t2t2
"GSE13159"t"GSE13159:0000000:1391"t"GSM331028"t"GSM329407"t2t1tt2t2t2t2t2t2t2t2t2t2t2t2t2t2t2t2t2t2
"GSE13159"t"GSE13159:0000000:1392"t"GSM331029"t"GSM329407"t2t1tt2t2t2t2t2t2t2t2t2t2t2t2t2t2t2t2t2t2
"GSE13159"t"GSE13159:0000000:1393"t"GSM331030"t"GSM329407"t2t1tt2t2t2t2t2t2t2t2t2t2t2t2t2t2t2t2t2t2
"GSE13159"t"GSE13159:0000000:1394"t"GSM331031"t"GSM329407"t2t1tt2t2t2t2t2t2t2t2t2t2t2t2t2t2t2t2t2t2
"GSE13159"t"GSE13159:0000000:1395"t"GSM331032"t"GSM329407"t2t1tt2t2t2t2t2t2t2t2t2t2t2t2t2t2t2t2t2t2
"GSE13159"t"GSE13159:0000000:1396"t"GSM331033"t"GSM329407"t2t1tt2t2t2t2t2t2t2t2t2t2t2t2t2t2t2t2t2t2
"GSE13159"t"GSE13159:0000000:1397"t"GSM331034"t"GSM329407"t2t1tt2t2t2t2t2t2t2t2t2t2t2t2t2t2t2t2t2t2
"GSE13159"t"GSE13159:0000000:1398"t"GSM331035"t"GSM329407"t2t1tt2t2t2t2t2t2t2t2t2t2t2t2t2t2t2t2t2t2
"GSE13159"t"GSE13159:0000000:1399"t"GSM331036"t"GSM329407"t2t1tt2t2t2t2t2t2t2t2t2t2t2t2t2t2t2t2t2t2
"GSE13159"t"GSE13159:0000000:1400"t"GSM331037"t"GSM329407"t2t1tt2t2t2t2t2t2t2t2t2t2t2t2t2t2t2t2t2t2
"GSE13159"t"GSE13159:0000000:1401"t"GSM331038"t"GSM329407"t2t1tt2t2t2t2t2t2t2t2t2t2t2t2t2t2t2t2t2t2
"GSE13159"t"GSE13159:0000000:1402"t"GSM331039"t"GSM329407"t2t1tt2t2t2t2t2t2t2t2t2t2t2t2t2t2t2t2t2t2
"GSE13159"t"GSE13159:0000000:1403"t"GSM331040"t"GSM329407"t2t1tt2t2t2t2t2t2t2t2t2t2t2t2t2t2t2t2t2t2
"GSE13159"t"GSE13159:0000000:1404"t"GSM331041"t"GSM329407"t2t1tt2t2t2t2t2t2t2t2t2t2t2t2t2t2t2t2t2t2
"GSE13159"t"GSE13159:0000000:1405"t"GSM331042"t"GSM329407"t2t1tt2t2t2t2t2t2t2t2t2t2t2t2t2t2t2t2t2t2
"GSE13159"t"GSE13159:0000000:1406"t"GSM331043"t"GSM329407"t2t1tt2t2t2t2t2t2t2t2t2t2t2t2t2t2t2t2t2t2
"GSE13159"t"GSE13159:0000000:1407"t"GSM331044"t"GSM329407"t2t1tt2t2t2t2t2t2t2t2t2t2t2t2t2t2t2t2t2t2
"GSE13159"t"GSE13159:0000000:1408"t"GSM331045"t"GSM329407"t2t1tt2t2t2t2t2t2t2t2t2t2t2t2t2t2t2t2t2t2
"GSE13159"t"GSE13159:0000000:1409"t"GSM331046"t"GSM329407"t2t1tt2t2t2t2t2t2t2t2t2t2t2t2t2t2t2t2t2t2
"GSE13159"t"GSE13159:0000000:1410"t"GSM331047"t"GSM329407"t2t1tt2t2t2t2t2t2t2t2t2t2t2t2t2t2t2t2t2t2
"GSE13159"t"GSE13159:0000000:1411"t"GSM331048"t"GSM329407"t2t1tt2t2t2t2t2t2t2t2t2t2t2t2t2t2t2t2t2t2
"GSE13159"t"GSE13159:0000000:1412"t"GSM331049"t"GSM329407"t2t1tt2t2t2t2t2t2t2t2t2t2t2t2t2t2t2t2t2t2
"GSE13159"t"GSE13159:0000000:1413"t"GSM331050"t"GSM329407"t2t1tt2t2t2t2t2t2t2t2t2t2t2t2t2t2t2t2t2t2
"GSE13159"t"GSE13159:0000000:1414"t"GSM331051"t"GSM329407"t2t1tt2t2t2t2t2t2t2t2t2t2t2t2t2t2t2t2t2t2
"GSE13159"t"GSE13159:0000000:1415"t"GSM331052"t"GSM329407"t2t1tt2t2t2t2t2t2t2t2t2t2t2t2t2t2t2t2t2t2
"GSE13159"t"GSE13159:0000000:1416"t"GSM331053"t"GSM329407"t2t1tt2t2t2t2t2t2t2t2t2t2t2t2t2t2t2t2t2t2
"GSE13159"t"GSE13159:0000000:1417"t"GSM331054"t"GSM329407"t2t1tt2t2t2t2t2t2t2t2t2t2t2t2t2t2t2t2t2t2
"GSE13159"t"GSE13159:0000000:1418"t"GSM331055"t"GSM329407"t2t1tt2t2t2t2t2t2t2t2t2t2t2t2t2t2t2t2t2t2
"GSE13159"t"GSE13159:0000000:1419"t"GSM331056"t"GSM329407"t2t1tt2t2t2t2t2t2t2t2t2t2t2t2t2t2t2t2t2t2
"GSE13159"t"GSE13159:0000000:1420"t"GSM331057"t"GSM329407"t2t1tt2t2t2t2t2t2t2t2t2t2t2t2t2t2t2t2t2t2
"GSE13159"t"GSE13159:0000000:1421"t"GSM331058"t"GSM329407"t2t1tt2t2t2t2t2t2t2t2t2t2t2t2t2t2t2t2t2t2
"GSE13159"t"GSE13159:0000000:1422"t"GSM331059"t"GSM329407"t2t1tt2t2t2t2t2t2t2t2t2t2t2t2t2t2t2t2t2t2
"GSE13159"t"GSE13159:0000000:1423"t"GSM331060"t"GSM329407"t2t1tt2t2t2t2t2t2t2t2t2t2t2t2t2t2t2t2t2t2
"GSE13159"t"GSE13159:0000000:1424"t"GSM331061"t"GSM329407"t2t1tt2t2t2t2t2t2t2t2t2t2t2t2t2t2t2t2t2t2
"GSE13159"t"GSE13159:0000000:1425"t"GSM331062"t"GSM329407"t2t1tt2t2t2t2t2t2t2t2t2t2t2t2t2t2t2t2t2t2
"GSE13159"t"GSE13159:0000000:1426"t"GSM331063"t"GSM329407"t2t1tt2t2t2t2t2t2t2t2t2t2t2t2t2t2t2t2t2t2
"GSE13159"t"GSE13159:0000000:1427"t"GSM331064"t"GSM329407"t2t1tt2t2t2t2t2t2t2t2t2t2t2t2t2t2t2t2t2t2
"GSE13159"t"GSE13159:0000000:1428"t"GSM331065"t"GSM329407"t2t1tt2t2t2t2t2t2t2t2t2t2t2t2t2t2t2t2t2t2
"GSE13159"t"GSE13159:0000000:1429"t"GSM331066"t"GSM329407"t2t1tt2t2t2t2t2t2t2t2t2t2t2t2t2t2t2t2t2t2
"GSE13159"t"GSE13159:0000000:1430"t"GSM331067"t"GSM329407"t2t1tt2t2t2t2t2t2t2t2t2t2t2t2t2t2t2t2t2t2
"GSE13159"t"GSE13159:0000000:1431"t"GSM331068"t"GSM329407"t2t1tt2t2t2t2t2t2t2t2t2t2t2t2t2t2t2t2t2t2
"GSE13159"t"GSE13159:0000000:1432"t"GSM331069"t"GSM329407"t2t1tt2t2t2t2t2t2t2t2t2t2t2t2t2t2t2t2t2t2
"GSE13159"t"GSE13159:0000000:1433"t"GSM331070"t"GSM329407"t2t1tt2t2t2t2t2t2t2t2t2t2t2t2t2t2t2t2t2t2
"GSE13159"t"GSE13159:0000000:1434"t"GSM331071"t"GSM329407"t2t1tt2t2t2t2t2t2t2t2t2t2t2t2t2t2t2t2t2t2
"GSE13159"t"GSE13159:0000000:1435"t"GSM331072"t"GSM329407"t2t1tt2t2t2t2t2t2t2t2t2t2t2t2t2t2t2t2t2t2
"GSE13159"t"GSE13159:0000000:1436"t"GSM331073"t"GSM329407"t2t1tt2t2t2t2t2t2t2t2t2t2t2t2t2t2t2t2t2t2
"GSE13159"t"GSE13159:0000000:1437"t"GSM331074"t"GSM329407"t2t1tt2t2t2t2t2t2t2t2t2t2t2t2t2t2t2t2t2t2
"GSE13159"t"GSE13159:0000000:1438"t"GSM331075"t"GSM329407"t2t1tt2t2t2t2t2t2t2t2t2t2t2t2t2t2t2t2t2t2
"GSE13159"t"GSE13159:0000000:1439"t"GSM331076"t"GSM329407"t2t1tt2t2t2t2t2t2t2t2t2t2t2t2t2t2t2t2t2t2
"GSE13159"t"GSE13159:0000000:1440"t"GSM331077"t"GSM329407"t2t1tt2t2t2t2t2t2t2t2t2t2t2t2t2t2t2t2t2t2
"GSE13159"t"GSE13159:0000000:1441"t"GSM331078"t"GSM329407"t2t1tt2t2t2t2t2t2t2t2t2t2t2t2t2t2t2t2t2t2
"GSE13159"t"GSE13159:0000000:1442"t"GSM331079"t"GSM329407"t2t1tt2t2t2t2t2t2t2t2t2t2t2t2t2t2t2t2t2t2
"GSE13159"t"GSE13159:0000000:1443"t"GSM331080"t"GSM329407"t2t1tt2t2t2t2t2t2t2t2t2t2t2t2t2t2t2t2t2t2
"GSE13159"t"GSE13159:0000000:1444"t"GSM331081"t"GSM329407"t2t1tt2t2t2t2t2t2t2t2t2t2t2t2t2t2t2t2t2t2
"GSE13159"t"GSE13159:0000000:1445"t"GSM331082"t"GSM329407"t2t1tt2t2t2t2t2t2t2t2t2t2t2t2t2t2t2t2t2t2
"GSE13159"t"GSE13159:0000000:1446"t"GSM331083"t"GSM329407"t2t1tt2t2t2t2t2t2t2t2t2t2t2t2t2t2t2t2t2t2
"GSE13159"t"GSE13159:0000000:1447"t"GSM331084"t"GSM329407"t2t1tt2t2t2t2t2t2t2t2t2t2t2t2t2t2t2t2t2t2
"GSE13159"t"GSE13159:0000000:1448"t"GSM331085"t"GSM329407"t2t1tt2t2t2t2t2t2t2t2t2t2t2t2t2t2t2t2t2t2
"GSE13159"t"GSE13159:0000000:1449"t"GSM331086"t"GSM329407"t2t1tt2t2t2t2t2t2t2t2t2t2t2t2t2t2t2t2t2t2
"GSE13159"t"GSE13159:0000000:1450"t"GSM331087"t"GSM329407"t2t1tt2t2t2t2t2t2t2t2t2t2t2t2t2t2t2t2t2t2
"GSE13159"t"GSE13159:0000000:1451"t"GSM331088"t"GSM329407"t2t1tt2t2t2t2t2t2t2t2t2t2t2t2t2t2t2t2t2t2
"GSE13159"t"GSE13159:0000000:1452"t"GSM331089"t"GSM329407"t2t1tt2t2t2t2t2t2t2t2t2t2t2t2t2t2t2t2t2t2
"GSE13159"t"GSE13159:0000000:1453"t"GSM331090"t"GSM329407"t2t1tt2t2t2t2t2t2t2t2t2t2t2t2t2t2t2t2t2t2
"GSE13159"t"GSE13159:0000000:1454"t"GSM331091"t"GSM329407"t2t1tt2t2t2t2t2t2t2t2t2t2t2t2t2t2t2t2t2t2
"GSE13159"t"GSE13159:0000000:1455"t"GSM331092"t"GSM329407"t2t1tt2t2t2t2t2t2t2t2t2t2t2t2t2t2t2t2t2t2
"GSE13159"t"GSE13159:0000000:1456"t"GSM331093"t"GSM329407"t2t1tt2t2t2t2t2t2t2t2t2t2t2t2t2t2t2t2t2t2
"GSE13159"t"GSE13159:0000000:1457"t"GSM331094"t"GSM329407"t2t1tt2t2t2t2t2t2t2t2t2t2t2t2t2t2t2t2t2t2
"GSE13159"t"GSE13159:0000000:1458"t"GSM331095"t"GSM329407"t2t1tt2t2t2t2t2t2t2t2t2t2t2t2t2t2t2t2t2t2
"GSE13159"t"GSE13159:0000000:1459"t"GSM331096"t"GSM329407"t2t1tt2t2t2t2t2t2t2t2t2t2t2t2t2t2t2t2t2t2
"GSE13159"t"GSE13159:0000000:1460"t"GSM331097"t"GSM329407"t2t1tt2t2t2t2t2t2t2t2t2t2t2t2t2t2t2t2t2t2
"GSE13159"t"GSE13159:0000000:1461"t"GSM331098"t"GSM329407"t2t1tt2t2t2t2t2t2t2t2t2t2t2t2t2t2t2t2t2t2
"GSE13159"t"GSE13159:0000000:1462"t"GSM331099"t"GSM329407"t2t1tt2t2t2t2t2t2t2t2t2t2t2t2t2t2t2t2t2t2
"GSE13159"t"GSE13159:0000000:1463"t"GSM331100"t"GSM329407"t2t1tt2t2t2t2t2t2t2t2t2t2t2t2t2t2t2t2t2t2
"GSE13159"t"GSE13159:0000000:1464"t"GSM331101"t"GSM329407"t2t1tt2t2t2t2t2t2t2t2t2t2t2t2t2t2t2t2t2t2
"GSE13159"t"GSE13159:0000000:1465"t"GSM331102"t"GSM329407"t2t1tt2t2t2t2t2t2t2t2t2t2t2t2t2t2t2t2t2t2
"GSE13159"t"GSE13159:0000000:1466"t"GSM331103"t"GSM329407"t2t1tt2t2t2t2t2t2t2t2t2t2t2t2t2t2t2t2t2t2
"GSE13159"t"GSE13159:0000000:1467"t"GSM331104"t"GSM329407"t2t1tt2t2t2t2t2t2t2t2t2t2t2t2t2t2t2t2t2t2
"GSE13159"t"GSE13159:0000000:1468"t"GSM331105"t"GSM329407"t2t1tt2t2t2t2t2t2t2t2t2t2t2t2t2t2t2t2t2t2
"GSE13159"t"GSE13159:0000000:1469"t"GSM331106"t"GSM329407"t2t1tt2t2t2t2t2t2t2t2t2t2t2t2t2t2t2t2t2t2
"GSE13159"t"GSE13159:0000000:1470"t"GSM331107"t"GSM329407"t2t1tt2t2t2t2t2t2t2t2t2t2t2t2t2t2t2t2t2t2
"GSE13159"t"GSE13159:0000000:1471"t"GSM331108"t"GSM329407"t2t1tt2t2t2t2t2t2t2t2t2t2t2t2t2t2t2t2t2t2
"GSE13159"t"GSE13159:0000000:1472"t"GSM331109"t"GSM329407"t2t1tt2t2t2t2t2t2t2t2t2t2t2t2t2t2t2t2t2t2
"GSE13159"t"GSE13159:0000000:1473"t"GSM331110"t"GSM329407"t2t1tt2t2t2t2t2t2t2t2t2t2t2t2t2t2t2t2t2t2
"GSE13159"t"GSE13159:0000000:1474"t"GSM331111"t"GSM329407"t2t1tt2t2t2t2t2t2t2t2t2t2t2t2t2t2t2t2t2t2
"GSE13159"t"GSE13159:0000000:1475"t"GSM331112"t"GSM329407"t2t1tt2t2t2t2t2t2t2t2t2t2t2t2t2t2t2t2t2t2
"GSE13159"t"GSE13159:0000000:1476"t"GSM331113"t"GSM329407"t2t1tt2t2t2t2t2t2t2t2t2t2t2t2t2t2t2t2t2t2
"GSE13159"t"GSE13159:0000000:1477"t"GSM331114"t"GSM329407"t2t1tt2t2t2t2t2t2t2t2t2t2t2t2t2t2t2t2t2t2
"GSE13159"t"GSE13159:0000000:1478"t"GSM331115"t"GSM329407"t2t1tt2t2t2t2t2t2t2t2t2t2t2t2t2t2t2t2t2t2
"GSE13159"t"GSE13159:0000000:1479"t"GSM331116"t"GSM329407"t2t1tt2t2t2t2t2t2t2t2t2t2t2t2t2t2t2t2t2t2
"GSE13159"t"GSE13159:0000000:1480"t"GSM331117"t"GSM329407"t2t1tt2t2t2t2t2t2t2t2t2t2t2t2t2t2t2t2t2t2
"GSE13159"t"GSE13159:0000000:1481"t"GSM331118"t"GSM329407"t2t1tt2t2t2t2t2t2t2t2t2t2t2t2t2t2t2t2t2t2
"GSE13159"t"GSE13159:0000000:1482"t"GSM331119"t"GSM329407"t2t1tt2t2t2t2t2t2t2t2t2t2t2t2t2t2t2t2t2t2
"GSE13159"t"GSE13159:0000000:1483"t"GSM331120"t"GSM329407"t2t1tt2t2t2t2t2t2t2t2t2t2t2t2t2t2t2t2t2t2
"GSE13159"t"GSE13159:0000000:1484"t"GSM331121"t"GSM329407"t2t1tt2t2t2t2t2t2t2t2t2t2t2t2t2t2t2t2t2t2
"GSE13159"t"GSE13159:0000000:1485"t"GSM331122"t"GSM329407"t2t1tt2t2t2t2t2t2t2t2t2t2t2t2t2t2t2t2t2t2
"GSE13159"t"GSE13159:0000000:1486"t"GSM331123"t"GSM329407"t2t1tt2t2t2t2t2t2t2t2t2t2t2t2t2t2t2t2t2t2
"GSE13159"t"GSE13159:0000000:1487"t"GSM331124"t"GSM329407"t2t1tt2t2t2t2t2t2t2t2t2t2t2t2t2t2t2t2t2t2
"GSE13159"t"GSE13159:0000000:1488"t"GSM331125"t"GSM329407"t2t1tt2t2t2t2t2t2t2t2t2t2t2t2t2t2t2t2t2t2
"GSE13159"t"GSE13159:0000000:1489"t"GSM331126"t"GSM329407"t2t1tt2t2t2t2t2t2t2t2t2t2t2t2t2t2t2t2t2t2
"GSE13159"t"GSE13159:0000000:1490"t"GSM331127"t"GSM329407"t2t1tt2t2t2t2t2t2t2t2t2t2t2t2t2t2t2t2t2t2
"GSE13159"t"GSE13159:0000000:1491"t"GSM331128"t"GSM329407"t2t1tt2t2t2t2t2t2t2t2t2t2t2t2t2t2t2t2t2t2
"GSE13159"t"GSE13159:0000000:1492"t"GSM331129"t"GSM329407"t2t1tt2t2t2t2t2t2t2t2t2t2t2t2t2t2t2t2t2t2
"GSE13159"t"GSE13159:0000000:1493"t"GSM331130"t"GSM329407"t2t1tt2t2t2t2t2t2t2t2t2t2t2t2t2t2t2t2t2t2
"GSE13159"t"GSE13159:0000000:1494"t"GSM331131"t"GSM329407"t2t1tt2t2t2t2t2t2t2t2t2t2t2t2t2t2t2t2t2t2
"GSE13159"t"GSE13159:0000000:1495"t"GSM331132"t"GSM329407"t2t1tt2t2t2t2t2t2t2t2t2t2t2t2t2t2t2t2t2t2
"GSE13159"t"GSE13159:0000000:1496"t"GSM331133"t"GSM329407"t2t1tt2t2t2t2t2t2t2t2t2t2t2t2t2t2t2t2t2t2
"GSE13159"t"GSE13159:0000000:1497"t"GSM331134"t"GSM329407"t2t1tt2t2t2t2t2t2t2t2t2t2t2t2t2t2t2t2t2t2
"GSE13159"t"GSE13159:0000000:1498"t"GSM331135"t"GSM329407"t2t1tt2t2t2t2t2t2t2t2t2t2t2t2t2t2t2t2t2t2
"GSE13159"t"GSE13159:0000000:1499"t"GSM331136"t"GSM329407"t2t1tt2t2t2t2t2t2t2t2t2t2t2t2t2t2t2t2t2t2
"GSE13159"t"GSE13159:0000000:1500"t"GSM331137"t"GSM329407"t2t1tt2t2t2t2t2t2t2t2t2t2t2t2t2t2t2t2t2t2
"GSE13159"t"GSE13159:0000000:1501"t"GSM331138"t"GSM329407"t2t1tt2t2t2t2t2t2t2t2t2t2t2t2t2t2t2t2t2t2
"GSE13159"t"GSE13159:0000000:1502"t"GSM331139"t"GSM329407"t2t1tt2t2t2t2t2t2t2t2t2t2t2t2t2t2t2t2t2t2
"GSE13159"t"GSE13159:0000000:1503"t"GSM331140"t"GSM329407"t2t1tt2t2t2t2t2t2t2t2t2t2t2t2t2t2t2t2t2t2
"GSE13159"t"GSE13159:0000000:1504"t"GSM331141"t"GSM329407"t2t1tt2t2t2t2t2t2t2t2t2t2t2t2t2t2t2t2t2t2
"GSE13159"t"GSE13159:0000000:1505"t"GSM331142"t"GSM329407"t2t1tt2t2t2t2t2t2t2t2t2t2t2t2t2t2t2t2t2t2
"GSE13159"t"GSE13159:0000000:1506"t"GSM331143"t"GSM329407"t2t1tt2t2t2t2t2t2t2t2t2t2t2t2t2t2t2t2t2t2
"GSE13159"t"GSE13159:0000000:1507"t"GSM331144"t"GSM329407"t2t1tt2t2t2t2t2t2t2t2t2t2t2t2t2t2t2t2t2t2
"GSE13159"t"GSE13159:0000000:1508"t"GSM331145"t"GSM329407"t2t1tt2t2t2t2t2t2t2t2t2t2t2t2t2t2t2t2t2t2
"GSE13159"t"GSE13159:0000000:1509"t"GSM331146"t"GSM329407"t2t1tt2t2t2t2t2t2t2t2t2t2t2t2t2t2t2t2t2t2
"GSE13159"t"GSE13159:0000000:1510"t"GSM331147"t"GSM329407"t2t1tt2t2t2t2t2t2t2t2t2t2t2t2t2t2t2t2t2t2
"GSE13159"t"GSE13159:0000000:1511"t"GSM331148"t"GSM329407"t2t1tt2t2t2t2t2t2t2t2t2t2t2t2t2t2t2t2t2t2
"GSE13159"t"GSE13159:0000000:1512"t"GSM331149"t"GSM329407"t2t1tt2t2t2t2t2t2t2t2t2t2t2t2t2t2t2t2t2t2
"GSE13159"t"GSE13159:0000000:1513"t"GSM331150"t"GSM329407"t2t1tt2t2t2t2t2t2t2t2t2t2t2t2t2t2t2t2t2t2
"GSE13159"t"GSE13159:0000000:1514"t"GSM331151"t"GSM329407"t2t1tt2t2t2t2t2t2t2t2t2t2t2t2t2t2t2t2t2t2
"GSE13159"t"GSE13159:0000000:1515"t"GSM331152"t"GSM329407"t2t1tt2t2t2t2t2t2t2t2t2t2t2t2t2t2t2t2t2t2
"GSE13159"t"GSE13159:0000000:1516"t"GSM331153"t"GSM329407"t2t1tt2t2t2t2t2t2t2t2t2t2t2t2t2t2t2t2t2t2
"GSE13159"t"GSE13159:0000000:1517"t"GSM331154"t"GSM329407"t2t1tt2t2t2t2t2t2t2t2t2t2t2t2t2t2t2t2t2t2
"GSE13159"t"GSE13159:0000000:1518"t"GSM331155"t"GSM329407"t2t1tt2t2t2t2t2t2t2t2t2t2t2t2t2t2t2t2t2t2
"GSE13159"t"GSE13159:0000000:1519"t"GSM331156"t"GSM329407"t2t1tt2t2t2t2t2t2t2t2t2t2t2t2t2t2t2t2t2t2
"GSE13159"t"GSE13159:0000000:1520"t"GSM331157"t"GSM329407"t2t1tt2t2t2t2t2t2t2t2t2t2t2t2t2t2t2t2t2t2
"GSE13159"t"GSE13159:0000000:1521"t"GSM331158"t"GSM329407"t2t1tt2t2t2t2t2t2t2t2t2t2t2t2t2t2t2t2t2t2
"GSE13159"t"GSE13159:0000000:1522"t"GSM331159"t"GSM329407"t2t1tt2t2t2t2t2t2t2t2t2t2t2t2t2t2t2t2t2t2
"GSE13159"t"GSE13159:0000000:1523"t"GSM331160"t"GSM329407"t2t1tt2t2t2t2t2t2t2t2t2t2t2t2t2t2t2t2t2t2
"GSE13159"t"GSE13159:0000000:1524"t"GSM331161"t"GSM329407"t2t1tt2t2t2t2t2t2t2t2t2t2t2t2t2t2t2t2t2t2
"GSE13159"t"GSE13159:0000000:1525"t"GSM331162"t"GSM329407"t2t1tt2t2t2t2t2t2t2t2t2t2t2t2t2t2t2t2t2t2
"GSE13159"t"GSE13159:0000000:1526"t"GSM331163"t"GSM329407"t2t1tt2t2t2t2t2t2t2t2t2t2t2t2t2t2t2t2t2t2
"GSE13159"t"GSE13159:0000000:1527"t"GSM331164"t"GSM329407"t2t1tt2t2t2t2t2t2t2t2t2t2t2t2t2t2t2t2t2t2
"GSE13159"t"GSE13159:0000000:1528"t"GSM331165"t"GSM329407"t2t1tt2t2t2t2t2t2t2t2t2t2t2t2t2t2t2t2t2t2
"GSE13159"t"GSE13159:0000000:1529"t"GSM331166"t"GSM329407"t2t1tt2t2t2t2t2t2t2t2t2t2t2t2t2t2t2t2t2t2
"GSE13159"t"GSE13159:0000000:1530"t"GSM331167"t"GSM329407"t2t1tt2t2t2t2t2t2t2t2t2t2t2t2t2t2t2t2t2t2
"GSE13159"t"GSE13159:0000000:1531"t"GSM331168"t"GSM329407"t2t1tt2t2t2t2t2t2t2t2t2t2t2t2t2t2t2t2t2t2
"GSE13159"t"GSE13159:0000000:1532"t"GSM331169"t"GSM329407"t2t1tt2t2t2t2t2t2t2t2t2t2t2t2t2t2t2t2t2t2
"GSE13159"t"GSE13159:0000000:1533"t"GSM331170"t"GSM329407"t2t1tt2t2t2t2t2t2t2t2t2t2t2t2t2t2t2t2t2t2
"GSE13159"t"GSE13159:0000000:1534"t"GSM331171"t"GSM329407"t2t1tt2t2t2t2t2t2t2t2t2t2t2t2t2t2t2t2t2t2
"GSE13159"t"GSE13159:0000000:1535"t"GSM331172"t"GSM329407"t2t1tt2t2t2t2t2t2t2t2t2t2t2t2t2t2t2t2t2t2
"GSE13159"t"GSE13159:0000000:1536"t"GSM331173"t"GSM329407"t2t1tt2t2t2t2t2t2t2t2t2t2t2t2t2t2t2t2t2t2
"GSE13159"t"GSE13159:0000000:1537"t"GSM331174"t"GSM329407"t2t1tt2t2t2t2t2t2t2t2t2t2t2t2t2t2t2t2t2t2
"GSE13159"t"GSE13159:0000000:1538"t"GSM331175"t"GSM329407"t2t1tt2t2t2t2t2t2t2t2t2t2t2t2t2t2t2t2t2t2
"GSE13159"t"GSE13159:0000000:1539"t"GSM331176"t"GSM329407"t2t1tt2t2t2t2t2t2t2t2t2t2t2t2t2t2t2t2t2t2
"GSE13159"t"GSE13159:0000000:1540"t"GSM331177"t"GSM329407"t2t1tt2t2t2t2t2t2t2t2t2t2t2t2t2t2t2t2t2t2
"GSE13159"t"GSE13159:0000000:1541"t"GSM331178"t"GSM329407"t2t1tt2t2t2t2t2t2t2t2t2t2t2t2t2t2t2t2t2t2
"GSE13159"t"GSE13159:0000000:1542"t"GSM331179"t"GSM329407"t2t1tt2t2t2t2t2t2t2t2t2t2t2t2t2t2t2t2t2t2
"GSE13159"t"GSE13159:0000000:1543"t"GSM331180"t"GSM329407"t2t1tt2t2t2t2t2t2t2t2t2t2t2t2t2t2t2t2t2t2
"GSE13159"t"GSE13159:0000000:1544"t"GSM331181"t"GSM329407"t2t1tt2t2t2t2t2t2t2t2t2t2t2t2t2t2t2t2t2t2
"GSE13159"t"GSE13159:0000000:1545"t"GSM331182"t"GSM329407"t2t1tt2t2t2t2t2t2t2t2t2t2t2t2t2t2t2t2t2t2
"GSE13159"t"GSE13159:0000000:1546"t"GSM331183"t"GSM329407"t2t1tt2t2t2t2t2t2t2t2t2t2t2t2t2t2t2t2t2t2
"GSE13159"t"GSE13159:0000000:1547"t"GSM331184"t"GSM329407"t2t1tt2t2t2t2t2t2t2t2t2t2t2t2t2t2t2t2t2t2
"GSE13159"t"GSE13159:0000000:1548"t"GSM331185"t"GSM329407"t2t1tt2t2t2t2t2t2t2t2t2t2t2t2t2t2t2t2t2t2
"GSE13159"t"GSE13159:0000000:1549"t"GSM331186"t"GSM329407"t2t1tt2t2t2t2t2t2t2t2t2t2t2t2t2t2t2t2t2t2
"GSE13159"t"GSE13159:0000000:1550"t"GSM331187"t"GSM329407"t2t1tt2t2t2t2t2t2t2t2t2t2t2t2t2t2t2t2t2t2
"GSE13159"t"GSE13159:0000000:1551"t"GSM331188"t"GSM329407"t2t1tt2t2t2t2t2t2t2t2t2t2t2t2t2t2t2t2t2t2
"GSE13159"t"GSE13159:0000000:1552"t"GSM331189"t"GSM329407"t2t1tt2t2t2t2t2t2t2t2t2t2t2t2t2t2t2t2t2t2
"GSE13159"t"GSE13159:0000000:1553"t"GSM331190"t"GSM329407"t2t1tt2t2t2t2t2t2t2t2t2t2t2t2t2t2t2t2t2t2
"GSE13159"t"GSE13159:0000000:1554"t"GSM331191"t"GSM329407"t2t1tt2t2t2t2t2t2t2t2t2t2t2t2t2t2t2t2t2t2
"GSE13159"t"GSE13159:0000000:1555"t"GSM331192"t"GSM329407"t2t1tt2t2t2t2t2t2t2t2t2t2t2t2t2t2t2t2t2t2
"GSE13159"t"GSE13159:0000000:1556"t"GSM331193"t"GSM329407"t2t1tt2t2t2t2t2t2t2t2t2t2t2t2t2t2t2t2t2t2
"GSE13159"t"GSE13159:0000000:1557"t"GSM331194"t"GSM329407"t2t1tt2t2t2t2t2t2t2t2t2t2t2t2t2t2t2t2t2t2
"GSE13159"t"GSE13159:0000000:1558"t"GSM331195"t"GSM329407"t2t1tt2t2t2t2t2t2t2t2t2t2t2t2t2t2t2t2t2t2
"GSE13159"t"GSE13159:0000000:1559"t"GSM331196"t"GSM329407"t2t1tt2t2t2t2t2t2t2t2t2t2t2t2t2t2t2t2t2t2
"GSE13159"t"GSE13159:0000000:1560"t"GSM331197"t"GSM329407"t2t1tt2t2t2t2t2t2t2t2t2t2t2t2t2t2t2t2t2t2
"GSE13159"t"GSE13159:0000000:1561"t"GSM331198"t"GSM329407"t2t1tt2t2t2t2t2t2t2t2t2t2t2t2t2t2t2t2t2t2
"GSE13159"t"GSE13159:0000000:1562"t"GSM331199"t"GSM329407"t2t1tt2t2t2t2t2t2t2t2t2t2t2t2t2t2t2t2t2t2
"GSE13159"t"GSE13159:0000000:1563"t"GSM331200"t"GSM329407"t2t1tt2t2t2t2t2t2t2t2t2t2t2t2t2t2t2t2t2t2
"GSE13159"t"GSE13159:0000000:1564"t"GSM331201"t"GSM329407"t2t1tt2t2t2t2t2t2t2t2t2t2t2t2t2t2t2t2t2t2
"GSE13159"t"GSE13159:0000000:1565"t"GSM331202"t"GSM329407"t2t1tt2t2t2t2t2t2t2t2t2t2t2t2t2t2t2t2t2t2
"GSE13159"t"GSE13159:0000000:1566"t"GSM331203"t"GSM329407"t2t1tt2t2t2t2t2t2t2t2t2t2t2t2t2t2t2t2t2t2
"GSE13159"t"GSE13159:0000000:1567"t"GSM331204"t"GSM329407"t2t1tt2t2t2t2t2t2t2t2t2t2t2t2t2t2t2t2t2t2
"GSE13159"t"GSE13159:0000000:1568"t"GSM331205"t"GSM329407"t2t1tt2t2t2t2t2t2t2t2t2t2t2t2t2t2t2t2t2t2
"GSE13159"t"GSE13159:0000000:1569"t"GSM331206"t"GSM329407"t2t1tt2t2t2t2t2t2t2t2t2t2t2t2t2t2t2t2t2t2
"GSE13159"t"GSE13159:0000000:1570"t"GSM331207"t"GSM329407"t2t1tt2t2t2t2t2t2t2t2t2t2t2t2t2t2t2t2t2t2
"GSE13159"t"GSE13159:0000000:1571"t"GSM331208"t"GSM329407"t2t1tt2t2t2t2t2t2t2t2t2t2t2t2t2t2t2t2t2t2
"GSE13159"t"GSE13159:0000000:1572"t"GSM331209"t"GSM329407"t2t1tt2t2t2t2t2t2t2t2t2t2t2t2t2t2t2t2t2t2
"GSE13159"t"GSE13159:0000000:1573"t"GSM331210"t"GSM329407"t2t1tt2t2t2t2t2t2t2t2t2t2t2t2t2t2t2t2t2t2
"GSE13159"t"GSE13159:0000000:1574"t"GSM331211"t"GSM329407"t2t1tt2t2t2t2t2t2t2t2t2t2t2t2t2t2t2t2t2t2
"GSE13159"t"GSE13159:0000000:1575"t"GSM331212"t"GSM329407"t2t1tt2t2t2t2t2t2t2t2t2t2t2t2t2t2t2t2t2t2
"GSE13159"t"GSE13159:0000000:1576"t"GSM331213"t"GSM329407"t2t1tt2t2t2t2t2t2t2t2t2t2t2t2t2t2t2t2t2t2
"GSE13159"t"GSE13159:0000000:1577"t"GSM331214"t"GSM329407"t2t1tt2t2t2t2t2t2t2t2t2t2t2t2t2t2t2t2t2t2
"GSE13159"t"GSE13159:0000000:1578"t"GSM331215"t"GSM329407"t2t1tt2t2t2t2t2t2t2t2t2t2t2t2t2t2t2t2t2t2
"GSE13159"t"GSE13159:0000000:1579"t"GSM331216"t"GSM329407"t2t1tt2t2t2t2t2t2t2t2t2t2t2t2t2t2t2t2t2t2
"GSE13159"t"GSE13159:0000000:1580"t"GSM331217"t"GSM329407"t2t1tt2t2t2t2t2t2t2t2t2t2t2t2t2t2t2t2t2t2
"GSE13159"t"GSE13159:0000000:1581"t"GSM331218"t"GSM329407"t2t1tt2t2t2t2t2t2t2t2t2t2t2t2t2t2t2t2t2t2
"GSE13159"t"GSE13159:0000000:1582"t"GSM331219"t"GSM329407"t2t1tt2t2t2t2t2t2t2t2t2t2t2t2t2t2t2t2t2t2
"GSE13159"t"GSE13159:0000000:1583"t"GSM331220"t"GSM329407"t2t1tt2t2t2t2t2t2t2t2t2t2t2t2t2t2t2t2t2t2
"GSE13159"t"GSE13159:0000000:1584"t"GSM331221"t"GSM329407"t2t1tt2t2t2t2t2t2t2t2t2t2t2t2t2t2t2t2t2t2
"GSE13159"t"GSE13159:0000000:1585"t"GSM331222"t"GSM329407"t2t1tt2t2t2t2t2t2t2t2t2t2t2t2t2t2t2t2t2t2
"GSE13159"t"GSE13159:0000000:1586"t"GSM331223"t"GSM329407"t2t1tt2t2t2t2t2t2t2t2t2t2t2t2t2t2t2t2t2t2
"GSE13159"t"GSE13159:0000000:1587"t"GSM331224"t"GSM329407"t2t1tt2t2t2t2t2t2t2t2t2t2t2t2t2t2t2t2t2t2
"GSE13159"t"GSE13159:0000000:1588"t"GSM331225"t"GSM329407"t2t1tt2t2t2t2t2t2t2t2t2t2t2t2t2t2t2t2t2t2
"GSE13159"t"GSE13159:0000000:1589"t"GSM331226"t"GSM329407"t2t1tt2t2t2t2t2t2t2t2t2t2t2t2t2t2t2t2t2t2
"GSE13159"t"GSE13159:0000000:1590"t"GSM331227"t"GSM329407"t2t1tt2t2t2t2t2t2t2t2t2t2t2t2t2t2t2t2t2t2
"GSE13159"t"GSE13159:0000000:1591"t"GSM331228"t"GSM329407"t2t1tt2t2t2t2t2t2t2t2t2t2t2t2t2t2t2t2t2t2
"GSE13159"t"GSE13159:0000000:1592"t"GSM331229"t"GSM329407"t2t1tt2t2t2t2t2t2t2t2t2t2t2t2t2t2t2t2t2t2
"GSE13159"t"GSE13159:0000000:1593"t"GSM331230"t"GSM329407"t2t1tt2t2t2t2t2t2t2t2t2t2t2t2t2t2t2t2t2t2
"GSE13159"t"GSE13159:0000000:1594"t"GSM331231"t"GSM329407"t2t1tt2t2t2t2t2t2t2t2t2t2t2t2t2t2t2t2t2t2
"GSE13159"t"GSE13159:0000000:1595"t"GSM331232"t"GSM329407"t2t1tt2t2t2t2t2t2t2t2t2t2t2t2t2t2t2t2t2t2
"GSE13159"t"GSE13159:0000000:1596"t"GSM331233"t"GSM329407"t2t1tt2t2t2t2t2t2t2t2t2t2t2t2t2t2t2t2t2t2
"GSE13159"t"GSE13159:0000000:1597"t"GSM331234"t"GSM329407"t2t1tt2t2t2t2t2t2t2t2t2t2t2t2t2t2t2t2t2t2
"GSE13159"t"GSE13159:0000000:1598"t"GSM331235"t"GSM329407"t2t1tt2t2t2t2t2t2t2t2t2t2t2t2t2t2t2t2t2t2
"GSE13159"t"GSE13159:0000000:1599"t"GSM331236"t"GSM329407"t2t1tt2t2t2t2t2t2t2t2t2t2t2t2t2t2t2t2t2t2
"GSE13159"t"GSE13159:0000000:1600"t"GSM331237"t"GSM329407"t2t1tt2t2t2t2t2t2t2t2t2t2t2t2t2t2t2t2t2t2
"GSE13159"t"GSE13159:0000000:1601"t"GSM331238"t"GSM329407"t2t1tt2t2t2t2t2t2t2t2t2t2t2t2t2t2t2t2t2t2
"GSE13159"t"GSE13159:0000000:1602"t"GSM331239"t"GSM329407"t2t1tt2t2t2t2t2t2t2t2t2t2t2t2t2t2t2t2t2t2
"GSE13159"t"GSE13159:0000000:1603"t"GSM331240"t"GSM329407"t2t1tt2t2t2t2t2t2t2t2t2t2t2t2t2t2t2t2t2t2
"GSE13159"t"GSE13159:0000000:1604"t"GSM331241"t"GSM329407"t2t1tt2t2t2t2t2t2t2t2t2t2t2t2t2t2t2t2t2t2
"GSE13159"t"GSE13159:0000000:1605"t"GSM331242"t"GSM329407"t2t1tt2t2t2t2t2t2t2t2t2t2t2t2t2t2t2t2t2t2
"GSE13159"t"GSE13159:0000000:1606"t"GSM331243"t"GSM329407"t2t1tt2t2t2t2t2t2t2t2t2t2t2t2t2t2t2t2t2t2
"GSE13159"t"GSE13159:0000000:1607"t"GSM331244"t"GSM329407"t2t1tt2t2t2t2t2t2t2t2t2t2t2t2t2t2t2t2t2t2
"GSE13159"t"GSE13159:0000000:1608"t"GSM331245"t"GSM329407"t2t1tt2t2t2t2t2t2t2t2t2t2t2t2t2t2t2t2t2t2
"GSE13159"t"GSE13159:0000000:1609"t"GSM331246"t"GSM329407"t2t1tt2t2t2t2t2t2t2t2t2t2t2t2t2t2t2t2t2t2
"GSE13159"t"GSE13159:0000000:1610"t"GSM331247"t"GSM329407"t2t1tt2t2t2t2t2t2t2t2t2t2t2t2t2t2t2t2t2t2
"GSE13159"t"GSE13159:0000000:1611"t"GSM331248"t"GSM329407"t2t1tt2t2t2t2t2t2t2t2t2t2t2t2t2t2t2t2t2t2
"GSE13159"t"GSE13159:0000000:1612"t"GSM331249"t"GSM329407"t2t1tt2t2t2t2t2t2t2t2t2t2t2t2t2t2t2t2t2t2
"GSE13159"t"GSE13159:0000000:1613"t"GSM331250"t"GSM329407"t2t1tt2t2t2t2t2t2t2t2t2t2t2t2t2t2t2t2t2t2
"GSE13159"t"GSE13159:0000000:1614"t"GSM331251"t"GSM329407"t2t1tt2t2t2t2t2t2t2t2t2t2t2t2t2t2t2t2t2t2
"GSE13159"t"GSE13159:0000000:1615"t"GSM331252"t"GSM329407"t2t1tt2t2t2t2t2t2t2t2t2t2t2t2t2t2t2t2t2t2
"GSE13159"t"GSE13159:0000000:1616"t"GSM331253"t"GSM329407"t2t1tt2t2t2t2t2t2t2t2t2t2t2t2t2t2t2t2t2t2
"GSE13159"t"GSE13159:0000000:1617"t"GSM331254"t"GSM329407"t2t1tt2t2t2t2t2t2t2t2t2t2t2t2t2t2t2t2t2t2
"GSE13159"t"GSE13159:0000000:1618"t"GSM331255"t"GSM329407"t2t1tt2t2t2t2t2t2t2t2t2t2t2t2t2t2t2t2t2t2
"GSE13159"t"GSE13159:0000000:1619"t"GSM331256"t"GSM329407"t2t1tt2t2t2t2t2t2t2t2t2t2t2t2t2t2t2t2t2t2
"GSE13159"t"GSE13159:0000000:1620"t"GSM331257"t"GSM329407"t2t1tt2t2t2t2t2t2t2t2t2t2t2t2t2t2t2t2t2t2
"GSE13159"t"GSE13159:0000000:1621"t"GSM331258"t"GSM329407"t2t1tt2t2t2t2t2t2t2t2t2t2t2t2t2t2t2t2t2t2
"GSE13159"t"GSE13159:0000000:1622"t"GSM331259"t"GSM329407"t2t1tt2t2t2t2t2t2t2t2t2t2t2t2t2t2t2t2t2t2
"GSE13159"t"GSE13159:0000000:1623"t"GSM331260"t"GSM329407"t2t1tt2t2t2t2t2t2t2t2t2t2t2t2t2t2t2t2t2t2
"GSE13159"t"GSE13159:0000000:1624"t"GSM331261"t"GSM329407"t2t1tt2t2t2t2t2t2t2t2t2t2t2t2t2t2t2t2t2t2
"GSE13159"t"GSE13159:0000000:1625"t"GSM331262"t"GSM329407"t2t1tt2t2t2t2t2t2t2t2t2t2t2t2t2t2t2t2t2t2
"GSE13159"t"GSE13159:0000000:1626"t"GSM331263"t"GSM329407"t2t1tt2t2t2t2t2t2t2t2t2t2t2t2t2t2t2t2t2t2
"GSE13159"t"GSE13159:0000000:1627"t"GSM331264"t"GSM329407"t2t1tt2t2t2t2t2t2t2t2t2t2t2t2t2t2t2t2t2t2
"GSE13159"t"GSE13159:0000000:1628"t"GSM331265"t"GSM329407"t2t1tt2t2t2t2t2t2t2t2t2t2t2t2t2t2t2t2t2t2
"GSE13159"t"GSE13159:0000000:1629"t"GSM331266"t"GSM329407"t2t1tt2t2t2t2t2t2t2t2t2t2t2t2t2t2t2t2t2t2
"GSE13159"t"GSE13159:0000000:1630"t"GSM331267"t"GSM329407"t2t1tt2t2t2t2t2t2t2t2t2t2t2t2t2t2t2t2t2t2
"GSE13159"t"GSE13159:0000000:1631"t"GSM331268"t"GSM329407"t2t1tt2t2t2t2t2t2t2t2t2t2t2t2t2t2t2t2t2t2
"GSE13159"t"GSE13159:0000000:1632"t"GSM331269"t"GSM329407"t2t1tt2t2t2t2t2t2t2t2t2t2t2t2t2t2t2t2t2t2
"GSE13159"t"GSE13159:0000000:1633"t"GSM331270"t"GSM329407"t2t1tt2t2t2t2t2t2t2t2t2t2t2t2t2t2t2t2t2t2
"GSE13159"t"GSE13159:0000000:1634"t"GSM331271"t"GSM329407"t2t1tt2t2t2t2t2t2t2t2t2t2t2t2t2t2t2t2t2t2
"GSE13159"t"GSE13159:0000000:1635"t"GSM331272"t"GSM329407"t2t1tt2t2t2t2t2t2t2t2t2t2t2t2t2t2t2t2t2t2
"GSE13159"t"GSE13159:0000000:1636"t"GSM331273"t"GSM329407"t2t1tt2t2t2t2t2t2t2t2t2t2t2t2t2t2t2t2t2t2
"GSE13159"t"GSE13159:0000000:1637"t"GSM331274"t"GSM329407"t2t1tt2t2t2t2t2t2t2t2t2t2t2t2t2t2t2t2t2t2
"GSE13159"t"GSE13159:0000000:1638"t"GSM331275"t"GSM329407"t2t1tt2t2t2t2t2t2t2t2t2t2t2t2t2t2t2t2t2t2
"GSE13159"t"GSE13159:0000000:1639"t"GSM331276"t"GSM329407"t2t1tt2t2t2t2t2t2t2t2t2t2t2t2t2t2t2t2t2t2
"GSE13159"t"GSE13159:0000000:1640"t"GSM331277"t"GSM329407"t2t1tt2t2t2t2t2t2t2t2t2t2t2t2t2t2t2t2t2t2
"GSE13159"t"GSE13159:0000000:1641"t"GSM331278"t"GSM329407"t2t1tt2t2t2t2t2t2t2t2t2t2t2t2t2t2t2t2t2t2
"GSE13159"t"GSE13159:0000000:1642"t"GSM331279"t"GSM329407"t2t1tt2t2t2t2t2t2t2t2t2t2t2t2t2t2t2t2t2t2
"GSE13159"t"GSE13159:0000000:1643"t"GSM331280"t"GSM329407"t2t1tt2t2t2t2t2t2t2t2t2t2t2t2t2t2t2t2t2t2
"GSE13159"t"GSE13159:0000000:1644"t"GSM331281"t"GSM329407"t2t1tt2t2t2t2t2t2t2t2t2t2t2t2t2t2t2t2t2t2
"GSE13159"t"GSE13159:0000000:1645"t"GSM331282"t"GSM329407"t2t1tt2t2t2t2t2t2t2t2t2t2t2t2t2t2t2t2t2t2
"GSE13159"t"GSE13159:0000000:1646"t"GSM331283"t"GSM329407"t2t1tt2t2t2t2t2t2t2t2t2t2t2t2t2t2t2t2t2t2
"GSE13159"t"GSE13159:0000000:1647"t"GSM331284"t"GSM329407"t2t1tt2t2t2t2t2t2t2t2t2t2t2t2t2t2t2t2t2t2
"GSE13159"t"GSE13159:0000000:1648"t"GSM331285"t"GSM329407"t2t1tt2t2t2t2t2t2t2t2t2t2t2t2t2t2t2t2t2t2
"GSE13159"t"GSE13159:0000000:1649"t"GSM331286"t"GSM329407"t2t1tt2t2t2t2t2t2t2t2t2t2t2t2t2t2t2t2t2t2
"GSE13159"t"GSE13159:0000000:1650"t"GSM331287"t"GSM329407"t2t1tt2t2t2t2t2t2t2t2t2t2t2t2t2t2t2t2t2t2
"GSE13159"t"GSE13159:0000000:1651"t"GSM331288"t"GSM329407"t2t1tt2t2t2t2t2t2t2t2t2t2t2t2t2t2t2t2t2t2
"GSE13159"t"GSE13159:0000000:1652"t"GSM331289"t"GSM329407"t2t1tt2t2t2t2t2t2t2t2t2t2t2t2t2t2t2t2t2t2
"GSE13159"t"GSE13159:0000000:1653"t"GSM331290"t"GSM329407"t2t1tt2t2t2t2t2t2t2t2t2t2t2t2t2t2t2t2t2t2
"GSE13159"t"GSE13159:0000000:1654"t"GSM331291"t"GSM329407"t2t1tt2t2t2t2t2t2t2t2t2t2t2t2t2t2t2t2t2t2
"GSE13159"t"GSE13159:0000000:1655"t"GSM331292"t"GSM329407"t2t1tt2t2t2t2t2t2t2t2t2t2t2t2t2t2t2t2t2t2
"GSE13159"t"GSE13159:0000000:1656"t"GSM331293"t"GSM329407"t2t1tt2t2t2t2t2t2t2t2t2t2t2t2t2t2t2t2t2t2
"GSE13159"t"GSE13159:0000000:1657"t"GSM331294"t"GSM329407"t2t1tt2t2t2t2t2t2t2t2t2t2t2t2t2t2t2t2t2t2
"GSE13159"t"GSE13159:0000000:1658"t"GSM331295"t"GSM329407"t2t1tt2t2t2t2t2t2t2t2t2t2t2t2t2t2t2t2t2t2
"GSE13159"t"GSE13159:0000000:1659"t"GSM331296"t"GSM329407"t2t1tt2t2t2t2t2t2t2t2t2t2t2t2t2t2t2t2t2t2
"GSE13159"t"GSE13159:0000000:1660"t"GSM331297"t"GSM329407"t2t1tt2t2t2t2t2t2t2t2t2t2t2t2t2t2t2t2t2t2
"GSE13159"t"GSE13159:0000000:1661"t"GSM331298"t"GSM329407"t2t1tt2t2t2t2t2t2t2t2t2t2t2t2t2t2t2t2t2t2
"GSE13159"t"GSE13159:0000000:1662"t"GSM331299"t"GSM329407"t2t1tt2t2t2t2t2t2t2t2t2t2t2t2t2t2t2t2t2t2
"GSE13159"t"GSE13159:0000000:1663"t"GSM331300"t"GSM329407"t2t1tt2t2t2t2t2t2t2t2t2t2t2t2t2t2t2t2t2t2
"GSE13159"t"GSE13159:0000000:1664"t"GSM331301"t"GSM329407"t2t1tt2t2t2t2t2t2t2t2t2t2t2t2t2t2t2t2t2t2
"GSE13159"t"GSE13159:0000000:1665"t"GSM331302"t"GSM329407"t2t1tt2t2t2t2t2t2t2t2t2t2t2t2t2t2t2t2t2t2
"GSE13159"t"GSE13159:0000000:1666"t"GSM331303"t"GSM329407"t2t1tt2t2t2t2t2t2t2t2t2t2t2t2t2t2t2t2t2t2
"GSE13159"t"GSE13159:0000000:1667"t"GSM331304"t"GSM329407"t2t1tt2t2t2t2t2t2t2t2t2t2t2t2t2t2t2t2t2t2
"GSE13159"t"GSE13159:0000000:1668"t"GSM331305"t"GSM329407"t2t1tt2t2t2t2t2t2t2t2t2t2t2t2t2t2t2t2t2t2
"GSE13159"t"GSE13159:0000000:1669"t"GSM331306"t"GSM329407"t2t1tt2t2t2t2t2t2t2t2t2t2t2t2t2t2t2t2t2t2
"GSE13159"t"GSE13159:0000000:1670"t"GSM331307"t"GSM329407"t2t1tt2t2t2t2t2t2t2t2t2t2t2t2t2t2t2t2t2t2
"GSE13159"t"GSE13159:0000000:1671"t"GSM331308"t"GSM329407"t2t1tt2t2t2t2t2t2t2t2t2t2t2t2t2t2t2t2t2t2
"GSE13159"t"GSE13159:0000000:1672"t"GSM331309"t"GSM329407"t2t1tt2t2t2t2t2t2t2t2t2t2t2t2t2t2t2t2t2t2
"GSE13159"t"GSE13159:0000000:1673"t"GSM331310"t"GSM329407"t2t1tt2t2t2t2t2t2t2t2t2t2t2t2t2t2t2t2t2t2
"GSE13159"t"GSE13159:0000000:1674"t"GSM331311"t"GSM329407"t2t1tt2t2t2t2t2t2t2t2t2t2t2t2t2t2t2t2t2t2
"GSE13159"t"GSE13159:0000000:1675"t"GSM331312"t"GSM329407"t2t1tt2t2t2t2t2t2t2t2t2t2t2t2t2t2t2t2t2t2
"GSE13159"t"GSE13159:0000000:1676"t"GSM331313"t"GSM329407"t2t1tt2t2t2t2t2t2t2t2t2t2t2t2t2t2t2t2t2t2
"GSE13159"t"GSE13159:0000000:1677"t"GSM331314"t"GSM329407"t2t1tt2t2t2t2t2t2t2t2t2t2t2t2t2t2t2t2t2t2
"GSE13159"t"GSE13159:0000000:1678"t"GSM331315"t"GSM329407"t2t1tt2t2t2t2t2t2t2t2t2t2t2t2t2t2t2t2t2t2
"GSE13159"t"GSE13159:0000000:1679"t"GSM331316"t"GSM329407"t2t1tt2t2t2t2t2t2t2t2t2t2t2t2t2t2t2t2t2t2
"GSE13159"t"GSE13159:0000000:1680"t"GSM331317"t"GSM329407"t2t1tt2t2t2t2t2t2t2t2t2t2t2t2t2t2t2t2t2t2
"GSE13159"t"GSE13159:0000000:1681"t"GSM331318"t"GSM329407"t2t1tt2t2t2t2t2t2t2t2t2t2t2t2t2t2t2t2t2t2
"GSE13159"t"GSE13159:0000000:1682"t"GSM331319"t"GSM329407"t2t1tt2t2t2t2t2t2t2t2t2t2t2t2t2t2t2t2t2t2
"GSE13159"t"GSE13159:0000000:1683"t"GSM331320"t"GSM329407"t2t1tt2t2t2t2t2t2t2t2t2t2t2t2t2t2t2t2t2t2
"GSE13159"t"GSE13159:0000000:1684"t"GSM331321"t"GSM329407"t2t1tt2t2t2t2t2t2t2t2t2t2t2t2t2t2t2t2t2t2
"GSE13159"t"GSE13159:0000000:1685"t"GSM331322"t"GSM329407"t2t1tt2t2t2t2t2t2t2t2t2t2t2t2t2t2t2t2t2t2
"GSE13159"t"GSE13159:0000000:1686"t"GSM331323"t"GSM329407"t2t1tt2t2t2t2t2t2t2t2t2t2t2t2t2t2t2t2t2t2
"GSE13159"t"GSE13159:0000000:1687"t"GSM331324"t"GSM329407"t2t1tt2t2t2t2t2t2t2t2t2t2t2t2t2t2t2t2t2t2
"GSE13159"t"GSE13159:0000000:1688"t"GSM331325"t"GSM329407"t2t1tt2t2t2t2t2t2t2t2t2t2t2t2t2t2t2t2t2t2
"GSE13159"t"GSE13159:0000000:1689"t"GSM331326"t"GSM329407"t2t1tt2t2t2t2t2t2t2t2t2t2t2t2t2t2t2t2t2t2
"GSE13159"t"GSE13159:0000000:1690"t"GSM331327"t"GSM329407"t2t1tt2t2t2t2t2t2t2t2t2t2t2t2t2t2t2t2t2t2
"GSE13159"t"GSE13159:0000000:1691"t"GSM331328"t"GSM329407"t2t1tt2t2t2t2t2t2t2t2t2t2t2t2t2t2t2t2t2t2
"GSE13159"t"GSE13159:0000000:1692"t"GSM331329"t"GSM329407"t2t1tt2t2t2t2t2t2t2t2t2t2t2t2t2t2t2t2t2t2
"GSE13159"t"GSE13159:0000000:1693"t"GSM331330"t"GSM329407"t2t1tt2t2t2t2t2t2t2t2t2t2t2t2t2t2t2t2t2t2
"GSE13159"t"GSE13159:0000000:1694"t"GSM331331"t"GSM329407"t2t1tt2t2t2t2t2t2t2t2t2t2t2t2t2t2t2t2t2t2
"GSE13159"t"GSE13159:0000000:1695"t"GSM331332"t"GSM329407"t2t1tt2t2t2t2t2t2t2t2t2t2t2t2t2t2t2t2t2t2
"GSE13159"t"GSE13159:0000000:1696"t"GSM331333"t"GSM329407"t2t1tt2t2t2t2t2t2t2t2t2t2t2t2t2t2t2t2t2t2
"GSE13159"t"GSE13159:0000000:1697"t"GSM331334"t"GSM329407"t2t1tt2t2t2t2t2t2t2t2t2t2t2t2t2t2t2t2t2t2
"GSE13159"t"GSE13159:0000000:1698"t"GSM331335"t"GSM329407"t2t1tt2t2t2t2t2t2t2t2t2t2t2t2t2t2t2t2t2t2
"GSE13159"t"GSE13159:0000000:1699"t"GSM331336"t"GSM329407"t2t1tt2t2t2t2t2t2t2t2t2t2t2t2t2t2t2t2t2t2
"GSE13159"t"GSE13159:0000000:1700"t"GSM331337"t"GSM329407"t2t1tt2t2t2t2t2t2t2t2t2t2t2t2t2t2t2t2t2t2
"GSE13159"t"GSE13159:0000000:1701"t"GSM331338"t"GSM329407"t2t1tt2t2t2t2t2t2t2t2t2t2t2t2t2t2t2t2t2t2
"GSE13159"t"GSE13159:0000000:1702"t"GSM331339"t"GSM329407"t2t1tt2t2t2t2t2t2t2t2t2t2t2t2t2t2t2t2t2t2
"GSE13159"t"GSE13159:0000000:1703"t"GSM331340"t"GSM329407"t2t1tt2t2t2t2t2t2t2t2t2t2t2t2t2t2t2t2t2t2
"GSE13159"t"GSE13159:0000000:1704"t"GSM331341"t"GSM329407"t2t1tt2t2t2t2t2t2t2t2t2t2t2t2t2t2t2t2t2t2
"GSE13159"t"GSE13159:0000000:1705"t"GSM331342"t"GSM329407"t2t1tt2t2t2t2t2t2t2t2t2t2t2t2t2t2t2t2t2t2
"GSE13159"t"GSE13159:0000000:1706"t"GSM331343"t"GSM329407"t2t1tt2t2t2t2t2t2t2t2t2t2t2t2t2t2t2t2t2t2
"GSE13159"t"GSE13159:0000000:1707"t"GSM331344"t"GSM329407"t2t1tt2t2t2t2t2t2t2t2t2t2t2t2t2t2t2t2t2t2
"GSE13159"t"GSE13159:0000000:1708"t"GSM331345"t"GSM329407"t2t1tt2t2t2t2t2t2t2t2t2t2t2t2t2t2t2t2t2t2
"GSE13159"t"GSE13159:0000000:1709"t"GSM331346"t"GSM329407"t2t1tt2t2t2t2t2t2t2t2t2t2t2t2t2t2t2t2t2t2
"GSE13159"t"GSE13159:0000000:1710"t"GSM331347"t"GSM329407"t2t1tt2t2t2t2t2t2t2t2t2t2t2t2t2t2t2t2t2t2
"GSE13159"t"GSE13159:0000000:1711"t"GSM331348"t"GSM329407"t2t1tt2t2t2t2t2t2t2t2t2t2t2t2t2t2t2t2t2t2
"GSE13159"t"GSE13159:0000000:1712"t"GSM331349"t"GSM329407"t2t1tt2t2t2t2t2t2t2t2t2t2t2t2t2t2t2t2t2t2
"GSE13159"t"GSE13159:0000000:1713"t"GSM331350"t"GSM329407"t2t1tt2t2t2t2t2t2t2t2t2t2t2t2t2t2t2t2t2t2
"GSE13159"t"GSE13159:0000000:1714"t"GSM331351"t"GSM329407"t2t1tt2t2t2t2t2t2t2t2t2t2t2t2t2t2t2t2t2t2
"GSE13159"t"GSE13159:0000000:1715"t"GSM331352"t"GSM329407"t2t1tt2t2t2t2t2t2t2t2t2t2t2t2t2t2t2t2t2t2
"GSE13159"t"GSE13159:0000000:1716"t"GSM331353"t"GSM329407"t2t1tt2t2t2t2t2t2t2t2t2t2t2t2t2t2t2t2t2t2
"GSE13159"t"GSE13159:0000000:1717"t"GSM331354"t"GSM329407"t2t1tt2t2t2t2t2t2t2t2t2t2t2t2t2t2t2t2t2t2
"GSE13159"t"GSE13159:0000000:1718"t"GSM331355"t"GSM329407"t2t1tt2t2t2t2t2t2t2t2t2t2t2t2t2t2t2t2t2t2
"GSE13159"t"GSE13159:0000000:1719"t"GSM331356"t"GSM329407"t2t1tt2t2t2t2t2t2t2t2t2t2t2t2t2t2t2t2t2t2
"GSE13159"t"GSE13159:0000000:1720"t"GSM331357"t"GSM329407"t2t1tt2t2t2t2t2t2t2t2t2t2t2t2t2t2t2t2t2t2
"GSE13159"t"GSE13159:0000000:1721"t"GSM331358"t"GSM329407"t2t1tt2t2t2t2t2t2t2t2t2t2t2t2t2t2t2t2t2t2
"GSE13159"t"GSE13159:0000000:1722"t"GSM331359"t"GSM329407"t2t1tt2t2t2t2t2t2t2t2t2t2t2t2t2t2t2t2t2t2
"GSE13159"t"GSE13159:0000000:1723"t"GSM331360"t"GSM329407"t2t1tt2t2t2t2t2t2t2t2t2t2t2t2t2t2t2t2t2t2
"GSE13159"t"GSE13159:0000000:1724"t"GSM331361"t"GSM329407"t2t1tt2t2t2t2t2t2t2t2t2t2t2t2t2t2t2t2t2t2
"GSE13159"t"GSE13159:0000000:1725"t"GSM331362"t"GSM329407"t2t1tt2t2t2t2t2t2t2t2t2t2t2t2t2t2t2t2t2t2
"GSE13159"t"GSE13159:0000000:1726"t"GSM331363"t"GSM329407"t2t1tt2t2t2t2t2t2t2t2t2t2t2t2t2t2t2t2t2t2
"GSE13159"t"GSE13159:0000000:1727"t"GSM331364"t"GSM329407"t2t1tt2t2t2t2t2t2t2t2t2t2t2t2t2t2t2t2t2t2
"GSE13159"t"GSE13159:0000000:1728"t"GSM331365"t"GSM329407"t2t1tt2t2t2t2t2t2t2t2t2t2t2t2t2t2t2t2t2t2
"GSE13159"t"GSE13159:0000000:1729"t"GSM331366"t"GSM329407"t2t1tt2t2t2t2t2t2t2t2t2t2t2t2t2t2t2t2t2t2
"GSE13159"t"GSE13159:0000000:1730"t"GSM331367"t"GSM329407"t2t1tt2t2t2t2t2t2t2t2t2t2t2t2t2t2t2t2t2t2
"GSE13159"t"GSE13159:0000000:1731"t"GSM331368"t"GSM329407"t2t1tt2t2t2t2t2t2t2t2t2t2t2t2t2t2t2t2t2t2
"GSE13159"t"GSE13159:0000000:1732"t"GSM331369"t"GSM329407"t2t1tt2t2t2t2t2t2t2t2t2t2t2t2t2t2t2t2t2t2
"GSE13159"t"GSE13159:0000000:1733"t"GSM331370"t"GSM329407"t2t1tt2t2t2t2t2t2t2t2t2t2t2t2t2t2t2t2t2t2
"GSE13159"t"GSE13159:0000000:1734"t"GSM331371"t"GSM329407"t2t1tt2t2t2t2t2t2t2t2t2t2t2t2t2t2t2t2t2t2
"GSE13159"t"GSE13159:0000000:1735"t"GSM331372"t"GSM329407"t2t1tt2t2t2t2t2t2t2t2t2t2t2t2t2t2t2t2t2t2
"GSE13159"t"GSE13159:0000000:1736"t"GSM331373"t"GSM329407"t2t1tt2t2t2t2t2t2t2t2t2t2t2t2t2t2t2t2t2t2
"GSE13159"t"GSE13159:0000000:1737"t"GSM331374"t"GSM329407"t2t1tt2t2t2t2t2t2t2t2t2t2t2t2t2t2t2t2t2t2
"GSE13159"t"GSE13159:0000000:1738"t"GSM331375"t"GSM329407"t2t1tt2t2t2t2t2t2t2t2t2t2t2t2t2t2t2t2t2t2
"GSE13159"t"GSE13159:0000000:1739"t"GSM331376"t"GSM329407"t2t1tt2t2t2t2t2t2t2t2t2t2t2t2t2t2t2t2t2t2
"GSE13159"t"GSE13159:0000000:1740"t"GSM331377"t"GSM329407"t2t1tt2t2t2t2t2t2t2t2t2t2t2t2t2t2t2t2t2t2
"GSE13159"t"GSE13159:0000000:1741"t"GSM331378"t"GSM329407"t2t1tt2t2t2t2t2t2t2t2t2t2t2t2t2t2t2t2t2t2
"GSE13159"t"GSE13159:0000000:1742"t"GSM331379"t"GSM329407"t2t1tt2t2t2t2t2t2t2t2t2t2t2t2t2t2t2t2t2t2
"GSE13159"t"GSE13159:0000000:1743"t"GSM331380"t"GSM329407"t2t1tt2t2t2t2t2t2t2t2t2t2t2t2t2t2t2t2t2t2
"GSE13159"t"GSE13159:0000000:1744"t"GSM331381"t"GSM329407"t2t1tt2t2t2t2t2t2t2t2t2t2t2t2t2t2t2t2t2t2
"GSE13159"t"GSE13159:0000000:1745"t"GSM331382"t"GSM329407"t2t1tt2t2t2t2t2t2t2t2t2t2t2t2t2t2t2t2t2t2
"GSE13159"t"GSE13159:0000000:1746"t"GSM331383"t"GSM329407"t2t1tt2t2t2t2t2t2t2t2t2t2t2t2t2t2t2t2t2t2
"GSE13159"t"GSE13159:0000000:1747"t"GSM331384"t"GSM329407"t2t1tt2t2t2t2t2t2t2t2t2t2t2t2t2t2t2t2t2t2
"GSE13159"t"GSE13159:0000000:1748"t"GSM331385"t"GSM329407"t2t1tt2t2t2t2t2t2t2t2t2t2t2t2t2t2t2t2t2t2
"GSE13159"t"GSE13159:0000000:1749"t"GSM331386"t"GSM329407"t2t1tt2t2t2t2t2t2t2t2t2t2t2t2t2t2t2t2t2t2
"GSE13159"t"GSE13159:0000000:1750"t"GSM331387"t"GSM329407"t2t1tt2t2t2t2t2t2t2t2t2t2t2t2t2t2t2t2t2t2
"GSE13159"t"GSE13159:0000000:1751"t"GSM331388"t"GSM329407"t2t1tt2t2t2t2t2t2t2t2t2t2t2t2t2t2t2t2t2t2
"GSE13159"t"GSE13159:0000000:1752"t"GSM331389"t"GSM329407"t2t1tt2t2t2t2t2t2t2t2t2t2t2t2t2t2t2t2t2t2
"GSE13159"t"GSE13159:0000000:1753"t"GSM331390"t"GSM329407"t2t1tt2t2t2t2t2t2t2t2t2t2t2t2t2t2t2t2t2t2
"GSE13159"t"GSE13159:0000000:1754"t"GSM331391"t"GSM329407"t2t1tt2t2t2t2t2t2t2t2t2t2t2t2t2t2t2t2t2t2
"GSE13159"t"GSE13159:0000000:1755"t"GSM331392"t"GSM329407"t2t1tt2t2t2t2t2t2t2t2t2t2t2t2t2t2t2t2t2t2
"GSE13159"t"GSE13159:0000000:1756"t"GSM331393"t"GSM329407"t2t1tt2t2t2t2t2t2t2t2t2t2t2t2t2t2t2t2t2t2
"GSE13159"t"GSE13159:0000000:1757"t"GSM331394"t"GSM329407"t2t1tt2t2t2t2t2t2t2t2t2t2t2t2t2t2t2t2t2t2
"GSE13159"t"GSE13159:0000000:1758"t"GSM331395"t"GSM329407"t2t1tt2t2t2t2t2t2t2t2t2t2t2t2t2t2t2t2t2t2
"GSE13159"t"GSE13159:0000000:1759"t"GSM331396"t"GSM329407"t2t1tt2t2t2t2t2t2t2t2t2t2t2t2t2t2t2t2t2t2
"GSE13159"t"GSE13159:0000000:1760"t"GSM331397"t"GSM329407"t2t1tt2t2t2t2t2t2t2t2t2t2t2t2t2t2t2t2t2t2
"GSE13159"t"GSE13159:0000000:1761"t"GSM331398"t"GSM329407"t2t1tt2t2t2t2t2t2t2t2t2t2t2t2t2t2t2t2t2t2
"GSE13159"t"GSE13159:0000000:1762"t"GSM331399"t"GSM329407"t2t1tt2t2t2t2t2t2t2t2t2t2t2t2t2t2t2t2t2t2
"GSE13159"t"GSE13159:0000000:1763"t"GSM331400"t"GSM329407"t2t1tt2t2t2t2t2t2t2t2t2t2t2t2t2t2t2t2t2t2
"GSE13159"t"GSE13159:0000000:1764"t"GSM331401"t"GSM329407"t2t1tt2t2t2t2t2t2t2t2t2t2t2t2t2t2t2t2t2t2
"GSE13159"t"GSE13159:0000000:1765"t"GSM331402"t"GSM329407"t2t1tt2t2t2t2t2t2t2t2t2t2t2t2t2t2t2t2t2t2
"GSE13159"t"GSE13159:0000000:1766"t"GSM331403"t"GSM329407"t2t1tt2t2t2t2t2t2t2t2t2t2t2t2t2t2t2t2t2t2
"GSE13159"t"GSE13159:0000000:1767"t"GSM331404"t"GSM329407"t2t1tt2t2t2t2t2t2t2t2t2t2t2t2t2t2t2t2t2t2
"GSE13159"t"GSE13159:0000000:1768"t"GSM331405"t"GSM329407"t2t1tt2t2t2t2t2t2t2t2t2t2t2t2t2t2t2t2t2t2
"GSE13159"t"GSE13159:0000000:1769"t"GSM331406"t"GSM329407"t2t1tt2t2t2t2t2t2t2t2t2t2t2t2t2t2t2t2t2t2
"GSE13159"t"GSE13159:0000000:1770"t"GSM331407"t"GSM329407"t2t1tt2t2t2t2t2t2t2t2t2t2t2t2t2t2t2t2t2t2
"GSE13159"t"GSE13159:0000000:1771"t"GSM331408"t"GSM329407"t2t1tt2t2t2t2t2t2t2t2t2t2t2t2t2t2t2t2t2t2
"GSE13159"t"GSE13159:0000000:1772"t"GSM331409"t"GSM329407"t2t1tt2t2t2t2t2t2t2t2t2t2t2t2t2t2t2t2t2t2
"GSE13159"t"GSE13159:0000000:1773"t"GSM331410"t"GSM329407"t2t1tt2t2t2t2t2t2t2t2t2t2t2t2t2t2t2t2t2t2
"GSE13159"t"GSE13159:0000000:1774"t"GSM331411"t"GSM329407"t2t1tt2t2t2t2t2t2t2t2t2t2t2t2t2t2t2t2t2t2
"GSE13159"t"GSE13159:0000000:1775"t"GSM331412"t"GSM329407"t2t1tt2t2t2t2t2t2t2t2t2t2t2t2t2t2t2t2t2t2
"GSE13159"t"GSE13159:0000000:1776"t"GSM331413"t"GSM329407"t2t1tt2t2t2t2t2t2t2t2t2t2t2t2t2t2t2t2t2t2
"GSE13159"t"GSE13159:0000000:1777"t"GSM331414"t"GSM329407"t2t1tt2t2t2t2t2t2t2t2t2t2t2t2t2t2t2t2t2t2
"GSE13159"t"GSE13159:0000000:1778"t"GSM331415"t"GSM329407"t2t1tt2t2t2t2t2t2t2t2t2t2t2t2t2t2t2t2t2t2
"GSE13159"t"GSE13159:0000000:1779"t"GSM331416"t"GSM329407"t2t1tt2t2t2t2t2t2t2t2t2t2t2t2t2t2t2t2t2t2
"GSE13159"t"GSE13159:0000000:1780"t"GSM331417"t"GSM329407"t2t1tt2t2t2t2t2t2t2t2t2t2t2t2t2t2t2t2t2t2
"GSE13159"t"GSE13159:0000000:1781"t"GSM331418"t"GSM329407"t2t1tt2t2t2t2t2t2t2t2t2t2t2t2t2t2t2t2t2t2
"GSE13159"t"GSE13159:0000000:1782"t"GSM331419"t"GSM329407"t2t1tt2t2t2t2t2t2t2t2t2t2t2t2t2t2t2t2t2t2
"GSE13159"t"GSE13159:0000000:1783"t"GSM331420"t"GSM329407"t2t1tt2t2t2t2t2t2t2t2t2t2t2t2t2t2t2t2t2t2
"GSE13159"t"GSE13159:0000000:1784"t"GSM331421"t"GSM329407"t2t1tt2t2t2t2t2t2t2t2t2t2t2t2t2t2t2t2t2t2
"GSE13159"t"GSE13159:0000000:1785"t"GSM331422"t"GSM329407"t2t1tt2t2t2t2t2t2t2t2t2t2t2t2t2t2t2t2t2t2
"GSE13159"t"GSE13159:0000000:1786"t"GSM331423"t"GSM329407"t2t1tt2t2t2t2t2t2t2t2t2t2t2t2t2t2t2t2t2t2
"GSE13159"t"GSE13159:0000000:1787"t"GSM331424"t"GSM329407"t2t1tt2t2t2t2t2t2t2t2t2t2t2t2t2t2t2t2t2t2
"GSE13159"t"GSE13159:0000000:1788"t"GSM331425"t"GSM329407"t2t1tt2t2t2t2t2t2t2t2t2t2t2t2t2t2t2t2t2t2
"GSE13159"t"GSE13159:0000000:1789"t"GSM331426"t"GSM329407"t2t1tt2t2t2t2t2t2t2t2t2t2t2t2t2t2t2t2t2t2
"GSE13159"t"GSE13159:0000000:1790"t"GSM331427"t"GSM329407"t2t1tt2t2t2t2t2t2t2t2t2t2t2t2t2t2t2t2t2t2
"GSE13159"t"GSE13159:0000000:1791"t"GSM331428"t"GSM329407"t2t1tt2t2t2t2t2t2t2t2t2t2t2t2t2t2t2t2t2t2
"GSE13159"t"GSE13159:0000000:1792"t"GSM331429"t"GSM329407"t2t1tt2t2t2t2t2t2t2t2t2t2t2t2t2t2t2t2t2t2
"GSE13159"t"GSE13159:0000000:1793"t"GSM331430"t"GSM329407"t2t1tt2t2t2t2t2t2t2t2t2t2t2t2t2t2t2t2t2t2
"GSE13159"t"GSE13159:0000000:1794"t"GSM331431"t"GSM329407"t2t1tt2t2t2t2t2t2t2t2t2t2t2t2t2t2t2t2t2t2
"GSE13159"t"GSE13159:0000000:1795"t"GSM331432"t"GSM329407"t2t1tt2t2t2t2t2t2t2t2t2t2t2t2t2t2t2t2t2t2
"GSE13159"t"GSE13159:0000000:1796"t"GSM331433"t"GSM329407"t2t1tt2t2t2t2t2t2t2t2t2t2t2t2t2t2t2t2t2t2
"GSE13159"t"GSE13159:0000000:1797"t"GSM331434"t"GSM329407"t2t1tt2t2t2t2t2t2t2t2t2t2t2t2t2t2t2t2t2t2
"GSE13159"t"GSE13159:0000000:1798"t"GSM331435"t"GSM329407"t2t1tt2t2t2t2t2t2t2t2t2t2t2t2t2t2t2t2t2t2
"GSE13159"t"GSE13159:0000000:1799"t"GSM331436"t"GSM329407"t2t1tt2t2t2t2t2t2t2t2t2t2t2t2t2t2t2t2t2t2
"GSE13159"t"GSE13159:0000000:1800"t"GSM331437"t"GSM329407"t2t1tt2t2t2t2t2t2t2t2t2t2t2t2t2t2t2t2t2t2
"GSE13159"t"GSE13159:0000000:1801"t"GSM331438"t"GSM329407"t2t1tt2t2t2t2t2t2t2t2t2t2t2t2t2t2t2t2t2t2
"GSE13159"t"GSE13159:0000000:1802"t"GSM331439"t"GSM329407"t2t1tt2t2t2t2t2t2t2t2t2t2t2t2t2t2t2t2t2t2
"GSE13159"t"GSE13159:0000000:1803"t"GSM331440"t"GSM329407"t2t1tt2t2t2t2t2t2t2t2t2t2t2t2t2t2t2t2t2t2
"GSE13159"t"GSE13159:0000000:1804"t"GSM331441"t"GSM329407"t2t1tt2t2t2t2t2t2t2t2t2t2t2t2t2t2t2t2t2t2
"GSE13159"t"GSE13159:0000000:1805"t"GSM331442"t"GSM329407"t2t1tt2t2t2t2t2t2t2t2t2t2t2t2t2t2t2t2t2t2
"GSE13159"t"GSE13159:0000000:1806"t"GSM331443"t"GSM329407"t2t1tt2t2t2t2t2t2t2t2t2t2t2t2t2t2t2t2t2t2
"GSE13159"t"GSE13159:0000000:1807"t"GSM331444"t"GSM329407"t2t1tt2t2t2t2t2t2t2t2t2t2t2t2t2t2t2t2t2t2
"GSE13159"t"GSE13159:0000000:1808"t"GSM331445"t"GSM329407"t2t1tt2t2t2t2t2t2t2t2t2t2t2t2t2t2t2t2t2t2
"GSE13159"t"GSE13159:0000000:1809"t"GSM331446"t"GSM329407"t2t1tt2t2t2t2t2t2t2t2t2t2t2t2t2t2t2t2t2t2
"GSE13159"t"GSE13159:0000000:1810"t"GSM331447"t"GSM329407"t2t1tt2t2t2t2t2t2t2t2t2t2t2t2t2t2t2t2t2t2
"GSE13159"t"GSE13159:0000000:1811"t"GSM331448"t"GSM329407"t2t1tt2t2t2t2t2t2t2t2t2t2t2t2t2t2t2t2t2t2
"GSE13159"t"GSE13159:0000000:1812"t"GSM331449"t"GSM329407"t2t1tt2t2t2t2t2t2t2t2t2t2t2t2t2t2t2t2t2t2
"GSE13159"t"GSE13159:0000000:1813"t"GSM331450"t"GSM329407"t2t1tt2t2t2t2t2t2t2t2t2t2t2t2t2t2t2t2t2t2
"GSE13159"t"GSE13159:0000000:1814"t"GSM331451"t"GSM329407"t2t1tt2t2t2t2t2t2t2t2t2t2t2t2t2t2t2t2t2t2
"GSE13159"t"GSE13159:0000000:1815"t"GSM331452"t"GSM329407"t2t1tt2t2t2t2t2t2t2t2t2t2t2t2t2t2t2t2t2t2
"GSE13159"t"GSE13159:0000000:1816"t"GSM331453"t"GSM329407"t2t1tt2t2t2t2t2t2t2t2t2t2t2t2t2t2t2t2t2t2
"GSE13159"t"GSE13159:0000000:1817"t"GSM331454"t"GSM329407"t2t1tt2t2t2t2t2t2t2t2t2t2t2t2t2t2t2t2t2t2
"GSE13159"t"GSE13159:0000000:1818"t"GSM331455"t"GSM329407"t2t1tt2t2t2t2t2t2t2t2t2t2t2t2t2t2t2t2t2t2
"GSE13159"t"GSE13159:0000000:1819"t"GSM331456"t"GSM329407"t2t1tt2t2t2t2t2t2t2t2t2t2t2t2t2t2t2t2t2t2
"GSE13159"t"GSE13159:0000000:1820"t"GSM331457"t"GSM329407"t2t1tt2t2t2t2t2t2t2t2t2t2t2t2t2t2t2t2t2t2
"GSE13159"t"GSE13159:0000000:1821"t"GSM331458"t"GSM329407"t2t1tt2t2t2t2t2t2t2t2t2t2t2t2t2t2t2t2t2t2
"GSE13159"t"GSE13159:0000000:1822"t"GSM331459"t"GSM329407"t2t1tt2t2t2t2t2t2t2t2t2t2t2t2t2t2t2t2t2t2
"GSE13159"t"GSE13159:0000000:1823"t"GSM331460"t"GSM329407"t2t1tt2t2t2t2t2t2t2t2t2t2t2t2t2t2t2t2t2t2
"GSE13159"t"GSE13159:0000000:1824"t"GSM331461"t"GSM329407"t2t1tt2t2t2t2t2t2t2t2t2t2t2t2t2t2t2t2t2t2
"GSE13159"t"GSE13159:0000000:1825"t"GSM331462"t"GSM329407"t2t1tt2t2t2t2t2t2t2t2t2t2t2t2t2t2t2t2t2t2
"GSE13159"t"GSE13159:0000000:1826"t"GSM331463"t"GSM329407"t2t1tt2t2t2t2t2t2t2t2t2t2t2t2t2t2t2t2t2t2
"GSE13159"t"GSE13159:0000000:1827"t"GSM331464"t"GSM329407"t2t1tt2t2t2t2t2t2t2t2t2t2t2t2t2t2t2t2t2t2
"GSE13159"t"GSE13159:0000000:1828"t"GSM331465"t"GSM329407"t2t1tt2t2t2t2t2t2t2t2t2t2t2t2t2t2t2t2t2t2
"GSE13159"t"GSE13159:0000000:1829"t"GSM331466"t"GSM329407"t2t1tt2t2t2t2t2t2t2t2t2t2t2t2t2t2t2t2t2t2
"GSE13159"t"GSE13159:0000000:1830"t"GSM331467"t"GSM329407"t2t1tt2t2t2t2t2t2t2t2t2t2t2t2t2t2t2t2t2t2
"GSE13159"t"GSE13159:0000000:1831"t"GSM331468"t"GSM329407"t2t1tt2t2t2t2t2t2t2t2t2t2t2t2t2t2t2t2t2t2
"GSE13159"t"GSE13159:0000000:1832"t"GSM331469"t"GSM329407"t2t1tt2t2t2t2t2t2t2t2t2t2t2t2t2t2t2t2t2t2
"GSE13159"t"GSE13159:0000000:1833"t"GSM331470"t"GSM329407"t2t1tt2t2t2t2t2t2t2t2t2t2t2t2t2t2t2t2t2t2
"GSE13159"t"GSE13159:0000000:1834"t"GSM331471"t"GSM329407"t2t1tt2t2t2t2t2t2t2t2t2t2t2t2t2t2t2t2t2t2
"GSE13159"t"GSE13159:0000000:1835"t"GSM331472"t"GSM329407"t2t1tt2t2t2t2t2t2t2t2t2t2t2t2t2t2t2t2t2t2
"GSE13159"t"GSE13159:0000000:1836"t"GSM331473"t"GSM329407"t2t1tt2t2t2t2t2t2t2t2t2t2t2t2t2t2t2t2t2t2
"GSE13159"t"GSE13159:0000000:1837"t"GSM331474"t"GSM329407"t2t1tt2t2t2t2t2t2t2t2t2t2t2t2t2t2t2t2t2t2
"GSE13159"t"GSE13159:0000000:1838"t"GSM331475"t"GSM329407"t2t1tt2t2t2t2t2t2t2t2t2t2t2t2t2t2t2t2t2t2
"GSE13159"t"GSE13159:0000000:1839"t"GSM331476"t"GSM329407"t2t1tt2t2t2t2t2t2t2t2t2t2t2t2t2t2t2t2t2t2
"GSE13159"t"GSE13159:0000000:1840"t"GSM331477"t"GSM329407"t2t1tt2t2t2t2t2t2t2t2t2t2t2t2t2t2t2t2t2t2
"GSE13159"t"GSE13159:0000000:1841"t"GSM331478"t"GSM329407"t2t1tt2t2t2t2t2t2t2t2t2t2t2t2t2t2t2t2t2t2
"GSE13159"t"GSE13159:0000000:1842"t"GSM331479"t"GSM329407"t2t1tt2t2t2t2t2t2t2t2t2t2t2t2t2t2t2t2t2t2
"GSE13159"t"GSE13159:0000000:1843"t"GSM331480"t"GSM329407"t2t1tt2t2t2t2t2t2t2t2t2t2t2t2t2t2t2t2t2t2
"GSE13159"t"GSE13159:0000000:1844"t"GSM331481"t"GSM329407"t2t1tt2t2t2t2t2t2t2t2t2t2t2t2t2t2t2t2t2t2
"GSE13159"t"GSE13159:0000000:1845"t"GSM331482"t"GSM329407"t2t1tt2t2t2t2t2t2t2t2t2t2t2t2t2t2t2t2t2t2
"GSE13159"t"GSE13159:0000000:1846"t"GSM331483"t"GSM329407"t2t1tt2t2t2t2t2t2t2t2t2t2t2t2t2t2t2t2t2t2
"GSE13159"t"GSE13159:0000000:1847"t"GSM331484"t"GSM329407"t2t1tt2t2t2t2t2t2t2t2t2t2t2t2t2t2t2t2t2t2
"GSE13159"t"GSE13159:0000000:1848"t"GSM331485"t"GSM329407"t2t1tt2t2t2t2t2t2t2t2t2t2t2t2t2t2t2t2t2t2
"GSE13159"t"GSE13159:0000000:1849"t"GSM331486"t"GSM329407"t2t1tt2t2t2t2t2t2t2t2t2t2t2t2t2t2t2t2t2t2
"GSE13159"t"GSE13159:0000000:1850"t"GSM331487"t"GSM329407"t2t1tt2t2t2t2t2t2t2t2t2t2t2t2t2t2t2t2t2t2
"GSE13159"t"GSE13159:0000000:1851"t"GSM331488"t"GSM329407"t2t1tt2t2t2t2t2t2t2t2t2t2t2t2t2t2t2t2t2t2
"GSE13159"t"GSE13159:0000000:1852"t"GSM331489"t"GSM329407"t2t1tt2t2t2t2t2t2t2t2t2t2t2t2t2t2t2t2t2t2
"GSE13159"t"GSE13159:0000000:1853"t"GSM331490"t"GSM329407"t2t1tt2t2t2t2t2t2t2t2t2t2t2t2t2t2t2t2t2t2
"GSE13159"t"GSE13159:0000000:1854"t"GSM331491"t"GSM329407"t2t1tt2t2t2t2t2t2t2t2t2t2t2t2t2t2t2t2t2t2
"GSE13159"t"GSE13159:0000000:1855"t"GSM331492"t"GSM329407"t2t1tt2t2t2t2t2t2t2t2t2t2t2t2t2t2t2t2t2t2
"GSE13159"t"GSE13159:0000000:1856"t"GSM331493"t"GSM329407"t2t1tt2t2t2t2t2t2t2t2t2t2t2t2t2t2t2t2t2t2
"GSE13159"t"GSE13159:0000000:1857"t"GSM331494"t"GSM329407"t2t1tt2t2t2t2t2t2t2t2t2t2t2t2t2t2t2t2t2t2
"GSE13159"t"GSE13159:0000000:1858"t"GSM331495"t"GSM329407"t2t1tt2t2t2t2t2t2t2t2t2t2t2t2t2t2t2t2t2t2
"GSE13159"t"GSE13159:0000000:1859"t"GSM331496"t"GSM329407"t2t1tt2t2t2t2t2t2t2t2t2t2t2t2t2t2t2t2t2t2
"GSE13159"t"GSE13159:0000000:1860"t"GSM331497"t"GSM329407"t2t1tt2t2t2t2t2t2t2t2t2t2t2t2t2t2t2t2t2t2
"GSE13159"t"GSE13159:0000000:1861"t"GSM331498"t"GSM329407"t2t1tt2t2t2t2t2t2t2t2t2t2t2t2t2t2t2t2t2t2
"GSE13159"t"GSE13159:0000000:1862"t"GSM331499"t"GSM329407"t2t1tt2t2t2t2t2t2t2t2t2t2t2t2t2t2t2t2t2t2
"GSE13159"t"GSE13159:0000000:1863"t"GSM331500"t"GSM329407"t2t1tt2t2t2t2t2t2t2t2t2t2t2t2t2t2t2t2t2t2
"GSE13159"t"GSE13159:0000000:1864"t"GSM331501"t"GSM329407"t2t1tt2t2t2t2t2t2t2t2t2t2t2t2t2t2t2t2t2t2
"GSE13159"t"GSE13159:0000000:1865"t"GSM331502"t"GSM329407"t2t1tt2t2t2t2t2t2t2t2t2t2t2t2t2t2t2t2t2t2
"GSE13159"t"GSE13159:0000000:1866"t"GSM331503"t"GSM329407"t2t1tt2t2t2t2t2t2t2t2t2t2t2t2t2t2t2t2t2t2
"GSE13159"t"GSE13159:0000000:1867"t"GSM331504"t"GSM329407"t2t1tt2t2t2t2t2t2t2t2t2t2t2t2t2t2t2t2t2t2
"GSE13159"t"GSE13159:0000000:1868"t"GSM331505"t"GSM329407"t2t1tt2t2t2t2t2t2t2t2t2t2t2t2t2t2t2t2t2t2
"GSE13159"t"GSE13159:0000000:1869"t"GSM331506"t"GSM329407"t2t1tt2t2t2t2t2t2t2t2t2t2t2t2t2t2t2t2t2t2
"GSE13159"t"GSE13159:0000000:1870"t"GSM331507"t"GSM329407"t2t1tt2t2t2t2t2t2t2t2t2t2t2t2t2t2t2t2t2t2
"GSE13159"t"GSE13159:0000000:1871"t"GSM331508"t"GSM329407"t2t1tt2t2t2t2t2t2t2t2t2t2t2t2t2t2t2t2t2t2
"GSE13159"t"GSE13159:0000000:1872"t"GSM331509"t"GSM329407"t2t1tt2t2t2t2t2t2t2t2t2t2t2t2t2t2t2t2t2t2
"GSE13159"t"GSE13159:0000000:1873"t"GSM331510"t"GSM329407"t2t1tt2t2t2t2t2t2t2t2t2t2t2t2t2t2t2t2t2t2
"GSE13159"t"GSE13159:0000000:1874"t"GSM331511"t"GSM329407"t2t1tt2t2t2t2t2t2t2t2t2t2t2t2t2t2t2t2t2t2
"GSE13159"t"GSE13159:0000000:1875"t"GSM331512"t"GSM329407"t2t1tt2t2t2t2t2t2t2t2t2t2t2t2t2t2t2t2t2t2
"GSE13159"t"GSE13159:0000000:1876"t"GSM331513"t"GSM329407"t2t1tt2t2t2t2t2t2t2t2t2t2t2t2t2t2t2t2t2t2
"GSE13159"t"GSE13159:0000000:1877"t"GSM331514"t"GSM329407"t2t1tt2t2t2t2t2t2t2t2t2t2t2t2t2t2t2t2t2t2
"GSE13159"t"GSE13159:0000000:1878"t"GSM331515"t"GSM329407"t2t1tt2t2t2t2t2t2t2t2t2t2t2t2t2t2t2t2t2t2
"GSE13159"t"GSE13159:0000000:1879"t"GSM331516"t"GSM329407"t2t1tt2t2t2t2t2t2t2t2t2t2t2t2t2t2t2t2t2t2
"GSE13159"t"GSE13159:0000000:1880"t"GSM331517"t"GSM329407"t2t1tt2t2t2t2t2t2t2t2t2t2t2t2t2t2t2t2t2t2
"GSE13159"t"GSE13159:0000000:1881"t"GSM331518"t"GSM329407"t2t1tt2t2t2t2t2t2t2t2t2t2t2t2t2t2t2t2t2t2
"GSE13159"t"GSE13159:0000000:1882"t"GSM331519"t"GSM329407"t2t1tt2t2t2t2t2t2t2t2t2t2t2t2t2t2t2t2t2t2
"GSE13159"t"GSE13159:0000000:1883"t"GSM331520"t"GSM329407"t2t1tt2t2t2t2t2t2t2t2t2t2t2t2t2t2t2t2t2t2
"GSE13159"t"GSE13159:0000000:1884"t"GSM331521"t"GSM329407"t2t1tt2t2t2t2t2t2t2t2t2t2t2t2t2t2t2t2t2t2
"GSE13159"t"GSE13159:0000000:1885"t"GSM331522"t"GSM329407"t2t1tt2t2t2t2t2t2t2t2t2t2t2t2t2t2t2t2t2t2
"GSE13159"t"GSE13159:0000000:1886"t"GSM331523"t"GSM329407"t2t1tt2t2t2t2t2t2t2t2t2t2t2t2t2t2t2t2t2t2
"GSE13159"t"GSE13159:0000000:1887"t"GSM331524"t"GSM329407"t2t1tt2t2t2t2t2t2t2t2t2t2t2t2t2t2t2t2t2t2
"GSE13159"t"GSE13159:0000000:1888"t"GSM331525"t"GSM329407"t2t1tt2t2t2t2t2t2t2t2t2t2t2t2t2t2t2t2t2t2
"GSE13159"t"GSE13159:0000000:1889"t"GSM331526"t"GSM329407"t2t1tt2t2t2t2t2t2t2t2t2t2t2t2t2t2t2t2t2t2
"GSE13159"t"GSE13159:0000000:1890"t"GSM331527"t"GSM329407"t2t1tt2t2t2t2t2t2t2t2t2t2t2t2t2t2t2t2t2t2
"GSE13159"t"GSE13159:0000000:1891"t"GSM331528"t"GSM329407"t2t1tt2t2t2t2t2t2t2t2t2t2t2t2t2t2t2t2t2t2
"GSE13159"t"GSE13159:0000000:1892"t"GSM331529"t"GSM329407"t2t1tt2t2t2t2t2t2t2t2t2t2t2t2t2t2t2t2t2t2
"GSE13159"t"GSE13159:0000000:1893"t"GSM331530"t"GSM329407"t2t1tt2t2t2t2t2t2t2t2t2t2t2t2t2t2t2t2t2t2
"GSE13159"t"GSE13159:0000000:1894"t"GSM331531"t"GSM329407"t2t1tt2t2t2t2t2t2t2t2t2t2t2t2t2t2t2t2t2t2
"GSE13159"t"GSE13159:0000000:1895"t"GSM331532"t"GSM329407"t2t1tt2t2t2t2t2t2t2t2t2t2t2t2t2t2t2t2t2t2
"GSE13159"t"GSE13159:0000000:1896"t"GSM331533"t"GSM329407"t2t1tt2t2t2t2t2t2t2t2t2t2t2t2t2t2t2t2t2t2
"GSE13159"t"GSE13159:0000000:1897"t"GSM331534"t"GSM329407"t2t1tt2t2t2t2t2t2t2t2t2t2t2t2t2t2t2t2t2t2
"GSE13159"t"GSE13159:0000000:1898"t"GSM331535"t"GSM329407"t2t1tt2t2t2t2t2t2t2t2t2t2t2t2t2t2t2t2t2t2
"GSE13159"t"GSE13159:0000000:1899"t"GSM331536"t"GSM329407"t2t1tt2t2t2t2t2t2t2t2t2t2t2t2t2t2t2t2t2t2
"GSE13159"t"GSE13159:0000000:1900"t"GSM331537"t"GSM329407"t2t1tt2t2t2t2t2t2t2t2t2t2t2t2t2t2t2t2t2t2
"GSE13159"t"GSE13159:0000000:1901"t"GSM331538"t"GSM329407"t2t1tt2t2t2t2t2t2t2t2t2t2t2t2t2t2t2t2t2t2
"GSE13159"t"GSE13159:0000000:1902"t"GSM331539"t"GSM329407"t2t1tt2t2t2t2t2t2t2t2t2t2t2t2t2t2t2t2t2t2
"GSE13159"t"GSE13159:0000000:1903"t"GSM331540"t"GSM329407"t2t1tt2t2t2t2t2t2t2t2t2t2t2t2t2t2t2t2t2t2
"GSE13159"t"GSE13159:0000000:1904"t"GSM331541"t"GSM329407"t2t1tt2t2t2t2t2t2t2t2t2t2t2t2t2t2t2t2t2t2
"GSE13159"t"GSE13159:0000000:1905"t"GSM331542"t"GSM329407"t2t1tt2t2t2t2t2t2t2t2t2t2t2t2t2t2t2t2t2t2
"GSE13159"t"GSE13159:0000000:1906"t"GSM331543"t"GSM329407"t2t1tt2t2t2t2t2t2t2t2t2t2t2t2t2t2t2t2t2t2
"GSE13159"t"GSE13159:0000000:1907"t"GSM331544"t"GSM329407"t2t1tt2t2t2t2t2t2t2t2t2t2t2t2t2t2t2t2t2t2
"GSE13159"t"GSE13159:0000000:1908"t"GSM331545"t"GSM329407"t2t1tt2t2t2t2t2t2t2t2t2t2t2t2t2t2t2t2t2t2
"GSE13159"t"GSE13159:0000000:1909"t"GSM331546"t"GSM329407"t2t1tt2t2t2t2t2t2t2t2t2t2t2t2t2t2t2t2t2t2
"GSE13159"t"GSE13159:0000000:1910"t"GSM331547"t"GSM329407"t2t1tt2t2t2t2t2t2t2t2t2t2t2t2t2t2t2t2t2t2
"GSE13159"t"GSE13159:0000000:1911"t"GSM331548"t"GSM329407"t2t1tt2t2t2t2t2t2t2t2t2t2t2t2t2t2t2t2t2t2
"GSE13159"t"GSE13159:0000000:1912"t"GSM331549"t"GSM329407"t2t1tt2t2t2t2t2t2t2t2t2t2t2t2t2t2t2t2t2t2
"GSE13159"t"GSE13159:0000000:1913"t"GSM331550"t"GSM329407"t2t1tt2t2t2t2t2t2t2t2t2t2t2t2t2t2t2t2t2t2
"GSE13159"t"GSE13159:0000000:1914"t"GSM331551"t"GSM329407"t2t1tt2t2t2t2t2t2t2t2t2t2t2t2t2t2t2t2t2t2
"GSE13159"t"GSE13159:0000000:1915"t"GSM331552"t"GSM329407"t2t1tt2t2t2t2t2t2t2t2t2t2t2t2t2t2t2t2t2t2
"GSE13159"t"GSE13159:0000000:1916"t"GSM331553"t"GSM329407"t2t1tt2t2t2t2t2t2t2t2t2t2t2t2t2t2t2t2t2t2
"GSE13159"t"GSE13159:0000000:1917"t"GSM331554"t"GSM329407"t2t1tt2t2t2t2t2t2t2t2t2t2t2t2t2t2t2t2t2t2
"GSE13159"t"GSE13159:0000000:1918"t"GSM331555"t"GSM329407"t2t1tt2t2t2t2t2t2t2t2t2t2t2t2t2t2t2t2t2t2
"GSE13159"t"GSE13159:0000000:1919"t"GSM331556"t"GSM329407"t2t1tt2t2t2t2t2t2t2t2t2t2t2t2t2t2t2t2t2t2
"GSE13159"t"GSE13159:0000000:1920"t"GSM331557"t"GSM329407"t2t1tt2t2t2t2t2t2t2t2t2t2t2t2t2t2t2t2t2t2
"GSE13159"t"GSE13159:0000000:1921"t"GSM331558"t"GSM329407"t2t1tt2t2t2t2t2t2t2t2t2t2t2t2t2t2t2t2t2t2
"GSE13159"t"GSE13159:0000000:1922"t"GSM331559"t"GSM329407"t2t1tt2t2t2t2t2t2t2t2t2t2t2t2t2t2t2t2t2t2
"GSE13159"t"GSE13159:0000000:1923"t"GSM331560"t"GSM329407"t2t1tt2t2t2t2t2t2t2t2t2t2t2t2t2t2t2t2t2t2
"GSE13159"t"GSE13159:0000000:1924"t"GSM331561"t"GSM329407"t2t1tt2t2t2t2t2t2t2t2t2t2t2t2t2t2t2t2t2t2
"GSE13159"t"GSE13159:0000000:1925"t"GSM331562"t"GSM329407"t2t1tt2t2t2t2t2t2t2t2t2t2t2t2t2t2t2t2t2t2
"GSE13159"t"GSE13159:0000000:1926"t"GSM331563"t"GSM329407"t2t1tt2t2t2t2t2t2t2t2t2t2t2t2t2t2t2t2t2t2
"GSE13159"t"GSE13159:0000000:1927"t"GSM331564"t"GSM329407"t2t1tt2t2t2t2t2t2t2t2t2t2t2t2t2t2t2t2t2t2
"GSE13159"t"GSE13159:0000000:1928"t"GSM331565"t"GSM329407"t2t1tt2t2t2t2t2t2t2t2t2t2t2t2t2t2t2t2t2t2
"GSE13159"t"GSE13159:0000000:1929"t"GSM331566"t"GSM329407"t2t1tt2t2t2t2t2t2t2t2t2t2t2t2t2t2t2t2t2t2
"GSE13159"t"GSE13159:0000000:1930"t"GSM331567"t"GSM329407"t2t1tt2t2t2t2t2t2t2t2t2t2t2t2t2t2t2t2t2t2
"GSE13159"t"GSE13159:0000000:1931"t"GSM331568"t"GSM329407"t2t1tt2t2t2t2t2t2t2t2t2t2t2t2t2t2t2t2t2t2
"GSE13159"t"GSE13159:0000000:1932"t"GSM331569"t"GSM329407"t2t1tt2t2t2t2t2t2t2t2t2t2t2t2t2t2t2t2t2t2
"GSE13159"t"GSE13159:0000000:1933"t"GSM331570"t"GSM329407"t2t1tt2t2t2t2t2t2t2t2t2t2t2t2t2t2t2t2t2t2
"GSE13159"t"GSE13159:0000000:1934"t"GSM331571"t"GSM329407"t2t1tt2t2t2t2t2t2t2t2t2t2t2t2t2t2t2t2t2t2
"GSE13159"t"GSE13159:0000000:1935"t"GSM331572"t"GSM329407"t2t1tt2t2t2t2t2t2t2t2t2t2t2t2t2t2t2t2t2t2
"GSE13159"t"GSE13159:0000000:1936"t"GSM331573"t"GSM329407"t2t1tt2t2t2t2t2t2t2t2t2t2t2t2t2t2t2t2t2t2
"GSE13159"t"GSE13159:0000000:1937"t"GSM331574"t"GSM329407"t2t1tt2t2t2t2t2t2t2t2t2t2t2t2t2t2t2t2t2t2
"GSE13159"t"GSE13159:0000000:1938"t"GSM331575"t"GSM329407"t2t1tt2t2t2t2t2t2t2t2t2t2t2t2t2t2t2t2t2t2
"GSE13159"t"GSE13159:0000000:1939"t"GSM331576"t"GSM329407"t2t1tt2t2t2t2t2t2t2t2t2t2t2t2t2t2t2t2t2t2
"GSE13159"t"GSE13159:0000000:1940"t"GSM331577"t"GSM329407"t2t1tt2t2t2t2t2t2t2t2t2t2t2t2t2t2t2t2t2t2
"GSE13159"t"GSE13159:0000000:1941"t"GSM331578"t"GSM329407"t2t1tt2t2t2t2t2t2t2t2t2t2t2t2t2t2t2t2t2t2
"GSE13159"t"GSE13159:0000000:1942"t"GSM331579"t"GSM329407"t2t1tt2t2t2t2t2t2t2t2t2t2t2t2t2t2t2t2t2t2
"GSE13159"t"GSE13159:0000000:1943"t"GSM331580"t"GSM329407"t2t1tt2t2t2t2t2t2t2t2t2t2t2t2t2t2t2t2t2t2
"GSE13159"t"GSE13159:0000000:1944"t"GSM331581"t"GSM329407"t2t1tt2t2t2t2t2t2t2t2t2t2t2t2t2t2t2t2t2t2
"GSE13159"t"GSE13159:0000000:1945"t"GSM331582"t"GSM329407"t2t1tt2t2t2t2t2t2t2t2t2t2t2t2t2t2t2t2t2t2
"GSE13159"t"GSE13159:0000000:1946"t"GSM331583"t"GSM329407"t2t1tt2t2t2t2t2t2t2t2t2t2t2t2t2t2t2t2t2t2
"GSE13159"t"GSE13159:0000000:1947"t"GSM331584"t"GSM329407"t2t1tt2t2t2t2t2t2t2t2t2t2t2t2t2t2t2t2t2t2
"GSE13159"t"GSE13159:0000000:1948"t"GSM331585"t"GSM329407"t2t1tt2t2t2t2t2t2t2t2t2t2t2t2t2t2t2t2t2t2
"GSE13159"t"GSE13159:0000000:1949"t"GSM331586"t"GSM329407"t2t1tt2t2t2t2t2t2t2t2t2t2t2t2t2t2t2t2t2t2
"GSE13159"t"GSE13159:0000000:1950"t"GSM331587"t"GSM329407"t2t1tt2t2t2t2t2t2t2t2t2t2t2t2t2t2t2t2t2t2
"GSE13159"t"GSE13159:0000000:1951"t"GSM331588"t"GSM329407"t2t1tt2t2t2t2t2t2t2t2t2t2t2t2t2t2t2t2t2t2
"GSE13159"t"GSE13159:0000000:1952"t"GSM331589"t"GSM329407"t2t1tt2t2t2t2t2t2t2t2t2t2t2t2t2t2t2t2t2t2
"GSE13159"t"GSE13159:0000000:1953"t"GSM331590"t"GSM329407"t2t1tt2t2t2t2t2t2t2t2t2t2t2t2t2t2t2t2t2t2
"GSE13159"t"GSE13159:0000000:1954"t"GSM331591"t"GSM329407"t2t1tt2t2t2t2t2t2t2t2t2t2t2t2t2t2t2t2t2t2
"GSE13159"t"GSE13159:0000000:1955"t"GSM331592"t"GSM329407"t2t1tt2t2t2t2t2t2t2t2t2t2t2t2t2t2t2t2t2t2
"GSE13159"t"GSE13159:0000000:1956"t"GSM331593"t"GSM329407"t2t1tt2t2t2t2t2t2t2t2t2t2t2t2t2t2t2t2t2t2
"GSE13159"t"GSE13159:0000000:1957"t"GSM331594"t"GSM329407"t2t1tt2t2t2t2t2t2t2t2t2t2t2t2t2t2t2t2t2t2
"GSE13159"t"GSE13159:0000000:1958"t"GSM331595"t"GSM329407"t2t1tt2t2t2t2t2t2t2t2t2t2t2t2t2t2t2t2t2t2
"GSE13159"t"GSE13159:0000000:1959"t"GSM331596"t"GSM329407"t2t1tt2t2t2t2t2t2t2t2t2t2t2t2t2t2t2t2t2t2
"GSE13159"t"GSE13159:0000000:1960"t"GSM331597"t"GSM329407"t2t1tt2t2t2t2t2t2t2t2t2t2t2t2t2t2t2t2t2t2
"GSE13159"t"GSE13159:0000000:1961"t"GSM331598"t"GSM329407"t2t1tt2t2t2t2t2t2t2t2t2t2t2t2t2t2t2t2t2t2
"GSE13159"t"GSE13159:0000000:1962"t"GSM331599"t"GSM329407"t2t1tt2t2t2t2t2t2t2t2t2t2t2t2t2t2t2t2t2t2
"GSE13159"t"GSE13159:0000000:1963"t"GSM331600"t"GSM329407"t2t1tt2t2t2t2t2t2t2t2t2t2t2t2t2t2t2t2t2t2
"GSE13159"t"GSE13159:0000000:1964"t"GSM331601"t"GSM329407"t2t1tt2t2t2t2t2t2t2t2t2t2t2t2t2t2t2t2t2t2
"GSE13159"t"GSE13159:0000000:1965"t"GSM331602"t"GSM329407"t2t1tt2t2t2t2t2t2t2t2t2t2t2t2t2t2t2t2t2t2
"GSE13159"t"GSE13159:0000000:1966"t"GSM331603"t"GSM329407"t2t1tt2t2t2t2t2t2t2t2t2t2t2t2t2t2t2t2t2t2
"GSE13159"t"GSE13159:0000000:1967"t"GSM331604"t"GSM329407"t2t1tt2t2t2t2t2t2t2t2t2t2t2t2t2t2t2t2t2t2
"GSE13159"t"GSE13159:0000000:1968"t"GSM331605"t"GSM329407"t2t1tt2t2t2t2t2t2t2t2t2t2t2t2t2t2t2t2t2t2
"GSE13159"t"GSE13159:0000000:1969"t"GSM331606"t"GSM329407"t2t1tt2t2t2t2t2t2t2t2t2t2t2t2t2t2t2t2t2t2
"GSE13159"t"GSE13159:0000000:1970"t"GSM331607"t"GSM329407"t2t1tt2t2t2t2t2t2t2t2t2t2t2t2t2t2t2t2t2t2
"GSE13159"t"GSE13159:0000000:1971"t"GSM331608"t"GSM329407"t2t1tt2t2t2t2t2t2t2t2t2t2t2t2t2t2t2t2t2t2
"GSE13159"t"GSE13159:0000000:1972"t"GSM331609"t"GSM329407"t2t1tt2t2t2t2t2t2t2t2t2t2t2t2t2t2t2t2t2t2
"GSE13159"t"GSE13159:0000000:1973"t"GSM331610"t"GSM329407"t2t1tt2t2t2t2t2t2t2t2t2t2t2t2t2t2t2t2t2t2
"GSE13159"t"GSE13159:0000000:1974"t"GSM331611"t"GSM329407"t2t1tt2t2t2t2t2t2t2t2t2t2t2t2t2t2t2t2t2t2
"GSE13159"t"GSE13159:0000000:1975"t"GSM331612"t"GSM329407"t2t1tt2t2t2t2t2t2t2t2t2t2t2t2t2t2t2t2t2t2
"GSE13159"t"GSE13159:0000000:1976"t"GSM331613"t"GSM329407"t2t1tt2t2t2t2t2t2t2t2t2t2t2t2t2t2t2t2t2t2
"GSE13159"t"GSE13159:0000000:1977"t"GSM331614"t"GSM329407"t2t1tt2t2t2t2t2t2t2t2t2t2t2t2t2t2t2t2t2t2
"GSE13159"t"GSE13159:0000000:1978"t"GSM331615"t"GSM329407"t2t1tt2t2t2t2t2t2t2t2t2t2t2t2t2t2t2t2t2t2
"GSE13159"t"GSE13159:0000000:1979"t"GSM331616"t"GSM329407"t2t1tt2t2t2t2t2t2t2t2t2t2t2t2t2t2t2t2t2t2
"GSE13159"t"GSE13159:0000000:1980"t"GSM331617"t"GSM329407"t2t1tt2t2t2t2t2t2t2t2t2t2t2t2t2t2t2t2t2t2
"GSE13159"t"GSE13159:0000000:1981"t"GSM331618"t"GSM329407"t2t1tt2t2t2t2t2t2t2t2t2t2t2t2t2t2t2t2t2t2
"GSE13159"t"GSE13159:0000000:1982"t"GSM331619"t"GSM329407"t2t1tt2t2t2t2t2t2t2t2t2t2t2t2t2t2t2t2t2t2
"GSE13159"t"GSE13159:0000000:1983"t"GSM331620"t"GSM329407"t2t1tt2t2t2t2t2t2t2t2t2t2t2t2t2t2t2t2t2t2
"GSE13159"t"GSE13159:0000000:1984"t"GSM331621"t"GSM329407"t2t1tt2t2t2t2t2t2t2t2t2t2t2t2t2t2t2t2t2t2
"GSE13159"t"GSE13159:0000000:1985"t"GSM331622"t"GSM329407"t2t1tt2t2t2t2t2t2t2t2t2t2t2t2t2t2t2t2t2t2
"GSE13159"t"GSE13159:0000000:1986"t"GSM331623"t"GSM329407"t2t1tt2t2t2t2t2t2t2t2t2t2t2t2t2t2t2t2t2t2
"GSE13159"t"GSE13159:0000000:1987"t"GSM331624"t"GSM329407"t2t1tt2t2t2t2t2t2t2t2t2t2t2t2t2t2t2t2t2t2
"GSE13159"t"GSE13159:0000000:1988"t"GSM331625"t"GSM329407"t2t1tt2t2t2t2t2t2t2t2t2t2t2t2t2t2t2t2t2t2
"GSE13159"t"GSE13159:0000000:1989"t"GSM331626"t"GSM329407"t2t1tt2t2t2t2t2t2t2t2t2t2t2t2t2t2t2t2t2t2
"GSE13159"t"GSE13159:0000000:1990"t"GSM331627"t"GSM329407"t2t1tt2t2t2t2t2t2t2t2t2t2t2t2t2t2t2t2t2t2
"GSE13159"t"GSE13159:0000000:1991"t"GSM331628"t"GSM329407"t2t1tt2t2t2t2t2t2t2t2t2t2t2t2t2t2t2t2t2t2
"GSE13159"t"GSE13159:0000000:1992"t"GSM331629"t"GSM329407"t2t1tt2t2t2t2t2t2t2t2t2t2t2t2t2t2t2t2t2t2
"GSE13159"t"GSE13159:0000000:1993"t"GSM331630"t"GSM329407"t2t1tt2t2t2t2t2t2t2t2t2t2t2t2t2t2t2t2t2t2
"GSE13159"t"GSE13159:0000000:1994"t"GSM331631"t"GSM329407"t2t1tt2t2t2t2t2t2t2t2t2t2t2t2t2t2t2t2t2t2
"GSE13159"t"GSE13159:0000000:1995"t"GSM331632"t"GSM329407"t2t1tt2t2t2t2t2t2t2t2t2t2t2t2t2t2t2t2t2t2
"GSE13159"t"GSE13159:0000000:1996"t"GSM331633"t"GSM329407"t2t1tt2t2t2t2t2t2t2t2t2t2t2t2t2t2t2t2t2t2
"GSE13159"t"GSE13159:0000000:1997"t"GSM331634"t"GSM329407"t2t1tt2t2t2t2t2t2t2t2t2t2t2t2t2t2t2t2t2t2
"GSE13159"t"GSE13159:0000000:1998"t"GSM331635"t"GSM329407"t2t1tt2t2t2t2t2t2t2t2t2t2t2t2t2t2t2t2t2t2
"GSE13159"t"GSE13159:0000000:1999"t"GSM331636"t"GSM329407"t2t1tt2t2t2t2t2t2t2t2t2t2t2t2t2t2t2t2t2t2
"GSE13159"t"GSE13159:0000000:2000"t"GSM331637"t"GSM329407"t2t1tt2t2t2t2t2t2t2t2t2t2t2t2t2t2t2t2t2t2
"GSE13159"t"GSE13159:0000000:2001"t"GSM331638"t"GSM329407"t2t1tt2t2t2t2t2t2t2t2t2t2t2t2t2t2t2t2t2t2
"GSE13159"t"GSE13159:0000000:2002"t"GSM331639"t"GSM329407"t2t1tt2t2t2t2t2t2t2t2t2t2t2t2t2t2t2t2t2t2
"GSE13159"t"GSE13159:0000000:2003"t"GSM331640"t"GSM329407"t2t1tt2t2t2t2t2t2t2t2t2t2t2t2t2t2t2t2t2t2
"GSE13159"t"GSE13159:0000000:2004"t"GSM331641"t"GSM329407"t2t1tt2t2t2t2t2t2t2t2t2t2t2t2t2t2t2t2t2t2
"GSE13159"t"GSE13159:0000000:2005"t"GSM331642"t"GSM329407"t2t1tt2t2t2t2t2t2t2t2t2t2t2t2t2t2t2t2t2t2
"GSE13159"t"GSE13159:0000000:2006"t"GSM331643"t"GSM329407"t2t1tt2t2t2t2t2t2t2t2t2t2t2t2t2t2t2t2t2t2
"GSE13159"t"GSE13159:0000000:2007"t"GSM331644"t"GSM329407"t2t1tt2t2t2t2t2t2t2t2t2t2t2t2t2t2t2t2t2t2
"GSE13159"t"GSE13159:0000000:2008"t"GSM331645"t"GSM329407"t2t1tt2t2t2t2t2t2t2t2t2t2t2t2t2t2t2t2t2t2
"GSE13159"t"GSE13159:0000000:2009"t"GSM331646"t"GSM329407"t2t1tt2t2t2t2t2t2t2t2t2t2t2t2t2t2t2t2t2t2
"GSE13159"t"GSE13159:0000000:2010"t"GSM331647"t"GSM329407"t2t1tt2t2t2t2t2t2t2t2t2t2t2t2t2t2t2t2t2t2
"GSE13159"t"GSE13159:0000000:2011"t"GSM331648"t"GSM329407"t2t1tt2t2t2t2t2t2t2t2t2t2t2t2t2t2t2t2t2t2
"GSE13159"t"GSE13159:0000000:2012"t"GSM331649"t"GSM329407"t2t1tt2t2t2t2t2t2t2t2t2t2t2t2t2t2t2t2t2t2
"GSE13159"t"GSE13159:0000000:2013"t"GSM331650"t"GSM329407"t2t1tt2t2t2t2t2t2t2t2t2t2t2t2t2t2t2t2t2t2
"GSE13159"t"GSE13159:0000000:2014"t"GSM331651"t"GSM329407"t2t1tt2t2t2t2t2t2t2t2t2t2t2t2t2t2t2t2t2t2
"GSE13159"t"GSE13159:0000000:2015"t"GSM331652"t"GSM329407"t2t1tt2t2t2t2t2t2t2t2t2t2t2t2t2t2t2t2t2t2
"GSE13159"t"GSE13159:0000000:2016"t"GSM331653"t"GSM329407"t2t1tt2t2t2t2t2t2t2t2t2t2t2t2t2t2t2t2t2t2
"GSE13159"t"GSE13159:0000000:2017"t"GSM331654"t"GSM329407"t2t1tt2t2t2t2t2t2t2t2t2t2t2t2t2t2t2t2t2t2
"GSE13159"t"GSE13159:0000000:2018"t"GSM331655"t"GSM329407"t2t1tt2t2t2t2t2t2t2t2t2t2t2t2t2t2t2t2t2t2
"GSE13159"t"GSE13159:0000000:2019"t"GSM331656"t"GSM329407"t2t1tt2t2t2t2t2t2t2t2t2t2t2t2t2t2t2t2t2t2
"GSE13159"t"GSE13159:0000000:2020"t"GSM331657"t"GSM329407"t2t1tt2t2t2t2t2t2t2t2t2t2t2t2t2t2t2t2t2t2
"GSE13159"t"GSE13159:0000000:2021"t"GSM331658"t"GSM329407"t2t1tt2t2t2t2t2t2t2t2t2t2t2t2t2t2t2t2t2t2
"GSE13159"t"GSE13159:0000000:2022"t"GSM331659"t"GSM329407"t2t1tt2t2t2t2t2t2t2t2t2t2t2t2t2t2t2t2t2t2
"GSE13159"t"GSE13159:0000000:2023"t"GSM331660"t"GSM329407"t2t1tt2t2t2t2t2t2t2t2t2t2t2t2t2t2t2t2t2t2
"GSE13159"t"GSE13159:0000000:2024"t"GSM331661"t"GSM329407"t2t1tt2t2t2t2t2t2t2t2t2t2t2t2t2t2t2t2t2t2
"GSE13159"t"GSE13159:0000000:2025"t"GSM331662"t"GSM329407"t2t1tt2t2t2t2t2t2t2t2t2t2t2t2t2t2t2t2t2t2
"GSE13159"t"GSE13159:0000000:2026"t"GSM331663"t"GSM329407"t2t1tt2t2t2t2t2t2t2t2t2t2t2t2t2t2t2t2t2t2
"GSE13159"t"GSE13159:0000000:2027"t"GSM331664"t"GSM329407"t2t1tt2t2t2t2t2t2t2t2t2t2t2t2t2t2t2t2t2t2
"GSE13159"t"GSE13159:0000000:2028"t"GSM331665"t"GSM329407"t2t1tt2t2t2t2t2t2t2t2t2t2t2t2t2t2t2t2t2t2
"GSE13159"t"GSE13159:0000000:2029"t"GSM331666"t"GSM329407"t2t1tt2t2t2t2t2t2t2t2t2t2t2t2t2t2t2t2t2t2
"GSE13159"t"GSE13159:0000000:2030"t"GSM331667"t"GSM329407"t2t1tt2t2t2t2t2t2t2t2t2t2t2t2t2t2t2t2t2t2
"GSE13159"t"GSE13159:0000000:2031"t"GSM331668"t"GSM329407"t2t1tt2t2t2t2t2t2t2t2t2t2t2t2t2t2t2t2t2t2
"GSE13159"t"GSE13159:0000000:2032"t"GSM331669"t"GSM329407"t2t1tt2t2t2t2t2t2t2t2t2t2t2t2t2t2t2t2t2t2
"GSE13159"t"GSE13159:0000000:2033"t"GSM331670"t"GSM329407"t2t1tt2t2t2t2t2t2t2t2t2t2t2t2t2t2t2t2t2t2
"GSE13159"t"GSE13159:0000000:2034"t"GSM331671"t"GSM329407"t2t1tt2t2t2t2t2t2t2t2t2t2t2t2t2t2t2t2t2t2
"GSE13159"t"GSE13159:0000000:2035"t"GSM331672"t"GSM329407"t2t1tt2t2t2t2t2t2t2t2t2t2t2t2t2t2t2t2t2t2
"GSE13159"t"GSE13159:0000000:2036"t"GSM331673"t"GSM329407"t2t1tt2t2t2t2t2t2t2t2t2t2t2t2t2t2t2t2t2t2
"GSE13159"t"GSE13159:0000000:2037"t"GSM331674"t"GSM329407"t2t1tt2t2t2t2t2t2t2t2t2t2t2t2t2t2t2t2t2t2
"GSE13159"t"GSE13159:0000000:2038"t"GSM331675"t"GSM329407"t2t1tt2t2t2t2t2t2t2t2t2t2t2t2t2t2t2t2t2t2
"GSE13159"t"GSE13159:0000000:2039"t"GSM331676"t"GSM329407"t2t1tt2t2t2t2t2t2t2t2t2t2t2t2t2t2t2t2t2t2
"GSE13159"t"GSE13159:0000000:2040"t"GSM331677"t"GSM329407"t2t1tt2t2t2t2t2t2t2t2t2t2t2t2t2t2t2t2t2t2
"GSE13159"t"GSE13159:0000000:2041"t"GSM331678"t"GSM329407"t2t1tt2t2t2t2t2t2t2t2t2t2t2t2t2t2t2t2t2t2
"GSE13159"t"GSE13159:0000000:2042"t"GSM331679"t"GSM329407"t2t1tt2t2t2t2t2t2t2t2t2t2t2t2t2t2t2t2t2t2
"GSE13159"t"GSE13159:0000000:2043"t"GSM331680"t"GSM329407"t2t1tt2t2t2t2t2t2t2t2t2t2t2t2t2t2t2t2t2t2
"GSE13159"t"GSE13159:0000000:2044"t"GSM331681"t"GSM329407"t2t1tt2t2t2t2t2t2t2t2t2t2t2t2t2t2t2t2t2t2
"GSE13159"t"GSE13159:0000000:2045"t"GSM331682"t"GSM329407"t2t1tt2t2t2t2t2t2t2t2t2t2t2t2t2t2t2t2t2t2
"GSE13159"t"GSE13159:0000000:2046"t"GSM331683"t"GSM329407"t2t1tt2t2t2t2t2t2t2t2t2t2t2t2t2t2t2t2t2t2
"GSE13159"t"GSE13159:0000000:2047"t"GSM331684"t"GSM329407"t2t1tt2t2t2t2t2t2t2t2t2t2t2t2t2t2t2t2t2t2
"GSE13159"t"GSE13159:0000000:2048"t"GSM331685"t"GSM329407"t2t1tt2t2t2t2t2t2t2t2t2t2t2t2t2t2t2t2t2t2
"GSE13159"t"GSE13159:0000000:2049"t"GSM331686"t"GSM329407"t2t1tt2t2t2t2t2t2t2t2t2t2t2t2t2t2t2t2t2t2
"GSE13159"t"GSE13159:0000000:2050"t"GSM331687"t"GSM329407"t2t1tt2t2t2t2t2t2t2t2t2t2t2t2t2t2t2t2t2t2
"GSE13159"t"GSE13159:0000000:2051"t"GSM331688"t"GSM329407"t2t1tt2t2t2t2t2t2t2t2t2t2t2t2t2t2t2t2t2t2
"GSE13159"t"GSE13159:0000000:2052"t"GSM331689"t"GSM329407"t2t1tt2t2t2t2t2t2t2t2t2t2t2t2t2t2t2t2t2t2
"GSE13159"t"GSE13159:0000000:2053"t"GSM331690"t"GSM329407"t2t1tt2t2t2t2t2t2t2t2t2t2t2t2t2t2t2t2t2t2
"GSE13159"t"GSE13159:0000000:2054"t"GSM331691"t"GSM329407"t2t1tt2t2t2t2t2t2t2t2t2t2t2t2t2t2t2t2t2t2
"GSE13159"t"GSE13159:0000000:2055"t"GSM331692"t"GSM329407"t2t1tt2t2t2t2t2t2t2t2t2t2t2t2t2t2t2t2t2t2
"GSE13159"t"GSE13159:0000000:2056"t"GSM331693"t"GSM329407"t2t1tt2t2t2t2t2t2t2t2t2t2t2t2t2t2t2t2t2t2
"GSE13159"t"GSE13159:0000000:2057"t"GSM331694"t"GSM329407"t2t1tt2t2t2t2t2t2t2t2t2t2t2t2t2t2t2t2t2t2
"GSE13159"t"GSE13159:0000000:2058"t"GSM331695"t"GSM329407"t2t1tt2t2t2t2t2t2t2t2t2t2t2t2t2t2t2t2t2t2
"GSE13159"t"GSE13159:0000000:2059"t"GSM331696"t"GSM329407"t2t1tt2t2t2t2t2t2t2t2t2t2t2t2t2t2t2t2t2t2
"GSE13159"t"GSE13159:0000000:2060"t"GSM331697"t"GSM329407"t2t1tt2t2t2t2t2t2t2t2t2t2t2t2t2t2t2t2t2t2
"GSE13159"t"GSE13159:0000000:2061"t"GSM331698"t"GSM329407"t2t1tt2t2t2t2t2t2t2t2t2t2t2t2t2t2t2t2t2t2
"GSE13159"t"GSE13159:0000000:2062"t"GSM331699"t"GSM329407"t2t1tt2t2t2t2t2t2t2t2t2t2t2t2t2t2t2t2t2t2
"GSE13159"t"GSE13159:0000000:2063"t"GSM331700"t"GSM329407"t2t1tt2t2t2t2t2t2t2t2t2t2t2t2t2t2t2t2t2t2
"GSE13159"t"GSE13159:0000000:2064"t"GSM331701"t"GSM329407"t2t1tt2t2t2t2t2t2t2t2t2t2t2t2t2t2t2t2t2t2
"GSE13159"t"GSE13159:0000000:2065"t"GSM331702"t"GSM329407"t2t1tt2t2t2t2t2t2t2t2t2t2t2t2t2t2t2t2t2t2
"GSE13159"t"GSE13159:0000000:2066"t"GSM331703"t"GSM329407"t2t1tt2t2t2t2t2t2t2t2t2t2t2t2t2t2t2t2t2t2
"GSE13159"t"GSE13159:0000000:2067"t"GSM331704"t"GSM329407"t2t1tt2t2t2t2t2t2t2t2t2t2t2t2t2t2t2t2t2t2
"GSE13159"t"GSE13159:0000000:2068"t"GSM331705"t"GSM329407"t2t1tt2t2t2t2t2t2t2t2t2t2t2t2t2t2t2t2t2t2
"GSE13159"t"GSE13159:0000000:2069"t"GSM331706"t"GSM329407"t2t1tt2t2t2t2t2t2t2t2t2t2t2t2t2t2t2t2t2t2
"GSE13159"t"GSE13159:0000000:2070"t"GSM331707"t"GSM329407"t2t1tt2t2t2t2t2t2t2t2t2t2t2t2t2t2t2t2t2t2
"GSE13159"t"GSE13159:0000000:2071"t"GSM331708"t"GSM329407"t2t1tt2t2t2t2t2t2t2t2t2t2t2t2t2t2t2t2t2t2
"GSE13159"t"GSE13159:0000000:2072"t"GSM331709"t"GSM329407"t2t1tt2t2t2t2t2t2t2t2t2t2t2t2t2t2t2t2t2t2
"GSE13159"t"GSE13159:0000000:2073"t"GSM331710"t"GSM329407"t2t1tt2t2t2t2t2t2t2t2t2t2t2t2t2t2t2t2t2t2
"GSE13159"t"GSE13159:0000000:2074"t"GSM331711"t"GSM329407"t2t1tt2t2t2t2t2t2t2t2t2t2t2t2t2t2t2t2t2t2
"GSE13159"t"GSE13159:0000000:2075"t"GSM331712"t"GSM329407"t2t1tt2t2t2t2t2t2t2t2t2t2t2t2t2t2t2t2t2t2
"GSE13159"t"GSE13159:0000000:2076"t"GSM331713"t"GSM329407"t2t1tt2t2t2t2t2t2t2t2t2t2t2t2t2t2t2t2t2t2
"GSE13159"t"GSE13159:0000000:2077"t"GSM331714"t"GSM329407"t2t1tt2t2t2t2t2t2t2t2t2t2t2t2t2t2t2t2t2t2
"GSE13159"t"GSE13159:0000000:2078"t"GSM331715"t"GSM329407"t2t1tt2t2t2t2t2t2t2t2t2t2t2t2t2t2t2t2t2t2
"GSE13159"t"GSE13159:0000000:2079"t"GSM331716"t"GSM329407"t2t1tt2t2t2t2t2t2t2t2t2t2t2t2t2t2t2t2t2t2
"GSE13159"t"GSE13159:0000000:2080"t"GSM331717"t"GSM329407"t2t1tt2t2t2t2t2t2t2t2t2t2t2t2t2t2t2t2t2t2
"GSE13159"t"GSE13159:0000000:2081"t"GSM331718"t"GSM329407"t2t1tt2t2t2t2t2t2t2t2t2t2t2t2t2t2t2t2t2t2
"GSE13159"t"GSE13159:0000000:2082"t"GSM331719"t"GSM329407"t2t1tt2t2t2t2t2t2t2t2t2t2t2t2t2t2t2t2t2t2
"GSE13159"t"GSE13159:0000000:2083"t"GSM331720"t"GSM329407"t2t1tt2t2t2t2t2t2t2t2t2t2t2t2t2t2t2t2t2t2
"GSE13159"t"GSE13159:0000000:2084"t"GSM331721"t"GSM329407"t2t1tt2t2t2t2t2t2t2t2t2t2t2t2t2t2t2t2t2t2
"GSE13159"t"GSE13159:0000000:2085"t"GSM331722"t"GSM329407"t2t1tt2t2t2t2t2t2t2t2t2t2t2t2t2t2t2t2t2t2
"GSE13159"t"GSE13159:0000000:2086"t"GSM331723"t"GSM329407"t2t1tt2t2t2t2t2t2t2t2t2t2t2t2t2t2t2t2t2t2
"GSE13159"t"GSE13159:0000000:2087"t"GSM331724"t"GSM329407"t2t1tt2t2t2t2t2t2t2t2t2t2t2t2t2t2t2t2t2t2
"GSE13159"t"GSE13159:0000000:2088"t"GSM331725"t"GSM329407"t2t1tt2t2t2t2t2t2t2t2t2t2t2t2t2t2t2t2t2t2
"GSE13159"t"GSE13159:0000000:2089"t"GSM331726"t"GSM329407"t2t1tt2t2t2t2t2t2t2t2t2t2t2t2t2t2t2t2t2t2
"GSE13159"t"GSE13159:0000000:2090"t"GSM331727"t"GSM329407"t2t1tt2t2t2t2t2t2t2t2t2t2t2t2t2t2t2t2t2t2
"GSE13159"t"GSE13159:0000000:2091"t"GSM331728"t"GSM329407"t2t1tt2t2t2t2t2t2t2t2t2t2t2t2t2t2t2t2t2t2
"GSE13159"t"GSE13159:0000000:2092"t"GSM331729"t"GSM329407"t2t1tt2t2t2t2t2t2t2t2t2t2t2t2t2t2t2t2t2t2
"GSE13159"t"GSE13159:0000000:2093"t"GSM331730"t"GSM329407"t2t1tt2t2t2t2t2t2t2t2t2t2t2t2t2t2t2t2t2t2
"GSE13159"t"GSE13159:0000000:2094"t"GSM331731"t"GSM329407"t2t1tt2t2t2t2t2t2t2t2t2t2t2t2t2t2t2t2t2t2
"GSE13159"t"GSE13159:0000000:2095"t"GSM331732"t"GSM329407"t2t1tt2t2t2t2t2t2t2t2t2t2t2t2t2t2t2t2t2t2
"GSE13218"t"GSE13218:0000000:1"t"GSM333857"t"GSM333829"t11t2t9t6t6t4t10t4t6t6t6tt7t7t7t7t7t7t7t7t7
"GSE13218"t"GSE13218:0000000:2"t"GSM333862"t"GSM333829"t11t2t9t6t6t4t10t4t6t6t6tt7t7t7t7t7t7t7t7t7
"GSE13218"t"GSE13218:0000000:3"t"GSM333865"t"GSM333829"t11t2t9t6t6t4t10t4t6t6t6tt7t7t7t7t7t7t7t7t7
"GSE13314"t"GSE13314:0000000:01"t"GSM336018"t"GSM336017"t10t9t9t2t2t2t9t5t2t2tt2t2t2t2t2t2t1t2t2t2
"GSE13314"t"GSE13314:0000000:02"t"GSM336019"t"GSM336017"t10t9t9t2t2t2t9t5t2t2tt2t2t2t2t2t2t1t2t2t2
"GSE13314"t"GSE13314:0000000:03"t"GSM336020"t"GSM336017"t10t9t9t2t2t2t9t5t2t2tt2t2t2t2t2t2t1t2t2t2
"GSE13314"t"GSE13314:0000000:04"t"GSM336021"t"GSM336017"t10t9t9t2t2t2t9t5t2t2tt2t2t2t2t2t2t1t2t2t2
"GSE13314"t"GSE13314:0000000:05"t"GSM336022"t"GSM336017"t10t9t9t2t2t2t9t5t2t2tt2t2t2t2t2t2t1t2t2t2
"GSE13314"t"GSE13314:0000000:06"t"GSM336023"t"GSM336017"t10t9t9t2t2t2t9t5t2t2tt2t2t2t2t2t2t1t2t2t2
"GSE13314"t"GSE13314:0000000:07"t"GSM336024"t"GSM336017"t10t9t9t2t2t2t9t5t2t2tt2t2t2t2t2t2t1t2t2t2
"GSE13314"t"GSE13314:0000000:08"t"GSM336025"t"GSM336017"t10t9t9t2t2t2t9t5t2t2tt2t2t2t2t2t2t1t2t2t2
"GSE13314"t"GSE13314:0000000:09"t"GSM336026"t"GSM336017"t10t9t9t2t2t2t9t5t2t2tt2t2t2t2t2t2t1t2t2t2
"GSE13314"t"GSE13314:0000000:10"t"GSM336027"t"GSM336017"t10t9t9t2t2t2t9t5t2t2tt2t2t2t2t2t2t1t2t2t2
"GSE13314"t"GSE13314:0000000:11"t"GSM336028"t"GSM336017"t10t9t9t2t2t2t9t5t2t2tt2t2t2t2t2t2t1t2t2t2
"GSE13314"t"GSE13314:0000000:12"t"GSM336029"t"GSM336017"t10t9t9t2t2t2t9t5t2t2tt2t2t2t2t2t2t1t2t2t2
"GSE13314"t"GSE13314:0000000:13"t"GSM336030"t"GSM336017"t10t9t9t2t2t2t9t5t2t2tt2t2t2t2t2t2t1t2t2t2
"GSE13314"t"GSE13314:0000000:14"t"GSM336031"t"GSM336017"t10t9t9t2t2t2t9t5t2t2tt2t2t2t2t2t2t1t2t2t2
"GSE13314"t"GSE13314:0000000:15"t"GSM336032"t"GSM336017"t10t9t9t2t2t2t9t5t2t2tt2t2t2t2t2t2t1t2t2t2
"GSE13314"t"GSE13314:0000000:16"t"GSM336033"t"GSM336017"t10t9t9t2t2t2t9t5t2t2tt2t2t2t2t2t2t1t2t2t2
"GSE13314"t"GSE13314:0000000:17"t"GSM336034"t"GSM336017"t10t9t9t2t2t2t9t5t2t2tt2t2t2t2t2t2t1t2t2t2
"GSE13314"t"GSE13314:0000000:18"t"GSM336035"t"GSM336017"t10t9t9t2t2t2t9t5t2t2tt2t2t2t2t2t2t1t2t2t2
"GSE13314"t"GSE13314:0000000:19"t"GSM336036"t"GSM336017"t10t9t9t2t2t2t9t5t2t2tt2t2t2t2t2t2t1t2t2t2
"GSE13314"t"GSE13314:0000000:20"t"GSM336037"t"GSM336017"t10t9t9t2t2t2t9t5t2t2tt2t2t2t2t2t2t1t2t2t2
"GSE13314"t"GSE13314:0000000:21"t"GSM336038"t"GSM336017"t10t9t9t2t2t2t9t5t2t2tt2t2t2t2t2t2t1t2t2t2
"GSE13314"t"GSE13314:0000000:22"t"GSM336039"t"GSM336017"t10t9t9t2t2t2t9t5t2t2tt2t2t2t2t2t2t1t2t2t2
"GSE13314"t"GSE13314:0000000:23"t"GSM336040"t"GSM336017"t10t9t9t2t2t2t9t5t2t2tt2t2t2t2t2t2t1t2t2t2
"GSE13314"t"GSE13314:0000000:24"t"GSM336041"t"GSM336017"t10t9t9t2t2t2t9t5t2t2tt2t2t2t2t2t2t1t2t2t2
"GSE13314"t"GSE13314:0000000:25"t"GSM336042"t"GSM336017"t10t9t9t2t2t2t9t5t2t2tt2t2t2t2t2t2t1t2t2t2
"GSE13314"t"GSE13314:0000000:26"t"GSM336043"t"GSM336017"t10t9t9t2t2t2t9t5t2t2tt2t2t2t2t2t2t1t2t2t2
"GSE13314"t"GSE13314:0000000:27"t"GSM336044"t"GSM336017"t10t9t9t2t2t2t9t5t2t2tt2t2t2t2t2t2t1t2t2t2
"GSE13314"t"GSE13314:0000000:28"t"GSM336045"t"GSM336017"t10t9t9t2t2t2t9t5t2t2tt2t2t2t2t2t2t1t2t2t2
"GSE13314"t"GSE13314:0000000:29"t"GSM336046"t"GSM336017"t10t9t9t2t2t2t9t5t2t2tt2t2t2t2t2t2t1t2t2t2
"GSE13314"t"GSE13314:0000000:30"t"GSM336047"t"GSM336017"t10t9t9t2t2t2t9t5t2t2tt2t2t2t2t2t2t1t2t2t2
"GSE13314"t"GSE13314:0000000:31"t"GSM336048"t"GSM336017"t10t9t9t2t2t2t9t5t2t2tt2t2t2t2t2t2t1t2t2t2
"GSE13314"t"GSE13314:0000000:32"t"GSM336049"t"GSM336017"t10t9t9t2t2t2t9t5t2t2tt2t2t2t2t2t2t1t2t2t2
"GSE13314"t"GSE13314:0000000:33"t"GSM336050"t"GSM336017"t10t9t9t2t2t2t9t5t2t2tt2t2t2t2t2t2t1t2t2t2
"GSE13314"t"GSE13314:0000000:34"t"GSM336051"t"GSM336017"t10t9t9t2t2t2t9t5t2t2tt2t2t2t2t2t2t1t2t2t2
"GSE13355"t"GSE13355:01:1"t"GSM337319;GSM337328"t"GSM337261;GSM337270"t20t2t2t4t3t8t10t9t5t5t5t5t5t3t5t5t8t4t5t5t
"GSE13355"t"GSE13355:02:1"t"GSM337320;GSM337338"t"GSM337262;GSM337280"t20t2t2t4t3t8t10t9t5t5t5t5t5t3t5t5t8t4t5t5t
"GSE13355"t"GSE13355:03:1"t"GSM337321;GSM337348"t"GSM337263;GSM337290"t20t2t2t4t3t8t10t9t5t5t5t5t5t3t5t5t8t4t5t5t
"GSE13355"t"GSE13355:04:1"t"GSM337322;GSM337358"t"GSM337264;GSM337300"t20t2t2t4t3t8t10t9t5t5t5t5t5t3t5t5t8t4t5t5t
"GSE13355"t"GSE13355:05:1"t"GSM337323;GSM337368"t"GSM337265;GSM337310"t20t2t2t4t3t8t10t9t5t5t5t5t5t3t5t5t8t4t5t5t
"GSE13355"t"GSE13355:06:1"t"GSM337324"t"GSM337266"t20t2t2t4t3t8t10t9t5t5t5t5t5t3t5t5t8t4t5t5t
"GSE13355"t"GSE13355:07:1"t"GSM337325"t"GSM337267"t20t2t2t4t3t8t10t9t5t5t5t5t5t3t5t5t8t4t5t5t
"GSE13355"t"GSE13355:08:1"t"GSM337326"t"GSM337268"t20t2t2t4t3t8t10t9t5t5t5t5t5t3t5t5t8t4t5t5t
"GSE13355"t"GSE13355:09:1"t"GSM337327"t"GSM337269"t20t2t2t4t3t8t10t9t5t5t5t5t5t3t5t5t8t4t5t5t
"GSE13355"t"GSE13355:11:1"t"GSM337329"t"GSM337271"t20t2t2t4t3t8t10t9t5t5t5t5t5t3t5t5t8t4t5t5t
"GSE13355"t"GSE13355:12:1"t"GSM337330"t"GSM337272"t20t2t2t4t3t8t10t9t5t5t5t5t5t3t5t5t8t4t5t5t
"GSE13355"t"GSE13355:13:1"t"GSM337331"t"GSM337273"t20t2t2t4t3t8t10t9t5t5t5t5t5t3t5t5t8t4t5t5t
"GSE13355"t"GSE13355:14:1"t"GSM337332"t"GSM337274"t20t2t2t4t3t8t10t9t5t5t5t5t5t3t5t5t8t4t5t5t
"GSE13355"t"GSE13355:15:1"t"GSM337333"t"GSM337275"t20t2t2t4t3t8t10t9t5t5t5t5t5t3t5t5t8t4t5t5t
"GSE13355"t"GSE13355:16:1"t"GSM337334"t"GSM337276"t20t2t2t4t3t8t10t9t5t5t5t5t5t3t5t5t8t4t5t5t
"GSE13355"t"GSE13355:17:1"t"GSM337335"t"GSM337277"t20t2t2t4t3t8t10t9t5t5t5t5t5t3t5t5t8t4t5t5t
"GSE13355"t"GSE13355:18:1"t"GSM337336"t"GSM337278"t20t2t2t4t3t8t10t9t5t5t5t5t5t3t5t5t8t4t5t5t
"GSE13355"t"GSE13355:19:1"t"GSM337337"t"GSM337279"t20t2t2t4t3t8t10t9t5t5t5t5t5t3t5t5t8t4t5t5t
"GSE13355"t"GSE13355:21:1"t"GSM337339"t"GSM337281"t20t2t2t4t3t8t10t9t5t5t5t5t5t3t5t5t8t4t5t5t
"GSE13355"t"GSE13355:22:1"t"GSM337340"t"GSM337282"t20t2t2t4t3t8t10t9t5t5t5t5t5t3t5t5t8t4t5t5t
"GSE13355"t"GSE13355:23:1"t"GSM337341"t"GSM337283"t20t2t2t4t3t8t10t9t5t5t5t5t5t3t5t5t8t4t5t5t
"GSE13355"t"GSE13355:24:1"t"GSM337342"t"GSM337284"t20t2t2t4t3t8t10t9t5t5t5t5t5t3t5t5t8t4t5t5t
"GSE13355"t"GSE13355:25:1"t"GSM337343"t"GSM337285"t20t2t2t4t3t8t10t9t5t5t5t5t5t3t5t5t8t4t5t5t
"GSE13355"t"GSE13355:26:1"t"GSM337344"t"GSM337286"t20t2t2t4t3t8t10t9t5t5t5t5t5t3t5t5t8t4t5t5t
"GSE13355"t"GSE13355:27:1"t"GSM337345"t"GSM337287"t20t2t2t4t3t8t10t9t5t5t5t5t5t3t5t5t8t4t5t5t
"GSE13355"t"GSE13355:28:1"t"GSM337346"t"GSM337288"t20t2t2t4t3t8t10t9t5t5t5t5t5t3t5t5t8t4t5t5t
"GSE13355"t"GSE13355:29:1"t"GSM337347"t"GSM337289"t20t2t2t4t3t8t10t9t5t5t5t5t5t3t5t5t8t4t5t5t
"GSE13355"t"GSE13355:31:1"t"GSM337349"t"GSM337291"t20t2t2t4t3t8t10t9t5t5t5t5t5t3t5t5t8t4t5t5t
"GSE13355"t"GSE13355:32:1"t"GSM337350"t"GSM337292"t20t2t2t4t3t8t10t9t5t5t5t5t5t3t5t5t8t4t5t5t
"GSE13355"t"GSE13355:33:1"t"GSM337351"t"GSM337293"t20t2t2t4t3t8t10t9t5t5t5t5t5t3t5t5t8t4t5t5t
"GSE13355"t"GSE13355:34:1"t"GSM337352"t"GSM337294"t20t2t2t4t3t8t10t9t5t5t5t5t5t3t5t5t8t4t5t5t
"GSE13355"t"GSE13355:35:1"t"GSM337353"t"GSM337295"t20t2t2t4t3t8t10t9t5t5t5t5t5t3t5t5t8t4t5t5t
"GSE13355"t"GSE13355:36:1"t"GSM337354"t"GSM337296"t20t2t2t4t3t8t10t9t5t5t5t5t5t3t5t5t8t4t5t5t
"GSE13355"t"GSE13355:37:1"t"GSM337355"t"GSM337297"t20t2t2t4t3t8t10t9t5t5t5t5t5t3t5t5t8t4t5t5t
"GSE13355"t"GSE13355:38:1"t"GSM337356"t"GSM337298"t20t2t2t4t3t8t10t9t5t5t5t5t5t3t5t5t8t4t5t5t
"GSE13355"t"GSE13355:39:1"t"GSM337357"t"GSM337299"t20t2t2t4t3t8t10t9t5t5t5t5t5t3t5t5t8t4t5t5t
"GSE13355"t"GSE13355:41:1"t"GSM337359"t"GSM337301"t20t2t2t4t3t8t10t9t5t5t5t5t5t3t5t5t8t4t5t5t
"GSE13355"t"GSE13355:42:1"t"GSM337360"t"GSM337302"t20t2t2t4t3t8t10t9t5t5t5t5t5t3t5t5t8t4t5t5t
"GSE13355"t"GSE13355:43:1"t"GSM337361"t"GSM337303"t20t2t2t4t3t8t10t9t5t5t5t5t5t3t5t5t8t4t5t5t
"GSE13355"t"GSE13355:44:1"t"GSM337362"t"GSM337304"t20t2t2t4t3t8t10t9t5t5t5t5t5t3t5t5t8t4t5t5t
"GSE13355"t"GSE13355:45:1"t"GSM337363"t"GSM337305"t20t2t2t4t3t8t10t9t5t5t5t5t5t3t5t5t8t4t5t5t
"GSE13355"t"GSE13355:46:1"t"GSM337364"t"GSM337306"t20t2t2t4t3t8t10t9t5t5t5t5t5t3t5t5t8t4t5t5t
"GSE13355"t"GSE13355:47:1"t"GSM337365"t"GSM337307"t20t2t2t4t3t8t10t9t5t5t5t5t5t3t5t5t8t4t5t5t
"GSE13355"t"GSE13355:48:1"t"GSM337366"t"GSM337308"t20t2t2t4t3t8t10t9t5t5t5t5t5t3t5t5t8t4t5t5t
"GSE13355"t"GSE13355:49:1"t"GSM337367"t"GSM337309"t20t2t2t4t3t8t10t9t5t5t5t5t5t3t5t5t8t4t5t5t
"GSE13355"t"GSE13355:51:1"t"GSM337369"t"GSM337311"t20t2t2t4t3t8t10t9t5t5t5t5t5t3t5t5t8t4t5t5t
"GSE13355"t"GSE13355:52:1"t"GSM337370"t"GSM337312"t20t2t2t4t3t8t10t9t5t5t5t5t5t3t5t5t8t4t5t5t
"GSE13355"t"GSE13355:53:1"t"GSM337371"t"GSM337313"t20t2t2t4t3t8t10t9t5t5t5t5t5t3t5t5t8t4t5t5t
"GSE13355"t"GSE13355:54:1"t"GSM337372"t"GSM337314"t20t2t2t4t3t8t10t9t5t5t5t5t5t3t5t5t8t4t5t5t
"GSE13355"t"GSE13355:55:1"t"GSM337373"t"GSM337315"t20t2t2t4t3t8t10t9t5t5t5t5t5t3t5t5t8t4t5t5t
"GSE13355"t"GSE13355:56:1"t"GSM337374"t"GSM337316"t20t2t2t4t3t8t10t9t5t5t5t5t5t3t5t5t8t4t5t5t
"GSE13355"t"GSE13355:57:1"t"GSM337375"t"GSM337317"t20t2t2t4t3t8t10t9t5t5t5t5t5t3t5t5t8t4t5t5t
"GSE13355"t"GSE13355:58:1"t"GSM337376"t"GSM337318"t20t2t2t4t3t8t10t9t5t5t5t5t5t3t5t5t8t4t5t5t
"GSE13378"t"GSE13378:1:1"t"GSM336634;GSM336635"t"GSM312550;GSM313007"t17t5t10t10t10t6t1t6t10t10t10t10t10t10t10t10t10tt1t1t1
"GSE13378"t"GSE13378:2:1"t"GSM336632;GSM336633"t"GSM313008;GSM313009"t17t5t10t10t10t6t1t6t10t10t10t10t10t10t10t10t10tt1t1t1
"GSE13378"t"GSE13378:3:1"t"GSM336630;GSM336631"t"GSM318847;GSM318857"t17t5t10t10t10t6t1t6t10t10t10t10t10t10t10t10t10tt1t1t1
"GSE13378"t"GSE13378:4:1"t"GSM336627;GSM336629"t"GSM318858;GSM318860"t17t5t10t10t10t6t1t6t10t10t10t10t10t10t10t10t10tt1t1t1
"GSE13396"t"GSE13396:0:1"t"GSM338272;GSM338273;GSM338274;GSM338275;GSM338276"t"GSM338282;GSM338283;GSM338284;GSM338285;GSM338286;GSM338287"t7t9t8t1t1t9t8tt2t2t2t2t2t2t2t2t2t2t2t2t2
"GSE13396"t"GSE13396:1:1"t"GSM338277;GSM338278;GSM338279;GSM338280;GSM338281"t"GSM338288;GSM338289;GSM338290;GSM338291;GSM338292;GSM338293"t7t9t8t1t1t9t8tt2t2t2t2t2t2t2t2t2t2t2t2t2
"GSE13525"t"GSE13525:1:1"t"GSM341221;GSM341227"t"GSM341224;GSM341230"t15t6t3t10t10t7t4t7t10t10t10t10t10t10t10tt1t1t1t1t1
"GSE13525"t"GSE13525:2:1"t"GSM341222;GSM341228"t"GSM341225;GSM341231"t15t6t3t10t10t7t4t7t10t10t10t10t10t10t10tt1t1t1t1t1
"GSE13525"t"GSE13525:3:1"t"GSM341223;GSM341229"t"GSM341226;GSM341232"t15t6t3t10t10t7t4t7t10t10t10t10t10t10t10tt1t1t1t1t1
"GSE13670"t"GSE13670:1:1"t"GSM343803;GSM343809;GSM343815;GSM343821;GSM343827"t"GSM343802;GSM343808;GSM343814;GSM343820;GSM343826"t16t7t4t1t1t8t5t8t1t1t1t1t1t1t1t1tt2t2t2t2
"GSE13670"t"GSE13670:2:1"t"GSM343805;GSM343811;GSM343817;GSM343823;GSM343829"t"GSM343804;GSM343810;GSM343816;GSM343822;GSM343828"t16t7t4t1t1t8t5t8t1t1t1t1t1t1t1t1tt2t2t2t2
"GSE13670"t"GSE13670:3:1"t"GSM343807;GSM343813;GSM343819;GSM343825;GSM343831"t"GSM343806;GSM343812;GSM343818;GSM343824;GSM343830"t16t7t4t1t1t8t5t8t1t1t1t1t1t1t1t1tt2t2t2t2
"GSE13727"t"GSE13727:0000000:1"t"GSM344572"t"GSM344563"t5t1t6t5t5tt7t2t6t6t6t6t6t6t6t6t6t6t6t6t6
"GSE13727"t"GSE13727:0000000:2"t"GSM344579"t"GSM344563"t5t1t6t5t5tt7t2t6t6t6t6t6t6t6t6t6t6t6t6t6
"GSE13727"t"GSE13727:0000000:3"t"GSM344581"t"GSM344563"t5t1t6t5t5tt7t2t6t6t6t6t6t6t6t6t6t6t6t6t6
"GSE13727"t"GSE13727:0000000:4"t"GSM344582"t"GSM344563"t5t1t6t5t5tt7t2t6t6t6t6t6t6t6t6t6t6t6t6t6
"GSE13933"t"GSE13933:1:1"t"GSM350970;GSM350971;GSM350972;GSM350973;GSM350974;GSM350975;GSM350976;GSM350977;GSM350978;GSM350979;GSM350980;GSM350981;GSM350982"t"GSM350959;GSM350960;GSM350961;GSM350962;GSM350963;GSM350964;GSM350965;GSM350966;GSM350967;GSM350968;GSM350969"t18t3t4t4t4t4t4t4t4t4t4t4t4t4t4t4t4t4tt5t5
"GSE13987"t"GSE13987:01:1"t"GSM351402;GSM351420"t"GSM351401;GSM351419"t9t4t2t1t1t4t8t4t4tt6t7t7t6t10t9t2t2t2t2t2
"GSE13987"t"GSE13987:02:1"t"GSM351404"t"GSM351403"t9t4t2t1t1t4t8t4t4tt6t7t7t6t10t9t2t2t2t2t2
"GSE13987"t"GSE13987:03:1"t"GSM351406"t"GSM351405"t9t4t2t1t1t4t8t4t4tt6t7t7t6t10t9t2t2t2t2t2
"GSE13987"t"GSE13987:04:1"t"GSM351408"t"GSM351407"t9t4t2t1t1t4t8t4t4tt6t7t7t6t10t9t2t2t2t2t2
"GSE13987"t"GSE13987:05:1"t"GSM351410"t"GSM351409"t9t4t2t1t1t4t8t4t4tt6t7t7t6t10t9t2t2t2t2t2
"GSE13987"t"GSE13987:06:1"t"GSM351412"t"GSM351411"t9t4t2t1t1t4t8t4t4tt6t7t7t6t10t9t2t2t2t2t2
"GSE13987"t"GSE13987:07:1"t"GSM351414"t"GSM351413"t9t4t2t1t1t4t8t4t4tt6t7t7t6t10t9t2t2t2t2t2
"GSE13987"t"GSE13987:08:1"t"GSM351416"t"GSM351415"t9t4t2t1t1t4t8t4t4tt6t7t7t6t10t9t2t2t2t2t2
"GSE13987"t"GSE13987:09:1"t"GSM351418"t"GSM351417"t9t4t2t1t1t4t8t4t4tt6t7t7t6t10t9t2t2t2t2t2
"GSE13987"t"GSE13987:11:1"t"GSM351422"t"GSM351421"t9t4t2t1t1t4t8t4t4tt6t7t7t6t10t9t2t2t2t2t2
"GSE13987"t"GSE13987:12:1"t"GSM351424"t"GSM351423"t9t4t2t1t1t4t8t4t4tt6t7t7t6t10t9t2t2t2t2t2
"GSE14051"t"GSE14051:0000000:1"t"GSM352678"t"GSM352677"t3t2t9tt6t4t10t4t6t6t6t6t6t6t6t6t6t6t6t6t6
"GSE14051"t"GSE14051:0000000:2"t"GSM352679"t"GSM352677"t3t2t9tt6t4t10t4t6t6t6t6t6t6t6t6t6t6t6t6t6
"GSE14051"t"GSE14051:0000000:3"t"GSM352680"t"GSM352677"t3t2t9tt6t4t10t4t6t6t6t6t6t6t6t6t6t6t6t6t6
"GSE14257"t"GSE14257:0000000:1"t"GSM356975"t"GSM356976"t5t8t9t8t8tt9t9t9t9t9t9t9t9t9t9t9t9t9t9t9
"GSE14315"t"GSE14315:1:1"t"GSM357876;GSM357877;GSM357878;GSM357931;GSM357932;GSM357933"t"GSM357879;GSM357880;GSM357881;GSM357928;GSM357929;GSM357930"t14t4t7t2t2t9t8t9t8t8t10t2t2t9tt4t3t3t3t3t3
"GSE14315"t"GSE14315:2:1"t"GSM357882;GSM357883;GSM357884"t"GSM357885;GSM357886;GSM357887"t14t4t7t2t2t9t8t9t8t8t10t2t2t9tt4t3t3t3t3t3
"GSE14315"t"GSE14315:3:1"t"GSM357891;GSM357892"t"GSM357888;GSM357889;GSM357890"t14t4t7t2t2t9t8t9t8t8t10t2t2t9tt4t3t3t3t3t3
"GSE14315"t"GSE14315:4:1"t"GSM357893;GSM357894;GSM357895"t"GSM357896;GSM357897;GSM357898"t14t4t7t2t2t9t8t9t8t8t10t2t2t9tt4t3t3t3t3t3
"GSE14315"t"GSE14315:5:1"t"GSM357901;GSM357902;GSM357903"t"GSM357899;GSM357900"t14t4t7t2t2t9t8t9t8t8t10t2t2t9tt4t3t3t3t3t3
"GSE14315"t"GSE14315:6:1"t"GSM357907;GSM357908;GSM357909"t"GSM357904;GSM357905;GSM357906"t14t4t7t2t2t9t8t9t8t8t10t2t2t9tt4t3t3t3t3t3
"GSE14315"t"GSE14315:7:1"t"GSM357913;GSM357914;GSM357915"t"GSM357910;GSM357911;GSM357912"t14t4t7t2t2t9t8t9t8t8t10t2t2t9tt4t3t3t3t3t3
"GSE14315"t"GSE14315:8:1"t"GSM357919;GSM357920;GSM357921"t"GSM357916;GSM357917;GSM357918"t14t4t7t2t2t9t8t9t8t8t10t2t2t9tt4t3t3t3t3t3
"GSE14315"t"GSE14315:9:1"t"GSM357925;GSM357926;GSM357927"t"GSM357922;GSM357923;GSM357924"t14t4t7t2t2t9t8t9t8t8t10t2t2t9tt4t3t3t3t3t3
"GSE14385"t"GSE14385:0:1"t"GSM359559;GSM359562;GSM359569"t"GSM359561;GSM359564;GSM359571"t9t5t10t9t9t5t10t5t9tt10t10t10t10t10t10t10t10t10t10t10
"GSE14385"t"GSE14385:0:2"t"GSM359566;GSM359567;GSM359572"t"GSM359561;GSM359564;GSM359571"t9t5t10t9t9t5t10t5t9tt10t10t10t10t10t10t10t10t10t10t10
"GSE14385"t"GSE14385:1:1"t"GSM359560;GSM359565;GSM359573"t"GSM359563;GSM359568;GSM359570"t9t5t10t9t9t5t10t5t9tt10t10t10t10t10t10t10t10t10t10t10
"GSE14385"t"GSE14385:1:2"t"GSM359557;GSM359558"t"GSM359563;GSM359568;GSM359570"t9t5t10t9t9t5t10t5t9tt10t10t10t10t10t10t10t10t10t10t10
"GSE14834"t"GSE14834:1:1"t"GSM371758;GSM371759;GSM371760"t"GSM371757"t4t2t1t2tt2t10t2t3t3t3t3t3t3t3t3t3t3t3t3t3
"GSE14834"t"GSE14834:2:1"t"GSM371762;GSM371763;GSM371764;GSM371765;GSM371766;GSM371767;GSM371768;GSM371769;GSM371770;GSM371771;GSM371772;GSM371773;GSM371774;GSM371775"t"GSM371761"t4t2t1t2tt2t10t2t3t3t3t3t3t3t3t3t3t3t3t3t3
"GSE14886"t"GSE14886:0:1"t"GSM373559;GSM373560;GSM373561"t"GSM372018"t5t6t7t5t5tt6t6t6t6t6t6t6t6t6t6t6t6t6t6t6
"GSE14964"t"GSE14964:0000000:1"t"GSM373617;GSM373618;GSM373619"t"GSM373614;GSM373615;GSM373616"t8t7t4t10t10t7t4t7tt1t1t1t1t1t1t1t1t1t1t1t1
"GSE14964"t"GSE14964:0000000:2"t"GSM373620;GSM373621;GSM373622;GSM373623"t"GSM373614;GSM373615;GSM373616"t8t7t4t10t10t7t4t7tt1t1t1t1t1t1t1t1t1t1t1t1
"GSE14964"t"GSE14964:0000000:3"t"GSM373624;GSM373625;GSM373626"t"GSM373614;GSM373615;GSM373616"t8t7t4t10t10t7t4t7tt1t1t1t1t1t1t1t1t1t1t1t1
"GSE14973"t"GSE14973:0000000:1"t"GSM373892;GSM373894;GSM373896;GSM373898;GSM373900;GSM373902;GSM373904;GSM373906;GSM373908;GSM373910;GSM373912;GSM373914;GSM373916;GSM373918"t"GSM373891;GSM373893;GSM373895;GSM373897;GSM373899;GSM373901;GSM373903;GSM373905;GSM373907;GSM373909;GSM373911;GSM373913;GSM373915;GSM373917"t6t7t8t6t6t6tt7t7t7t7t7t7t7t7t7t7t7t7t7t7
"GSE15013"t"GSE15013:0000000:1"t"GSM366160;GSM366161;GSM366162;GSM366163;GSM366164;GSM366165;GSM366166;GSM366167;GSM366168;GSM366169;GSM366170;GSM366171;GSM366172;GSM366173;GSM366174"t"GSM304968;GSM307951;GSM307952;GSM307953;GSM307957;GSM307958;GSM307959;GSM307960;GSM307961;GSM307966"t11t2t3t1t1t1t1t1t1t1t1tt2t2t2t2t2t2t2t2t2
"GSE15132"t"GSE15132:0:1"t"GSM378154;GSM378160;GSM378166"t"GSM378153;GSM378159;GSM378165"t9t8t5t1t1t8t5t8t1tt2t2t2t2t2t2t2t2t2t2t2
"GSE15132"t"GSE15132:1:1"t"GSM378156;GSM378162;GSM378168"t"GSM378155;GSM378161;GSM378167"t9t8t5t1t1t8t5t8t1tt2t2t2t2t2t2t2t2t2t2t2
"GSE15132"t"GSE15132:2:1"t"GSM378158;GSM378164;GSM378170"t"GSM378157;GSM378163;GSM378169"t9t8t5t1t1t8t5t8t1tt2t2t2t2t2t2t2t2t2t2t2
"GSE15235"t"GSE15235:0000000:01"t"GSM380383"t"GSM380382"t20t3t3t7t10t9t10t10t9t8t9t9t10t10t3t4t8t5t3t10t
"GSE15235"t"GSE15235:0000000:02"t"GSM380384"t"GSM380382"t20t3t3t7t10t9t10t10t9t8t9t9t10t10t3t4t8t5t3t10t
"GSE15235"t"GSE15235:0000000:03"t"GSM380385"t"GSM380382"t20t3t3t7t10t9t10t10t9t8t9t9t10t10t3t4t8t5t3t10t
"GSE15235"t"GSE15235:0000000:04"t"GSM380386"t"GSM380382"t20t3t3t7t10t9t10t10t9t8t9t9t10t10t3t4t8t5t3t10t
"GSE15235"t"GSE15235:0000000:05"t"GSM380387"t"GSM380382"t20t3t3t7t10t9t10t10t9t8t9t9t10t10t3t4t8t5t3t10t
"GSE15235"t"GSE15235:0000000:06"t"GSM380388"t"GSM380382"t20t3t3t7t10t9t10t10t9t8t9t9t10t10t3t4t8t5t3t10t
"GSE15235"t"GSE15235:0000000:07"t"GSM380389"t"GSM380382"t20t3t3t7t10t9t10t10t9t8t9t9t10t10t3t4t8t5t3t10t
"GSE15235"t"GSE15235:0000000:08"t"GSM380390"t"GSM380382"t20t3t3t7t10t9t10t10t9t8t9t9t10t10t3t4t8t5t3t10t
"GSE15235"t"GSE15235:0000000:09"t"GSM380391"t"GSM380382"t20t3t3t7t10t9t10t10t9t8t9t9t10t10t3t4t8t5t3t10t
"GSE15235"t"GSE15235:0000000:10"t"GSM380392"t"GSM380382"t20t3t3t7t10t9t10t10t9t8t9t9t10t10t3t4t8t5t3t10t
"GSE15235"t"GSE15235:0000000:11"t"GSM380393"t"GSM380382"t20t3t3t7t10t9t10t10t9t8t9t9t10t10t3t4t8t5t3t10t
"GSE15235"t"GSE15235:0000000:12"t"GSM380394"t"GSM380382"t20t3t3t7t10t9t10t10t9t8t9t9t10t10t3t4t8t5t3t10t
"GSE15235"t"GSE15235:0000000:13"t"GSM380395"t"GSM380382"t20t3t3t7t10t9t10t10t9t8t9t9t10t10t3t4t8t5t3t10t
"GSE15235"t"GSE15235:0000000:14"t"GSM380396"t"GSM380382"t20t3t3t7t10t9t10t10t9t8t9t9t10t10t3t4t8t5t3t10t
"GSE15235"t"GSE15235:0000000:15"t"GSM380397"t"GSM380382"t20t3t3t7t10t9t10t10t9t8t9t9t10t10t3t4t8t5t3t10t
"GSE15235"t"GSE15235:0000000:16"t"GSM380398"t"GSM380382"t20t3t3t7t10t9t10t10t9t8t9t9t10t10t3t4t8t5t3t10t
"GSE15235"t"GSE15235:0000000:17"t"GSM380399"t"GSM380382"t20t3t3t7t10t9t10t10t9t8t9t9t10t10t3t4t8t5t3t10t
"GSE15235"t"GSE15235:0000000:18"t"GSM380400"t"GSM380382"t20t3t3t7t10t9t10t10t9t8t9t9t10t10t3t4t8t5t3t10t
"GSE15235"t"GSE15235:0000000:19"t"GSM380401"t"GSM380382"t20t3t3t7t10t9t10t10t9t8t9t9t10t10t3t4t8t5t3t10t
"GSE15235"t"GSE15235:0000000:20"t"GSM380402"t"GSM380382"t20t3t3t7t10t9t10t10t9t8t9t9t10t10t3t4t8t5t3t10t
"GSE15235"t"GSE15235:0000000:21"t"GSM380403"t"GSM380382"t20t3t3t7t10t9t10t10t9t8t9t9t10t10t3t4t8t5t3t10t
"GSE15235"t"GSE15235:0000000:22"t"GSM380404"t"GSM380382"t20t3t3t7t10t9t10t10t9t8t9t9t10t10t3t4t8t5t3t10t
"GSE15235"t"GSE15235:0000000:23"t"GSM380405"t"GSM380382"t20t3t3t7t10t9t10t10t9t8t9t9t10t10t3t4t8t5t3t10t
"GSE15235"t"GSE15235:0000000:24"t"GSM380406"t"GSM380382"t20t3t3t7t10t9t10t10t9t8t9t9t10t10t3t4t8t5t3t10t
"GSE15235"t"GSE15235:0000000:25"t"GSM380407"t"GSM380382"t20t3t3t7t10t9t10t10t9t8t9t9t10t10t3t4t8t5t3t10t
"GSE15235"t"GSE15235:0000000:26"t"GSM380408"t"GSM380382"t20t3t3t7t10t9t10t10t9t8t9t9t10t10t3t4t8t5t3t10t
"GSE15235"t"GSE15235:0000000:27"t"GSM380409"t"GSM380382"t20t3t3t7t10t9t10t10t9t8t9t9t10t10t3t4t8t5t3t10t
"GSE15235"t"GSE15235:0000000:28"t"GSM380410"t"GSM380382"t20t3t3t7t10t9t10t10t9t8t9t9t10t10t3t4t8t5t3t10t
"GSE15235"t"GSE15235:0000000:29"t"GSM380411"t"GSM380382"t20t3t3t7t10t9t10t10t9t8t9t9t10t10t3t4t8t5t3t10t
"GSE15235"t"GSE15235:0000000:30"t"GSM380412"t"GSM380382"t20t3t3t7t10t9t10t10t9t8t9t9t10t10t3t4t8t5t3t10t
"GSE15235"t"GSE15235:0000000:31"t"GSM380413"t"GSM380382"t20t3t3t7t10t9t10t10t9t8t9t9t10t10t3t4t8t5t3t10t
"GSE15235"t"GSE15235:0000000:32"t"GSM380414"t"GSM380382"t20t3t3t7t10t9t10t10t9t8t9t9t10t10t3t4t8t5t3t10t
"GSE15235"t"GSE15235:0000000:33"t"GSM380415"t"GSM380382"t20t3t3t7t10t9t10t10t9t8t9t9t10t10t3t4t8t5t3t10t
"GSE15235"t"GSE15235:0000000:34"t"GSM380416"t"GSM380382"t20t3t3t7t10t9t10t10t9t8t9t9t10t10t3t4t8t5t3t10t
"GSE15235"t"GSE15235:0000000:35"t"GSM380417"t"GSM380382"t20t3t3t7t10t9t10t10t9t8t9t9t10t10t3t4t8t5t3t10t
"GSE15235"t"GSE15235:0000000:36"t"GSM380418"t"GSM380382"t20t3t3t7t10t9t10t10t9t8t9t9t10t10t3t4t8t5t3t10t
"GSE15235"t"GSE15235:0000000:37"t"GSM380419"t"GSM380382"t20t3t3t7t10t9t10t10t9t8t9t9t10t10t3t4t8t5t3t10t
"GSE15235"t"GSE15235:0000000:38"t"GSM380420"t"GSM380382"t20t3t3t7t10t9t10t10t9t8t9t9t10t10t3t4t8t5t3t10t
"GSE15235"t"GSE15235:0000000:39"t"GSM380421"t"GSM380382"t20t3t3t7t10t9t10t10t9t8t9t9t10t10t3t4t8t5t3t10t
"GSE15235"t"GSE15235:0000000:40"t"GSM380422"t"GSM380382"t20t3t3t7t10t9t10t10t9t8t9t9t10t10t3t4t8t5t3t10t
"GSE15235"t"GSE15235:0000000:41"t"GSM380423"t"GSM380382"t20t3t3t7t10t9t10t10t9t8t9t9t10t10t3t4t8t5t3t10t
"GSE15235"t"GSE15235:0000000:42"t"GSM380424"t"GSM380382"t20t3t3t7t10t9t10t10t9t8t9t9t10t10t3t4t8t5t3t10t
"GSE15235"t"GSE15235:0000000:43"t"GSM380425"t"GSM380382"t20t3t3t7t10t9t10t10t9t8t9t9t10t10t3t4t8t5t3t10t
"GSE15235"t"GSE15235:0000000:44"t"GSM380426"t"GSM380382"t20t3t3t7t10t9t10t10t9t8t9t9t10t10t3t4t8t5t3t10t
"GSE15235"t"GSE15235:0000000:45"t"GSM380427"t"GSM380382"t20t3t3t7t10t9t10t10t9t8t9t9t10t10t3t4t8t5t3t10t
"GSE15235"t"GSE15235:0000000:46"t"GSM380428"t"GSM380382"t20t3t3t7t10t9t10t10t9t8t9t9t10t10t3t4t8t5t3t10t
"GSE15237"t"GSE15237:0000000:1"t"GSM380449"t"GSM380450"t19t10t1t9t9t9t9t9t9t9t9t9t9t9t9t9t9t9t9tt10
"GSE15323"t"GSE15323:0000000:1"t"GSM384873;GSM384874;GSM384875"t"GSM384870;GSM384871;GSM384872"t15t3t2t3t3t2t10t2t3t3t3t3t3t3t3tt4t4t4t4t4
"GSE15323"t"GSE15323:0000000:2"t"GSM384876;GSM384877;GSM384878"t"GSM384870;GSM384871;GSM384872"t15t3t2t3t3t2t10t2t3t3t3t3t3t3t3tt4t4t4t4t4
"GSE15329"t"GSE15329:0000000:01"t"GSM385012"t"GSM385010;GSM385011"t19t4t4t7t5t3t5t6t6t5t5t5t3t4t5t4t6t3t10tt8
"GSE15329"t"GSE15329:0000000:02"t"GSM385013"t"GSM385010;GSM385011"t19t4t4t7t5t3t5t6t6t5t5t5t3t4t5t4t6t3t10tt8
"GSE15329"t"GSE15329:0000000:03"t"GSM385014;GSM385015"t"GSM385010;GSM385011"t19t4t4t7t5t3t5t6t6t5t5t5t3t4t5t4t6t3t10tt8
"GSE15329"t"GSE15329:0000000:04"t"GSM385016"t"GSM385010;GSM385011"t19t4t4t7t5t3t5t6t6t5t5t5t3t4t5t4t6t3t10tt8
"GSE15329"t"GSE15329:0000000:05"t"GSM385017"t"GSM385010;GSM385011"t19t4t4t7t5t3t5t6t6t5t5t5t3t4t5t4t6t3t10tt8
"GSE15329"t"GSE15329:0000000:06"t"GSM385018"t"GSM385010;GSM385011"t19t4t4t7t5t3t5t6t6t5t5t5t3t4t5t4t6t3t10tt8
"GSE15329"t"GSE15329:0000000:07"t"GSM385019;GSM385020"t"GSM385010;GSM385011"t19t4t4t7t5t3t5t6t6t5t5t5t3t4t5t4t6t3t10tt8
"GSE15329"t"GSE15329:0000000:08"t"GSM385021"t"GSM385010;GSM385011"t19t4t4t7t5t3t5t6t6t5t5t5t3t4t5t4t6t3t10tt8
"GSE15329"t"GSE15329:0000000:09"t"GSM385022"t"GSM385010;GSM385011"t19t4t4t7t5t3t5t6t6t5t5t5t3t4t5t4t6t3t10tt8
"GSE15329"t"GSE15329:0000000:10"t"GSM385023"t"GSM385010;GSM385011"t19t4t4t7t5t3t5t6t6t5t5t5t3t4t5t4t6t3t10tt8
"GSE15329"t"GSE15329:0000000:11"t"GSM385024;GSM385025"t"GSM385010;GSM385011"t19t4t4t7t5t3t5t6t6t5t5t5t3t4t5t4t6t3t10tt8
"GSE15329"t"GSE15329:0000000:12"t"GSM385026"t"GSM385010;GSM385011"t19t4t4t7t5t3t5t6t6t5t5t5t3t4t5t4t6t3t10tt8
"GSE15329"t"GSE15329:0000000:13"t"GSM385027"t"GSM385010;GSM385011"t19t4t4t7t5t3t5t6t6t5t5t5t3t4t5t4t6t3t10tt8
"GSE15329"t"GSE15329:0000000:14"t"GSM385028;GSM385029"t"GSM385010;GSM385011"t19t4t4t7t5t3t5t6t6t5t5t5t3t4t5t4t6t3t10tt8
"GSE15329"t"GSE15329:0000000:15"t"GSM385030;GSM385031;GSM385032;GSM385033"t"GSM385010;GSM385011"t19t4t4t7t5t3t5t6t6t5t5t5t3t4t5t4t6t3t10tt8
"GSE15329"t"GSE15329:0000000:16"t"GSM385034;GSM385035"t"GSM385010;GSM385011"t19t4t4t7t5t3t5t6t6t5t5t5t3t4t5t4t6t3t10tt8
"GSE15329"t"GSE15329:0000000:17"t"GSM385036"t"GSM385010;GSM385011"t19t4t4t7t5t3t5t6t6t5t5t5t3t4t5t4t6t3t10tt8
"GSE15329"t"GSE15329:0000000:18"t"GSM385037;GSM385038"t"GSM385010;GSM385011"t19t4t4t7t5t3t5t6t6t5t5t5t3t4t5t4t6t3t10tt8
"GSE15329"t"GSE15329:0000000:19"t"GSM385039"t"GSM385010;GSM385011"t19t4t4t7t5t3t5t6t6t5t5t5t3t4t5t4t6t3t10tt8
"GSE15329"t"GSE15329:0000000:20"t"GSM385040"t"GSM385010;GSM385011"t19t4t4t7t5t3t5t6t6t5t5t5t3t4t5t4t6t3t10tt8
"GSE15329"t"GSE15329:0000000:21"t"GSM385041;GSM385042"t"GSM385010;GSM385011"t19t4t4t7t5t3t5t6t6t5t5t5t3t4t5t4t6t3t10tt8
"GSE15329"t"GSE15329:0000000:22"t"GSM385043;GSM385044"t"GSM385010;GSM385011"t19t4t4t7t5t3t5t6t6t5t5t5t3t4t5t4t6t3t10tt8
"GSE15329"t"GSE15329:0000000:23"t"GSM385045;GSM385046"t"GSM385010;GSM385011"t19t4t4t7t5t3t5t6t6t5t5t5t3t4t5t4t6t3t10tt8
"GSE15329"t"GSE15329:0000000:24"t"GSM385047"t"GSM385010;GSM385011"t19t4t4t7t5t3t5t6t6t5t5t5t3t4t5t4t6t3t10tt8
"GSE15329"t"GSE15329:0000000:25"t"GSM385048;GSM385049"t"GSM385010;GSM385011"t19t4t4t7t5t3t5t6t6t5t5t5t3t4t5t4t6t3t10tt8
"GSE15329"t"GSE15329:0000000:26"t"GSM385050;GSM385051"t"GSM385010;GSM385011"t19t4t4t7t5t3t5t6t6t5t5t5t3t4t5t4t6t3t10tt8
"GSE15329"t"GSE15329:0000000:27"t"GSM385052;GSM385053"t"GSM385010;GSM385011"t19t4t4t7t5t3t5t6t6t5t5t5t3t4t5t4t6t3t10tt8
"GSE15329"t"GSE15329:0000000:28"t"GSM385054;GSM385055;GSM385056;GSM385057;GSM385058"t"GSM385010;GSM385011"t19t4t4t7t5t3t5t6t6t5t5t5t3t4t5t4t6t3t10tt8
"GSE15329"t"GSE15329:0000000:29"t"GSM385059"t"GSM385010;GSM385011"t19t4t4t7t5t3t5t6t6t5t5t5t3t4t5t4t6t3t10tt8
"GSE15329"t"GSE15329:0000000:30"t"GSM385060"t"GSM385010;GSM385011"t19t4t4t7t5t3t5t6t6t5t5t5t3t4t5t4t6t3t10tt8
"GSE15329"t"GSE15329:0000000:31"t"GSM385061;GSM385062"t"GSM385010;GSM385011"t19t4t4t7t5t3t5t6t6t5t5t5t3t4t5t4t6t3t10tt8
"GSE15329"t"GSE15329:0000000:32"t"GSM385063"t"GSM385010;GSM385011"t19t4t4t7t5t3t5t6t6t5t5t5t3t4t5t4t6t3t10tt8
"GSE15329"t"GSE15329:0000000:33"t"GSM385064;GSM385065"t"GSM385010;GSM385011"t19t4t4t7t5t3t5t6t6t5t5t5t3t4t5t4t6t3t10tt8
"GSE15329"t"GSE15329:0000000:34"t"GSM385066"t"GSM385010;GSM385011"t19t4t4t7t5t3t5t6t6t5t5t5t3t4t5t4t6t3t10tt8
"GSE15329"t"GSE15329:0000000:35"t"GSM385067;GSM385068"t"GSM385010;GSM385011"t19t4t4t7t5t3t5t6t6t5t5t5t3t4t5t4t6t3t10tt8
"GSE15329"t"GSE15329:0000000:36"t"GSM385069"t"GSM385010;GSM385011"t19t4t4t7t5t3t5t6t6t5t5t5t3t4t5t4t6t3t10tt8
"GSE15329"t"GSE15329:0000000:37"t"GSM385070;GSM385071"t"GSM385010;GSM385011"t19t4t4t7t5t3t5t6t6t5t5t5t3t4t5t4t6t3t10tt8
"GSE15329"t"GSE15329:0000000:38"t"GSM385072"t"GSM385010;GSM385011"t19t4t4t7t5t3t5t6t6t5t5t5t3t4t5t4t6t3t10tt8
"GSE15477"t"GSE15477:1:1"t"GSM388182"t"GSM388181"t15t5t8t3t3t10t9t10t9t9t2t3t3t10t4tt4t4t4t4t4
"GSE15477"t"GSE15477:2:1"t"GSM388184"t"GSM388183"t15t5t8t3t3t10t9t10t9t9t2t3t3t10t4tt4t4t4t4t4
"GSE15477"t"GSE15477:3:1"t"GSM388186"t"GSM388185"t15t5t8t3t3t10t9t10t9t9t2t3t3t10t4tt4t4t4t4t4
"GSE15477"t"GSE15477:4:1"t"GSM388188"t"GSM388187"t15t5t8t3t3t10t9t10t9t9t2t3t3t10t4tt4t4t4t4t4
"GSE15477"t"GSE15477:5:1"t"GSM388190"t"GSM388189"t15t5t8t3t3t10t9t10t9t9t2t3t3t10t4tt4t4t4t4t4
"GSE15477"t"GSE15477:6:1"t"GSM388192"t"GSM388191"t15t5t8t3t3t10t9t10t9t9t2t3t3t10t4tt4t4t4t4t4
"GSE15477"t"GSE15477:7:1"t"GSM388194"t"GSM388193"t15t5t8t3t3t10t9t10t9t9t2t3t3t10t4tt4t4t4t4t4
"GSE15477"t"GSE15477:8:1"t"GSM388196"t"GSM388195"t15t5t8t3t3t10t9t10t9t9t2t3t3t10t4tt4t4t4t4t4
"GSE15477"t"GSE15477:9:1"t"GSM388198"t"GSM388197"t15t5t8t3t3t10t9t10t9t9t2t3t3t10t4tt4t4t4t4t4
"GSE15499"t"GSE15499:0000000:1"t"GSM388707;GSM388709;GSM388711"t"GSM388706;GSM388708;GSM388710"t8t7t8t5t5t5t5t5tt6t6t6t6t6t6t6t6t6t6t6t6
"GSE15811"t"GSE15811:0000000:1"t"GSM397302;GSM397306;GSM397310"t"GSM397303;GSM397307;GSM397311"t12t1t8t4t4t2t8t2t4t4t4t4tt5t5t5t5t5t5t5t5
"GSE15811"t"GSE15811:0000000:2"t"GSM397304;GSM397308;GSM397312"t"GSM397303;GSM397307;GSM397311"t12t1t8t4t4t2t8t2t4t4t4t4tt5t5t5t5t5t5t5t5
"GSE15811"t"GSE15811:0000000:3"t"GSM397305;GSM397309;GSM397313"t"GSM397303;GSM397307;GSM397311"t12t1t8t4t4t2t8t2t4t4t4t4tt5t5t5t5t5t5t5t5
"GSE16070"t"GSE16070:0000000:1"t"GSM402420;GSM402421;GSM402422"t"GSM402417;GSM402418;GSM402419"t4t1t2t8tt9t9t9t9t9t9t9t9t9t9t9t9t9t9t9t9
"GSE16236"t"GSE16236:0000000:1"t"GSM408885;GSM408886;GSM408894"t"GSM408895"t20t3t6t3t3t7t1t7t3t3t3t3t3t3t3t3t3t3t3t3t
"GSE16236"t"GSE16236:0000000:2"t"GSM408887;GSM408897;GSM408898"t"GSM408895"t20t3t6t3t3t7t1t7t3t3t3t3t3t3t3t3t3t3t3t3t
"GSE16236"t"GSE16236:0000000:3"t"GSM408888;GSM408893;GSM408896"t"GSM408895"t20t3t6t3t3t7t1t7t3t3t3t3t3t3t3t3t3t3t3t3t
"GSE16236"t"GSE16236:0000000:4"t"GSM408889;GSM408890;GSM408891"t"GSM408895"t20t3t6t3t3t7t1t7t3t3t3t3t3t3t3t3t3t3t3t3t
"GSE16236"t"GSE16236:0000000:5"t"GSM408892"t"GSM408895"t20t3t6t3t3t7t1t7t3t3t3t3t3t3t3t3t3t3t3t3t
"GSE16461"t"GSE16461:1:1"t"GSM413791"t"GSM413790"t4t7t2t10tt10t9t10t9t9t9t10t10t8t10t10t10t10t1t1t1
"GSE16461"t"GSE16461:2:1"t"GSM413793"t"GSM413792"t4t7t2t10tt10t9t10t9t9t9t10t10t8t10t10t10t10t1t1t1
"GSE16461"t"GSE16461:3:1"t"GSM413794"t"GSM413795"t4t7t2t10tt10t9t10t9t9t9t10t10t8t10t10t10t10t1t1t1
"GSE16461"t"GSE16461:4:1"t"GSM413797"t"GSM413796"t4t7t2t10tt10t9t10t9t9t9t10t10t8t10t10t10t10t1t1t1
"GSE16461"t"GSE16461:5:1"t"GSM413799"t"GSM413798"t4t7t2t10tt10t9t10t9t9t9t10t10t8t10t10t10t10t1t1t1
"GSE16461"t"GSE16461:6:1"t"GSM413801"t"GSM413800"t4t7t2t10tt10t9t10t9t9t9t10t10t8t10t10t10t10t1t1t1
"GSE16461"t"GSE16461:7:1"t"GSM413802"t"GSM413803"t4t7t2t10tt10t9t10t9t9t9t10t10t8t10t10t10t10t1t1t1
"GSE16461"t"GSE16461:8:1"t"GSM413805"t"GSM413804"t4t7t2t10tt10t9t10t9t9t9t10t10t8t10t10t10t10t1t1t1
"GSE16538"t"GSE16538:0000000:1"t"GSM415392;GSM415393;GSM415394;GSM415395;GSM415396;GSM415397"t"GSM415386;GSM415387;GSM415388;GSM415389;GSM415390;GSM415391"t4t9t10t5tt6t6t6t6t6t6t6t6t6t6t6t6t6t6t6t6
"GSE16547"t"GSE16547:0000000:1"t"GSM415806;GSM415807;GSM415808"t"GSM415804;GSM415805"t19t5t4t4t4t3t1t3t4t4t4t4t4t4t4t4t4t4t4tt5
"GSE16547"t"GSE16547:0000000:2"t"GSM415809;GSM415810;GSM415811"t"GSM415804;GSM415805"t19t5t4t4t4t3t1t3t4t4t4t4t4t4t4t4t4t4t4tt5
"GSE16581"t"GSE16581:0000000:01"t"GSM416799"t"GSM416798"t15t2t2t8t3t5t3t6t6t6t6t6t7t6t10tt8t8t6t3t6
"GSE16581"t"GSE16581:0000000:02"t"GSM416800"t"GSM416798"t15t2t2t8t3t5t3t6t6t6t6t6t7t6t10tt8t8t6t3t6
"GSE16581"t"GSE16581:0000000:03"t"GSM416801"t"GSM416798"t15t2t2t8t3t5t3t6t6t6t6t6t7t6t10tt8t8t6t3t6
"GSE16581"t"GSE16581:0000000:04"t"GSM416802"t"GSM416798"t15t2t2t8t3t5t3t6t6t6t6t6t7t6t10tt8t8t6t3t6
"GSE16581"t"GSE16581:0000000:05"t"GSM416803"t"GSM416798"t15t2t2t8t3t5t3t6t6t6t6t6t7t6t10tt8t8t6t3t6
"GSE16581"t"GSE16581:0000000:06"t"GSM416804"t"GSM416798"t15t2t2t8t3t5t3t6t6t6t6t6t7t6t10tt8t8t6t3t6
"GSE16581"t"GSE16581:0000000:07"t"GSM416805"t"GSM416798"t15t2t2t8t3t5t3t6t6t6t6t6t7t6t10tt8t8t6t3t6
"GSE16581"t"GSE16581:0000000:08"t"GSM416806"t"GSM416798"t15t2t2t8t3t5t3t6t6t6t6t6t7t6t10tt8t8t6t3t6
"GSE16581"t"GSE16581:0000000:09"t"GSM416807"t"GSM416798"t15t2t2t8t3t5t3t6t6t6t6t6t7t6t10tt8t8t6t3t6
"GSE16581"t"GSE16581:0000000:10"t"GSM416808"t"GSM416798"t15t2t2t8t3t5t3t6t6t6t6t6t7t6t10tt8t8t6t3t6
"GSE16581"t"GSE16581:0000000:11"t"GSM416809"t"GSM416798"t15t2t2t8t3t5t3t6t6t6t6t6t7t6t10tt8t8t6t3t6
"GSE16581"t"GSE16581:0000000:12"t"GSM416810"t"GSM416798"t15t2t2t8t3t5t3t6t6t6t6t6t7t6t10tt8t8t6t3t6
"GSE16581"t"GSE16581:0000000:13"t"GSM416811"t"GSM416798"t15t2t2t8t3t5t3t6t6t6t6t6t7t6t10tt8t8t6t3t6
"GSE16581"t"GSE16581:0000000:14"t"GSM416812"t"GSM416798"t15t2t2t8t3t5t3t6t6t6t6t6t7t6t10tt8t8t6t3t6
"GSE16581"t"GSE16581:0000000:15"t"GSM416813"t"GSM416798"t15t2t2t8t3t5t3t6t6t6t6t6t7t6t10tt8t8t6t3t6
"GSE16581"t"GSE16581:0000000:16"t"GSM416814"t"GSM416798"t15t2t2t8t3t5t3t6t6t6t6t6t7t6t10tt8t8t6t3t6
"GSE16581"t"GSE16581:0000000:17"t"GSM416815"t"GSM416798"t15t2t2t8t3t5t3t6t6t6t6t6t7t6t10tt8t8t6t3t6
"GSE16581"t"GSE16581:0000000:18"t"GSM416816"t"GSM416798"t15t2t2t8t3t5t3t6t6t6t6t6t7t6t10tt8t8t6t3t6
"GSE16581"t"GSE16581:0000000:19"t"GSM416817"t"GSM416798"t15t2t2t8t3t5t3t6t6t6t6t6t7t6t10tt8t8t6t3t6
"GSE16581"t"GSE16581:0000000:20"t"GSM416818"t"GSM416798"t15t2t2t8t3t5t3t6t6t6t6t6t7t6t10tt8t8t6t3t6
"GSE16581"t"GSE16581:0000000:21"t"GSM416819"t"GSM416798"t15t2t2t8t3t5t3t6t6t6t6t6t7t6t10tt8t8t6t3t6
"GSE16581"t"GSE16581:0000000:22"t"GSM416820"t"GSM416798"t15t2t2t8t3t5t3t6t6t6t6t6t7t6t10tt8t8t6t3t6
"GSE16581"t"GSE16581:0000000:23"t"GSM416821"t"GSM416798"t15t2t2t8t3t5t3t6t6t6t6t6t7t6t10tt8t8t6t3t6
"GSE16581"t"GSE16581:0000000:24"t"GSM416822"t"GSM416798"t15t2t2t8t3t5t3t6t6t6t6t6t7t6t10tt8t8t6t3t6
"GSE16581"t"GSE16581:0000000:25"t"GSM416823"t"GSM416798"t15t2t2t8t3t5t3t6t6t6t6t6t7t6t10tt8t8t6t3t6
"GSE16581"t"GSE16581:0000000:26"t"GSM416824"t"GSM416798"t15t2t2t8t3t5t3t6t6t6t6t6t7t6t10tt8t8t6t3t6
"GSE16581"t"GSE16581:0000000:27"t"GSM416825"t"GSM416798"t15t2t2t8t3t5t3t6t6t6t6t6t7t6t10tt8t8t6t3t6
"GSE16581"t"GSE16581:0000000:28"t"GSM416826"t"GSM416798"t15t2t2t8t3t5t3t6t6t6t6t6t7t6t10tt8t8t6t3t6
"GSE16581"t"GSE16581:0000000:29"t"GSM416827"t"GSM416798"t15t2t2t8t3t5t3t6t6t6t6t6t7t6t10tt8t8t6t3t6
"GSE16581"t"GSE16581:0000000:30"t"GSM416828"t"GSM416798"t15t2t2t8t3t5t3t6t6t6t6t6t7t6t10tt8t8t6t3t6
"GSE16581"t"GSE16581:0000000:31"t"GSM416829"t"GSM416798"t15t2t2t8t3t5t3t6t6t6t6t6t7t6t10tt8t8t6t3t6
"GSE16581"t"GSE16581:0000000:32"t"GSM416830"t"GSM416798"t15t2t2t8t3t5t3t6t6t6t6t6t7t6t10tt8t8t6t3t6
"GSE16581"t"GSE16581:0000000:33"t"GSM416831"t"GSM416798"t15t2t2t8t3t5t3t6t6t6t6t6t7t6t10tt8t8t6t3t6
"GSE16581"t"GSE16581:0000000:34"t"GSM416832"t"GSM416798"t15t2t2t8t3t5t3t6t6t6t6t6t7t6t10tt8t8t6t3t6
"GSE16581"t"GSE16581:0000000:35"t"GSM416833"t"GSM416798"t15t2t2t8t3t5t3t6t6t6t6t6t7t6t10tt8t8t6t3t6
"GSE16581"t"GSE16581:0000000:36"t"GSM416834"t"GSM416798"t15t2t2t8t3t5t3t6t6t6t6t6t7t6t10tt8t8t6t3t6
"GSE16581"t"GSE16581:0000000:37"t"GSM416835"t"GSM416798"t15t2t2t8t3t5t3t6t6t6t6t6t7t6t10tt8t8t6t3t6
"GSE16581"t"GSE16581:0000000:38"t"GSM416836"t"GSM416798"t15t2t2t8t3t5t3t6t6t6t6t6t7t6t10tt8t8t6t3t6
"GSE16581"t"GSE16581:0000000:39"t"GSM416837"t"GSM416798"t15t2t2t8t3t5t3t6t6t6t6t6t7t6t10tt8t8t6t3t6
"GSE16581"t"GSE16581:0000000:40"t"GSM416838"t"GSM416798"t15t2t2t8t3t5t3t6t6t6t6t6t7t6t10tt8t8t6t3t6
"GSE16581"t"GSE16581:0000000:41"t"GSM416839"t"GSM416798"t15t2t2t8t3t5t3t6t6t6t6t6t7t6t10tt8t8t6t3t6
"GSE16581"t"GSE16581:0000000:42"t"GSM416840"t"GSM416798"t15t2t2t8t3t5t3t6t6t6t6t6t7t6t10tt8t8t6t3t6
"GSE16581"t"GSE16581:0000000:43"t"GSM416841"t"GSM416798"t15t2t2t8t3t5t3t6t6t6t6t6t7t6t10tt8t8t6t3t6
"GSE16581"t"GSE16581:0000000:44"t"GSM416842"t"GSM416798"t15t2t2t8t3t5t3t6t6t6t6t6t7t6t10tt8t8t6t3t6
"GSE16581"t"GSE16581:0000000:45"t"GSM416843"t"GSM416798"t15t2t2t8t3t5t3t6t6t6t6t6t7t6t10tt8t8t6t3t6
"GSE16581"t"GSE16581:0000000:46"t"GSM416844"t"GSM416798"t15t2t2t8t3t5t3t6t6t6t6t6t7t6t10tt8t8t6t3t6
"GSE16581"t"GSE16581:0000000:47"t"GSM416845"t"GSM416798"t15t2t2t8t3t5t3t6t6t6t6t6t7t6t10tt8t8t6t3t6
"GSE16581"t"GSE16581:0000000:48"t"GSM416846"t"GSM416798"t15t2t2t8t3t5t3t6t6t6t6t6t7t6t10tt8t8t6t3t6
"GSE16581"t"GSE16581:0000000:49"t"GSM416847"t"GSM416798"t15t2t2t8t3t5t3t6t6t6t6t6t7t6t10tt8t8t6t3t6
"GSE16581"t"GSE16581:0000000:50"t"GSM416848"t"GSM416798"t15t2t2t8t3t5t3t6t6t6t6t6t7t6t10tt8t8t6t3t6
"GSE16581"t"GSE16581:0000000:51"t"GSM416849"t"GSM416798"t15t2t2t8t3t5t3t6t6t6t6t6t7t6t10tt8t8t6t3t6
"GSE16581"t"GSE16581:0000000:52"t"GSM416850"t"GSM416798"t15t2t2t8t3t5t3t6t6t6t6t6t7t6t10tt8t8t6t3t6
"GSE16581"t"GSE16581:0000000:53"t"GSM416851"t"GSM416798"t15t2t2t8t3t5t3t6t6t6t6t6t7t6t10tt8t8t6t3t6
"GSE16581"t"GSE16581:0000000:54"t"GSM416852"t"GSM416798"t15t2t2t8t3t5t3t6t6t6t6t6t7t6t10tt8t8t6t3t6
"GSE16581"t"GSE16581:0000000:55"t"GSM416853"t"GSM416798"t15t2t2t8t3t5t3t6t6t6t6t6t7t6t10tt8t8t6t3t6
"GSE16581"t"GSE16581:0000000:56"t"GSM416854"t"GSM416798"t15t2t2t8t3t5t3t6t6t6t6t6t7t6t10tt8t8t6t3t6
"GSE16581"t"GSE16581:0000000:57"t"GSM416855"t"GSM416798"t15t2t2t8t3t5t3t6t6t6t6t6t7t6t10tt8t8t6t3t6
"GSE16581"t"GSE16581:0000000:58"t"GSM416856"t"GSM416798"t15t2t2t8t3t5t3t6t6t6t6t6t7t6t10tt8t8t6t3t6
"GSE16581"t"GSE16581:0000000:59"t"GSM416857"t"GSM416798"t15t2t2t8t3t5t3t6t6t6t6t6t7t6t10tt8t8t6t3t6
"GSE16581"t"GSE16581:0000000:60"t"GSM416858"t"GSM416798"t15t2t2t8t3t5t3t6t6t6t6t6t7t6t10tt8t8t6t3t6
"GSE16581"t"GSE16581:0000000:61"t"GSM416859"t"GSM416798"t15t2t2t8t3t5t3t6t6t6t6t6t7t6t10tt8t8t6t3t6
"GSE16581"t"GSE16581:0000000:62"t"GSM416860"t"GSM416798"t15t2t2t8t3t5t3t6t6t6t6t6t7t6t10tt8t8t6t3t6
"GSE16581"t"GSE16581:0000000:63"t"GSM416861"t"GSM416798"t15t2t2t8t3t5t3t6t6t6t6t6t7t6t10tt8t8t6t3t6
"GSE16581"t"GSE16581:0000000:64"t"GSM416862"t"GSM416798"t15t2t2t8t3t5t3t6t6t6t6t6t7t6t10tt8t8t6t3t6
"GSE16581"t"GSE16581:0000000:65"t"GSM416863"t"GSM416798"t15t2t2t8t3t5t3t6t6t6t6t6t7t6t10tt8t8t6t3t6
"GSE16581"t"GSE16581:0000000:66"t"GSM416864"t"GSM416798"t15t2t2t8t3t5t3t6t6t6t6t6t7t6t10tt8t8t6t3t6
"GSE16581"t"GSE16581:0000000:67"t"GSM416865"t"GSM416798"t15t2t2t8t3t5t3t6t6t6t6t6t7t6t10tt8t8t6t3t6
"GSE16659"t"GSE16659:1:1"t"GSM417835"t"GSM417834"t4t1t8t3tt2t8t2t4t4t4t4t4t4t4t4t4t4t4t4t4
"GSE16659"t"GSE16659:2:1"t"GSM417837"t"GSM417836"t4t1t8t3tt2t8t2t4t4t4t4t4t4t4t4t4t4t4t4t4
"GSE16659"t"GSE16659:3:1"t"GSM417839"t"GSM417838"t4t1t8t3tt2t8t2t4t4t4t4t4t4t4t4t4t4t4t4t4
"GSE16728"t"GSE16728:1:1"t"GSM419150;GSM419151;GSM419152;GSM419153;GSM419154"t"GSM419145;GSM419146;GSM419147;GSM419148;GSM419149"t6t3t10t5t5t3tt4t6t6t6t6t6t6t6t6t6t6t6t6t6
"GSE16728"t"GSE16728:2:1"t"GSM419160;GSM419161;GSM419162;GSM419163;GSM419164"t"GSM419155;GSM419156;GSM419157;GSM419158;GSM419159"t6t3t10t5t5t3tt4t6t6t6t6t6t6t6t6t6t6t6t6t6
"GSE16728"t"GSE16728:3:1"t"GSM419170;GSM419171;GSM419172;GSM419173;GSM419174"t"GSM419165;GSM419166;GSM419167;GSM419168;GSM419169"t6t3t10t5t5t3tt4t6t6t6t6t6t6t6t6t6t6t6t6t6
"GSE16837"t"GSE16837:1:1"t"GSM422122;GSM422123;GSM422124;GSM422125"t"GSM422126;GSM422127;GSM422128;GSM422129"t10t2t9t10t5t1t1t9t10t10tt5t5t10t5t9t3t4t4t4t4
"GSE16837"t"GSE16837:1:2"t"GSM422130;GSM422131;GSM422132;GSM422133"t"GSM422126;GSM422127;GSM422128;GSM422129"t10t2t9t10t5t1t1t9t10t10tt5t5t10t5t9t3t4t4t4t4
"GSE16837"t"GSE16837:1:3"t"GSM422134;GSM422135;GSM422136;GSM422137"t"GSM422126;GSM422127;GSM422128;GSM422129"t10t2t9t10t5t1t1t9t10t10tt5t5t10t5t9t3t4t4t4t4
"GSE16837"t"GSE16837:1:4"t"GSM422138;GSM422139;GSM422140;GSM422141"t"GSM422126;GSM422127;GSM422128;GSM422129"t10t2t9t10t5t1t1t9t10t10tt5t5t10t5t9t3t4t4t4t4
"GSE16837"t"GSE16837:1:5"t"GSM422142;GSM422143;GSM422144;GSM422145"t"GSM422126;GSM422127;GSM422128;GSM422129"t10t2t9t10t5t1t1t9t10t10tt5t5t10t5t9t3t4t4t4t4
"GSE16837"t"GSE16837:1:6"t"GSM422146;GSM422147;GSM422148;GSM422149"t"GSM422126;GSM422127;GSM422128;GSM422129"t10t2t9t10t5t1t1t9t10t10tt5t5t10t5t9t3t4t4t4t4
"GSE16837"t"GSE16837:2:1"t"GSM422150;GSM422151;GSM422152"t"GSM422153;GSM422154;GSM422155;GSM422156"t10t2t9t10t5t1t1t9t10t10tt5t5t10t5t9t3t4t4t4t4
"GSE16837"t"GSE16837:2:2"t"GSM422157;GSM422158;GSM422159;GSM422160"t"GSM422153;GSM422154;GSM422155;GSM422156"t10t2t9t10t5t1t1t9t10t10tt5t5t10t5t9t3t4t4t4t4
"GSE16837"t"GSE16837:2:3"t"GSM422161;GSM422162;GSM422163;GSM422164"t"GSM422153;GSM422154;GSM422155;GSM422156"t10t2t9t10t5t1t1t9t10t10tt5t5t10t5t9t3t4t4t4t4
"GSE16837"t"GSE16837:2:4"t"GSM422165;GSM422166;GSM422167;GSM422168"t"GSM422153;GSM422154;GSM422155;GSM422156"t10t2t9t10t5t1t1t9t10t10tt5t5t10t5t9t3t4t4t4t4
"GSE16837"t"GSE16837:2:5"t"GSM422169;GSM422170;GSM422171;GSM422172"t"GSM422153;GSM422154;GSM422155;GSM422156"t10t2t9t10t5t1t1t9t10t10tt5t5t10t5t9t3t4t4t4t4
"GSE16837"t"GSE16837:2:6"t"GSM422173;GSM422174;GSM422175;GSM422176"t"GSM422153;GSM422154;GSM422155;GSM422156"t10t2t9t10t5t1t1t9t10t10tt5t5t10t5t9t3t4t4t4t4
"GSE16837"t"GSE16837:3:1"t"GSM422177;GSM422178;GSM422179;GSM422180"t"GSM422181;GSM422182;GSM422183;GSM422184"t10t2t9t10t5t1t1t9t10t10tt5t5t10t5t9t3t4t4t4t4
"GSE16837"t"GSE16837:3:2"t"GSM422185;GSM422186;GSM422187;GSM422188"t"GSM422181;GSM422182;GSM422183;GSM422184"t10t2t9t10t5t1t1t9t10t10tt5t5t10t5t9t3t4t4t4t4
"GSE16837"t"GSE16837:3:3"t"GSM422189;GSM422190;GSM422191;GSM422192"t"GSM422181;GSM422182;GSM422183;GSM422184"t10t2t9t10t5t1t1t9t10t10tt5t5t10t5t9t3t4t4t4t4
"GSE16837"t"GSE16837:3:4"t"GSM422193;GSM422194;GSM422195"t"GSM422181;GSM422182;GSM422183;GSM422184"t10t2t9t10t5t1t1t9t10t10tt5t5t10t5t9t3t4t4t4t4
"GSE16837"t"GSE16837:3:5"t"GSM422196;GSM422197;GSM422198;GSM422199"t"GSM422181;GSM422182;GSM422183;GSM422184"t10t2t9t10t5t1t1t9t10t10tt5t5t10t5t9t3t4t4t4t4
"GSE16837"t"GSE16837:3:6"t"GSM422200;GSM422201;GSM422202;GSM422203"t"GSM422181;GSM422182;GSM422183;GSM422184"t10t2t9t10t5t1t1t9t10t10tt5t5t10t5t9t3t4t4t4t4
"GSE16837"t"GSE16837:4:1"t"GSM422204;GSM422205;GSM422206;GSM422207"t"GSM422208;GSM422209;GSM422210;GSM422211"t10t2t9t10t5t1t1t9t10t10tt5t5t10t5t9t3t4t4t4t4
"GSE16837"t"GSE16837:4:2"t"GSM422212;GSM422213;GSM422214;GSM422215"t"GSM422208;GSM422209;GSM422210;GSM422211"t10t2t9t10t5t1t1t9t10t10tt5t5t10t5t9t3t4t4t4t4
"GSE16837"t"GSE16837:4:3"t"GSM422216;GSM422217;GSM422218;GSM422219"t"GSM422208;GSM422209;GSM422210;GSM422211"t10t2t9t10t5t1t1t9t10t10tt5t5t10t5t9t3t4t4t4t4
"GSE16837"t"GSE16837:4:4"t"GSM422220;GSM422221;GSM422222;GSM422223"t"GSM422208;GSM422209;GSM422210;GSM422211"t10t2t9t10t5t1t1t9t10t10tt5t5t10t5t9t3t4t4t4t4
"GSE16837"t"GSE16837:4:5"t"GSM422224;GSM422225;GSM422226;GSM422227"t"GSM422208;GSM422209;GSM422210;GSM422211"t10t2t9t10t5t1t1t9t10t10tt5t5t10t5t9t3t4t4t4t4
"GSE16837"t"GSE16837:4:6"t"GSM422228;GSM422229;GSM422230"t"GSM422208;GSM422209;GSM422210;GSM422211"t10t2t9t10t5t1t1t9t10t10tt5t5t10t5t9t3t4t4t4t4
"GSE16924"t"GSE16924:1:1"t"GSM424470"t"GSM424469"t7t1t6t4t4t10t5tt5t5t5t5t5t5t5t5t5t5t5t5t5
"GSE16924"t"GSE16924:1:2"t"GSM424471"t"GSM424469"t7t1t6t4t4t10t5tt5t5t5t5t5t5t5t5t5t5t5t5t5
"GSE16924"t"GSE16924:2:1"t"GSM424473"t"GSM424472"t7t1t6t4t4t10t5tt5t5t5t5t5t5t5t5t5t5t5t5t5
"GSE16924"t"GSE16924:2:2"t"GSM424474"t"GSM424472"t7t1t6t4t4t10t5tt5t5t5t5t5t5t5t5t5t5t5t5t5
"GSE17189"t"GSE17189:0000000:01"t"GSM429904"t"GSM429903"t19t10t8t7t9t5t5t7t8t8t9t10t10t8t3t3t6t7t7tt7
"GSE17189"t"GSE17189:0000000:02"t"GSM429905"t"GSM429903"t19t10t8t7t9t5t5t7t8t8t9t10t10t8t3t3t6t7t7tt7
"GSE17189"t"GSE17189:0000000:03"t"GSM429906"t"GSM429903"t19t10t8t7t9t5t5t7t8t8t9t10t10t8t3t3t6t7t7tt7
"GSE17189"t"GSE17189:0000000:04"t"GSM429907"t"GSM429903"t19t10t8t7t9t5t5t7t8t8t9t10t10t8t3t3t6t7t7tt7
"GSE17189"t"GSE17189:0000000:05"t"GSM429908"t"GSM429903"t19t10t8t7t9t5t5t7t8t8t9t10t10t8t3t3t6t7t7tt7
"GSE17189"t"GSE17189:0000000:06"t"GSM429909"t"GSM429903"t19t10t8t7t9t5t5t7t8t8t9t10t10t8t3t3t6t7t7tt7
"GSE17189"t"GSE17189:0000000:07"t"GSM429910"t"GSM429903"t19t10t8t7t9t5t5t7t8t8t9t10t10t8t3t3t6t7t7tt7
"GSE17189"t"GSE17189:0000000:08"t"GSM429911"t"GSM429903"t19t10t8t7t9t5t5t7t8t8t9t10t10t8t3t3t6t7t7tt7
"GSE17189"t"GSE17189:0000000:09"t"GSM429912"t"GSM429903"t19t10t8t7t9t5t5t7t8t8t9t10t10t8t3t3t6t7t7tt7
"GSE17189"t"GSE17189:0000000:10"t"GSM429913"t"GSM429903"t19t10t8t7t9t5t5t7t8t8t9t10t10t8t3t3t6t7t7tt7
"GSE17189"t"GSE17189:0000000:11"t"GSM429914"t"GSM429903"t19t10t8t7t9t5t5t7t8t8t9t10t10t8t3t3t6t7t7tt7
"GSE17189"t"GSE17189:0000000:12"t"GSM429915"t"GSM429903"t19t10t8t7t9t5t5t7t8t8t9t10t10t8t3t3t6t7t7tt7
"GSE17189"t"GSE17189:0000000:13"t"GSM429916"t"GSM429903"t19t10t8t7t9t5t5t7t8t8t9t10t10t8t3t3t6t7t7tt7
"GSE17189"t"GSE17189:0000000:14"t"GSM429917"t"GSM429903"t19t10t8t7t9t5t5t7t8t8t9t10t10t8t3t3t6t7t7tt7
"GSE17189"t"GSE17189:0000000:15"t"GSM429918"t"GSM429903"t19t10t8t7t9t5t5t7t8t8t9t10t10t8t3t3t6t7t7tt7
"GSE17189"t"GSE17189:0000000:16"t"GSM429919"t"GSM429903"t19t10t8t7t9t5t5t7t8t8t9t10t10t8t3t3t6t7t7tt7
"GSE17353"t"GSE17353:0000000:1"t"GSM433798;GSM433799"t"GSM433796;GSM433797;GSM433800;GSM433801"t8t2t1t10t10t1t7t1tt1t1t1t1t1t1t1t1t1t1t1t1
"GSE17353"t"GSE17353:0000000:2"t"GSM433802;GSM433803"t"GSM433796;GSM433797;GSM433800;GSM433801"t8t2t1t10t10t1t7t1tt1t1t1t1t1t1t1t1t1t1t1t1
"GSE17551"t"GSE17551:0000000:1"t"GSM437517;GSM437518"t"GSM437519;GSM437520;GSM437521;GSM437522"t17t10t1t5t5t5t5t5t5t5t5t5t5t5t5t5t5tt6t6t6
"GSE17743"t"GSE17743:0000000:1"t"GSM442936;GSM442937;GSM442938;GSM442940;GSM442941;GSM442942;GSM442945;GSM442946;GSM442954;GSM442957;GSM442958;GSM442959;GSM442960;GSM442962;GSM442964"t"GSM442943;GSM442944;GSM442951"t13t7t6t5t5t4t2t4t5t5t5t5t5tt6t6t6t6t6t6t6
"GSE17743"t"GSE17743:0000000:2"t"GSM442939;GSM442947;GSM442948;GSM442949;GSM442950;GSM442952;GSM442953;GSM442955;GSM442956;GSM442961;GSM442963"t"GSM442943;GSM442944;GSM442951"t13t7t6t5t5t4t2t4t5t5t5t5t5tt6t6t6t6t6t6t6
"GSE17768"t"GSE17768:0000000:1"t"GSM443796"t"GSM533387"t11t7t3t5t5t3t1t3t2t2t3tt6t3t6t6t6t6t6t6t6
"GSE17768"t"GSE17768:0000000:2"t"GSM443797"t"GSM533387"t11t7t3t5t5t3t1t3t2t2t3tt6t3t6t6t6t6t6t6t6
"GSE17768"t"GSE17768:0000000:3"t"GSM443798"t"GSM533387"t11t7t3t5t5t3t1t3t2t2t3tt6t3t6t6t6t6t6t6t6
"GSE17768"t"GSE17768:0000000:4"t"GSM443799"t"GSM533387"t11t7t3t5t5t3t1t3t2t2t3tt6t3t6t6t6t6t6t6t6
"GSE17768"t"GSE17768:0000000:5"t"GSM443800"t"GSM533387"t11t7t3t5t5t3t1t3t2t2t3tt6t3t6t6t6t6t6t6t6
"GSE17768"t"GSE17768:0000000:6"t"GSM443801"t"GSM533387"t11t7t3t5t5t3t1t3t2t2t3tt6t3t6t6t6t6t6t6t6
"GSE17768"t"GSE17768:0000000:7"t"GSM443802"t"GSM533387"t11t7t3t5t5t3t1t3t2t2t3tt6t3t6t6t6t6t6t6t6
"GSE17768"t"GSE17768:0000000:8"t"GSM533388"t"GSM533387"t11t7t3t5t5t3t1t3t2t2t3tt6t3t6t6t6t6t6t6t6
"GSE17768"t"GSE17768:0000000:9"t"GSM533389"t"GSM533387"t11t7t3t5t5t3t1t3t2t2t3tt6t3t6t6t6t6t6t6t6
"GSE17891"t"GSE17891:0000000:01"t"GSM446763"t"GSM446731;GSM446732;GSM446733;GSM446734;GSM446735;GSM446736;GSM446737;GSM446738;GSM446739;GSM446740;GSM446741;GSM446742;GSM446743;GSM446744;GSM446745;GSM446746;GSM446747;GSM446748;GSM446749;GSM446750;GSM446751;GSM446752;GSM446753;GSM446754;GSM446755;GSM446756;GSM446757"t8t4t7t3t6t6t10t3tt6t6t7t8t4t9t7t4t5t5t5t5
"GSE17891"t"GSE17891:0000000:02"t"GSM446764"t"GSM446731;GSM446732;GSM446733;GSM446734;GSM446735;GSM446736;GSM446737;GSM446738;GSM446739;GSM446740;GSM446741;GSM446742;GSM446743;GSM446744;GSM446745;GSM446746;GSM446747;GSM446748;GSM446749;GSM446750;GSM446751;GSM446752;GSM446753;GSM446754;GSM446755;GSM446756;GSM446757"t8t4t7t3t6t6t10t3tt6t6t7t8t4t9t7t4t5t5t5t5
"GSE17891"t"GSE17891:0000000:03"t"GSM446765"t"GSM446731;GSM446732;GSM446733;GSM446734;GSM446735;GSM446736;GSM446737;GSM446738;GSM446739;GSM446740;GSM446741;GSM446742;GSM446743;GSM446744;GSM446745;GSM446746;GSM446747;GSM446748;GSM446749;GSM446750;GSM446751;GSM446752;GSM446753;GSM446754;GSM446755;GSM446756;GSM446757"t8t4t7t3t6t6t10t3tt6t6t7t8t4t9t7t4t5t5t5t5
"GSE17891"t"GSE17891:0000000:04"t"GSM446766"t"GSM446731;GSM446732;GSM446733;GSM446734;GSM446735;GSM446736;GSM446737;GSM446738;GSM446739;GSM446740;GSM446741;GSM446742;GSM446743;GSM446744;GSM446745;GSM446746;GSM446747;GSM446748;GSM446749;GSM446750;GSM446751;GSM446752;GSM446753;GSM446754;GSM446755;GSM446756;GSM446757"t8t4t7t3t6t6t10t3tt6t6t7t8t4t9t7t4t5t5t5t5
"GSE17891"t"GSE17891:0000000:05"t"GSM446767"t"GSM446731;GSM446732;GSM446733;GSM446734;GSM446735;GSM446736;GSM446737;GSM446738;GSM446739;GSM446740;GSM446741;GSM446742;GSM446743;GSM446744;GSM446745;GSM446746;GSM446747;GSM446748;GSM446749;GSM446750;GSM446751;GSM446752;GSM446753;GSM446754;GSM446755;GSM446756;GSM446757"t8t4t7t3t6t6t10t3tt6t6t7t8t4t9t7t4t5t5t5t5
"GSE17891"t"GSE17891:0000000:06"t"GSM446768"t"GSM446731;GSM446732;GSM446733;GSM446734;GSM446735;GSM446736;GSM446737;GSM446738;GSM446739;GSM446740;GSM446741;GSM446742;GSM446743;GSM446744;GSM446745;GSM446746;GSM446747;GSM446748;GSM446749;GSM446750;GSM446751;GSM446752;GSM446753;GSM446754;GSM446755;GSM446756;GSM446757"t8t4t7t3t6t6t10t3tt6t6t7t8t4t9t7t4t5t5t5t5
"GSE17891"t"GSE17891:0000000:07"t"GSM446769"t"GSM446731;GSM446732;GSM446733;GSM446734;GSM446735;GSM446736;GSM446737;GSM446738;GSM446739;GSM446740;GSM446741;GSM446742;GSM446743;GSM446744;GSM446745;GSM446746;GSM446747;GSM446748;GSM446749;GSM446750;GSM446751;GSM446752;GSM446753;GSM446754;GSM446755;GSM446756;GSM446757"t8t4t7t3t6t6t10t3tt6t6t7t8t4t9t7t4t5t5t5t5
"GSE17891"t"GSE17891:0000000:08"t"GSM446770"t"GSM446731;GSM446732;GSM446733;GSM446734;GSM446735;GSM446736;GSM446737;GSM446738;GSM446739;GSM446740;GSM446741;GSM446742;GSM446743;GSM446744;GSM446745;GSM446746;GSM446747;GSM446748;GSM446749;GSM446750;GSM446751;GSM446752;GSM446753;GSM446754;GSM446755;GSM446756;GSM446757"t8t4t7t3t6t6t10t3tt6t6t7t8t4t9t7t4t5t5t5t5
"GSE17891"t"GSE17891:0000000:09"t"GSM446771"t"GSM446731;GSM446732;GSM446733;GSM446734;GSM446735;GSM446736;GSM446737;GSM446738;GSM446739;GSM446740;GSM446741;GSM446742;GSM446743;GSM446744;GSM446745;GSM446746;GSM446747;GSM446748;GSM446749;GSM446750;GSM446751;GSM446752;GSM446753;GSM446754;GSM446755;GSM446756;GSM446757"t8t4t7t3t6t6t10t3tt6t6t7t8t4t9t7t4t5t5t5t5
"GSE17891"t"GSE17891:0000000:10"t"GSM446772"t"GSM446731;GSM446732;GSM446733;GSM446734;GSM446735;GSM446736;GSM446737;GSM446738;GSM446739;GSM446740;GSM446741;GSM446742;GSM446743;GSM446744;GSM446745;GSM446746;GSM446747;GSM446748;GSM446749;GSM446750;GSM446751;GSM446752;GSM446753;GSM446754;GSM446755;GSM446756;GSM446757"t8t4t7t3t6t6t10t3tt6t6t7t8t4t9t7t4t5t5t5t5
"GSE17891"t"GSE17891:0000000:11"t"GSM446773"t"GSM446731;GSM446732;GSM446733;GSM446734;GSM446735;GSM446736;GSM446737;GSM446738;GSM446739;GSM446740;GSM446741;GSM446742;GSM446743;GSM446744;GSM446745;GSM446746;GSM446747;GSM446748;GSM446749;GSM446750;GSM446751;GSM446752;GSM446753;GSM446754;GSM446755;GSM446756;GSM446757"t8t4t7t3t6t6t10t3tt6t6t7t8t4t9t7t4t5t5t5t5
"GSE17891"t"GSE17891:0000000:12"t"GSM446774"t"GSM446731;GSM446732;GSM446733;GSM446734;GSM446735;GSM446736;GSM446737;GSM446738;GSM446739;GSM446740;GSM446741;GSM446742;GSM446743;GSM446744;GSM446745;GSM446746;GSM446747;GSM446748;GSM446749;GSM446750;GSM446751;GSM446752;GSM446753;GSM446754;GSM446755;GSM446756;GSM446757"t8t4t7t3t6t6t10t3tt6t6t7t8t4t9t7t4t5t5t5t5
"GSE17891"t"GSE17891:0000000:13"t"GSM446775"t"GSM446731;GSM446732;GSM446733;GSM446734;GSM446735;GSM446736;GSM446737;GSM446738;GSM446739;GSM446740;GSM446741;GSM446742;GSM446743;GSM446744;GSM446745;GSM446746;GSM446747;GSM446748;GSM446749;GSM446750;GSM446751;GSM446752;GSM446753;GSM446754;GSM446755;GSM446756;GSM446757"t8t4t7t3t6t6t10t3tt6t6t7t8t4t9t7t4t5t5t5t5
"GSE17891"t"GSE17891:0000000:14"t"GSM446776"t"GSM446731;GSM446732;GSM446733;GSM446734;GSM446735;GSM446736;GSM446737;GSM446738;GSM446739;GSM446740;GSM446741;GSM446742;GSM446743;GSM446744;GSM446745;GSM446746;GSM446747;GSM446748;GSM446749;GSM446750;GSM446751;GSM446752;GSM446753;GSM446754;GSM446755;GSM446756;GSM446757"t8t4t7t3t6t6t10t3tt6t6t7t8t4t9t7t4t5t5t5t5
"GSE17891"t"GSE17891:0000000:15"t"GSM446777"t"GSM446731;GSM446732;GSM446733;GSM446734;GSM446735;GSM446736;GSM446737;GSM446738;GSM446739;GSM446740;GSM446741;GSM446742;GSM446743;GSM446744;GSM446745;GSM446746;GSM446747;GSM446748;GSM446749;GSM446750;GSM446751;GSM446752;GSM446753;GSM446754;GSM446755;GSM446756;GSM446757"t8t4t7t3t6t6t10t3tt6t6t7t8t4t9t7t4t5t5t5t5
"GSE17891"t"GSE17891:0000000:16"t"GSM446778"t"GSM446731;GSM446732;GSM446733;GSM446734;GSM446735;GSM446736;GSM446737;GSM446738;GSM446739;GSM446740;GSM446741;GSM446742;GSM446743;GSM446744;GSM446745;GSM446746;GSM446747;GSM446748;GSM446749;GSM446750;GSM446751;GSM446752;GSM446753;GSM446754;GSM446755;GSM446756;GSM446757"t8t4t7t3t6t6t10t3tt6t6t7t8t4t9t7t4t5t5t5t5
"GSE17891"t"GSE17891:0000000:17"t"GSM446779"t"GSM446731;GSM446732;GSM446733;GSM446734;GSM446735;GSM446736;GSM446737;GSM446738;GSM446739;GSM446740;GSM446741;GSM446742;GSM446743;GSM446744;GSM446745;GSM446746;GSM446747;GSM446748;GSM446749;GSM446750;GSM446751;GSM446752;GSM446753;GSM446754;GSM446755;GSM446756;GSM446757"t8t4t7t3t6t6t10t3tt6t6t7t8t4t9t7t4t5t5t5t5
"GSE17891"t"GSE17891:0000000:18"t"GSM446780"t"GSM446731;GSM446732;GSM446733;GSM446734;GSM446735;GSM446736;GSM446737;GSM446738;GSM446739;GSM446740;GSM446741;GSM446742;GSM446743;GSM446744;GSM446745;GSM446746;GSM446747;GSM446748;GSM446749;GSM446750;GSM446751;GSM446752;GSM446753;GSM446754;GSM446755;GSM446756;GSM446757"t8t4t7t3t6t6t10t3tt6t6t7t8t4t9t7t4t5t5t5t5
"GSE17891"t"GSE17891:0000000:19"t"GSM446781"t"GSM446731;GSM446732;GSM446733;GSM446734;GSM446735;GSM446736;GSM446737;GSM446738;GSM446739;GSM446740;GSM446741;GSM446742;GSM446743;GSM446744;GSM446745;GSM446746;GSM446747;GSM446748;GSM446749;GSM446750;GSM446751;GSM446752;GSM446753;GSM446754;GSM446755;GSM446756;GSM446757"t8t4t7t3t6t6t10t3tt6t6t7t8t4t9t7t4t5t5t5t5
"GSE17891"t"GSE17891:0000000:20"t"GSM446782"t"GSM446731;GSM446732;GSM446733;GSM446734;GSM446735;GSM446736;GSM446737;GSM446738;GSM446739;GSM446740;GSM446741;GSM446742;GSM446743;GSM446744;GSM446745;GSM446746;GSM446747;GSM446748;GSM446749;GSM446750;GSM446751;GSM446752;GSM446753;GSM446754;GSM446755;GSM446756;GSM446757"t8t4t7t3t6t6t10t3tt6t6t7t8t4t9t7t4t5t5t5t5
"GSE17987"t"GSE17987:0000000:1"t"GSM450326"t"GSM450325"t11t8t5t10t10t7t4t7t10t10t10tt1t1t1t1t1t1t1t1t1
"GSE17987"t"GSE17987:0000000:2"t"GSM450327"t"GSM450325"t11t8t5t10t10t7t4t7t10t10t10tt1t1t1t1t1t1t1t1t1
"GSE17987"t"GSE17987:0000000:3"t"GSM450328"t"GSM450325"t11t8t5t10t10t7t4t7t10t10t10tt1t1t1t1t1t1t1t1t1
"GSE18146"t"GSE18146:1:1"t"GSM453352"t"GSM453351"t12t6t1t9t9t5t10t5t9t9t9t9tt10t10t10t10t10t10t10t10
"GSE18146"t"GSE18146:1:2"t"GSM453354"t"GSM453351"t12t6t1t9t9t5t10t5t9t9t9t9tt10t10t10t10t10t10t10t10
"GSE18146"t"GSE18146:2:1"t"GSM453640"t"GSM453639"t12t6t1t9t9t5t10t5t9t9t9t9tt10t10t10t10t10t10t10t10
"GSE18146"t"GSE18146:2:2"t"GSM453641"t"GSM453639"t12t6t1t9t9t5t10t5t9t9t9t9tt10t10t10t10t10t10t10t10
"GSE18235"t"GSE18235:0000000:01"t"GSM455794;GSM455795"t"GSM455792;GSM455793"t19t2t10t7t7t2t4t2t2t2t3t4t4t2t7t6t7t7t7tt8
"GSE18235"t"GSE18235:0000000:02"t"GSM455796;GSM455797"t"GSM455792;GSM455793"t19t2t10t7t7t2t4t2t2t2t3t4t4t2t7t6t7t7t7tt8
"GSE18235"t"GSE18235:0000000:03"t"GSM455798;GSM455799"t"GSM455792;GSM455793"t19t2t10t7t7t2t4t2t2t2t3t4t4t2t7t6t7t7t7tt8
"GSE18235"t"GSE18235:0000000:04"t"GSM455800;GSM455801"t"GSM455792;GSM455793"t19t2t10t7t7t2t4t2t2t2t3t4t4t2t7t6t7t7t7tt8
"GSE18235"t"GSE18235:0000000:05"t"GSM455802;GSM455803"t"GSM455792;GSM455793"t19t2t10t7t7t2t4t2t2t2t3t4t4t2t7t6t7t7t7tt8
"GSE18235"t"GSE18235:0000000:06"t"GSM455804;GSM455805"t"GSM455792;GSM455793"t19t2t10t7t7t2t4t2t2t2t3t4t4t2t7t6t7t7t7tt8
"GSE18235"t"GSE18235:0000000:07"t"GSM455806;GSM455807"t"GSM455792;GSM455793"t19t2t10t7t7t2t4t2t2t2t3t4t4t2t7t6t7t7t7tt8
"GSE18235"t"GSE18235:0000000:08"t"GSM455808;GSM455809"t"GSM455792;GSM455793"t19t2t10t7t7t2t4t2t2t2t3t4t4t2t7t6t7t7t7tt8
"GSE18235"t"GSE18235:0000000:09"t"GSM455810;GSM455811"t"GSM455792;GSM455793"t19t2t10t7t7t2t4t2t2t2t3t4t4t2t7t6t7t7t7tt8
"GSE18235"t"GSE18235:0000000:10"t"GSM455812;GSM455813"t"GSM455792;GSM455793"t19t2t10t7t7t2t4t2t2t2t3t4t4t2t7t6t7t7t7tt8
"GSE18290"t"GSE18290:0000000:1"t"GSM456646;GSM456647;GSM456648"t"GSM456643;GSM456644;GSM456645"t12t3t6t2t2t6t10t6t2t2t2t2tt3t3t3t3t3t3t3t3
"GSE18290"t"GSE18290:0000000:2"t"GSM456649;GSM456650;GSM456651"t"GSM456643;GSM456644;GSM456645"t12t3t6t2t2t6t10t6t2t2t2t2tt3t3t3t3t3t3t3t3
"GSE18290"t"GSE18290:0000000:3"t"GSM456652;GSM456653;GSM456654"t"GSM456643;GSM456644;GSM456645"t12t3t6t2t2t6t10t6t2t2t2t2tt3t3t3t3t3t3t3t3
"GSE18290"t"GSE18290:0000000:4"t"GSM456655;GSM456656;GSM456657"t"GSM456643;GSM456644;GSM456645"t12t3t6t2t2t6t10t6t2t2t2t2tt3t3t3t3t3t3t3t3
"GSE18290"t"GSE18290:0000000:5"t"GSM456658;GSM456659;GSM456660"t"GSM456643;GSM456644;GSM456645"t12t3t6t2t2t6t10t6t2t2t2t2tt3t3t3t3t3t3t3t3
"GSE18313"t"GSE18313:1:1"t"GSM457223"t"GSM457222"t13t10t7t2t2t9t6t9t2t2t2t2t2tt3t3t3t3t3t3t3
"GSE18313"t"GSE18313:2:1"t"GSM457225"t"GSM457224"t13t10t7t2t2t9t6t9t2t2t2t2t2tt3t3t3t3t3t3t3
"GSE18313"t"GSE18313:3:1"t"GSM457227"t"GSM457226"t13t10t7t2t2t9t6t9t2t2t2t2t2tt3t3t3t3t3t3t3
"GSE18498"t"GSE18498:0000000:1"t"GSM461096;GSM461097"t"GSM461094;GSM461095"t18t9t10t3t3t3t3t3t3t3t3t3t3t3t3t3t3t3tt4t4
"GSE18501"t"GSE18501:0000000:1"t"GSM461116;GSM461117"t"GSM461114;GSM461115"t19t10t1t4t4t4t4t4t4t4t4t4t4t4t4t4t4t4t4tt5
"GSE18773"t"GSE18773:0000000:1"t"GSM465878;GSM465880;GSM465882"t"GSM465877;GSM465879;GSM465881"t9t8t9t1t1t1t1t1t1tt2t2t2t2t2t2t2t2t2t2t2
"GSE18781"t"GSE18781:0000000:1"t"GSM465907;GSM465908;GSM465909;GSM465910;GSM465911;GSM465912;GSM465913;GSM465914;GSM465915;GSM465916;GSM465917;GSM465918;GSM465919;GSM465920;GSM465921;GSM465922;GSM465923;GSM465924"t"GSM465925;GSM465926;GSM465927;GSM465928;GSM465929;GSM465930;GSM465931;GSM465932;GSM465933;GSM465934;GSM465935;GSM465936;GSM465937;GSM465938;GSM465939;GSM465940;GSM465941;GSM465942;GSM465943;GSM465944;GSM465945;GSM465946;GSM465947;GSM465948;GSM465949"t19t1t10t8t8t7t5t7t8t8t8t8t8t8t8t8t8t8t8tt9
"GSE18781"t"GSE18781:0000000:2"t"GSM465950;GSM465951;GSM465952;GSM465953;GSM465954;GSM465955;GSM465956;GSM465957;GSM465958;GSM465959;GSM465960;GSM465961"t"GSM465925;GSM465926;GSM465927;GSM465928;GSM465929;GSM465930;GSM465931;GSM465932;GSM465933;GSM465934;GSM465935;GSM465936;GSM465937;GSM465938;GSM465939;GSM465940;GSM465941;GSM465942;GSM465943;GSM465944;GSM465945;GSM465946;GSM465947;GSM465948;GSM465949"t19t1t10t8t8t7t5t7t8t8t8t8t8t8t8t8t8t8t8tt9
"GSE18809"t"GSE18809:0000000:1"t"GSM466509;GSM466510;GSM466511;GSM466512;GSM466513"t"GSM466504;GSM466505;GSM466506;GSM466507;GSM466508"t10t9t10t2t2t2t2t2t2t2tt3t3t3t3t3t3t3t3t3t3
"GSE18892"t"GSE18892:0000000:1"t"GSM468261;GSM468262;GSM468263;GSM468264;GSM468265"t"GSM468257;GSM468258;GSM468259;GSM468260"t14t3t4t6t6t6t6t6t6t6t6t6t6t6tt7t7t7t7t7t7
"GSE18903"t"GSE18903:0000000:1"t"GSM468487"t"GSM468486"t3t3t2tt10t1t7t1t10t10t10t10t10t10t10t10t10t10t10t10t10
"GSE18903"t"GSE18903:0000000:2"t"GSM468488"t"GSM468486"t3t3t2tt10t1t7t1t10t10t10t10t10t10t10t10t10t10t10t10t10
"GSE18946"t"GSE18946:1:1"t"GSM469245;GSM469246;GSM469247"t"GSM469242;GSM469243;GSM469244"t15t9t4t2t2t8t3t8t2t2t2t2t2t2t2tt3t3t3t3t3
"GSE18946"t"GSE18946:1:2"t"GSM469248;GSM469249;GSM469250"t"GSM469242;GSM469243;GSM469244"t15t9t4t2t2t8t3t8t2t2t2t2t2t2t2tt3t3t3t3t3
"GSE18946"t"GSE18946:2:1"t"GSM469254;GSM469255;GSM469256"t"GSM469251;GSM469252;GSM469253"t15t9t4t2t2t8t3t8t2t2t2t2t2t2t2tt3t3t3t3t3
"GSE18946"t"GSE18946:2:2"t"GSM469257;GSM469258;GSM469259"t"GSM469251;GSM469252;GSM469253"t15t9t4t2t2t8t3t8t2t2t2t2t2t2t2tt3t3t3t3t3
"GSE18997"t"GSE18997:0000000:1"t"GSM469960;GSM469961;GSM469962;GSM469963;GSM469964"t"GSM469957;GSM469958;GSM469959"t19t8t9t1t1t1t1t1t1t1t1t1t1t1t1t1t1t1t1tt2
"GSE19067"t"GSE19067:0000000:01"t"GSM471968;GSM471977"t"GSM471967;GSM471971;GSM471976;GSM471978;GSM471979;GSM471980;GSM471982;GSM471983;GSM471984;GSM471985;GSM471986;GSM471987;GSM471988;GSM471989;GSM471992;GSM471993;GSM471994;GSM471995;GSM471996"t11t2t6t5t7t2t2t6t7t7t8tt9t7t2t9t4t6t6t6t6
"GSE19067"t"GSE19067:0000000:02"t"GSM471969;GSM471970"t"GSM471967;GSM471971;GSM471976;GSM471978;GSM471979;GSM471980;GSM471982;GSM471983;GSM471984;GSM471985;GSM471986;GSM471987;GSM471988;GSM471989;GSM471992;GSM471993;GSM471994;GSM471995;GSM471996"t11t2t6t5t7t2t2t6t7t7t8tt9t7t2t9t4t6t6t6t6
"GSE19067"t"GSE19067:0000000:03"t"GSM471972;GSM471973;GSM471974;GSM471975"t"GSM471967;GSM471971;GSM471976;GSM471978;GSM471979;GSM471980;GSM471982;GSM471983;GSM471984;GSM471985;GSM471986;GSM471987;GSM471988;GSM471989;GSM471992;GSM471993;GSM471994;GSM471995;GSM471996"t11t2t6t5t7t2t2t6t7t7t8tt9t7t2t9t4t6t6t6t6
"GSE19067"t"GSE19067:0000000:04"t"GSM471981"t"GSM471967;GSM471971;GSM471976;GSM471978;GSM471979;GSM471980;GSM471982;GSM471983;GSM471984;GSM471985;GSM471986;GSM471987;GSM471988;GSM471989;GSM471992;GSM471993;GSM471994;GSM471995;GSM471996"t11t2t6t5t7t2t2t6t7t7t8tt9t7t2t9t4t6t6t6t6
"GSE19067"t"GSE19067:0000000:05"t"GSM471997"t"GSM471967;GSM471971;GSM471976;GSM471978;GSM471979;GSM471980;GSM471982;GSM471983;GSM471984;GSM471985;GSM471986;GSM471987;GSM471988;GSM471989;GSM471992;GSM471993;GSM471994;GSM471995;GSM471996"t11t2t6t5t7t2t2t6t7t7t8tt9t7t2t9t4t6t6t6t6
"GSE19067"t"GSE19067:0000000:06"t"GSM471998"t"GSM471967;GSM471971;GSM471976;GSM471978;GSM471979;GSM471980;GSM471982;GSM471983;GSM471984;GSM471985;GSM471986;GSM471987;GSM471988;GSM471989;GSM471992;GSM471993;GSM471994;GSM471995;GSM471996"t11t2t6t5t7t2t2t6t7t7t8tt9t7t2t9t4t6t6t6t6
"GSE19067"t"GSE19067:0000000:07"t"GSM471999"t"GSM471967;GSM471971;GSM471976;GSM471978;GSM471979;GSM471980;GSM471982;GSM471983;GSM471984;GSM471985;GSM471986;GSM471987;GSM471988;GSM471989;GSM471992;GSM471993;GSM471994;GSM471995;GSM471996"t11t2t6t5t7t2t2t6t7t7t8tt9t7t2t9t4t6t6t6t6
"GSE19067"t"GSE19067:0000000:08"t"GSM472000"t"GSM471967;GSM471971;GSM471976;GSM471978;GSM471979;GSM471980;GSM471982;GSM471983;GSM471984;GSM471985;GSM471986;GSM471987;GSM471988;GSM471989;GSM471992;GSM471993;GSM471994;GSM471995;GSM471996"t11t2t6t5t7t2t2t6t7t7t8tt9t7t2t9t4t6t6t6t6
"GSE19067"t"GSE19067:0000000:09"t"GSM472001"t"GSM471967;GSM471971;GSM471976;GSM471978;GSM471979;GSM471980;GSM471982;GSM471983;GSM471984;GSM471985;GSM471986;GSM471987;GSM471988;GSM471989;GSM471992;GSM471993;GSM471994;GSM471995;GSM471996"t11t2t6t5t7t2t2t6t7t7t8tt9t7t2t9t4t6t6t6t6
"GSE19067"t"GSE19067:0000000:10"t"GSM472002"t"GSM471967;GSM471971;GSM471976;GSM471978;GSM471979;GSM471980;GSM471982;GSM471983;GSM471984;GSM471985;GSM471986;GSM471987;GSM471988;GSM471989;GSM471992;GSM471993;GSM471994;GSM471995;GSM471996"t11t2t6t5t7t2t2t6t7t7t8tt9t7t2t9t4t6t6t6t6
"GSE19067"t"GSE19067:0000000:11"t"GSM472003"t"GSM471967;GSM471971;GSM471976;GSM471978;GSM471979;GSM471980;GSM471982;GSM471983;GSM471984;GSM471985;GSM471986;GSM471987;GSM471988;GSM471989;GSM471992;GSM471993;GSM471994;GSM471995;GSM471996"t11t2t6t5t7t2t2t6t7t7t8tt9t7t2t9t4t6t6t6t6
"GSE19067"t"GSE19067:0000000:12"t"GSM472004;GSM472005"t"GSM471967;GSM471971;GSM471976;GSM471978;GSM471979;GSM471980;GSM471982;GSM471983;GSM471984;GSM471985;GSM471986;GSM471987;GSM471988;GSM471989;GSM471992;GSM471993;GSM471994;GSM471995;GSM471996"t11t2t6t5t7t2t2t6t7t7t8tt9t7t2t9t4t6t6t6t6
"GSE19067"t"GSE19067:0000000:13"t"GSM472006"t"GSM471967;GSM471971;GSM471976;GSM471978;GSM471979;GSM471980;GSM471982;GSM471983;GSM471984;GSM471985;GSM471986;GSM471987;GSM471988;GSM471989;GSM471992;GSM471993;GSM471994;GSM471995;GSM471996"t11t2t6t5t7t2t2t6t7t7t8tt9t7t2t9t4t6t6t6t6
"GSE19067"t"GSE19067:0000000:14"t"GSM472007"t"GSM471967;GSM471971;GSM471976;GSM471978;GSM471979;GSM471980;GSM471982;GSM471983;GSM471984;GSM471985;GSM471986;GSM471987;GSM471988;GSM471989;GSM471992;GSM471993;GSM471994;GSM471995;GSM471996"t11t2t6t5t7t2t2t6t7t7t8tt9t7t2t9t4t6t6t6t6
"GSE19067"t"GSE19067:0000000:15"t"GSM472008"t"GSM471967;GSM471971;GSM471976;GSM471978;GSM471979;GSM471980;GSM471982;GSM471983;GSM471984;GSM471985;GSM471986;GSM471987;GSM471988;GSM471989;GSM471992;GSM471993;GSM471994;GSM471995;GSM471996"t11t2t6t5t7t2t2t6t7t7t8tt9t7t2t9t4t6t6t6t6
"GSE19067"t"GSE19067:0000000:16"t"GSM472009"t"GSM471967;GSM471971;GSM471976;GSM471978;GSM471979;GSM471980;GSM471982;GSM471983;GSM471984;GSM471985;GSM471986;GSM471987;GSM471988;GSM471989;GSM471992;GSM471993;GSM471994;GSM471995;GSM471996"t11t2t6t5t7t2t2t6t7t7t8tt9t7t2t9t4t6t6t6t6
"GSE19067"t"GSE19067:0000000:17"t"GSM472010"t"GSM471967;GSM471971;GSM471976;GSM471978;GSM471979;GSM471980;GSM471982;GSM471983;GSM471984;GSM471985;GSM471986;GSM471987;GSM471988;GSM471989;GSM471992;GSM471993;GSM471994;GSM471995;GSM471996"t11t2t6t5t7t2t2t6t7t7t8tt9t7t2t9t4t6t6t6t6
"GSE19330"t"GSE19330:0000000:1"t"GSM480288;GSM480289;GSM480290;GSM480291;GSM480292"t"GSM480283;GSM480284;GSM480285;GSM480286;GSM480287"t3t8t5tt10t7t4t7t10t10t10t10t10t10t10t10t10t10t10t10t10
"GSE19330"t"GSE19330:0000000:2"t"GSM480293;GSM480294;GSM480295;GSM480296;GSM480297"t"GSM480283;GSM480284;GSM480285;GSM480286;GSM480287"t3t8t5tt10t7t4t7t10t10t10t10t10t10t10t10t10t10t10t10t10
"GSE19330"t"GSE19330:0000000:3"t"GSM480298;GSM480299;GSM480300;GSM480301;GSM480302"t"GSM480283;GSM480284;GSM480285;GSM480286;GSM480287"t3t8t5tt10t7t4t7t10t10t10t10t10t10t10t10t10t10t10t10t10
"GSE19345"t"GSE19345:2:1"t"GSM480454;GSM480455"t"GSM480450;GSM480451"t7t4t5t6t6t6t6tt7t7t7t7t7t7t7t7t7t7t7t7t7
"GSE19348"t"GSE19348:0000000:01"t"GSM480481"t"GSM480480"t15t3t9t1t1t3t7t3t4t4t6t7t7t4t9tt10t2t2t2t2
"GSE19348"t"GSE19348:0000000:02"t"GSM480482"t"GSM480480"t15t3t9t1t1t3t7t3t4t4t6t7t7t4t9tt10t2t2t2t2
"GSE19348"t"GSE19348:0000000:03"t"GSM480483"t"GSM480480"t15t3t9t1t1t3t7t3t4t4t6t7t7t4t9tt10t2t2t2t2
"GSE19348"t"GSE19348:0000000:04"t"GSM480484"t"GSM480480"t15t3t9t1t1t3t7t3t4t4t6t7t7t4t9tt10t2t2t2t2
"GSE19348"t"GSE19348:0000000:05"t"GSM480485"t"GSM480480"t15t3t9t1t1t3t7t3t4t4t6t7t7t4t9tt10t2t2t2t2
"GSE19348"t"GSE19348:0000000:06"t"GSM480486"t"GSM480480"t15t3t9t1t1t3t7t3t4t4t6t7t7t4t9tt10t2t2t2t2
"GSE19348"t"GSE19348:0000000:07"t"GSM480487"t"GSM480480"t15t3t9t1t1t3t7t3t4t4t6t7t7t4t9tt10t2t2t2t2
"GSE19348"t"GSE19348:0000000:08"t"GSM480488"t"GSM480480"t15t3t9t1t1t3t7t3t4t4t6t7t7t4t9tt10t2t2t2t2
"GSE19348"t"GSE19348:0000000:09"t"GSM480489"t"GSM480480"t15t3t9t1t1t3t7t3t4t4t6t7t7t4t9tt10t2t2t2t2
"GSE19348"t"GSE19348:0000000:10"t"GSM480490"t"GSM480480"t15t3t9t1t1t3t7t3t4t4t6t7t7t4t9tt10t2t2t2t2
"GSE19348"t"GSE19348:0000000:11"t"GSM480491"t"GSM480480"t15t3t9t1t1t3t7t3t4t4t6t7t7t4t9tt10t2t2t2t2
"GSE19348"t"GSE19348:0000000:12"t"GSM480492"t"GSM480480"t15t3t9t1t1t3t7t3t4t4t6t7t7t4t9tt10t2t2t2t2
"GSE19393"t"GSE19393:0000000:1"t"GSM481212;GSM481213"t"GSM481210;GSM481211"t8t5t6t7t7t7t7t7tt8t8t8t8t8t8t8t8t8t8t8t8
"GSE19429"t"GSE19429:0000000:1"t"GSM483297;GSM483298;GSM483299;GSM483300;GSM483301;GSM483302;GSM483303;GSM483304;GSM483305;GSM483306;GSM483307;GSM483308;GSM483309;GSM483310;GSM483311;GSM483312;GSM483313;GSM483314;GSM483315;GSM483316;GSM483317;GSM483318;GSM483319;GSM483320;GSM483321;GSM483322;GSM483323;GSM483324;GSM483325;GSM483326;GSM483327;GSM483328;GSM483329;GSM483330;GSM483331;GSM483332;GSM483333;GSM483334;GSM483335;GSM483336;GSM483337;GSM483338;GSM483339;GSM483340;GSM483341;GSM483342;GSM483343;GSM483344;GSM483345;GSM483346;GSM483347;GSM483348;GSM483349;GSM483350;GSM483351;GSM483352;GSM483353;GSM483354;GSM483355;GSM483356;GSM483357;GSM483358;GSM483359;GSM483360;GSM483361;GSM483362;GSM483363;GSM483364;GSM483365;GSM483366;GSM483367;GSM483368;GSM483369;GSM483370;GSM483371;GSM483372;GSM483373;GSM483374;GSM483375;GSM483376;GSM483377;GSM483378;GSM483379;GSM483380;GSM483381;GSM483382;GSM483383;GSM483384;GSM483385;GSM483386;GSM483387;GSM483388;GSM483389;GSM483390;GSM483391;GSM483392;GSM483393;GSM483394;GSM483395;GSM483396;GSM483397;GSM483398;GSM483399;GSM483400;GSM483401;GSM483402;GSM483403;GSM483404;GSM483405;GSM483406;GSM483407;GSM483408;GSM483409;GSM483410;GSM483411;GSM483412;GSM483413;GSM483414;GSM483415;GSM483416;GSM483417;GSM483418;GSM483419;GSM483420;GSM483421;GSM483422;GSM483423;GSM483424;GSM483425;GSM483426;GSM483427;GSM483428;GSM483429;GSM483430;GSM483431;GSM483432;GSM483433;GSM483434;GSM483435;GSM483436;GSM483437;GSM483438;GSM483439;GSM483440;GSM483441;GSM483442;GSM483443;GSM483444;GSM483445;GSM483446;GSM483447;GSM483448;GSM483449;GSM483450;GSM483451;GSM483452;GSM483453;GSM483454;GSM483455;GSM483456;GSM483457;GSM483458;GSM483459;GSM483460;GSM483461;GSM483462;GSM483463;GSM483464;GSM483465;GSM483466;GSM483467;GSM483468;GSM483469;GSM483470;GSM483471;GSM483472;GSM483473;GSM483474;GSM483475;GSM483476;GSM483477;GSM483478;GSM483479"t"GSM483480;GSM483481;GSM483482;GSM483483;GSM483484;GSM483485;GSM483486;GSM483487;GSM483488;GSM483489;GSM483490;GSM483491;GSM483492;GSM483493;GSM483494;GSM483495;GSM483496"t9t6t7t8t8t8t8t8t8tt9t9t9t9t9t9t9t9t9t9t9
"GSE19577"t"GSE19577:0000000:1"t"GSM487934;GSM487940;GSM487943;GSM487944;GSM487953;GSM487956;GSM487957;GSM487958;GSM487959;GSM487960;GSM487969"t"GSM487932;GSM487933;GSM487935;GSM487939;GSM487954;GSM487955;GSM487961;GSM487962;GSM487970;GSM487971"t3t5t6tt3t6t8t6t3t3t3t3t3t3t3t3t3t3t3t3t3
"GSE19577"t"GSE19577:0000000:2"t"GSM487936;GSM487937;GSM487938;GSM487945;GSM487946;GSM487947;GSM487948;GSM487949;GSM487950;GSM487951;GSM487952"t"GSM487932;GSM487933;GSM487935;GSM487939;GSM487954;GSM487955;GSM487961;GSM487962;GSM487970;GSM487971"t3t5t6tt3t6t8t6t3t3t3t3t3t3t3t3t3t3t3t3t3
"GSE19577"t"GSE19577:0000000:3"t"GSM487941;GSM487964;GSM487972"t"GSM487932;GSM487933;GSM487935;GSM487939;GSM487954;GSM487955;GSM487961;GSM487962;GSM487970;GSM487971"t3t5t6tt3t6t8t6t3t3t3t3t3t3t3t3t3t3t3t3t3
"GSE19577"t"GSE19577:0000000:4"t"GSM487942;GSM487966;GSM487967"t"GSM487932;GSM487933;GSM487935;GSM487939;GSM487954;GSM487955;GSM487961;GSM487962;GSM487970;GSM487971"t3t5t6tt3t6t8t6t3t3t3t3t3t3t3t3t3t3t3t3t3
"GSE19577"t"GSE19577:0000000:5"t"GSM487963;GSM487968"t"GSM487932;GSM487933;GSM487935;GSM487939;GSM487954;GSM487955;GSM487961;GSM487962;GSM487970;GSM487971"t3t5t6tt3t6t8t6t3t3t3t3t3t3t3t3t3t3t3t3t3
"GSE19577"t"GSE19577:0000000:6"t"GSM487965;GSM487973"t"GSM487932;GSM487933;GSM487935;GSM487939;GSM487954;GSM487955;GSM487961;GSM487962;GSM487970;GSM487971"t3t5t6tt3t6t8t6t3t3t3t3t3t3t3t3t3t3t3t3t3
"GSE19672"t"GSE19672:0000000:1"t"GSM491168;GSM491169;GSM491170;GSM491171"t"GSM491172;GSM491173;GSM491174"t13t10t1t2t2t2t2t2t2t2t2t2t2tt3t3t3t3t3t3t3
"GSE19982"t"GSE19982:0000000:1"t"GSM499330;GSM499331;GSM499332;GSM499333;GSM499334;GSM499335;GSM499336;GSM499337;GSM499338;GSM499339;GSM499340;GSM499341;GSM499342;GSM499343;GSM499344"t"GSM499345;GSM499346;GSM499347;GSM499348;GSM499349;GSM499350;GSM499351;GSM499352;GSM499353;GSM499354;GSM499355;GSM499356;GSM499357;GSM499358;GSM499359"t20t7t8t9t9t9t9t9t9t9t9t9t9t9t9t9t9t9t9t9t
"GSE20037"t"GSE20037:0000000:1"t"GSM501128;GSM501129;GSM501130"t"GSM501125;GSM501126;GSM501127"t3t8t9tt10t10t10t10t10t10t10t10t10t10t10t10t10t10t10t10t10
"GSE20114"t"GSE20114:0:1"t"GSM502620;GSM502621;GSM502622;GSM502623"t"GSM502612;GSM502613;GSM502614;GSM502615"t20t10t9t6t6t5t3t5t6t6t6t6t6t6t6t6t6t6t6t6t
"GSE20114"t"GSE20114:1:1"t"GSM502624;GSM502625;GSM502626"t"GSM502616;GSM502617;GSM502618;GSM502619"t20t10t9t6t6t5t3t5t6t6t6t6t6t6t6t6t6t6t6t6t
"GSE20285"t"GSE20285:0000000:1"t"GSM508599;GSM508600;GSM508601"t"GSM508595;GSM508597;GSM508598"t13t8t5t9t9t1t3t1t9t9t9t9t9tt10t10t10t10t10t10t10
"GSE20285"t"GSE20285:0000000:2"t"GSM508602;GSM508603;GSM508604"t"GSM508595;GSM508597;GSM508598"t13t8t5t9t9t1t3t1t9t9t9t9t9tt10t10t10t10t10t10t10
"GSE20285"t"GSE20285:0000000:3"t"GSM508605;GSM508606;GSM508607"t"GSM508595;GSM508597;GSM508598"t13t8t5t9t9t1t3t1t9t9t9t9t9tt10t10t10t10t10t10t10
"GSE20297"t"GSE20297:0000000:1"t"GSM508818;GSM508819;GSM508820"t"GSM508815;GSM508816;GSM508817"t14t9t6t10t10t7t4t7t10t10t10t10t10t10tt1t1t1t1t1t1
"GSE20297"t"GSE20297:0000000:2"t"GSM508821;GSM508822;GSM508823"t"GSM508815;GSM508816;GSM508817"t14t9t6t10t10t7t4t7t10t10t10t10t10t10tt1t1t1t1t1t1
"GSE20297"t"GSE20297:0000000:3"t"GSM508824;GSM508825;GSM508826"t"GSM508815;GSM508816;GSM508817"t14t9t6t10t10t7t4t7t10t10t10t10t10t10tt1t1t1t1t1t1
"GSE20433"t"GSE20433:0000000:1"t"GSM512462;GSM512463"t"GSM512460;GSM512461;GSM512466;GSM512467"t17t8t1t7t7t2t5t2t7t7t7t7t7t7t7t7t7tt8t8t8
"GSE20433"t"GSE20433:0000000:2"t"GSM512464;GSM512465"t"GSM512460;GSM512461;GSM512466;GSM512467"t17t8t1t7t7t2t5t2t7t7t7t7t7t7t7t7t7tt8t8t8
"GSE20433"t"GSE20433:0000000:3"t"GSM512468;GSM512469"t"GSM512460;GSM512461;GSM512466;GSM512467"t17t8t1t7t7t2t5t2t7t7t7t7t7t7t7t7t7tt8t8t8
"GSE20433"t"GSE20433:0000000:4"t"GSM512470;GSM512471"t"GSM512460;GSM512461;GSM512466;GSM512467"t17t8t1t7t7t2t5t2t7t7t7t7t7t7t7t7t7tt8t8t8
"GSE20433"t"GSE20433:0000000:5"t"GSM512472;GSM512473"t"GSM512460;GSM512461;GSM512466;GSM512467"t17t8t1t7t7t2t5t2t7t7t7t7t7t7t7t7t7tt8t8t8
"GSE20484"t"GSE20484:0000000:1"t"GSM514671;GSM514672"t"GSM514669;GSM514670"t12t7t8t8t8t8t8t8t8t8t8t8tt9t9t9t9t9t9t9t9
"GSE20540"t"GSE20540:1:1"t"GSM516935;GSM516936"t"GSM516933;GSM516934"t17t2t9t3t3t10t7t10t3t3t3t3t3t3t3t3t3tt4t4t4
"GSE20540"t"GSE20540:2:1"t"GSM516939;GSM516940"t"GSM516937;GSM516938"t17t2t9t3t3t10t7t10t3t3t3t3t3t3t3t3t3tt4t4t4
"GSE20540"t"GSE20540:3:1"t"GSM516943;GSM516944"t"GSM516941;GSM516942"t17t2t9t3t3t10t7t10t3t3t3t3t3t3t3t3t3tt4t4t4
"GSE20543"t"GSE20543:0000000:1"t"GSM516221"t"GSM516222"t16t1t2t2t2t2t2t2t2t2t2t2t2t2t2t2tt3t3t3t3
"GSE20569"t"GSE20569:0000000:1"t"GSM516898"t"GSM516899"t17t2t3t3t3t3t3t3t3t3t3t3t3t3t3t3t3tt4t4t4
"GSE20685"t"GSE20685:0000000:001"t"GSM519118"t"GSM519117"t8t7t7t7t7t7t7t7tt8t8t8t8t8t8t8t8t8t8t8t8
"GSE20685"t"GSE20685:0000000:002"t"GSM519119"t"GSM519117"t8t7t7t7t7t7t7t7tt8t8t8t8t8t8t8t8t8t8t8t8
"GSE20685"t"GSE20685:0000000:003"t"GSM519120"t"GSM519117"t8t7t7t7t7t7t7t7tt8t8t8t8t8t8t8t8t8t8t8t8
"GSE20685"t"GSE20685:0000000:004"t"GSM519121"t"GSM519117"t8t7t7t7t7t7t7t7tt8t8t8t8t8t8t8t8t8t8t8t8
"GSE20685"t"GSE20685:0000000:005"t"GSM519122"t"GSM519117"t8t7t7t7t7t7t7t7tt8t8t8t8t8t8t8t8t8t8t8t8
"GSE20685"t"GSE20685:0000000:006"t"GSM519123"t"GSM519117"t8t7t7t7t7t7t7t7tt8t8t8t8t8t8t8t8t8t8t8t8
"GSE20685"t"GSE20685:0000000:007"t"GSM519124"t"GSM519117"t8t7t7t7t7t7t7t7tt8t8t8t8t8t8t8t8t8t8t8t8
"GSE20685"t"GSE20685:0000000:008"t"GSM519125"t"GSM519117"t8t7t7t7t7t7t7t7tt8t8t8t8t8t8t8t8t8t8t8t8
"GSE20685"t"GSE20685:0000000:009"t"GSM519126"t"GSM519117"t8t7t7t7t7t7t7t7tt8t8t8t8t8t8t8t8t8t8t8t8
"GSE20685"t"GSE20685:0000000:010"t"GSM519127"t"GSM519117"t8t7t7t7t7t7t7t7tt8t8t8t8t8t8t8t8t8t8t8t8
"GSE20685"t"GSE20685:0000000:011"t"GSM519128"t"GSM519117"t8t7t7t7t7t7t7t7tt8t8t8t8t8t8t8t8t8t8t8t8
"GSE20685"t"GSE20685:0000000:012"t"GSM519129"t"GSM519117"t8t7t7t7t7t7t7t7tt8t8t8t8t8t8t8t8t8t8t8t8
"GSE20685"t"GSE20685:0000000:013"t"GSM519130"t"GSM519117"t8t7t7t7t7t7t7t7tt8t8t8t8t8t8t8t8t8t8t8t8
"GSE20685"t"GSE20685:0000000:014"t"GSM519131"t"GSM519117"t8t7t7t7t7t7t7t7tt8t8t8t8t8t8t8t8t8t8t8t8
"GSE20685"t"GSE20685:0000000:015"t"GSM519132"t"GSM519117"t8t7t7t7t7t7t7t7tt8t8t8t8t8t8t8t8t8t8t8t8
"GSE20685"t"GSE20685:0000000:016"t"GSM519133"t"GSM519117"t8t7t7t7t7t7t7t7tt8t8t8t8t8t8t8t8t8t8t8t8
"GSE20685"t"GSE20685:0000000:017"t"GSM519134"t"GSM519117"t8t7t7t7t7t7t7t7tt8t8t8t8t8t8t8t8t8t8t8t8
"GSE20685"t"GSE20685:0000000:018"t"GSM519135"t"GSM519117"t8t7t7t7t7t7t7t7tt8t8t8t8t8t8t8t8t8t8t8t8
"GSE20685"t"GSE20685:0000000:019"t"GSM519136"t"GSM519117"t8t7t7t7t7t7t7t7tt8t8t8t8t8t8t8t8t8t8t8t8
"GSE20685"t"GSE20685:0000000:020"t"GSM519137"t"GSM519117"t8t7t7t7t7t7t7t7tt8t8t8t8t8t8t8t8t8t8t8t8
"GSE20685"t"GSE20685:0000000:021"t"GSM519138"t"GSM519117"t8t7t7t7t7t7t7t7tt8t8t8t8t8t8t8t8t8t8t8t8
"GSE20685"t"GSE20685:0000000:022"t"GSM519139"t"GSM519117"t8t7t7t7t7t7t7t7tt8t8t8t8t8t8t8t8t8t8t8t8
"GSE20685"t"GSE20685:0000000:023"t"GSM519140"t"GSM519117"t8t7t7t7t7t7t7t7tt8t8t8t8t8t8t8t8t8t8t8t8
"GSE20685"t"GSE20685:0000000:024"t"GSM519141"t"GSM519117"t8t7t7t7t7t7t7t7tt8t8t8t8t8t8t8t8t8t8t8t8
"GSE20685"t"GSE20685:0000000:025"t"GSM519142"t"GSM519117"t8t7t7t7t7t7t7t7tt8t8t8t8t8t8t8t8t8t8t8t8
"GSE20685"t"GSE20685:0000000:026"t"GSM519143"t"GSM519117"t8t7t7t7t7t7t7t7tt8t8t8t8t8t8t8t8t8t8t8t8
"GSE20685"t"GSE20685:0000000:027"t"GSM519144"t"GSM519117"t8t7t7t7t7t7t7t7tt8t8t8t8t8t8t8t8t8t8t8t8
"GSE20685"t"GSE20685:0000000:028"t"GSM519145"t"GSM519117"t8t7t7t7t7t7t7t7tt8t8t8t8t8t8t8t8t8t8t8t8
"GSE20685"t"GSE20685:0000000:029"t"GSM519146"t"GSM519117"t8t7t7t7t7t7t7t7tt8t8t8t8t8t8t8t8t8t8t8t8
"GSE20685"t"GSE20685:0000000:030"t"GSM519147"t"GSM519117"t8t7t7t7t7t7t7t7tt8t8t8t8t8t8t8t8t8t8t8t8
"GSE20685"t"GSE20685:0000000:031"t"GSM519148"t"GSM519117"t8t7t7t7t7t7t7t7tt8t8t8t8t8t8t8t8t8t8t8t8
"GSE20685"t"GSE20685:0000000:032"t"GSM519149"t"GSM519117"t8t7t7t7t7t7t7t7tt8t8t8t8t8t8t8t8t8t8t8t8
"GSE20685"t"GSE20685:0000000:033"t"GSM519150"t"GSM519117"t8t7t7t7t7t7t7t7tt8t8t8t8t8t8t8t8t8t8t8t8
"GSE20685"t"GSE20685:0000000:034"t"GSM519151"t"GSM519117"t8t7t7t7t7t7t7t7tt8t8t8t8t8t8t8t8t8t8t8t8
"GSE20685"t"GSE20685:0000000:035"t"GSM519152"t"GSM519117"t8t7t7t7t7t7t7t7tt8t8t8t8t8t8t8t8t8t8t8t8
"GSE20685"t"GSE20685:0000000:036"t"GSM519153"t"GSM519117"t8t7t7t7t7t7t7t7tt8t8t8t8t8t8t8t8t8t8t8t8
"GSE20685"t"GSE20685:0000000:037"t"GSM519154"t"GSM519117"t8t7t7t7t7t7t7t7tt8t8t8t8t8t8t8t8t8t8t8t8
"GSE20685"t"GSE20685:0000000:038"t"GSM519155"t"GSM519117"t8t7t7t7t7t7t7t7tt8t8t8t8t8t8t8t8t8t8t8t8
"GSE20685"t"GSE20685:0000000:039"t"GSM519156"t"GSM519117"t8t7t7t7t7t7t7t7tt8t8t8t8t8t8t8t8t8t8t8t8
"GSE20685"t"GSE20685:0000000:040"t"GSM519157"t"GSM519117"t8t7t7t7t7t7t7t7tt8t8t8t8t8t8t8t8t8t8t8t8
"GSE20685"t"GSE20685:0000000:041"t"GSM519158"t"GSM519117"t8t7t7t7t7t7t7t7tt8t8t8t8t8t8t8t8t8t8t8t8
"GSE20685"t"GSE20685:0000000:042"t"GSM519159"t"GSM519117"t8t7t7t7t7t7t7t7tt8t8t8t8t8t8t8t8t8t8t8t8
"GSE20685"t"GSE20685:0000000:043"t"GSM519160"t"GSM519117"t8t7t7t7t7t7t7t7tt8t8t8t8t8t8t8t8t8t8t8t8
"GSE20685"t"GSE20685:0000000:044"t"GSM519161"t"GSM519117"t8t7t7t7t7t7t7t7tt8t8t8t8t8t8t8t8t8t8t8t8
"GSE20685"t"GSE20685:0000000:045"t"GSM519162"t"GSM519117"t8t7t7t7t7t7t7t7tt8t8t8t8t8t8t8t8t8t8t8t8
"GSE20685"t"GSE20685:0000000:046"t"GSM519163"t"GSM519117"t8t7t7t7t7t7t7t7tt8t8t8t8t8t8t8t8t8t8t8t8
"GSE20685"t"GSE20685:0000000:047"t"GSM519164"t"GSM519117"t8t7t7t7t7t7t7t7tt8t8t8t8t8t8t8t8t8t8t8t8
"GSE20685"t"GSE20685:0000000:048"t"GSM519165"t"GSM519117"t8t7t7t7t7t7t7t7tt8t8t8t8t8t8t8t8t8t8t8t8
"GSE20685"t"GSE20685:0000000:049"t"GSM519166"t"GSM519117"t8t7t7t7t7t7t7t7tt8t8t8t8t8t8t8t8t8t8t8t8
"GSE20685"t"GSE20685:0000000:050"t"GSM519167"t"GSM519117"t8t7t7t7t7t7t7t7tt8t8t8t8t8t8t8t8t8t8t8t8
"GSE20685"t"GSE20685:0000000:051"t"GSM519168"t"GSM519117"t8t7t7t7t7t7t7t7tt8t8t8t8t8t8t8t8t8t8t8t8
"GSE20685"t"GSE20685:0000000:052"t"GSM519169"t"GSM519117"t8t7t7t7t7t7t7t7tt8t8t8t8t8t8t8t8t8t8t8t8
"GSE20685"t"GSE20685:0000000:053"t"GSM519170"t"GSM519117"t8t7t7t7t7t7t7t7tt8t8t8t8t8t8t8t8t8t8t8t8
"GSE20685"t"GSE20685:0000000:054"t"GSM519171"t"GSM519117"t8t7t7t7t7t7t7t7tt8t8t8t8t8t8t8t8t8t8t8t8
"GSE20685"t"GSE20685:0000000:055"t"GSM519172"t"GSM519117"t8t7t7t7t7t7t7t7tt8t8t8t8t8t8t8t8t8t8t8t8
"GSE20685"t"GSE20685:0000000:056"t"GSM519173"t"GSM519117"t8t7t7t7t7t7t7t7tt8t8t8t8t8t8t8t8t8t8t8t8
"GSE20685"t"GSE20685:0000000:057"t"GSM519174"t"GSM519117"t8t7t7t7t7t7t7t7tt8t8t8t8t8t8t8t8t8t8t8t8
"GSE20685"t"GSE20685:0000000:058"t"GSM519175"t"GSM519117"t8t7t7t7t7t7t7t7tt8t8t8t8t8t8t8t8t8t8t8t8
"GSE20685"t"GSE20685:0000000:059"t"GSM519176"t"GSM519117"t8t7t7t7t7t7t7t7tt8t8t8t8t8t8t8t8t8t8t8t8
"GSE20685"t"GSE20685:0000000:060"t"GSM519177"t"GSM519117"t8t7t7t7t7t7t7t7tt8t8t8t8t8t8t8t8t8t8t8t8
"GSE20685"t"GSE20685:0000000:061"t"GSM519178"t"GSM519117"t8t7t7t7t7t7t7t7tt8t8t8t8t8t8t8t8t8t8t8t8
"GSE20685"t"GSE20685:0000000:062"t"GSM519179"t"GSM519117"t8t7t7t7t7t7t7t7tt8t8t8t8t8t8t8t8t8t8t8t8
"GSE20685"t"GSE20685:0000000:063"t"GSM519180"t"GSM519117"t8t7t7t7t7t7t7t7tt8t8t8t8t8t8t8t8t8t8t8t8
"GSE20685"t"GSE20685:0000000:064"t"GSM519181"t"GSM519117"t8t7t7t7t7t7t7t7tt8t8t8t8t8t8t8t8t8t8t8t8
"GSE20685"t"GSE20685:0000000:065"t"GSM519182"t"GSM519117"t8t7t7t7t7t7t7t7tt8t8t8t8t8t8t8t8t8t8t8t8
"GSE20685"t"GSE20685:0000000:066"t"GSM519183"t"GSM519117"t8t7t7t7t7t7t7t7tt8t8t8t8t8t8t8t8t8t8t8t8
"GSE20685"t"GSE20685:0000000:067"t"GSM519184"t"GSM519117"t8t7t7t7t7t7t7t7tt8t8t8t8t8t8t8t8t8t8t8t8
"GSE20685"t"GSE20685:0000000:068"t"GSM519185"t"GSM519117"t8t7t7t7t7t7t7t7tt8t8t8t8t8t8t8t8t8t8t8t8
"GSE20685"t"GSE20685:0000000:069"t"GSM519186"t"GSM519117"t8t7t7t7t7t7t7t7tt8t8t8t8t8t8t8t8t8t8t8t8
"GSE20685"t"GSE20685:0000000:070"t"GSM519187"t"GSM519117"t8t7t7t7t7t7t7t7tt8t8t8t8t8t8t8t8t8t8t8t8
"GSE20685"t"GSE20685:0000000:071"t"GSM519188"t"GSM519117"t8t7t7t7t7t7t7t7tt8t8t8t8t8t8t8t8t8t8t8t8
"GSE20685"t"GSE20685:0000000:072"t"GSM519189"t"GSM519117"t8t7t7t7t7t7t7t7tt8t8t8t8t8t8t8t8t8t8t8t8
"GSE20685"t"GSE20685:0000000:073"t"GSM519190"t"GSM519117"t8t7t7t7t7t7t7t7tt8t8t8t8t8t8t8t8t8t8t8t8
"GSE20685"t"GSE20685:0000000:074"t"GSM519191"t"GSM519117"t8t7t7t7t7t7t7t7tt8t8t8t8t8t8t8t8t8t8t8t8
"GSE20685"t"GSE20685:0000000:075"t"GSM519192"t"GSM519117"t8t7t7t7t7t7t7t7tt8t8t8t8t8t8t8t8t8t8t8t8
"GSE20685"t"GSE20685:0000000:076"t"GSM519193"t"GSM519117"t8t7t7t7t7t7t7t7tt8t8t8t8t8t8t8t8t8t8t8t8
"GSE20685"t"GSE20685:0000000:077"t"GSM519194"t"GSM519117"t8t7t7t7t7t7t7t7tt8t8t8t8t8t8t8t8t8t8t8t8
"GSE20685"t"GSE20685:0000000:078"t"GSM519195"t"GSM519117"t8t7t7t7t7t7t7t7tt8t8t8t8t8t8t8t8t8t8t8t8
"GSE20685"t"GSE20685:0000000:079"t"GSM519196"t"GSM519117"t8t7t7t7t7t7t7t7tt8t8t8t8t8t8t8t8t8t8t8t8
"GSE20685"t"GSE20685:0000000:080"t"GSM519197"t"GSM519117"t8t7t7t7t7t7t7t7tt8t8t8t8t8t8t8t8t8t8t8t8
"GSE20685"t"GSE20685:0000000:081"t"GSM519198"t"GSM519117"t8t7t7t7t7t7t7t7tt8t8t8t8t8t8t8t8t8t8t8t8
"GSE20685"t"GSE20685:0000000:082"t"GSM519199"t"GSM519117"t8t7t7t7t7t7t7t7tt8t8t8t8t8t8t8t8t8t8t8t8
"GSE20685"t"GSE20685:0000000:083"t"GSM519200"t"GSM519117"t8t7t7t7t7t7t7t7tt8t8t8t8t8t8t8t8t8t8t8t8
"GSE20685"t"GSE20685:0000000:084"t"GSM519201"t"GSM519117"t8t7t7t7t7t7t7t7tt8t8t8t8t8t8t8t8t8t8t8t8
"GSE20685"t"GSE20685:0000000:085"t"GSM519202"t"GSM519117"t8t7t7t7t7t7t7t7tt8t8t8t8t8t8t8t8t8t8t8t8
"GSE20685"t"GSE20685:0000000:086"t"GSM519203"t"GSM519117"t8t7t7t7t7t7t7t7tt8t8t8t8t8t8t8t8t8t8t8t8
"GSE20685"t"GSE20685:0000000:087"t"GSM519204"t"GSM519117"t8t7t7t7t7t7t7t7tt8t8t8t8t8t8t8t8t8t8t8t8
"GSE20685"t"GSE20685:0000000:088"t"GSM519205"t"GSM519117"t8t7t7t7t7t7t7t7tt8t8t8t8t8t8t8t8t8t8t8t8
"GSE20685"t"GSE20685:0000000:089"t"GSM519206"t"GSM519117"t8t7t7t7t7t7t7t7tt8t8t8t8t8t8t8t8t8t8t8t8
"GSE20685"t"GSE20685:0000000:090"t"GSM519207"t"GSM519117"t8t7t7t7t7t7t7t7tt8t8t8t8t8t8t8t8t8t8t8t8
"GSE20685"t"GSE20685:0000000:091"t"GSM519208"t"GSM519117"t8t7t7t7t7t7t7t7tt8t8t8t8t8t8t8t8t8t8t8t8
"GSE20685"t"GSE20685:0000000:092"t"GSM519209"t"GSM519117"t8t7t7t7t7t7t7t7tt8t8t8t8t8t8t8t8t8t8t8t8
"GSE20685"t"GSE20685:0000000:093"t"GSM519210"t"GSM519117"t8t7t7t7t7t7t7t7tt8t8t8t8t8t8t8t8t8t8t8t8
"GSE20685"t"GSE20685:0000000:094"t"GSM519211"t"GSM519117"t8t7t7t7t7t7t7t7tt8t8t8t8t8t8t8t8t8t8t8t8
"GSE20685"t"GSE20685:0000000:095"t"GSM519212"t"GSM519117"t8t7t7t7t7t7t7t7tt8t8t8t8t8t8t8t8t8t8t8t8
"GSE20685"t"GSE20685:0000000:096"t"GSM519213"t"GSM519117"t8t7t7t7t7t7t7t7tt8t8t8t8t8t8t8t8t8t8t8t8
"GSE20685"t"GSE20685:0000000:097"t"GSM519214"t"GSM519117"t8t7t7t7t7t7t7t7tt8t8t8t8t8t8t8t8t8t8t8t8
"GSE20685"t"GSE20685:0000000:098"t"GSM519215"t"GSM519117"t8t7t7t7t7t7t7t7tt8t8t8t8t8t8t8t8t8t8t8t8
"GSE20685"t"GSE20685:0000000:099"t"GSM519216"t"GSM519117"t8t7t7t7t7t7t7t7tt8t8t8t8t8t8t8t8t8t8t8t8
"GSE20685"t"GSE20685:0000000:100"t"GSM519217"t"GSM519117"t8t7t7t7t7t7t7t7tt8t8t8t8t8t8t8t8t8t8t8t8
"GSE20685"t"GSE20685:0000000:101"t"GSM519218"t"GSM519117"t8t7t7t7t7t7t7t7tt8t8t8t8t8t8t8t8t8t8t8t8
"GSE20685"t"GSE20685:0000000:102"t"GSM519219"t"GSM519117"t8t7t7t7t7t7t7t7tt8t8t8t8t8t8t8t8t8t8t8t8
"GSE20685"t"GSE20685:0000000:103"t"GSM519220"t"GSM519117"t8t7t7t7t7t7t7t7tt8t8t8t8t8t8t8t8t8t8t8t8
"GSE20685"t"GSE20685:0000000:104"t"GSM519221"t"GSM519117"t8t7t7t7t7t7t7t7tt8t8t8t8t8t8t8t8t8t8t8t8
"GSE20685"t"GSE20685:0000000:105"t"GSM519222"t"GSM519117"t8t7t7t7t7t7t7t7tt8t8t8t8t8t8t8t8t8t8t8t8
"GSE20685"t"GSE20685:0000000:106"t"GSM519223"t"GSM519117"t8t7t7t7t7t7t7t7tt8t8t8t8t8t8t8t8t8t8t8t8
"GSE20685"t"GSE20685:0000000:107"t"GSM519224"t"GSM519117"t8t7t7t7t7t7t7t7tt8t8t8t8t8t8t8t8t8t8t8t8
"GSE20685"t"GSE20685:0000000:108"t"GSM519225"t"GSM519117"t8t7t7t7t7t7t7t7tt8t8t8t8t8t8t8t8t8t8t8t8
"GSE20685"t"GSE20685:0000000:109"t"GSM519226"t"GSM519117"t8t7t7t7t7t7t7t7tt8t8t8t8t8t8t8t8t8t8t8t8
"GSE20685"t"GSE20685:0000000:110"t"GSM519227"t"GSM519117"t8t7t7t7t7t7t7t7tt8t8t8t8t8t8t8t8t8t8t8t8
"GSE20685"t"GSE20685:0000000:111"t"GSM519228"t"GSM519117"t8t7t7t7t7t7t7t7tt8t8t8t8t8t8t8t8t8t8t8t8
"GSE20685"t"GSE20685:0000000:112"t"GSM519229"t"GSM519117"t8t7t7t7t7t7t7t7tt8t8t8t8t8t8t8t8t8t8t8t8
"GSE20685"t"GSE20685:0000000:113"t"GSM519230"t"GSM519117"t8t7t7t7t7t7t7t7tt8t8t8t8t8t8t8t8t8t8t8t8
"GSE20685"t"GSE20685:0000000:114"t"GSM519231"t"GSM519117"t8t7t7t7t7t7t7t7tt8t8t8t8t8t8t8t8t8t8t8t8
"GSE20685"t"GSE20685:0000000:115"t"GSM519232"t"GSM519117"t8t7t7t7t7t7t7t7tt8t8t8t8t8t8t8t8t8t8t8t8
"GSE20685"t"GSE20685:0000000:116"t"GSM519233"t"GSM519117"t8t7t7t7t7t7t7t7tt8t8t8t8t8t8t8t8t8t8t8t8
"GSE20685"t"GSE20685:0000000:117"t"GSM519234"t"GSM519117"t8t7t7t7t7t7t7t7tt8t8t8t8t8t8t8t8t8t8t8t8
"GSE20685"t"GSE20685:0000000:118"t"GSM519235"t"GSM519117"t8t7t7t7t7t7t7t7tt8t8t8t8t8t8t8t8t8t8t8t8
"GSE20685"t"GSE20685:0000000:119"t"GSM519236"t"GSM519117"t8t7t7t7t7t7t7t7tt8t8t8t8t8t8t8t8t8t8t8t8
"GSE20685"t"GSE20685:0000000:120"t"GSM519237"t"GSM519117"t8t7t7t7t7t7t7t7tt8t8t8t8t8t8t8t8t8t8t8t8
"GSE20685"t"GSE20685:0000000:121"t"GSM519238"t"GSM519117"t8t7t7t7t7t7t7t7tt8t8t8t8t8t8t8t8t8t8t8t8
"GSE20685"t"GSE20685:0000000:122"t"GSM519239"t"GSM519117"t8t7t7t7t7t7t7t7tt8t8t8t8t8t8t8t8t8t8t8t8
"GSE20685"t"GSE20685:0000000:123"t"GSM519240"t"GSM519117"t8t7t7t7t7t7t7t7tt8t8t8t8t8t8t8t8t8t8t8t8
"GSE20685"t"GSE20685:0000000:124"t"GSM519241"t"GSM519117"t8t7t7t7t7t7t7t7tt8t8t8t8t8t8t8t8t8t8t8t8
"GSE20685"t"GSE20685:0000000:125"t"GSM519242"t"GSM519117"t8t7t7t7t7t7t7t7tt8t8t8t8t8t8t8t8t8t8t8t8
"GSE20685"t"GSE20685:0000000:126"t"GSM519243"t"GSM519117"t8t7t7t7t7t7t7t7tt8t8t8t8t8t8t8t8t8t8t8t8
"GSE20685"t"GSE20685:0000000:127"t"GSM519244"t"GSM519117"t8t7t7t7t7t7t7t7tt8t8t8t8t8t8t8t8t8t8t8t8
"GSE20685"t"GSE20685:0000000:128"t"GSM519245"t"GSM519117"t8t7t7t7t7t7t7t7tt8t8t8t8t8t8t8t8t8t8t8t8
"GSE20685"t"GSE20685:0000000:129"t"GSM519246"t"GSM519117"t8t7t7t7t7t7t7t7tt8t8t8t8t8t8t8t8t8t8t8t8
"GSE20685"t"GSE20685:0000000:130"t"GSM519247"t"GSM519117"t8t7t7t7t7t7t7t7tt8t8t8t8t8t8t8t8t8t8t8t8
"GSE20685"t"GSE20685:0000000:131"t"GSM519248"t"GSM519117"t8t7t7t7t7t7t7t7tt8t8t8t8t8t8t8t8t8t8t8t8
"GSE20685"t"GSE20685:0000000:132"t"GSM519249"t"GSM519117"t8t7t7t7t7t7t7t7tt8t8t8t8t8t8t8t8t8t8t8t8
"GSE20685"t"GSE20685:0000000:133"t"GSM519250"t"GSM519117"t8t7t7t7t7t7t7t7tt8t8t8t8t8t8t8t8t8t8t8t8
"GSE20685"t"GSE20685:0000000:134"t"GSM519251"t"GSM519117"t8t7t7t7t7t7t7t7tt8t8t8t8t8t8t8t8t8t8t8t8
"GSE20685"t"GSE20685:0000000:135"t"GSM519252"t"GSM519117"t8t7t7t7t7t7t7t7tt8t8t8t8t8t8t8t8t8t8t8t8
"GSE20685"t"GSE20685:0000000:136"t"GSM519253"t"GSM519117"t8t7t7t7t7t7t7t7tt8t8t8t8t8t8t8t8t8t8t8t8
"GSE20685"t"GSE20685:0000000:137"t"GSM519254"t"GSM519117"t8t7t7t7t7t7t7t7tt8t8t8t8t8t8t8t8t8t8t8t8
"GSE20685"t"GSE20685:0000000:138"t"GSM519255"t"GSM519117"t8t7t7t7t7t7t7t7tt8t8t8t8t8t8t8t8t8t8t8t8
"GSE20685"t"GSE20685:0000000:139"t"GSM519256"t"GSM519117"t8t7t7t7t7t7t7t7tt8t8t8t8t8t8t8t8t8t8t8t8
"GSE20685"t"GSE20685:0000000:140"t"GSM519257"t"GSM519117"t8t7t7t7t7t7t7t7tt8t8t8t8t8t8t8t8t8t8t8t8
"GSE20685"t"GSE20685:0000000:141"t"GSM519258"t"GSM519117"t8t7t7t7t7t7t7t7tt8t8t8t8t8t8t8t8t8t8t8t8
"GSE20685"t"GSE20685:0000000:142"t"GSM519259"t"GSM519117"t8t7t7t7t7t7t7t7tt8t8t8t8t8t8t8t8t8t8t8t8
"GSE20685"t"GSE20685:0000000:143"t"GSM519260"t"GSM519117"t8t7t7t7t7t7t7t7tt8t8t8t8t8t8t8t8t8t8t8t8
"GSE20685"t"GSE20685:0000000:144"t"GSM519261"t"GSM519117"t8t7t7t7t7t7t7t7tt8t8t8t8t8t8t8t8t8t8t8t8
"GSE20685"t"GSE20685:0000000:145"t"GSM519262"t"GSM519117"t8t7t7t7t7t7t7t7tt8t8t8t8t8t8t8t8t8t8t8t8
"GSE20685"t"GSE20685:0000000:146"t"GSM519263"t"GSM519117"t8t7t7t7t7t7t7t7tt8t8t8t8t8t8t8t8t8t8t8t8
"GSE20685"t"GSE20685:0000000:147"t"GSM519264"t"GSM519117"t8t7t7t7t7t7t7t7tt8t8t8t8t8t8t8t8t8t8t8t8
"GSE20685"t"GSE20685:0000000:148"t"GSM519265"t"GSM519117"t8t7t7t7t7t7t7t7tt8t8t8t8t8t8t8t8t8t8t8t8
"GSE20685"t"GSE20685:0000000:149"t"GSM519266"t"GSM519117"t8t7t7t7t7t7t7t7tt8t8t8t8t8t8t8t8t8t8t8t8
"GSE20685"t"GSE20685:0000000:150"t"GSM519267"t"GSM519117"t8t7t7t7t7t7t7t7tt8t8t8t8t8t8t8t8t8t8t8t8
"GSE20685"t"GSE20685:0000000:151"t"GSM519268"t"GSM519117"t8t7t7t7t7t7t7t7tt8t8t8t8t8t8t8t8t8t8t8t8
"GSE20685"t"GSE20685:0000000:152"t"GSM519269"t"GSM519117"t8t7t7t7t7t7t7t7tt8t8t8t8t8t8t8t8t8t8t8t8
"GSE20685"t"GSE20685:0000000:153"t"GSM519270"t"GSM519117"t8t7t7t7t7t7t7t7tt8t8t8t8t8t8t8t8t8t8t8t8
"GSE20685"t"GSE20685:0000000:154"t"GSM519271"t"GSM519117"t8t7t7t7t7t7t7t7tt8t8t8t8t8t8t8t8t8t8t8t8
"GSE20685"t"GSE20685:0000000:155"t"GSM519272"t"GSM519117"t8t7t7t7t7t7t7t7tt8t8t8t8t8t8t8t8t8t8t8t8
"GSE20685"t"GSE20685:0000000:156"t"GSM519273"t"GSM519117"t8t7t7t7t7t7t7t7tt8t8t8t8t8t8t8t8t8t8t8t8
"GSE20685"t"GSE20685:0000000:157"t"GSM519274"t"GSM519117"t8t7t7t7t7t7t7t7tt8t8t8t8t8t8t8t8t8t8t8t8
"GSE20685"t"GSE20685:0000000:158"t"GSM519275"t"GSM519117"t8t7t7t7t7t7t7t7tt8t8t8t8t8t8t8t8t8t8t8t8
"GSE20685"t"GSE20685:0000000:159"t"GSM519276"t"GSM519117"t8t7t7t7t7t7t7t7tt8t8t8t8t8t8t8t8t8t8t8t8
"GSE20685"t"GSE20685:0000000:160"t"GSM519277"t"GSM519117"t8t7t7t7t7t7t7t7tt8t8t8t8t8t8t8t8t8t8t8t8
"GSE20685"t"GSE20685:0000000:161"t"GSM519278"t"GSM519117"t8t7t7t7t7t7t7t7tt8t8t8t8t8t8t8t8t8t8t8t8
"GSE20685"t"GSE20685:0000000:162"t"GSM519279"t"GSM519117"t8t7t7t7t7t7t7t7tt8t8t8t8t8t8t8t8t8t8t8t8
"GSE20685"t"GSE20685:0000000:163"t"GSM519280"t"GSM519117"t8t7t7t7t7t7t7t7tt8t8t8t8t8t8t8t8t8t8t8t8
"GSE20685"t"GSE20685:0000000:164"t"GSM519281"t"GSM519117"t8t7t7t7t7t7t7t7tt8t8t8t8t8t8t8t8t8t8t8t8
"GSE20685"t"GSE20685:0000000:165"t"GSM519282"t"GSM519117"t8t7t7t7t7t7t7t7tt8t8t8t8t8t8t8t8t8t8t8t8
"GSE20685"t"GSE20685:0000000:166"t"GSM519283"t"GSM519117"t8t7t7t7t7t7t7t7tt8t8t8t8t8t8t8t8t8t8t8t8
"GSE20685"t"GSE20685:0000000:167"t"GSM519284"t"GSM519117"t8t7t7t7t7t7t7t7tt8t8t8t8t8t8t8t8t8t8t8t8
"GSE20685"t"GSE20685:0000000:168"t"GSM519285"t"GSM519117"t8t7t7t7t7t7t7t7tt8t8t8t8t8t8t8t8t8t8t8t8
"GSE20685"t"GSE20685:0000000:169"t"GSM519286"t"GSM519117"t8t7t7t7t7t7t7t7tt8t8t8t8t8t8t8t8t8t8t8t8
"GSE20685"t"GSE20685:0000000:170"t"GSM519287"t"GSM519117"t8t7t7t7t7t7t7t7tt8t8t8t8t8t8t8t8t8t8t8t8
"GSE20685"t"GSE20685:0000000:171"t"GSM519288"t"GSM519117"t8t7t7t7t7t7t7t7tt8t8t8t8t8t8t8t8t8t8t8t8
"GSE20685"t"GSE20685:0000000:172"t"GSM519289"t"GSM519117"t8t7t7t7t7t7t7t7tt8t8t8t8t8t8t8t8t8t8t8t8
"GSE20685"t"GSE20685:0000000:173"t"GSM519290"t"GSM519117"t8t7t7t7t7t7t7t7tt8t8t8t8t8t8t8t8t8t8t8t8
"GSE20685"t"GSE20685:0000000:174"t"GSM519291"t"GSM519117"t8t7t7t7t7t7t7t7tt8t8t8t8t8t8t8t8t8t8t8t8
"GSE20685"t"GSE20685:0000000:175"t"GSM519292"t"GSM519117"t8t7t7t7t7t7t7t7tt8t8t8t8t8t8t8t8t8t8t8t8
"GSE20685"t"GSE20685:0000000:176"t"GSM519293"t"GSM519117"t8t7t7t7t7t7t7t7tt8t8t8t8t8t8t8t8t8t8t8t8
"GSE20685"t"GSE20685:0000000:177"t"GSM519294"t"GSM519117"t8t7t7t7t7t7t7t7tt8t8t8t8t8t8t8t8t8t8t8t8
"GSE20685"t"GSE20685:0000000:178"t"GSM519295"t"GSM519117"t8t7t7t7t7t7t7t7tt8t8t8t8t8t8t8t8t8t8t8t8
"GSE20685"t"GSE20685:0000000:179"t"GSM519296"t"GSM519117"t8t7t7t7t7t7t7t7tt8t8t8t8t8t8t8t8t8t8t8t8
"GSE20685"t"GSE20685:0000000:180"t"GSM519297"t"GSM519117"t8t7t7t7t7t7t7t7tt8t8t8t8t8t8t8t8t8t8t8t8
"GSE20685"t"GSE20685:0000000:181"t"GSM519298"t"GSM519117"t8t7t7t7t7t7t7t7tt8t8t8t8t8t8t8t8t8t8t8t8
"GSE20685"t"GSE20685:0000000:182"t"GSM519299"t"GSM519117"t8t7t7t7t7t7t7t7tt8t8t8t8t8t8t8t8t8t8t8t8
"GSE20685"t"GSE20685:0000000:183"t"GSM519300"t"GSM519117"t8t7t7t7t7t7t7t7tt8t8t8t8t8t8t8t8t8t8t8t8
"GSE20685"t"GSE20685:0000000:184"t"GSM519301"t"GSM519117"t8t7t7t7t7t7t7t7tt8t8t8t8t8t8t8t8t8t8t8t8
"GSE20685"t"GSE20685:0000000:185"t"GSM519302"t"GSM519117"t8t7t7t7t7t7t7t7tt8t8t8t8t8t8t8t8t8t8t8t8
"GSE20685"t"GSE20685:0000000:186"t"GSM519303"t"GSM519117"t8t7t7t7t7t7t7t7tt8t8t8t8t8t8t8t8t8t8t8t8
"GSE20685"t"GSE20685:0000000:187"t"GSM519304"t"GSM519117"t8t7t7t7t7t7t7t7tt8t8t8t8t8t8t8t8t8t8t8t8
"GSE20685"t"GSE20685:0000000:188"t"GSM519305"t"GSM519117"t8t7t7t7t7t7t7t7tt8t8t8t8t8t8t8t8t8t8t8t8
"GSE20685"t"GSE20685:0000000:189"t"GSM519306"t"GSM519117"t8t7t7t7t7t7t7t7tt8t8t8t8t8t8t8t8t8t8t8t8
"GSE20685"t"GSE20685:0000000:190"t"GSM519307"t"GSM519117"t8t7t7t7t7t7t7t7tt8t8t8t8t8t8t8t8t8t8t8t8
"GSE20685"t"GSE20685:0000000:191"t"GSM519308"t"GSM519117"t8t7t7t7t7t7t7t7tt8t8t8t8t8t8t8t8t8t8t8t8
"GSE20685"t"GSE20685:0000000:192"t"GSM519309"t"GSM519117"t8t7t7t7t7t7t7t7tt8t8t8t8t8t8t8t8t8t8t8t8
"GSE20685"t"GSE20685:0000000:193"t"GSM519310"t"GSM519117"t8t7t7t7t7t7t7t7tt8t8t8t8t8t8t8t8t8t8t8t8
"GSE20685"t"GSE20685:0000000:194"t"GSM519311"t"GSM519117"t8t7t7t7t7t7t7t7tt8t8t8t8t8t8t8t8t8t8t8t8
"GSE20685"t"GSE20685:0000000:195"t"GSM519312"t"GSM519117"t8t7t7t7t7t7t7t7tt8t8t8t8t8t8t8t8t8t8t8t8
"GSE20685"t"GSE20685:0000000:196"t"GSM519313"t"GSM519117"t8t7t7t7t7t7t7t7tt8t8t8t8t8t8t8t8t8t8t8t8
"GSE20685"t"GSE20685:0000000:197"t"GSM519314"t"GSM519117"t8t7t7t7t7t7t7t7tt8t8t8t8t8t8t8t8t8t8t8t8
"GSE20685"t"GSE20685:0000000:198"t"GSM519315"t"GSM519117"t8t7t7t7t7t7t7t7tt8t8t8t8t8t8t8t8t8t8t8t8
"GSE20685"t"GSE20685:0000000:199"t"GSM519316"t"GSM519117"t8t7t7t7t7t7t7t7tt8t8t8t8t8t8t8t8t8t8t8t8
"GSE20685"t"GSE20685:0000000:200"t"GSM519317"t"GSM519117"t8t7t7t7t7t7t7t7tt8t8t8t8t8t8t8t8t8t8t8t8
"GSE20685"t"GSE20685:0000000:201"t"GSM519318"t"GSM519117"t8t7t7t7t7t7t7t7tt8t8t8t8t8t8t8t8t8t8t8t8
"GSE20685"t"GSE20685:0000000:202"t"GSM519319"t"GSM519117"t8t7t7t7t7t7t7t7tt8t8t8t8t8t8t8t8t8t8t8t8
"GSE20685"t"GSE20685:0000000:203"t"GSM519320"t"GSM519117"t8t7t7t7t7t7t7t7tt8t8t8t8t8t8t8t8t8t8t8t8
"GSE20685"t"GSE20685:0000000:204"t"GSM519321"t"GSM519117"t8t7t7t7t7t7t7t7tt8t8t8t8t8t8t8t8t8t8t8t8
"GSE20685"t"GSE20685:0000000:205"t"GSM519322"t"GSM519117"t8t7t7t7t7t7t7t7tt8t8t8t8t8t8t8t8t8t8t8t8
"GSE20685"t"GSE20685:0000000:206"t"GSM519323"t"GSM519117"t8t7t7t7t7t7t7t7tt8t8t8t8t8t8t8t8t8t8t8t8
"GSE20685"t"GSE20685:0000000:207"t"GSM519324"t"GSM519117"t8t7t7t7t7t7t7t7tt8t8t8t8t8t8t8t8t8t8t8t8
"GSE20685"t"GSE20685:0000000:208"t"GSM519325"t"GSM519117"t8t7t7t7t7t7t7t7tt8t8t8t8t8t8t8t8t8t8t8t8
"GSE20685"t"GSE20685:0000000:209"t"GSM519326"t"GSM519117"t8t7t7t7t7t7t7t7tt8t8t8t8t8t8t8t8t8t8t8t8
"GSE20685"t"GSE20685:0000000:210"t"GSM519327"t"GSM519117"t8t7t7t7t7t7t7t7tt8t8t8t8t8t8t8t8t8t8t8t8
"GSE20685"t"GSE20685:0000000:211"t"GSM519328"t"GSM519117"t8t7t7t7t7t7t7t7tt8t8t8t8t8t8t8t8t8t8t8t8
"GSE20685"t"GSE20685:0000000:212"t"GSM519329"t"GSM519117"t8t7t7t7t7t7t7t7tt8t8t8t8t8t8t8t8t8t8t8t8
"GSE20685"t"GSE20685:0000000:213"t"GSM519330"t"GSM519117"t8t7t7t7t7t7t7t7tt8t8t8t8t8t8t8t8t8t8t8t8
"GSE20685"t"GSE20685:0000000:214"t"GSM519331"t"GSM519117"t8t7t7t7t7t7t7t7tt8t8t8t8t8t8t8t8t8t8t8t8
"GSE20685"t"GSE20685:0000000:215"t"GSM519332"t"GSM519117"t8t7t7t7t7t7t7t7tt8t8t8t8t8t8t8t8t8t8t8t8
"GSE20685"t"GSE20685:0000000:216"t"GSM519333"t"GSM519117"t8t7t7t7t7t7t7t7tt8t8t8t8t8t8t8t8t8t8t8t8
"GSE20685"t"GSE20685:0000000:217"t"GSM519334"t"GSM519117"t8t7t7t7t7t7t7t7tt8t8t8t8t8t8t8t8t8t8t8t8
"GSE20685"t"GSE20685:0000000:218"t"GSM519335"t"GSM519117"t8t7t7t7t7t7t7t7tt8t8t8t8t8t8t8t8t8t8t8t8
"GSE20685"t"GSE20685:0000000:219"t"GSM519336"t"GSM519117"t8t7t7t7t7t7t7t7tt8t8t8t8t8t8t8t8t8t8t8t8
"GSE20685"t"GSE20685:0000000:220"t"GSM519337"t"GSM519117"t8t7t7t7t7t7t7t7tt8t8t8t8t8t8t8t8t8t8t8t8
"GSE20685"t"GSE20685:0000000:221"t"GSM519338"t"GSM519117"t8t7t7t7t7t7t7t7tt8t8t8t8t8t8t8t8t8t8t8t8
"GSE20685"t"GSE20685:0000000:222"t"GSM519339"t"GSM519117"t8t7t7t7t7t7t7t7tt8t8t8t8t8t8t8t8t8t8t8t8
"GSE20685"t"GSE20685:0000000:223"t"GSM519340"t"GSM519117"t8t7t7t7t7t7t7t7tt8t8t8t8t8t8t8t8t8t8t8t8
"GSE20685"t"GSE20685:0000000:224"t"GSM519341"t"GSM519117"t8t7t7t7t7t7t7t7tt8t8t8t8t8t8t8t8t8t8t8t8
"GSE20685"t"GSE20685:0000000:225"t"GSM519342"t"GSM519117"t8t7t7t7t7t7t7t7tt8t8t8t8t8t8t8t8t8t8t8t8
"GSE20685"t"GSE20685:0000000:226"t"GSM519343"t"GSM519117"t8t7t7t7t7t7t7t7tt8t8t8t8t8t8t8t8t8t8t8t8
"GSE20685"t"GSE20685:0000000:227"t"GSM519344"t"GSM519117"t8t7t7t7t7t7t7t7tt8t8t8t8t8t8t8t8t8t8t8t8
"GSE20685"t"GSE20685:0000000:228"t"GSM519345"t"GSM519117"t8t7t7t7t7t7t7t7tt8t8t8t8t8t8t8t8t8t8t8t8
"GSE20685"t"GSE20685:0000000:229"t"GSM519346"t"GSM519117"t8t7t7t7t7t7t7t7tt8t8t8t8t8t8t8t8t8t8t8t8
"GSE20685"t"GSE20685:0000000:230"t"GSM519347"t"GSM519117"t8t7t7t7t7t7t7t7tt8t8t8t8t8t8t8t8t8t8t8t8
"GSE20685"t"GSE20685:0000000:231"t"GSM519348"t"GSM519117"t8t7t7t7t7t7t7t7tt8t8t8t8t8t8t8t8t8t8t8t8
"GSE20685"t"GSE20685:0000000:232"t"GSM519349"t"GSM519117"t8t7t7t7t7t7t7t7tt8t8t8t8t8t8t8t8t8t8t8t8
"GSE20685"t"GSE20685:0000000:233"t"GSM519350"t"GSM519117"t8t7t7t7t7t7t7t7tt8t8t8t8t8t8t8t8t8t8t8t8
"GSE20685"t"GSE20685:0000000:234"t"GSM519351"t"GSM519117"t8t7t7t7t7t7t7t7tt8t8t8t8t8t8t8t8t8t8t8t8
"GSE20685"t"GSE20685:0000000:235"t"GSM519352"t"GSM519117"t8t7t7t7t7t7t7t7tt8t8t8t8t8t8t8t8t8t8t8t8
"GSE20685"t"GSE20685:0000000:236"t"GSM519353"t"GSM519117"t8t7t7t7t7t7t7t7tt8t8t8t8t8t8t8t8t8t8t8t8
"GSE20685"t"GSE20685:0000000:237"t"GSM519354"t"GSM519117"t8t7t7t7t7t7t7t7tt8t8t8t8t8t8t8t8t8t8t8t8
"GSE20685"t"GSE20685:0000000:238"t"GSM519355"t"GSM519117"t8t7t7t7t7t7t7t7tt8t8t8t8t8t8t8t8t8t8t8t8
"GSE20685"t"GSE20685:0000000:239"t"GSM519356"t"GSM519117"t8t7t7t7t7t7t7t7tt8t8t8t8t8t8t8t8t8t8t8t8
"GSE20685"t"GSE20685:0000000:240"t"GSM519357"t"GSM519117"t8t7t7t7t7t7t7t7tt8t8t8t8t8t8t8t8t8t8t8t8
"GSE20685"t"GSE20685:0000000:241"t"GSM519358"t"GSM519117"t8t7t7t7t7t7t7t7tt8t8t8t8t8t8t8t8t8t8t8t8
"GSE20685"t"GSE20685:0000000:242"t"GSM519359"t"GSM519117"t8t7t7t7t7t7t7t7tt8t8t8t8t8t8t8t8t8t8t8t8
"GSE20685"t"GSE20685:0000000:243"t"GSM519360"t"GSM519117"t8t7t7t7t7t7t7t7tt8t8t8t8t8t8t8t8t8t8t8t8
"GSE20685"t"GSE20685:0000000:244"t"GSM519361"t"GSM519117"t8t7t7t7t7t7t7t7tt8t8t8t8t8t8t8t8t8t8t8t8
"GSE20685"t"GSE20685:0000000:245"t"GSM519362"t"GSM519117"t8t7t7t7t7t7t7t7tt8t8t8t8t8t8t8t8t8t8t8t8
"GSE20685"t"GSE20685:0000000:246"t"GSM519363"t"GSM519117"t8t7t7t7t7t7t7t7tt8t8t8t8t8t8t8t8t8t8t8t8
"GSE20685"t"GSE20685:0000000:247"t"GSM519364"t"GSM519117"t8t7t7t7t7t7t7t7tt8t8t8t8t8t8t8t8t8t8t8t8
"GSE20685"t"GSE20685:0000000:248"t"GSM519365"t"GSM519117"t8t7t7t7t7t7t7t7tt8t8t8t8t8t8t8t8t8t8t8t8
"GSE20685"t"GSE20685:0000000:249"t"GSM519366"t"GSM519117"t8t7t7t7t7t7t7t7tt8t8t8t8t8t8t8t8t8t8t8t8
"GSE20685"t"GSE20685:0000000:250"t"GSM519367"t"GSM519117"t8t7t7t7t7t7t7t7tt8t8t8t8t8t8t8t8t8t8t8t8
"GSE20685"t"GSE20685:0000000:251"t"GSM519368"t"GSM519117"t8t7t7t7t7t7t7t7tt8t8t8t8t8t8t8t8t8t8t8t8
"GSE20685"t"GSE20685:0000000:252"t"GSM519369"t"GSM519117"t8t7t7t7t7t7t7t7tt8t8t8t8t8t8t8t8t8t8t8t8
"GSE20685"t"GSE20685:0000000:253"t"GSM519370"t"GSM519117"t8t7t7t7t7t7t7t7tt8t8t8t8t8t8t8t8t8t8t8t8
"GSE20685"t"GSE20685:0000000:254"t"GSM519371"t"GSM519117"t8t7t7t7t7t7t7t7tt8t8t8t8t8t8t8t8t8t8t8t8
"GSE20685"t"GSE20685:0000000:255"t"GSM519372"t"GSM519117"t8t7t7t7t7t7t7t7tt8t8t8t8t8t8t8t8t8t8t8t8
"GSE20685"t"GSE20685:0000000:256"t"GSM519373"t"GSM519117"t8t7t7t7t7t7t7t7tt8t8t8t8t8t8t8t8t8t8t8t8
"GSE20685"t"GSE20685:0000000:257"t"GSM519374"t"GSM519117"t8t7t7t7t7t7t7t7tt8t8t8t8t8t8t8t8t8t8t8t8
"GSE20685"t"GSE20685:0000000:258"t"GSM519375"t"GSM519117"t8t7t7t7t7t7t7t7tt8t8t8t8t8t8t8t8t8t8t8t8
"GSE20685"t"GSE20685:0000000:259"t"GSM519376"t"GSM519117"t8t7t7t7t7t7t7t7tt8t8t8t8t8t8t8t8t8t8t8t8
"GSE20685"t"GSE20685:0000000:260"t"GSM519377"t"GSM519117"t8t7t7t7t7t7t7t7tt8t8t8t8t8t8t8t8t8t8t8t8
"GSE20685"t"GSE20685:0000000:261"t"GSM519378"t"GSM519117"t8t7t7t7t7t7t7t7tt8t8t8t8t8t8t8t8t8t8t8t8
"GSE20685"t"GSE20685:0000000:262"t"GSM519379"t"GSM519117"t8t7t7t7t7t7t7t7tt8t8t8t8t8t8t8t8t8t8t8t8
"GSE20685"t"GSE20685:0000000:263"t"GSM519380"t"GSM519117"t8t7t7t7t7t7t7t7tt8t8t8t8t8t8t8t8t8t8t8t8
"GSE20685"t"GSE20685:0000000:264"t"GSM519381"t"GSM519117"t8t7t7t7t7t7t7t7tt8t8t8t8t8t8t8t8t8t8t8t8
"GSE20685"t"GSE20685:0000000:265"t"GSM519382"t"GSM519117"t8t7t7t7t7t7t7t7tt8t8t8t8t8t8t8t8t8t8t8t8
"GSE20685"t"GSE20685:0000000:266"t"GSM519383"t"GSM519117"t8t7t7t7t7t7t7t7tt8t8t8t8t8t8t8t8t8t8t8t8
"GSE20685"t"GSE20685:0000000:267"t"GSM519384"t"GSM519117"t8t7t7t7t7t7t7t7tt8t8t8t8t8t8t8t8t8t8t8t8
"GSE20685"t"GSE20685:0000000:268"t"GSM519385"t"GSM519117"t8t7t7t7t7t7t7t7tt8t8t8t8t8t8t8t8t8t8t8t8
"GSE20685"t"GSE20685:0000000:269"t"GSM519386"t"GSM519117"t8t7t7t7t7t7t7t7tt8t8t8t8t8t8t8t8t8t8t8t8
"GSE20685"t"GSE20685:0000000:270"t"GSM519387"t"GSM519117"t8t7t7t7t7t7t7t7tt8t8t8t8t8t8t8t8t8t8t8t8
"GSE20685"t"GSE20685:0000000:271"t"GSM519388"t"GSM519117"t8t7t7t7t7t7t7t7tt8t8t8t8t8t8t8t8t8t8t8t8
"GSE20685"t"GSE20685:0000000:272"t"GSM519389"t"GSM519117"t8t7t7t7t7t7t7t7tt8t8t8t8t8t8t8t8t8t8t8t8
"GSE20685"t"GSE20685:0000000:273"t"GSM519390"t"GSM519117"t8t7t7t7t7t7t7t7tt8t8t8t8t8t8t8t8t8t8t8t8
"GSE20685"t"GSE20685:0000000:274"t"GSM519391"t"GSM519117"t8t7t7t7t7t7t7t7tt8t8t8t8t8t8t8t8t8t8t8t8
"GSE20685"t"GSE20685:0000000:275"t"GSM519392"t"GSM519117"t8t7t7t7t7t7t7t7tt8t8t8t8t8t8t8t8t8t8t8t8
"GSE20685"t"GSE20685:0000000:276"t"GSM519393"t"GSM519117"t8t7t7t7t7t7t7t7tt8t8t8t8t8t8t8t8t8t8t8t8
"GSE20685"t"GSE20685:0000000:277"t"GSM519394"t"GSM519117"t8t7t7t7t7t7t7t7tt8t8t8t8t8t8t8t8t8t8t8t8
"GSE20685"t"GSE20685:0000000:278"t"GSM519395"t"GSM519117"t8t7t7t7t7t7t7t7tt8t8t8t8t8t8t8t8t8t8t8t8
"GSE20685"t"GSE20685:0000000:279"t"GSM519396"t"GSM519117"t8t7t7t7t7t7t7t7tt8t8t8t8t8t8t8t8t8t8t8t8
"GSE20685"t"GSE20685:0000000:280"t"GSM519397"t"GSM519117"t8t7t7t7t7t7t7t7tt8t8t8t8t8t8t8t8t8t8t8t8
"GSE20685"t"GSE20685:0000000:281"t"GSM519398"t"GSM519117"t8t7t7t7t7t7t7t7tt8t8t8t8t8t8t8t8t8t8t8t8
"GSE20685"t"GSE20685:0000000:282"t"GSM519399"t"GSM519117"t8t7t7t7t7t7t7t7tt8t8t8t8t8t8t8t8t8t8t8t8
"GSE20685"t"GSE20685:0000000:283"t"GSM519400"t"GSM519117"t8t7t7t7t7t7t7t7tt8t8t8t8t8t8t8t8t8t8t8t8
"GSE20685"t"GSE20685:0000000:284"t"GSM519401"t"GSM519117"t8t7t7t7t7t7t7t7tt8t8t8t8t8t8t8t8t8t8t8t8
"GSE20685"t"GSE20685:0000000:285"t"GSM519402"t"GSM519117"t8t7t7t7t7t7t7t7tt8t8t8t8t8t8t8t8t8t8t8t8
"GSE20685"t"GSE20685:0000000:286"t"GSM519403"t"GSM519117"t8t7t7t7t7t7t7t7tt8t8t8t8t8t8t8t8t8t8t8t8
"GSE20685"t"GSE20685:0000000:287"t"GSM519404"t"GSM519117"t8t7t7t7t7t7t7t7tt8t8t8t8t8t8t8t8t8t8t8t8
"GSE20685"t"GSE20685:0000000:288"t"GSM519405"t"GSM519117"t8t7t7t7t7t7t7t7tt8t8t8t8t8t8t8t8t8t8t8t8
"GSE20685"t"GSE20685:0000000:289"t"GSM519406"t"GSM519117"t8t7t7t7t7t7t7t7tt8t8t8t8t8t8t8t8t8t8t8t8
"GSE20685"t"GSE20685:0000000:290"t"GSM519407"t"GSM519117"t8t7t7t7t7t7t7t7tt8t8t8t8t8t8t8t8t8t8t8t8
"GSE20685"t"GSE20685:0000000:291"t"GSM519408"t"GSM519117"t8t7t7t7t7t7t7t7tt8t8t8t8t8t8t8t8t8t8t8t8
"GSE20685"t"GSE20685:0000000:292"t"GSM519409"t"GSM519117"t8t7t7t7t7t7t7t7tt8t8t8t8t8t8t8t8t8t8t8t8
"GSE20685"t"GSE20685:0000000:293"t"GSM519410"t"GSM519117"t8t7t7t7t7t7t7t7tt8t8t8t8t8t8t8t8t8t8t8t8
"GSE20685"t"GSE20685:0000000:294"t"GSM519411"t"GSM519117"t8t7t7t7t7t7t7t7tt8t8t8t8t8t8t8t8t8t8t8t8
"GSE20685"t"GSE20685:0000000:295"t"GSM519412"t"GSM519117"t8t7t7t7t7t7t7t7tt8t8t8t8t8t8t8t8t8t8t8t8
"GSE20685"t"GSE20685:0000000:296"t"GSM519413"t"GSM519117"t8t7t7t7t7t7t7t7tt8t8t8t8t8t8t8t8t8t8t8t8
"GSE20685"t"GSE20685:0000000:297"t"GSM519414"t"GSM519117"t8t7t7t7t7t7t7t7tt8t8t8t8t8t8t8t8t8t8t8t8
"GSE20685"t"GSE20685:0000000:298"t"GSM519415"t"GSM519117"t8t7t7t7t7t7t7t7tt8t8t8t8t8t8t8t8t8t8t8t8
"GSE20685"t"GSE20685:0000000:299"t"GSM519416"t"GSM519117"t8t7t7t7t7t7t7t7tt8t8t8t8t8t8t8t8t8t8t8t8
"GSE20685"t"GSE20685:0000000:300"t"GSM519417"t"GSM519117"t8t7t7t7t7t7t7t7tt8t8t8t8t8t8t8t8t8t8t8t8
"GSE20685"t"GSE20685:0000000:301"t"GSM519418"t"GSM519117"t8t7t7t7t7t7t7t7tt8t8t8t8t8t8t8t8t8t8t8t8
"GSE20685"t"GSE20685:0000000:302"t"GSM519419"t"GSM519117"t8t7t7t7t7t7t7t7tt8t8t8t8t8t8t8t8t8t8t8t8
"GSE20685"t"GSE20685:0000000:303"t"GSM519420"t"GSM519117"t8t7t7t7t7t7t7t7tt8t8t8t8t8t8t8t8t8t8t8t8
"GSE20685"t"GSE20685:0000000:304"t"GSM519421"t"GSM519117"t8t7t7t7t7t7t7t7tt8t8t8t8t8t8t8t8t8t8t8t8
"GSE20685"t"GSE20685:0000000:305"t"GSM519422"t"GSM519117"t8t7t7t7t7t7t7t7tt8t8t8t8t8t8t8t8t8t8t8t8
"GSE20685"t"GSE20685:0000000:306"t"GSM519423"t"GSM519117"t8t7t7t7t7t7t7t7tt8t8t8t8t8t8t8t8t8t8t8t8
"GSE20685"t"GSE20685:0000000:307"t"GSM519424"t"GSM519117"t8t7t7t7t7t7t7t7tt8t8t8t8t8t8t8t8t8t8t8t8
"GSE20685"t"GSE20685:0000000:308"t"GSM519425"t"GSM519117"t8t7t7t7t7t7t7t7tt8t8t8t8t8t8t8t8t8t8t8t8
"GSE20685"t"GSE20685:0000000:309"t"GSM519426"t"GSM519117"t8t7t7t7t7t7t7t7tt8t8t8t8t8t8t8t8t8t8t8t8
"GSE20685"t"GSE20685:0000000:310"t"GSM519427"t"GSM519117"t8t7t7t7t7t7t7t7tt8t8t8t8t8t8t8t8t8t8t8t8
"GSE20685"t"GSE20685:0000000:311"t"GSM519428"t"GSM519117"t8t7t7t7t7t7t7t7tt8t8t8t8t8t8t8t8t8t8t8t8
"GSE20685"t"GSE20685:0000000:312"t"GSM519429"t"GSM519117"t8t7t7t7t7t7t7t7tt8t8t8t8t8t8t8t8t8t8t8t8
"GSE20685"t"GSE20685:0000000:313"t"GSM519430"t"GSM519117"t8t7t7t7t7t7t7t7tt8t8t8t8t8t8t8t8t8t8t8t8
"GSE20685"t"GSE20685:0000000:314"t"GSM519431"t"GSM519117"t8t7t7t7t7t7t7t7tt8t8t8t8t8t8t8t8t8t8t8t8
"GSE20685"t"GSE20685:0000000:315"t"GSM519432"t"GSM519117"t8t7t7t7t7t7t7t7tt8t8t8t8t8t8t8t8t8t8t8t8
"GSE20685"t"GSE20685:0000000:316"t"GSM519433"t"GSM519117"t8t7t7t7t7t7t7t7tt8t8t8t8t8t8t8t8t8t8t8t8
"GSE20685"t"GSE20685:0000000:317"t"GSM519434"t"GSM519117"t8t7t7t7t7t7t7t7tt8t8t8t8t8t8t8t8t8t8t8t8
"GSE20685"t"GSE20685:0000000:318"t"GSM519435"t"GSM519117"t8t7t7t7t7t7t7t7tt8t8t8t8t8t8t8t8t8t8t8t8
"GSE20685"t"GSE20685:0000000:319"t"GSM519436"t"GSM519117"t8t7t7t7t7t7t7t7tt8t8t8t8t8t8t8t8t8t8t8t8
"GSE20685"t"GSE20685:0000000:320"t"GSM519437"t"GSM519117"t8t7t7t7t7t7t7t7tt8t8t8t8t8t8t8t8t8t8t8t8
"GSE20685"t"GSE20685:0000000:321"t"GSM519438"t"GSM519117"t8t7t7t7t7t7t7t7tt8t8t8t8t8t8t8t8t8t8t8t8
"GSE20685"t"GSE20685:0000000:322"t"GSM519439"t"GSM519117"t8t7t7t7t7t7t7t7tt8t8t8t8t8t8t8t8t8t8t8t8
"GSE20685"t"GSE20685:0000000:323"t"GSM519440"t"GSM519117"t8t7t7t7t7t7t7t7tt8t8t8t8t8t8t8t8t8t8t8t8
"GSE20685"t"GSE20685:0000000:324"t"GSM519441"t"GSM519117"t8t7t7t7t7t7t7t7tt8t8t8t8t8t8t8t8t8t8t8t8
"GSE20685"t"GSE20685:0000000:325"t"GSM519442"t"GSM519117"t8t7t7t7t7t7t7t7tt8t8t8t8t8t8t8t8t8t8t8t8
"GSE20685"t"GSE20685:0000000:326"t"GSM519443"t"GSM519117"t8t7t7t7t7t7t7t7tt8t8t8t8t8t8t8t8t8t8t8t8
"GSE20876"t"GSE20876:0000000:1"t"GSM521988;GSM521992;GSM521996"t"GSM521987;GSM521991;GSM521995"t18t3t10t4t4t2t8t2t4t4t4t4t4t4t4t4t4t4tt5t5
"GSE20876"t"GSE20876:0000000:2"t"GSM521989;GSM521993;GSM521997"t"GSM521987;GSM521991;GSM521995"t18t3t10t4t4t2t8t2t4t4t4t4t4t4t4t4t4t4tt5t5
"GSE20876"t"GSE20876:0000000:3"t"GSM521990;GSM521994;GSM521998"t"GSM521987;GSM521991;GSM521995"t18t3t10t4t4t2t8t2t4t4t4t4t4t4t4t4t4t4tt5t5
"GSE20923"t"GSE20923:0000000:1"t"GSM523460"t"GSM523459"t9t2t3t2t2t2t2t2t2tt3t3t3t3t3t3t3t3t3t3t3
"GSE20986"t"GSE20986:0000000:1"t"GSM524662;GSM524665;GSM524667"t"GSM524671;GSM524672;GSM524673"t19t4t1t5t5t3t9t3t5t5t5t5t5t5t5t5t5t5t5tt6
"GSE20986"t"GSE20986:0000000:2"t"GSM524663;GSM524664;GSM524666"t"GSM524671;GSM524672;GSM524673"t19t4t1t5t5t3t9t3t5t5t5t5t5t5t5t5t5t5t5tt6
"GSE20986"t"GSE20986:0000000:3"t"GSM524668;GSM524669;GSM524670"t"GSM524671;GSM524672;GSM524673"t19t4t1t5t5t3t9t3t5t5t5t5t5t5t5t5t5t5t5tt6
"GSE21039"t"GSE21039:1:1"t"GSM525458"t"GSM525459"t8t10t1t7t7t9t2t9tt8t8t8t8t8t8t8t8t8t8t8t8
"GSE21039"t"GSE21039:1:2"t"GSM525457"t"GSM525459"t8t10t1t7t7t9t2t9tt8t8t8t8t8t8t8t8t8t8t8t8
"GSE21039"t"GSE21039:2:1"t"GSM525461"t"GSM525462"t8t10t1t7t7t9t2t9tt8t8t8t8t8t8t8t8t8t8t8t8
"GSE21039"t"GSE21039:2:2"t"GSM525460"t"GSM525462"t8t10t1t7t7t9t2t9tt8t8t8t8t8t8t8t8t8t8t8t8
"GSE21039"t"GSE21039:3:1"t"GSM525464"t"GSM525465"t8t10t1t7t7t9t2t9tt8t8t8t8t8t8t8t8t8t8t8t8
"GSE21039"t"GSE21039:3:2"t"GSM525463"t"GSM525465"t8t10t1t7t7t9t2t9tt8t8t8t8t8t8t8t8t8t8t8t8
"GSE21306"t"GSE21306:0000000:1"t"GSM532559"t"GSM532558"t15t3t2t8t8t7t5t7t8t8t8t8t8t8t8tt9t9t9t9t9
"GSE21306"t"GSE21306:0000000:2"t"GSM532560"t"GSM532558"t15t3t2t8t8t7t5t7t8t8t8t8t8t8t8tt9t9t9t9t9
"GSE21574"t"GSE21574:0000000:1"t"GSM538800;GSM538801"t"GSM538798;GSM538799"t18t6t5t1t1t9t8t9t1t1t1t1t1t1t1t1t1t1tt2t2
"GSE21574"t"GSE21574:0000000:2"t"GSM538802;GSM538803"t"GSM538798;GSM538799"t18t6t5t1t1t9t8t9t1t1t1t1t1t1t1t1t1t1tt2t2
"GSE22002"t"GSE22002:1:1"t"GSM546995"t"GSM546994"t11t3t8t5t5t1t6t1t5t5t5tt6t6t6t6t6t6t6t6t6
"GSE22002"t"GSE22002:1:2"t"GSM546996"t"GSM546994"t11t3t8t5t5t1t6t1t5t5t5tt6t6t6t6t6t6t6t6t6
"GSE22002"t"GSE22002:2:1"t"GSM546992"t"GSM546991"t11t3t8t5t5t1t6t1t5t5t5tt6t6t6t6t6t6t6t6t6
"GSE22002"t"GSE22002:2:2"t"GSM546993"t"GSM546991"t11t3t8t5t5t1t6t1t5t5t5tt6t6t6t6t6t6t6t6t6
"GSE22065"t"GSE22065:0000000:1"t"GSM548576"t"GSM548575"t18t9t10t8t8t8t8t8t8t8t8t8t8t8t8t8t8t8tt9t9
"GSE22217"t"GSE22217:0000000:1"t"GSM553173"t"GSM553172"t9t5t4t9t9t8t6t8t9tt10t10t10t10t10t10t10t10t10t10t10
"GSE22217"t"GSE22217:0000000:2"t"GSM553174"t"GSM553172"t9t5t4t9t9t8t6t8t9tt10t10t10t10t10t10t10t10t10t10t10
"GSE22256"t"GSE22256:0000000:1"t"GSM554055"t"GSM554054"t4t3t4t1tt2t2t2t2t2t2t2t2t2t2t2t2t2t2t2t2
"GSE22356"t"GSE22356:0000000:1"t"GSM556433;GSM556434;GSM556435;GSM556436;GSM556437;GSM556438;GSM556439;GSM556440"t"GSM556441;GSM556442;GSM556443;GSM556444;GSM556445;GSM556446;GSM556447;GSM556448;GSM556449;GSM556450"t8t1t8t1t1t8t5t8tt2t2t2t2t2t2t2t2t2t2t2t2
"GSE22356"t"GSE22356:0000000:2"t"GSM556423;GSM556424;GSM556425;GSM556426;GSM556427;GSM556428;GSM556429;GSM556430;GSM556431;GSM556432"t"GSM556441;GSM556442;GSM556443;GSM556444;GSM556445;GSM556446;GSM556447;GSM556448;GSM556449;GSM556450"t8t1t8t1t1t8t5t8tt2t2t2t2t2t2t2t2t2t2t2t2
"GSE22356"t"GSE22356:0000000:3"t"GSM556413;GSM556414;GSM556415;GSM556416;GSM556417;GSM556418;GSM556419;GSM556420;GSM556421;GSM556422"t"GSM556441;GSM556442;GSM556443;GSM556444;GSM556445;GSM556446;GSM556447;GSM556448;GSM556449;GSM556450"t8t1t8t1t1t8t5t8tt2t2t2t2t2t2t2t2t2t2t2t2
"GSE22544"t"GSE22544:0000000:1"t"GSM559616;GSM559617;GSM559618;GSM559620;GSM559622;GSM559625;GSM559626;GSM559627;GSM559630;GSM559631;GSM559632;GSM559633;GSM559634;GSM559635"t"GSM559619;GSM559623;GSM559624;GSM559628"t17t3t2t7t7t6t4t6t7t7t7t7t7t7t7t7t7tt8t8t8
"GSE22544"t"GSE22544:0000000:2"t"GSM559621;GSM559629"t"GSM559619;GSM559623;GSM559624;GSM559628"t17t3t2t7t7t6t4t6t7t7t7t7t7t7t7t7t7tt8t8t8
"GSE22580"t"GSE22580:0000000:1"t"GSM560337"t"GSM560339"t20t6t5t10t10t1t7t1t10t10t10t10t10t10t10t10t10t10t10t10t
"GSE22580"t"GSE22580:0000000:2"t"GSM560338"t"GSM560339"t20t6t5t10t10t1t7t1t10t10t10t10t10t10t10t10t10t10t10t10t
"GSE22598"t"GSE22598:1:1"t"GSM560746"t"GSM560745"t3t7t6tt1t9t8t9t1t1t1t1t1t1t1t1t1t1t1t1t1
"GSE22598"t"GSE22598:2:1"t"GSM560748"t"GSM560747"t3t7t6tt1t9t8t9t1t1t1t1t1t1t1t1t1t1t1t1t1
"GSE22619"t"GSE22619:1:1"t"GSM560969"t"GSM560961"t5t1t8t10t10tt10t10t9t9t10t1t1t9t1t1t1t1t1t1t1
"GSE22619"t"GSE22619:2:1"t"GSM560970"t"GSM560962"t5t1t8t10t10tt10t10t9t9t10t1t1t9t1t1t1t1t1t1t1
"GSE22619"t"GSE22619:3:1"t"GSM560971"t"GSM560963"t5t1t8t10t10tt10t10t9t9t10t1t1t9t1t1t1t1t1t1t1
"GSE22619"t"GSE22619:4:1"t"GSM560972"t"GSM560964"t5t1t8t10t10tt10t10t9t9t10t1t1t9t1t1t1t1t1t1t1
"GSE22619"t"GSE22619:5:1"t"GSM560973"t"GSM560965"t5t1t8t10t10tt10t10t9t9t10t1t1t9t1t1t1t1t1t1t1
"GSE22619"t"GSE22619:6:1"t"GSM560974"t"GSM560966"t5t1t8t10t10tt10t10t9t9t10t1t1t9t1t1t1t1t1t1t1
"GSE22619"t"GSE22619:7:1"t"GSM560975"t"GSM560967"t5t1t8t10t10tt10t10t9t9t10t1t1t9t1t1t1t1t1t1t1
"GSE22619"t"GSE22619:8:1"t"GSM560976"t"GSM560968"t5t1t8t10t10tt10t10t9t9t10t1t1t9t1t1t1t1t1t1t1
"GSE23035"t"GSE23035:0000000:1"t"GSM568508;GSM568509;GSM568510"t"GSM568505;GSM568506;GSM568507"t10t4t3t7t7t6t4t6t7t7tt8t8t8t8t8t8t8t8t8t8
"GSE23035"t"GSE23035:0000000:2"t"GSM568511;GSM568512;GSM568513"t"GSM568505;GSM568506;GSM568507"t10t4t3t7t7t6t4t6t7t7tt8t8t8t8t8t8t8t8t8t8
"GSE23066"t"GSE23066:1:1"t"GSM568880"t"GSM568879"t5t4t7t2t2tt1t7t3t3t3t3t3t3t3t3t3t3t3t3t3
"GSE23066"t"GSE23066:2:1"t"GSM568882"t"GSM568881"t5t4t7t2t2tt1t7t3t3t3t3t3t3t3t3t3t3t3t3t3
"GSE23066"t"GSE23066:3:1"t"GSM568884"t"GSM568883"t5t4t7t2t2tt1t7t3t3t3t3t3t3t3t3t3t3t3t3t3
"GSE23066"t"GSE23066:4:1"t"GSM568886"t"GSM568885"t5t4t7t2t2tt1t7t3t3t3t3t3t3t3t3t3t3t3t3t3
"GSE23066"t"GSE23066:5:1"t"GSM568888"t"GSM568887"t5t4t7t2t2tt1t7t3t3t3t3t3t3t3t3t3t3t3t3t3
"GSE23194"t"GSE23194:0000000:1"t"GSM570821;GSM570822;GSM570823;GSM570824;GSM570826"t"GSM570810;GSM570811;GSM570812;GSM570813;GSM570814;GSM570815;GSM570816;GSM570817;GSM570818;GSM570819;GSM570820;GSM570825"t10t7t8t4t4t4t4t4t4t4tt5t5t5t5t5t5t5t5t5t5
"GSE23206"t"GSE23206:0000000:1"t"GSM570907"t"GSM570906"t12t9t10t6t6t6t6t6t6t6t6t6tt7t7t7t7t7t7t7t7
"GSE23293"t"GSE23293:0000000:1"t"GSM571721;GSM571724;GSM571725;GSM571728;GSM571729;GSM571736;GSM571756;GSM571759"t"GSM571720;GSM571741;GSM571742;GSM571743;GSM571745;GSM571746;GSM571747;GSM571748;GSM571749;GSM571750;GSM571751;GSM571752;GSM571753;GSM571754;GSM571758;GSM571760"t16t8t3t10t10t6t1t6t10t10t10t10t10t10t10t10tt1t1t1t1
"GSE23293"t"GSE23293:0000000:2"t"GSM571722;GSM571726;GSM571730;GSM571731;GSM571732;GSM571738;GSM571739"t"GSM571720;GSM571741;GSM571742;GSM571743;GSM571745;GSM571746;GSM571747;GSM571748;GSM571749;GSM571750;GSM571751;GSM571752;GSM571753;GSM571754;GSM571758;GSM571760"t16t8t3t10t10t6t1t6t10t10t10t10t10t10t10t10tt1t1t1t1
"GSE23293"t"GSE23293:0000000:3"t"GSM571723;GSM571727;GSM571735;GSM571744;GSM571757"t"GSM571720;GSM571741;GSM571742;GSM571743;GSM571745;GSM571746;GSM571747;GSM571748;GSM571749;GSM571750;GSM571751;GSM571752;GSM571753;GSM571754;GSM571758;GSM571760"t16t8t3t10t10t6t1t6t10t10t10t10t10t10t10t10tt1t1t1t1
"GSE23293"t"GSE23293:0000000:4"t"GSM571733;GSM571734;GSM571737;GSM571740;GSM571755"t"GSM571720;GSM571741;GSM571742;GSM571743;GSM571745;GSM571746;GSM571747;GSM571748;GSM571749;GSM571750;GSM571751;GSM571752;GSM571753;GSM571754;GSM571758;GSM571760"t16t8t3t10t10t6t1t6t10t10t10t10t10t10t10t10tt1t1t1t1
"GSE23368"t"GSE23368:1:1"t"GSM573330;GSM573331;GSM573332"t"GSM573333;GSM573334;GSM573335;GSM573336"t13t7t6t10t10t1t7t1t10t10t10t10t10tt1t1t1t1t1t1t1
"GSE23368"t"GSE23368:2:1"t"GSM573337;GSM573338;GSM573339"t"GSM573340;GSM573341;GSM573342;GSM573343"t13t7t6t10t10t1t7t1t10t10t10t10t10tt1t1t1t1t1t1t1
"GSE23704"t"GSE23704:0000000:1"t"GSM585113"t"GSM585112"t4t9t10t5tt6t6t6t6t6t6t6t6t6t6t6t6t6t6t6t6
"GSE23878"t"GSE23878:0000000:1"t"GSM588828;GSM588829;GSM588830;GSM588831;GSM588832;GSM588833;GSM588834;GSM588835;GSM588836;GSM588837;GSM588838;GSM588839;GSM588840;GSM588841;GSM588842;GSM588843;GSM588844;GSM588845;GSM588846;GSM588847;GSM588848;GSM588849;GSM588850;GSM588851;GSM588852;GSM588853;GSM588854;GSM588855;GSM588856;GSM588857;GSM588858;GSM588859;GSM588860;GSM588861;GSM588862"t"GSM588863;GSM588864;GSM588865;GSM588866;GSM588867;GSM588868;GSM588869;GSM588870;GSM588871;GSM588872;GSM588873;GSM588874;GSM588875;GSM588876;GSM588877;GSM588878;GSM588879;GSM588880;GSM588881;GSM588882;GSM588883;GSM588884;GSM588885;GSM588886"t5t10t1t6t6tt7t7t7t7t7t7t7t7t7t7t7t7t7t7t7
"GSE24089"t"GSE24089:0000000:1"t"GSM593031;GSM593032"t"GSM593029;GSM593030"t10t5t6t1t1t1t1t1t1t1tt2t2t2t2t2t2t2t2t2t2
"GSE24199"t"GSE24199:0000000:1"t"GSM595275;GSM595277;GSM595279;GSM595281"t"GSM595276;GSM595278;GSM595280;GSM595282"t12t7t8t3t3t3t3t3t3t3t3t3tt4t4t4t4t4t4t4t4
"GSE2435"t"GSE2435:0:1"t"GSM45796"t"GSM45799"t5t7t6t9t9tt7t1t10t10t10t10t10t10t10t10t10t10t10t10t10
"GSE2435"t"GSE2435:1:1"t"GSM45797;GSM45798"t"GSM45800;GSM45801"t5t7t6t9t9tt7t1t10t10t10t10t10t10t10t10t10t10t10t10t10
"GSE24422"t"GSE24422:0:1"t"GSM601629;GSM601630"t"GSM601621;GSM601622"t7t3t10t2t2t2t1tt2t2t3t3t3t2t3t3t3t3t3t3t3
"GSE24422"t"GSE24422:0:2"t"GSM601637;GSM601638"t"GSM601621;GSM601622"t7t3t10t2t2t2t1tt2t2t3t3t3t2t3t3t3t3t3t3t3
"GSE24422"t"GSE24422:1:1"t"GSM601631;GSM601632"t"GSM601623;GSM601624"t7t3t10t2t2t2t1tt2t2t3t3t3t2t3t3t3t3t3t3t3
"GSE24422"t"GSE24422:1:2"t"GSM601639;GSM601640"t"GSM601623;GSM601624"t7t3t10t2t2t2t1tt2t2t3t3t3t2t3t3t3t3t3t3t3
"GSE24422"t"GSE24422:2:1"t"GSM601633;GSM601634"t"GSM601625;GSM601626"t7t3t10t2t2t2t1tt2t2t3t3t3t2t3t3t3t3t3t3t3
"GSE24422"t"GSE24422:2:2"t"GSM601641;GSM601642"t"GSM601625;GSM601626"t7t3t10t2t2t2t1tt2t2t3t3t3t2t3t3t3t3t3t3t3
"GSE24422"t"GSE24422:3:1"t"GSM601635;GSM601636"t"GSM601627;GSM601628"t7t3t10t2t2t2t1tt2t2t3t3t3t2t3t3t3t3t3t3t3
"GSE24422"t"GSE24422:3:2"t"GSM601643;GSM601644"t"GSM601627;GSM601628"t7t3t10t2t2t2t1tt2t2t3t3t3t2t3t3t3t3t3t3t3
"GSE24473"t"GSE24473:0000000:1"t"GSM602786;GSM602787;GSM602788"t"GSM602789;GSM602790;GSM602791"t17t2t3t8t8t8t8t8t8t8t8t8t8t8t8t8t8tt9t9t9
"GSE24795"t"GSE24795:01:1"t"GSM610553"t"GSM610544"t9t1t10t3t3t2t10t2t3tt4t4t4t4t4t4t4t4t4t4t4
"GSE24795"t"GSE24795:03:1"t"GSM610573"t"GSM610546"t9t1t10t3t3t2t10t2t3tt4t4t4t4t4t4t4t4t4t4t4
"GSE25090"t"GSE25090:0000000:1"t"GSM616246"t"GSM616245"t13t5t4t7t7t6t4t6t7t7t7t7t7tt8t8t8t8t8t8t8
"GSE25090"t"GSE25090:0000000:2"t"GSM616247"t"GSM616245"t13t5t4t7t7t6t4t6t7t7t7t7t7tt8t8t8t8t8t8t8
"GSE25145"t"GSE25145:1:1"t"GSM618001"t"GSM617993"t8t4t1t3t3t3t2t3tt3t4t4t4t3t4t4t4t4t4t4t4
"GSE25145"t"GSE25145:2:1"t"GSM618002"t"GSM617994"t8t4t1t3t3t3t2t3tt3t4t4t4t3t4t4t4t4t4t4t4
"GSE25145"t"GSE25145:3:1"t"GSM618003"t"GSM617995"t8t4t1t3t3t3t2t3tt3t4t4t4t3t4t4t4t4t4t4t4
"GSE25145"t"GSE25145:4:1"t"GSM618004"t"GSM617996"t8t4t1t3t3t3t2t3tt3t4t4t4t3t4t4t4t4t4t4t4
"GSE25145"t"GSE25145:5:1"t"GSM618005"t"GSM617997"t8t4t1t3t3t3t2t3tt3t4t4t4t3t4t4t4t4t4t4t4
"GSE25145"t"GSE25145:6:1"t"GSM618006"t"GSM617998"t8t4t1t3t3t3t2t3tt3t4t4t4t3t4t4t4t4t4t4t4
"GSE25145"t"GSE25145:7:1"t"GSM618007"t"GSM617999"t8t4t1t3t3t3t2t3tt3t4t4t4t3t4t4t4t4t4t4t4
"GSE25145"t"GSE25145:8:1"t"GSM618008"t"GSM618000"t8t4t1t3t3t3t2t3tt3t4t4t4t3t4t4t4t4t4t4t4
"GSE25336"t"GSE25336:0000000:1"t"GSM623456;GSM623457"t"GSM623454;GSM623455"t17t10t1t5t5t5t5t5t5t5t5t5t5t5t5t5t5tt6t6t6
"GSE25407"t"GSE25407:0000000:1"t"GSM623907;GSM623908;GSM623909;GSM623910;GSM623911"t"GSM623902;GSM623903;GSM623904;GSM623905;GSM623906"t18t1t2t6t6t6t6t6t6t6t6t6t6t6t6t6t6t6tt7t7
"GSE25471"t"GSE25471:0000000:1"t"GSM625868"t"GSM625518"t3t4t5tt9t9t9t9t9t9t9t9t9t9t9t9t9t9t9t9t9
"GSE25550"t"GSE25550:0000000:1"t"GSM628033;GSM628034;GSM628042;GSM628043;GSM628044;GSM628045;GSM628046;GSM628047"t"GSM628041;GSM628048;GSM628049;GSM628050;GSM628051;GSM628052"t3t3t2tt5t4t2t4t5t5t5t5t5t5t5t5t5t5t5t5t5
"GSE25550"t"GSE25550:0000000:2"t"GSM628035;GSM628036;GSM628037;GSM628038;GSM628039;GSM628040"t"GSM628041;GSM628048;GSM628049;GSM628050;GSM628051;GSM628052"t3t3t2tt5t4t2t4t5t5t5t5t5t5t5t5t5t5t5t5t5
"GSE25571"t"GSE25571:0000000:001"t"GSM628416"t"GSM628415"t10t7t7t10t10t6t6t10t9t9tt7t7t7t8t7t9t9t8t8t3
"GSE25571"t"GSE25571:0000000:002"t"GSM628417"t"GSM628415"t10t7t7t10t10t6t6t10t9t9tt7t7t7t8t7t9t9t8t8t3
"GSE25571"t"GSE25571:0000000:003"t"GSM628418"t"GSM628415"t10t7t7t10t10t6t6t10t9t9tt7t7t7t8t7t9t9t8t8t3
"GSE25571"t"GSE25571:0000000:004"t"GSM628419"t"GSM628415"t10t7t7t10t10t6t6t10t9t9tt7t7t7t8t7t9t9t8t8t3
"GSE25571"t"GSE25571:0000000:005"t"GSM628420"t"GSM628415"t10t7t7t10t10t6t6t10t9t9tt7t7t7t8t7t9t9t8t8t3
"GSE25571"t"GSE25571:0000000:006"t"GSM628421"t"GSM628415"t10t7t7t10t10t6t6t10t9t9tt7t7t7t8t7t9t9t8t8t3
"GSE25571"t"GSE25571:0000000:007"t"GSM628422"t"GSM628415"t10t7t7t10t10t6t6t10t9t9tt7t7t7t8t7t9t9t8t8t3
"GSE25571"t"GSE25571:0000000:008"t"GSM628423"t"GSM628415"t10t7t7t10t10t6t6t10t9t9tt7t7t7t8t7t9t9t8t8t3
"GSE25571"t"GSE25571:0000000:009"t"GSM628424"t"GSM628415"t10t7t7t10t10t6t6t10t9t9tt7t7t7t8t7t9t9t8t8t3
"GSE25571"t"GSE25571:0000000:010"t"GSM628425"t"GSM628415"t10t7t7t10t10t6t6t10t9t9tt7t7t7t8t7t9t9t8t8t3
"GSE25571"t"GSE25571:0000000:011"t"GSM628426"t"GSM628415"t10t7t7t10t10t6t6t10t9t9tt7t7t7t8t7t9t9t8t8t3
"GSE25571"t"GSE25571:0000000:012"t"GSM628427"t"GSM628415"t10t7t7t10t10t6t6t10t9t9tt7t7t7t8t7t9t9t8t8t3
"GSE25571"t"GSE25571:0000000:013"t"GSM628428"t"GSM628415"t10t7t7t10t10t6t6t10t9t9tt7t7t7t8t7t9t9t8t8t3
"GSE25571"t"GSE25571:0000000:014"t"GSM628429"t"GSM628415"t10t7t7t10t10t6t6t10t9t9tt7t7t7t8t7t9t9t8t8t3
"GSE25571"t"GSE25571:0000000:015"t"GSM628430"t"GSM628415"t10t7t7t10t10t6t6t10t9t9tt7t7t7t8t7t9t9t8t8t3
"GSE25571"t"GSE25571:0000000:016"t"GSM628431"t"GSM628415"t10t7t7t10t10t6t6t10t9t9tt7t7t7t8t7t9t9t8t8t3
"GSE25571"t"GSE25571:0000000:017"t"GSM628432"t"GSM628415"t10t7t7t10t10t6t6t10t9t9tt7t7t7t8t7t9t9t8t8t3
"GSE25571"t"GSE25571:0000000:018"t"GSM628433"t"GSM628415"t10t7t7t10t10t6t6t10t9t9tt7t7t7t8t7t9t9t8t8t3
"GSE25571"t"GSE25571:0000000:019"t"GSM628434"t"GSM628415"t10t7t7t10t10t6t6t10t9t9tt7t7t7t8t7t9t9t8t8t3
"GSE25571"t"GSE25571:0000000:020"t"GSM628435"t"GSM628415"t10t7t7t10t10t6t6t10t9t9tt7t7t7t8t7t9t9t8t8t3
"GSE25571"t"GSE25571:0000000:021"t"GSM628436"t"GSM628415"t10t7t7t10t10t6t6t10t9t9tt7t7t7t8t7t9t9t8t8t3
"GSE25571"t"GSE25571:0000000:022"t"GSM628437"t"GSM628415"t10t7t7t10t10t6t6t10t9t9tt7t7t7t8t7t9t9t8t8t3
"GSE25571"t"GSE25571:0000000:023"t"GSM628438"t"GSM628415"t10t7t7t10t10t6t6t10t9t9tt7t7t7t8t7t9t9t8t8t3
"GSE25571"t"GSE25571:0000000:024"t"GSM628439"t"GSM628415"t10t7t7t10t10t6t6t10t9t9tt7t7t7t8t7t9t9t8t8t3
"GSE25571"t"GSE25571:0000000:025"t"GSM628440"t"GSM628415"t10t7t7t10t10t6t6t10t9t9tt7t7t7t8t7t9t9t8t8t3
"GSE25571"t"GSE25571:0000000:026"t"GSM628441"t"GSM628415"t10t7t7t10t10t6t6t10t9t9tt7t7t7t8t7t9t9t8t8t3
"GSE25571"t"GSE25571:0000000:027"t"GSM628442"t"GSM628415"t10t7t7t10t10t6t6t10t9t9tt7t7t7t8t7t9t9t8t8t3
"GSE25571"t"GSE25571:0000000:028"t"GSM628443"t"GSM628415"t10t7t7t10t10t6t6t10t9t9tt7t7t7t8t7t9t9t8t8t3
"GSE25571"t"GSE25571:0000000:029"t"GSM628444"t"GSM628415"t10t7t7t10t10t6t6t10t9t9tt7t7t7t8t7t9t9t8t8t3
"GSE25571"t"GSE25571:0000000:030"t"GSM628445"t"GSM628415"t10t7t7t10t10t6t6t10t9t9tt7t7t7t8t7t9t9t8t8t3
"GSE25571"t"GSE25571:0000000:031"t"GSM628446"t"GSM628415"t10t7t7t10t10t6t6t10t9t9tt7t7t7t8t7t9t9t8t8t3
"GSE25571"t"GSE25571:0000000:032"t"GSM628447"t"GSM628415"t10t7t7t10t10t6t6t10t9t9tt7t7t7t8t7t9t9t8t8t3
"GSE25571"t"GSE25571:0000000:033"t"GSM628448"t"GSM628415"t10t7t7t10t10t6t6t10t9t9tt7t7t7t8t7t9t9t8t8t3
"GSE25571"t"GSE25571:0000000:034"t"GSM628449"t"GSM628415"t10t7t7t10t10t6t6t10t9t9tt7t7t7t8t7t9t9t8t8t3
"GSE25571"t"GSE25571:0000000:035"t"GSM628450"t"GSM628415"t10t7t7t10t10t6t6t10t9t9tt7t7t7t8t7t9t9t8t8t3
"GSE25571"t"GSE25571:0000000:036"t"GSM628451"t"GSM628415"t10t7t7t10t10t6t6t10t9t9tt7t7t7t8t7t9t9t8t8t3
"GSE25571"t"GSE25571:0000000:037"t"GSM628452"t"GSM628415"t10t7t7t10t10t6t6t10t9t9tt7t7t7t8t7t9t9t8t8t3
"GSE25571"t"GSE25571:0000000:038"t"GSM628453"t"GSM628415"t10t7t7t10t10t6t6t10t9t9tt7t7t7t8t7t9t9t8t8t3
"GSE25571"t"GSE25571:0000000:039"t"GSM628454"t"GSM628415"t10t7t7t10t10t6t6t10t9t9tt7t7t7t8t7t9t9t8t8t3
"GSE25571"t"GSE25571:0000000:040"t"GSM628455"t"GSM628415"t10t7t7t10t10t6t6t10t9t9tt7t7t7t8t7t9t9t8t8t3
"GSE25571"t"GSE25571:0000000:041"t"GSM628456"t"GSM628415"t10t7t7t10t10t6t6t10t9t9tt7t7t7t8t7t9t9t8t8t3
"GSE25571"t"GSE25571:0000000:042"t"GSM628457"t"GSM628415"t10t7t7t10t10t6t6t10t9t9tt7t7t7t8t7t9t9t8t8t3
"GSE25571"t"GSE25571:0000000:043"t"GSM628458"t"GSM628415"t10t7t7t10t10t6t6t10t9t9tt7t7t7t8t7t9t9t8t8t3
"GSE25571"t"GSE25571:0000000:044"t"GSM628459"t"GSM628415"t10t7t7t10t10t6t6t10t9t9tt7t7t7t8t7t9t9t8t8t3
"GSE25571"t"GSE25571:0000000:045"t"GSM628460"t"GSM628415"t10t7t7t10t10t6t6t10t9t9tt7t7t7t8t7t9t9t8t8t3
"GSE25571"t"GSE25571:0000000:046"t"GSM628461"t"GSM628415"t10t7t7t10t10t6t6t10t9t9tt7t7t7t8t7t9t9t8t8t3
"GSE25571"t"GSE25571:0000000:047"t"GSM628462"t"GSM628415"t10t7t7t10t10t6t6t10t9t9tt7t7t7t8t7t9t9t8t8t3
"GSE25571"t"GSE25571:0000000:048"t"GSM628463"t"GSM628415"t10t7t7t10t10t6t6t10t9t9tt7t7t7t8t7t9t9t8t8t3
"GSE25571"t"GSE25571:0000000:049"t"GSM628464"t"GSM628415"t10t7t7t10t10t6t6t10t9t9tt7t7t7t8t7t9t9t8t8t3
"GSE25571"t"GSE25571:0000000:050"t"GSM628465"t"GSM628415"t10t7t7t10t10t6t6t10t9t9tt7t7t7t8t7t9t9t8t8t3
"GSE25571"t"GSE25571:0000000:051"t"GSM628466"t"GSM628415"t10t7t7t10t10t6t6t10t9t9tt7t7t7t8t7t9t9t8t8t3
"GSE25571"t"GSE25571:0000000:052"t"GSM628467"t"GSM628415"t10t7t7t10t10t6t6t10t9t9tt7t7t7t8t7t9t9t8t8t3
"GSE25571"t"GSE25571:0000000:053"t"GSM628468"t"GSM628415"t10t7t7t10t10t6t6t10t9t9tt7t7t7t8t7t9t9t8t8t3
"GSE25571"t"GSE25571:0000000:054"t"GSM628469"t"GSM628415"t10t7t7t10t10t6t6t10t9t9tt7t7t7t8t7t9t9t8t8t3
"GSE25571"t"GSE25571:0000000:055"t"GSM628470"t"GSM628415"t10t7t7t10t10t6t6t10t9t9tt7t7t7t8t7t9t9t8t8t3
"GSE25571"t"GSE25571:0000000:056"t"GSM628471"t"GSM628415"t10t7t7t10t10t6t6t10t9t9tt7t7t7t8t7t9t9t8t8t3
"GSE25571"t"GSE25571:0000000:057"t"GSM628472"t"GSM628415"t10t7t7t10t10t6t6t10t9t9tt7t7t7t8t7t9t9t8t8t3
"GSE25571"t"GSE25571:0000000:058"t"GSM628473"t"GSM628415"t10t7t7t10t10t6t6t10t9t9tt7t7t7t8t7t9t9t8t8t3
"GSE25571"t"GSE25571:0000000:059"t"GSM628474"t"GSM628415"t10t7t7t10t10t6t6t10t9t9tt7t7t7t8t7t9t9t8t8t3
"GSE25571"t"GSE25571:0000000:060"t"GSM628475"t"GSM628415"t10t7t7t10t10t6t6t10t9t9tt7t7t7t8t7t9t9t8t8t3
"GSE25571"t"GSE25571:0000000:061"t"GSM628476"t"GSM628415"t10t7t7t10t10t6t6t10t9t9tt7t7t7t8t7t9t9t8t8t3
"GSE25571"t"GSE25571:0000000:062"t"GSM628477"t"GSM628415"t10t7t7t10t10t6t6t10t9t9tt7t7t7t8t7t9t9t8t8t3
"GSE25571"t"GSE25571:0000000:063"t"GSM628478"t"GSM628415"t10t7t7t10t10t6t6t10t9t9tt7t7t7t8t7t9t9t8t8t3
"GSE25571"t"GSE25571:0000000:064"t"GSM628479"t"GSM628415"t10t7t7t10t10t6t6t10t9t9tt7t7t7t8t7t9t9t8t8t3
"GSE25571"t"GSE25571:0000000:065"t"GSM628480"t"GSM628415"t10t7t7t10t10t6t6t10t9t9tt7t7t7t8t7t9t9t8t8t3
"GSE25571"t"GSE25571:0000000:066"t"GSM628481"t"GSM628415"t10t7t7t10t10t6t6t10t9t9tt7t7t7t8t7t9t9t8t8t3
"GSE25571"t"GSE25571:0000000:067"t"GSM628482"t"GSM628415"t10t7t7t10t10t6t6t10t9t9tt7t7t7t8t7t9t9t8t8t3
"GSE25571"t"GSE25571:0000000:068"t"GSM628483"t"GSM628415"t10t7t7t10t10t6t6t10t9t9tt7t7t7t8t7t9t9t8t8t3
"GSE25571"t"GSE25571:0000000:069"t"GSM628484"t"GSM628415"t10t7t7t10t10t6t6t10t9t9tt7t7t7t8t7t9t9t8t8t3
"GSE25571"t"GSE25571:0000000:070"t"GSM628485"t"GSM628415"t10t7t7t10t10t6t6t10t9t9tt7t7t7t8t7t9t9t8t8t3
"GSE25571"t"GSE25571:0000000:071"t"GSM628486"t"GSM628415"t10t7t7t10t10t6t6t10t9t9tt7t7t7t8t7t9t9t8t8t3
"GSE25571"t"GSE25571:0000000:072"t"GSM628487"t"GSM628415"t10t7t7t10t10t6t6t10t9t9tt7t7t7t8t7t9t9t8t8t3
"GSE25571"t"GSE25571:0000000:073"t"GSM628488"t"GSM628415"t10t7t7t10t10t6t6t10t9t9tt7t7t7t8t7t9t9t8t8t3
"GSE25571"t"GSE25571:0000000:074"t"GSM628489"t"GSM628415"t10t7t7t10t10t6t6t10t9t9tt7t7t7t8t7t9t9t8t8t3
"GSE25571"t"GSE25571:0000000:075"t"GSM628490"t"GSM628415"t10t7t7t10t10t6t6t10t9t9tt7t7t7t8t7t9t9t8t8t3
"GSE25571"t"GSE25571:0000000:076"t"GSM628491"t"GSM628415"t10t7t7t10t10t6t6t10t9t9tt7t7t7t8t7t9t9t8t8t3
"GSE25571"t"GSE25571:0000000:077"t"GSM628492"t"GSM628415"t10t7t7t10t10t6t6t10t9t9tt7t7t7t8t7t9t9t8t8t3
"GSE25571"t"GSE25571:0000000:078"t"GSM628493"t"GSM628415"t10t7t7t10t10t6t6t10t9t9tt7t7t7t8t7t9t9t8t8t3
"GSE25571"t"GSE25571:0000000:079"t"GSM628494"t"GSM628415"t10t7t7t10t10t6t6t10t9t9tt7t7t7t8t7t9t9t8t8t3
"GSE25571"t"GSE25571:0000000:080"t"GSM628495"t"GSM628415"t10t7t7t10t10t6t6t10t9t9tt7t7t7t8t7t9t9t8t8t3
"GSE25571"t"GSE25571:0000000:081"t"GSM628496"t"GSM628415"t10t7t7t10t10t6t6t10t9t9tt7t7t7t8t7t9t9t8t8t3
"GSE25571"t"GSE25571:0000000:082"t"GSM628497"t"GSM628415"t10t7t7t10t10t6t6t10t9t9tt7t7t7t8t7t9t9t8t8t3
"GSE25571"t"GSE25571:0000000:083"t"GSM628498"t"GSM628415"t10t7t7t10t10t6t6t10t9t9tt7t7t7t8t7t9t9t8t8t3
"GSE25571"t"GSE25571:0000000:084"t"GSM628499"t"GSM628415"t10t7t7t10t10t6t6t10t9t9tt7t7t7t8t7t9t9t8t8t3
"GSE25571"t"GSE25571:0000000:085"t"GSM628500"t"GSM628415"t10t7t7t10t10t6t6t10t9t9tt7t7t7t8t7t9t9t8t8t3
"GSE25571"t"GSE25571:0000000:086"t"GSM628501"t"GSM628415"t10t7t7t10t10t6t6t10t9t9tt7t7t7t8t7t9t9t8t8t3
"GSE25571"t"GSE25571:0000000:087"t"GSM628502"t"GSM628415"t10t7t7t10t10t6t6t10t9t9tt7t7t7t8t7t9t9t8t8t3
"GSE25571"t"GSE25571:0000000:088"t"GSM628503"t"GSM628415"t10t7t7t10t10t6t6t10t9t9tt7t7t7t8t7t9t9t8t8t3
"GSE25571"t"GSE25571:0000000:089"t"GSM628504"t"GSM628415"t10t7t7t10t10t6t6t10t9t9tt7t7t7t8t7t9t9t8t8t3
"GSE25571"t"GSE25571:0000000:090"t"GSM628505"t"GSM628415"t10t7t7t10t10t6t6t10t9t9tt7t7t7t8t7t9t9t8t8t3
"GSE25571"t"GSE25571:0000000:091"t"GSM628506"t"GSM628415"t10t7t7t10t10t6t6t10t9t9tt7t7t7t8t7t9t9t8t8t3
"GSE25571"t"GSE25571:0000000:092"t"GSM628507"t"GSM628415"t10t7t7t10t10t6t6t10t9t9tt7t7t7t8t7t9t9t8t8t3
"GSE25571"t"GSE25571:0000000:093"t"GSM628508"t"GSM628415"t10t7t7t10t10t6t6t10t9t9tt7t7t7t8t7t9t9t8t8t3
"GSE25571"t"GSE25571:0000000:094"t"GSM628509"t"GSM628415"t10t7t7t10t10t6t6t10t9t9tt7t7t7t8t7t9t9t8t8t3
"GSE25571"t"GSE25571:0000000:095"t"GSM628510"t"GSM628415"t10t7t7t10t10t6t6t10t9t9tt7t7t7t8t7t9t9t8t8t3
"GSE25571"t"GSE25571:0000000:096"t"GSM628511"t"GSM628415"t10t7t7t10t10t6t6t10t9t9tt7t7t7t8t7t9t9t8t8t3
"GSE25571"t"GSE25571:0000000:097"t"GSM628512"t"GSM628415"t10t7t7t10t10t6t6t10t9t9tt7t7t7t8t7t9t9t8t8t3
"GSE25571"t"GSE25571:0000000:098"t"GSM628513"t"GSM628415"t10t7t7t10t10t6t6t10t9t9tt7t7t7t8t7t9t9t8t8t3
"GSE25571"t"GSE25571:0000000:099"t"GSM628514"t"GSM628415"t10t7t7t10t10t6t6t10t9t9tt7t7t7t8t7t9t9t8t8t3
"GSE25571"t"GSE25571:0000000:100"t"GSM628515"t"GSM628415"t10t7t7t10t10t6t6t10t9t9tt7t7t7t8t7t9t9t8t8t3
"GSE25571"t"GSE25571:0000000:101"t"GSM628516"t"GSM628415"t10t7t7t10t10t6t6t10t9t9tt7t7t7t8t7t9t9t8t8t3
"GSE25571"t"GSE25571:0000000:102"t"GSM628517"t"GSM628415"t10t7t7t10t10t6t6t10t9t9tt7t7t7t8t7t9t9t8t8t3
"GSE25571"t"GSE25571:0000000:103"t"GSM628518"t"GSM628415"t10t7t7t10t10t6t6t10t9t9tt7t7t7t8t7t9t9t8t8t3
"GSE25571"t"GSE25571:0000000:104"t"GSM628519"t"GSM628415"t10t7t7t10t10t6t6t10t9t9tt7t7t7t8t7t9t9t8t8t3
"GSE25571"t"GSE25571:0000000:105"t"GSM628520"t"GSM628415"t10t7t7t10t10t6t6t10t9t9tt7t7t7t8t7t9t9t8t8t3
"GSE25571"t"GSE25571:0000000:106"t"GSM628521"t"GSM628415"t10t7t7t10t10t6t6t10t9t9tt7t7t7t8t7t9t9t8t8t3
"GSE25571"t"GSE25571:0000000:107"t"GSM628522"t"GSM628415"t10t7t7t10t10t6t6t10t9t9tt7t7t7t8t7t9t9t8t8t3
"GSE25571"t"GSE25571:0000000:108"t"GSM628523"t"GSM628415"t10t7t7t10t10t6t6t10t9t9tt7t7t7t8t7t9t9t8t8t3
"GSE25725"t"GSE25725:1:1"t"GSM631750;GSM631751"t"GSM631752;GSM631768"t4t4t3t5tt5t3t5t6t6t6t6t6t6t6t6t6t6t6t6t6
"GSE25725"t"GSE25725:2:1"t"GSM631754;GSM631770"t"GSM631753;GSM631769"t4t4t3t5tt5t3t5t6t6t6t6t6t6t6t6t6t6t6t6t6
"GSE25746"t"GSE25746:1:1"t"GSM632647;GSM632648;GSM632649"t"GSM632650;GSM632651;GSM632652"t5t5t4t6t6tt4t6t7t7t7t7t7t7t7t7t7t7t7t7t7
"GSE25746"t"GSE25746:2:1"t"GSM632653;GSM632654;GSM632655"t"GSM632656;GSM632657;GSM632658"t5t5t4t6t6tt4t6t7t7t7t7t7t7t7t7t7t7t7t7t7
"GSE25987"t"GSE25987:0000000:1"t"GSM637968;GSM637969"t"GSM637966;GSM637967"t10t1t2t5t5t5t5t5t5t5tt6t6t6t6t6t6t6t6t6t6
"GSE26104"t"GSE26104:1:1"t"GSM641343"t"GSM641342"t11t3t10t5t1t5t7t1t5t5t1tt1t5t1t1t1t1t1t1t5
"GSE26104"t"GSE26104:1:2"t"GSM641344"t"GSM641342"t11t3t10t5t1t5t7t1t5t5t1tt1t5t1t1t1t1t1t1t5
"GSE26104"t"GSE26104:1:3"t"GSM641345"t"GSM641342"t11t3t10t5t1t5t7t1t5t5t1tt1t5t1t1t1t1t1t1t5
"GSE26104"t"GSE26104:2:1"t"GSM641347"t"GSM641346"t11t3t10t5t1t5t7t1t5t5t1tt1t5t1t1t1t1t1t1t5
"GSE26104"t"GSE26104:2:2"t"GSM641348"t"GSM641346"t11t3t10t5t1t5t7t1t5t5t1tt1t5t1t1t1t1t1t1t5
"GSE26104"t"GSE26104:2:3"t"GSM641349"t"GSM641346"t11t3t10t5t1t5t7t1t5t5t1tt1t5t1t1t1t1t1t1t5
"GSE26104"t"GSE26104:3:1"t"GSM641351"t"GSM641350"t11t3t10t5t1t5t7t1t5t5t1tt1t5t1t1t1t1t1t1t5
"GSE26104"t"GSE26104:3:2"t"GSM641352"t"GSM641350"t11t3t10t5t1t5t7t1t5t5t1tt1t5t1t1t1t1t1t1t5
"GSE26104"t"GSE26104:3:3"t"GSM641353"t"GSM641350"t11t3t10t5t1t5t7t1t5t5t1tt1t5t1t1t1t1t1t1t5
"GSE26104"t"GSE26104:4:1"t"GSM641355"t"GSM641354"t11t3t10t5t1t5t7t1t5t5t1tt1t5t1t1t1t1t1t1t5
"GSE26104"t"GSE26104:4:2"t"GSM641356"t"GSM641354"t11t3t10t5t1t5t7t1t5t5t1tt1t5t1t1t1t1t1t1t5
"GSE26104"t"GSE26104:4:3"t"GSM641357"t"GSM641354"t11t3t10t5t1t5t7t1t5t5t1tt1t5t1t1t1t1t1t1t5
"GSE26104"t"GSE26104:5:1"t"GSM641359"t"GSM641358"t11t3t10t5t1t5t7t1t5t5t1tt1t5t1t1t1t1t1t1t5
"GSE26104"t"GSE26104:5:2"t"GSM641360"t"GSM641358"t11t3t10t5t1t5t7t1t5t5t1tt1t5t1t1t1t1t1t1t5
"GSE26104"t"GSE26104:5:3"t"GSM641361"t"GSM641358"t11t3t10t5t1t5t7t1t5t5t1tt1t5t1t1t1t1t1t1t5
"GSE26104"t"GSE26104:6:1"t"GSM641363"t"GSM641362"t11t3t10t5t1t5t7t1t5t5t1tt1t5t1t1t1t1t1t1t5
"GSE26104"t"GSE26104:6:2"t"GSM641364"t"GSM641362"t11t3t10t5t1t5t7t1t5t5t1tt1t5t1t1t1t1t1t1t5
"GSE26104"t"GSE26104:6:3"t"GSM641365"t"GSM641362"t11t3t10t5t1t5t7t1t5t5t1tt1t5t1t1t1t1t1t1t5
"GSE26104"t"GSE26104:7:1"t"GSM641367"t"GSM641366"t11t3t10t5t1t5t7t1t5t5t1tt1t5t1t1t1t1t1t1t5
"GSE26104"t"GSE26104:7:2"t"GSM641368"t"GSM641366"t11t3t10t5t1t5t7t1t5t5t1tt1t5t1t1t1t1t1t1t5
"GSE26104"t"GSE26104:7:3"t"GSM641369"t"GSM641366"t11t3t10t5t1t5t7t1t5t5t1tt1t5t1t1t1t1t1t1t5
"GSE26104"t"GSE26104:8:1"t"GSM641371"t"GSM641370"t11t3t10t5t1t5t7t1t5t5t1tt1t5t1t1t1t1t1t1t5
"GSE26104"t"GSE26104:8:2"t"GSM641372"t"GSM641370"t11t3t10t5t1t5t7t1t5t5t1tt1t5t1t1t1t1t1t1t5
"GSE26104"t"GSE26104:8:3"t"GSM641373"t"GSM641370"t11t3t10t5t1t5t7t1t5t5t1tt1t5t1t1t1t1t1t1t5
"GSE26176"t"GSE26176:0000000:1"t"GSM642849;GSM642850;GSM642851"t"GSM642846;GSM642847;GSM642848"t16t7t8t1t1t1t1t1t1t1t1t1t1t1t1t1tt2t2t2t2
"GSE26525"t"GSE26525:0:1"t"GSM652217;GSM652218;GSM652219"t"GSM652214;GSM652215;GSM652216"t15t6t3t5t5t3t9t3t5t5t5t5t5t5t5tt6t6t6t6t6
"GSE26525"t"GSE26525:1:1"t"GSM652226;GSM652227;GSM652228"t"GSM652220;GSM652221;GSM652222"t15t6t3t5t5t3t9t3t5t5t5t5t5t5t5tt6t6t6t6t6
"GSE26525"t"GSE26525:1:2"t"GSM652223;GSM652224;GSM652225"t"GSM652220;GSM652221;GSM652222"t15t6t3t5t5t3t9t3t5t5t5t5t5t5t5tt6t6t6t6t6
"GSE26594"t"GSE26594:1:1"t"GSM654537"t"GSM654536"t16t7t4t6t6t4t10t4t6t6t6t6t6t6t6t6tt7t7t7t7
"GSE26594"t"GSE26594:2:1"t"GSM654539"t"GSM654538"t16t7t4t6t6t4t10t4t6t6t6t6t6t6t6t6tt7t7t7t7
"GSE26594"t"GSE26594:3:1"t"GSM654541"t"GSM654540"t16t7t4t6t6t4t10t4t6t6t6t6t6t6t6t6tt7t7t7t7
"GSE26748"t"GSE26748:0:1"t"GSM658298;GSM658306;GSM658314"t"GSM658297;GSM658305;GSM658313"t12t1t4t9t9t3t7t3t9t9t9t9tt10t10t10t10t10t10t10t10
"GSE26748"t"GSE26748:1:1"t"GSM658300;GSM658308;GSM658316"t"GSM658299;GSM658307;GSM658315"t12t1t4t9t9t3t7t3t9t9t9t9tt10t10t10t10t10t10t10t10
"GSE26748"t"GSE26748:2:1"t"GSM658302;GSM658310;GSM658318"t"GSM658301;GSM658309;GSM658317"t12t1t4t9t9t3t7t3t9t9t9t9tt10t10t10t10t10t10t10t10
"GSE26748"t"GSE26748:2:2"t"GSM658303;GSM658311;GSM658319"t"GSM658301;GSM658309;GSM658317"t12t1t4t9t9t3t7t3t9t9t9t9tt10t10t10t10t10t10t10t10
"GSE26748"t"GSE26748:2:3"t"GSM658304;GSM658312;GSM658320"t"GSM658301;GSM658309;GSM658317"t12t1t4t9t9t3t7t3t9t9t9t9tt10t10t10t10t10t10t10t10
"GSE2677"t"GSE2677:0:1"t"GSM51706;GSM51709;GSM51712"t"GSM51676;GSM51679;GSM51682;GSM51685;GSM51688;GSM51691;GSM51694;GSM51697;GSM51700;GSM51703"t17t8t5t7t7t5t1t5t7t7t7t7t7t7t7t7t7tt8t8t8
"GSE2677"t"GSE2677:1:1"t"GSM51705;GSM51708;GSM51711"t"GSM51675;GSM51678;GSM51681;GSM51684;GSM51687;GSM51690;GSM51693;GSM51696;GSM51699;GSM51702"t17t8t5t7t7t5t1t5t7t7t7t7t7t7t7t7t7tt8t8t8
"GSE2677"t"GSE2677:2:1"t"GSM51704;GSM51707;GSM51710"t"GSM51674;GSM51677;GSM51680;GSM51683;GSM51686;GSM51689;GSM51692;GSM51695;GSM51698;GSM51701"t17t8t5t7t7t5t1t5t7t7t7t7t7t7t7t7t7tt8t8t8
"GSE26865"t"GSE26865:0000000:1"t"GSM661383;GSM661384;GSM661385;GSM661386"t"GSM661380;GSM661381"t3t3t8tt5t1t6t1t5t5t5t5t5t5t5t5t5t5t5t5t5
"GSE26865"t"GSE26865:0000000:2"t"GSM661388;GSM661390"t"GSM661380;GSM661381"t3t3t8tt5t1t6t1t5t5t5t5t5t5t5t5t5t5t5t5t5
"GSE26865"t"GSE26865:0000000:3"t"GSM661392;GSM661395"t"GSM661380;GSM661381"t3t3t8tt5t1t6t1t5t5t5t5t5t5t5t5t5t5t5t5t5
"GSE26865"t"GSE26865:0000000:4"t"GSM661397;GSM661399"t"GSM661380;GSM661381"t3t3t8tt5t1t6t1t5t5t5t5t5t5t5t5t5t5t5t5t5
"GSE27071"t"GSE27071:0000000:1"t"GSM668111;GSM668112;GSM668113"t"GSM668101;GSM668102;GSM668103;GSM668104;GSM668105"t8t6t5t6t6t5t3t5tt7t7t7t7t7t7t7t7t7t7t7t7
"GSE27071"t"GSE27071:0000000:2"t"GSM668106;GSM668107;GSM668108;GSM668109;GSM668110"t"GSM668101;GSM668102;GSM668103;GSM668104;GSM668105"t8t6t5t6t6t5t3t5tt7t7t7t7t7t7t7t7t7t7t7t7
"GSE27187"t"GSE27187:0000000:1"t"GSM671891;GSM671892;GSM671893;GSM671894;GSM671895;GSM671896"t"GSM671897;GSM671898;GSM671899;GSM671900"t18t7t8t10t10t10t10t10t10t10t10t10t10t10t10t10t10t10tt1t1
"GSE27651"t"GSE27651:0000000:1"t"GSM370103;GSM370104;GSM370105;GSM370106;GSM370107;GSM370108;GSM370109;GSM370110"t"GSM372258;GSM372259;GSM372260;GSM372261;GSM372262;GSM372263"t3t2t9tt1t8t5t8t1t1t1t1t1t1t1t1t1t1t1t1t1
"GSE27651"t"GSE27651:0000000:2"t"GSM370387;GSM370388;GSM370389;GSM370390;GSM370391;GSM370392;GSM370687;GSM370688;GSM370689;GSM370690;GSM370898;GSM370905;GSM370906"t"GSM372258;GSM372259;GSM372260;GSM372261;GSM372262;GSM372263"t3t2t9tt1t8t5t8t1t1t1t1t1t1t1t1t1t1t1t1t1
"GSE27651"t"GSE27651:0000000:3"t"GSM371112;GSM371113;GSM371141;GSM371142;GSM371143;GSM371144;GSM371145;GSM371146;GSM371642;GSM371643;GSM371645;GSM371647;GSM371648;GSM371649;GSM371651;GSM371653;GSM371654;GSM371655;GSM371656;GSM372253;GSM372255;GSM372264"t"GSM372258;GSM372259;GSM372260;GSM372261;GSM372262;GSM372263"t3t2t9tt1t8t5t8t1t1t1t1t1t1t1t1t1t1t1t1t1
"GSE27657"t"GSE27657:1:1"t"GSM685074"t"GSM685065"t16t3t8t10t10t7t6t7t5t5t5t1t1t1t10t10tt1t1t1t1
"GSE27657"t"GSE27657:2:1"t"GSM685075"t"GSM685066"t16t3t8t10t10t7t6t7t5t5t5t1t1t1t10t10tt1t1t1t1
"GSE27657"t"GSE27657:3:1"t"GSM685076"t"GSM685067"t16t3t8t10t10t7t6t7t5t5t5t1t1t1t10t10tt1t1t1t1
"GSE27657"t"GSE27657:4:1"t"GSM685077"t"GSM685068"t16t3t8t10t10t7t6t7t5t5t5t1t1t1t10t10tt1t1t1t1
"GSE27657"t"GSE27657:5:1"t"GSM685078"t"GSM685069"t16t3t8t10t10t7t6t7t5t5t5t1t1t1t10t10tt1t1t1t1
"GSE27657"t"GSE27657:6:1"t"GSM685079"t"GSM685070"t16t3t8t10t10t7t6t7t5t5t5t1t1t1t10t10tt1t1t1t1
"GSE27657"t"GSE27657:7:1"t"GSM685080"t"GSM685071"t16t3t8t10t10t7t6t7t5t5t5t1t1t1t10t10tt1t1t1t1
"GSE27657"t"GSE27657:8:1"t"GSM685081"t"GSM685072"t16t3t8t10t10t7t6t7t5t5t5t1t1t1t10t10tt1t1t1t1
"GSE27657"t"GSE27657:9:1"t"GSM685082"t"GSM685073"t16t3t8t10t10t7t6t7t5t5t5t1t1t1t10t10tt1t1t1t1
"GSE27692"t"GSE27692:0000000:1"t"GSM686035;GSM686036"t"GSM686033;GSM686034"t3t9t8tt9t8t6t8t9t9t9t9t9t9t9t9t9t9t9t9t9
"GSE27692"t"GSE27692:0000000:2"t"GSM686037;GSM686038"t"GSM686033;GSM686034"t3t9t8tt9t8t6t8t9t9t9t9t9t9t9t9t9t9t9t9t9
"GSE27716"t"GSE27716:0000000:1"t"GSM686288;GSM686291;GSM686293;GSM686295;GSM686296;GSM686297;GSM686298;GSM686299;GSM686301;GSM686303;GSM686304;GSM686305;GSM686308;GSM686310;GSM686312;GSM686313;GSM686314;GSM686315;GSM686318;GSM686319;GSM686320;GSM686324;GSM686325"t"GSM686287;GSM686289;GSM686290;GSM686292;GSM686294;GSM686300;GSM686302;GSM686306;GSM686307;GSM686309;GSM686311;GSM686316;GSM686317;GSM686321;GSM686322;GSM686323;GSM686326"t9t6t7t8t8t8t8t8t8tt9t9t9t9t9t9t9t9t9t9t9
"GSE27914"t"GSE27914:0000000:1"t"GSM689416;GSM689419;GSM689420;GSM689423;GSM689429;GSM689436"t"GSM689415;GSM689418;GSM689426;GSM689428;GSM689432;GSM689433;GSM689434;GSM689435"t8t8t3t9t9t5t10t5tt10t10t10t10t10t10t10t10t10t10t10t10
"GSE27914"t"GSE27914:0000000:2"t"GSM689410;GSM689411;GSM689421;GSM689424;GSM689430;GSM689437"t"GSM689415;GSM689418;GSM689426;GSM689428;GSM689432;GSM689433;GSM689434;GSM689435"t8t8t3t9t9t5t10t5tt10t10t10t10t10t10t10t10t10t10t10t10
"GSE27914"t"GSE27914:0000000:3"t"GSM689414;GSM689422;GSM689425;GSM689427;GSM689439;GSM689440"t"GSM689415;GSM689418;GSM689426;GSM689428;GSM689432;GSM689433;GSM689434;GSM689435"t8t8t3t9t9t5t10t5tt10t10t10t10t10t10t10t10t10t10t10t10
"GSE27914"t"GSE27914:0000000:4"t"GSM689412;GSM689413;GSM689417;GSM689431;GSM689438"t"GSM689415;GSM689418;GSM689426;GSM689428;GSM689432;GSM689433;GSM689434;GSM689435"t8t8t3t9t9t5t10t5tt10t10t10t10t10t10t10t10t10t10t10t10
"GSE28059"t"GSE28059:0000000:1"t"GSM694034;GSM694035;GSM694036"t"GSM694037;GSM694038;GSM694039"t10t6t5t5t5t4t2t4t5t5tt6t6t6t6t6t6t6t6t6t6
"GSE28059"t"GSE28059:0000000:2"t"GSM694040;GSM694041;GSM694042"t"GSM694037;GSM694038;GSM694039"t10t6t5t5t5t4t2t4t5t5tt6t6t6t6t6t6t6t6t6t6
"GSE28160"t"GSE28160:0000000:1"t"GSM697492;GSM697493;GSM697494;GSM697495;GSM697496;GSM697497;GSM697498;GSM697499;GSM697500;GSM697501;GSM697502;GSM697503;GSM697504;GSM697505"t"GSM697483;GSM697484;GSM697485;GSM697486;GSM697487;GSM697488;GSM697489;GSM697490;GSM697491"t12t8t7t7t7t6t4t6t7t7t7t7tt8t8t8t8t8t8t8t8
"GSE28160"t"GSE28160:0000000:2"t"GSM697506;GSM697507;GSM697508;GSM697509;GSM697510;GSM697511;GSM697512;GSM697513;GSM697514;GSM697515;GSM697516;GSM697517"t"GSM697483;GSM697484;GSM697485;GSM697486;GSM697487;GSM697488;GSM697489;GSM697490;GSM697491"t12t8t7t7t7t6t4t6t7t7t7t7tt8t8t8t8t8t8t8t8
"GSE28571"t"GSE28571:0:1"t"GSM707337;GSM707338;GSM707340;GSM707345;GSM707349;GSM707350;GSM707351;GSM707363;GSM707364;GSM707370;GSM707375;GSM707376;GSM707383;GSM707385;GSM707390;GSM707392;GSM707393;GSM707394;GSM707401;GSM707402;GSM707415;GSM707418;GSM707419;GSM707425;GSM707426"t"GSM707343;GSM707346;GSM707371;GSM707391;GSM707403;GSM707414;GSM707421"t11t1t6t2t2t8t3t8t2t2t2tt3t3t3t3t3t3t3t3t3
"GSE28571"t"GSE28571:0:2"t"GSM707342;GSM707355;GSM707358;GSM707362;GSM707369;GSM707379;GSM707384;GSM707398;GSM707404;GSM707406;GSM707407;GSM707422;GSM707423;GSM707427;GSM707429"t"GSM707343;GSM707346;GSM707371;GSM707391;GSM707403;GSM707414;GSM707421"t11t1t6t2t2t8t3t8t2t2t2tt3t3t3t3t3t3t3t3t3
"GSE28571"t"GSE28571:1:1"t"GSM707335;GSM707339;GSM707341;GSM707347;GSM707352;GSM707353;GSM707357;GSM707359;GSM707361;GSM707365;GSM707367;GSM707372;GSM707374;GSM707380;GSM707381;GSM707382;GSM707388;GSM707396;GSM707405;GSM707409;GSM707411;GSM707413;GSM707420;GSM707428;GSM707430"t"GSM707333;GSM707334;GSM707336;GSM707344;GSM707354;GSM707356;GSM707366;GSM707386;GSM707387;GSM707389;GSM707397;GSM707408;GSM707410;GSM707416;GSM707431"t11t1t6t2t2t8t3t8t2t2t2tt3t3t3t3t3t3t3t3t3
"GSE28571"t"GSE28571:1:2"t"GSM707348;GSM707360;GSM707368;GSM707373;GSM707377;GSM707378;GSM707395;GSM707399;GSM707400;GSM707412;GSM707417;GSM707424;GSM707432"t"GSM707333;GSM707334;GSM707336;GSM707344;GSM707354;GSM707356;GSM707366;GSM707386;GSM707387;GSM707389;GSM707397;GSM707408;GSM707410;GSM707416;GSM707431"t11t1t6t2t2t8t3t8t2t2t2tt3t3t3t3t3t3t3t3t3
"GSE28715"t"GSE28715:0000000:1"t"GSM711413;GSM711414;GSM711415"t"GSM711410;GSM711411;GSM711412"t8t7t4t5t5t3t9t3tt6t6t6t6t6t6t6t6t6t6t6t6
"GSE28715"t"GSE28715:0000000:2"t"GSM711416;GSM711417;GSM711418"t"GSM711410;GSM711411;GSM711412"t8t7t4t5t5t3t9t3tt6t6t6t6t6t6t6t6t6t6t6t6
"GSE28715"t"GSE28715:0000000:3"t"GSM711419;GSM711420;GSM711421"t"GSM711410;GSM711411;GSM711412"t8t7t4t5t5t3t9t3tt6t6t6t6t6t6t6t6t6t6t6t6
"GSE28799"t"GSE28799:0000000:1"t"GSM713222;GSM713223;GSM713224"t"GSM713227;GSM713228;GSM713229"t10t5t6t6t6t6t6t6t6t6tt7t7t7t7t7t7t7t7t7t7
"GSE28821"t"GSE28821:0000000:01"t"GSM713735"t"GSM713734"t13t7t7t10t10t6t6t8t9t7t7t8t9tt8t7t10t7t8t10t3
"GSE28821"t"GSE28821:0000000:02"t"GSM713736"t"GSM713734"t13t7t7t10t10t6t6t8t9t7t7t8t9tt8t7t10t7t8t10t3
"GSE28821"t"GSE28821:0000000:03"t"GSM713737"t"GSM713734"t13t7t7t10t10t6t6t8t9t7t7t8t9tt8t7t10t7t8t10t3
"GSE28821"t"GSE28821:0000000:04"t"GSM713738"t"GSM713734"t13t7t7t10t10t6t6t8t9t7t7t8t9tt8t7t10t7t8t10t3
"GSE28821"t"GSE28821:0000000:05"t"GSM713739"t"GSM713734"t13t7t7t10t10t6t6t8t9t7t7t8t9tt8t7t10t7t8t10t3
"GSE28821"t"GSE28821:0000000:06"t"GSM713740"t"GSM713734"t13t7t7t10t10t6t6t8t9t7t7t8t9tt8t7t10t7t8t10t3
"GSE28821"t"GSE28821:0000000:07"t"GSM713741"t"GSM713734"t13t7t7t10t10t6t6t8t9t7t7t8t9tt8t7t10t7t8t10t3
"GSE28821"t"GSE28821:0000000:08"t"GSM713742"t"GSM713734"t13t7t7t10t10t6t6t8t9t7t7t8t9tt8t7t10t7t8t10t3
"GSE28821"t"GSE28821:0000000:09"t"GSM713743"t"GSM713734"t13t7t7t10t10t6t6t8t9t7t7t8t9tt8t7t10t7t8t10t3
"GSE28821"t"GSE28821:0000000:10"t"GSM713744"t"GSM713734"t13t7t7t10t10t6t6t8t9t7t7t8t9tt8t7t10t7t8t10t3
"GSE28821"t"GSE28821:0000000:11"t"GSM713745"t"GSM713734"t13t7t7t10t10t6t6t8t9t7t7t8t9tt8t7t10t7t8t10t3
"GSE28821"t"GSE28821:0000000:12"t"GSM713746"t"GSM713734"t13t7t7t10t10t6t6t8t9t7t7t8t9tt8t7t10t7t8t10t3
"GSE28821"t"GSE28821:0000000:13"t"GSM713747"t"GSM713734"t13t7t7t10t10t6t6t8t9t7t7t8t9tt8t7t10t7t8t10t3
"GSE28821"t"GSE28821:0000000:14"t"GSM713748"t"GSM713734"t13t7t7t10t10t6t6t8t9t7t7t8t9tt8t7t10t7t8t10t3
"GSE28821"t"GSE28821:0000000:15"t"GSM713749"t"GSM713734"t13t7t7t10t10t6t6t8t9t7t7t8t9tt8t7t10t7t8t10t3
"GSE28821"t"GSE28821:0000000:16"t"GSM713750"t"GSM713734"t13t7t7t10t10t6t6t8t9t7t7t8t9tt8t7t10t7t8t10t3
"GSE28821"t"GSE28821:0000000:17"t"GSM713751"t"GSM713734"t13t7t7t10t10t6t6t8t9t7t7t8t9tt8t7t10t7t8t10t3
"GSE28821"t"GSE28821:0000000:18"t"GSM713752"t"GSM713734"t13t7t7t10t10t6t6t8t9t7t7t8t9tt8t7t10t7t8t10t3
"GSE28821"t"GSE28821:0000000:19"t"GSM713753"t"GSM713734"t13t7t7t10t10t6t6t8t9t7t7t8t9tt8t7t10t7t8t10t3
"GSE28821"t"GSE28821:0000000:20"t"GSM713754"t"GSM713734"t13t7t7t10t10t6t6t8t9t7t7t8t9tt8t7t10t7t8t10t3
"GSE28821"t"GSE28821:0000000:21"t"GSM713755"t"GSM713734"t13t7t7t10t10t6t6t8t9t7t7t8t9tt8t7t10t7t8t10t3
"GSE28821"t"GSE28821:0000000:22"t"GSM713756"t"GSM713734"t13t7t7t10t10t6t6t8t9t7t7t8t9tt8t7t10t7t8t10t3
"GSE28821"t"GSE28821:0000000:23"t"GSM713757"t"GSM713734"t13t7t7t10t10t6t6t8t9t7t7t8t9tt8t7t10t7t8t10t3
"GSE28821"t"GSE28821:0000000:24"t"GSM713758"t"GSM713734"t13t7t7t10t10t6t6t8t9t7t7t8t9tt8t7t10t7t8t10t3
"GSE28821"t"GSE28821:0000000:25"t"GSM713759"t"GSM713734"t13t7t7t10t10t6t6t8t9t7t7t8t9tt8t7t10t7t8t10t3
"GSE28821"t"GSE28821:0000000:26"t"GSM713760"t"GSM713734"t13t7t7t10t10t6t6t8t9t7t7t8t9tt8t7t10t7t8t10t3
"GSE28821"t"GSE28821:0000000:27"t"GSM713761"t"GSM713734"t13t7t7t10t10t6t6t8t9t7t7t8t9tt8t7t10t7t8t10t3
"GSE28821"t"GSE28821:0000000:28"t"GSM713762"t"GSM713734"t13t7t7t10t10t6t6t8t9t7t7t8t9tt8t7t10t7t8t10t3
"GSE28821"t"GSE28821:0000000:29"t"GSM713763"t"GSM713734"t13t7t7t10t10t6t6t8t9t7t7t8t9tt8t7t10t7t8t10t3
"GSE28821"t"GSE28821:0000000:30"t"GSM713764"t"GSM713734"t13t7t7t10t10t6t6t8t9t7t7t8t9tt8t7t10t7t8t10t3
"GSE28821"t"GSE28821:0000000:31"t"GSM713765"t"GSM713734"t13t7t7t10t10t6t6t8t9t7t7t8t9tt8t7t10t7t8t10t3
"GSE28821"t"GSE28821:0000000:32"t"GSM713766"t"GSM713734"t13t7t7t10t10t6t6t8t9t7t7t8t9tt8t7t10t7t8t10t3
"GSE28821"t"GSE28821:0000000:33"t"GSM713767"t"GSM713734"t13t7t7t10t10t6t6t8t9t7t7t8t9tt8t7t10t7t8t10t3
"GSE28821"t"GSE28821:0000000:34"t"GSM713768"t"GSM713734"t13t7t7t10t10t6t6t8t9t7t7t8t9tt8t7t10t7t8t10t3
"GSE28821"t"GSE28821:0000000:35"t"GSM713769"t"GSM713734"t13t7t7t10t10t6t6t8t9t7t7t8t9tt8t7t10t7t8t10t3
"GSE28821"t"GSE28821:0000000:36"t"GSM713770"t"GSM713734"t13t7t7t10t10t6t6t8t9t7t7t8t9tt8t7t10t7t8t10t3
"GSE28821"t"GSE28821:0000000:37"t"GSM713771"t"GSM713734"t13t7t7t10t10t6t6t8t9t7t7t8t9tt8t7t10t7t8t10t3
"GSE28821"t"GSE28821:0000000:38"t"GSM713772"t"GSM713734"t13t7t7t10t10t6t6t8t9t7t7t8t9tt8t7t10t7t8t10t3
"GSE28821"t"GSE28821:0000000:39"t"GSM713773"t"GSM713734"t13t7t7t10t10t6t6t8t9t7t7t8t9tt8t7t10t7t8t10t3
"GSE28821"t"GSE28821:0000000:40"t"GSM713774"t"GSM713734"t13t7t7t10t10t6t6t8t9t7t7t8t9tt8t7t10t7t8t10t3
"GSE28821"t"GSE28821:0000000:41"t"GSM713775"t"GSM713734"t13t7t7t10t10t6t6t8t9t7t7t8t9tt8t7t10t7t8t10t3
"GSE28821"t"GSE28821:0000000:42"t"GSM713776"t"GSM713734"t13t7t7t10t10t6t6t8t9t7t7t8t9tt8t7t10t7t8t10t3
"GSE28821"t"GSE28821:0000000:43"t"GSM713777"t"GSM713734"t13t7t7t10t10t6t6t8t9t7t7t8t9tt8t7t10t7t8t10t3
"GSE28821"t"GSE28821:0000000:44"t"GSM713778"t"GSM713734"t13t7t7t10t10t6t6t8t9t7t7t8t9tt8t7t10t7t8t10t3
"GSE28821"t"GSE28821:0000000:45"t"GSM713779"t"GSM713734"t13t7t7t10t10t6t6t8t9t7t7t8t9tt8t7t10t7t8t10t3
"GSE28821"t"GSE28821:0000000:46"t"GSM713780"t"GSM713734"t13t7t7t10t10t6t6t8t9t7t7t8t9tt8t7t10t7t8t10t3
"GSE28821"t"GSE28821:0000000:47"t"GSM713781"t"GSM713734"t13t7t7t10t10t6t6t8t9t7t7t8t9tt8t7t10t7t8t10t3
"GSE28821"t"GSE28821:0000000:48"t"GSM713782"t"GSM713734"t13t7t7t10t10t6t6t8t9t7t7t8t9tt8t7t10t7t8t10t3
"GSE28821"t"GSE28821:0000000:49"t"GSM713783"t"GSM713734"t13t7t7t10t10t6t6t8t9t7t7t8t9tt8t7t10t7t8t10t3
"GSE28821"t"GSE28821:0000000:50"t"GSM713784"t"GSM713734"t13t7t7t10t10t6t6t8t9t7t7t8t9tt8t7t10t7t8t10t3
"GSE28821"t"GSE28821:0000000:51"t"GSM713785"t"GSM713734"t13t7t7t10t10t6t6t8t9t7t7t8t9tt8t7t10t7t8t10t3
"GSE28821"t"GSE28821:0000000:52"t"GSM713786"t"GSM713734"t13t7t7t10t10t6t6t8t9t7t7t8t9tt8t7t10t7t8t10t3
"GSE28821"t"GSE28821:0000000:53"t"GSM713787"t"GSM713734"t13t7t7t10t10t6t6t8t9t7t7t8t9tt8t7t10t7t8t10t3
"GSE28821"t"GSE28821:0000000:54"t"GSM713788"t"GSM713734"t13t7t7t10t10t6t6t8t9t7t7t8t9tt8t7t10t7t8t10t3
"GSE28821"t"GSE28821:0000000:55"t"GSM713789"t"GSM713734"t13t7t7t10t10t6t6t8t9t7t7t8t9tt8t7t10t7t8t10t3
"GSE28821"t"GSE28821:0000000:56"t"GSM713790"t"GSM713734"t13t7t7t10t10t6t6t8t9t7t7t8t9tt8t7t10t7t8t10t3
"GSE28821"t"GSE28821:0000000:57"t"GSM713791"t"GSM713734"t13t7t7t10t10t6t6t8t9t7t7t8t9tt8t7t10t7t8t10t3
"GSE28821"t"GSE28821:0000000:58"t"GSM713792"t"GSM713734"t13t7t7t10t10t6t6t8t9t7t7t8t9tt8t7t10t7t8t10t3
"GSE28821"t"GSE28821:0000000:59"t"GSM713793"t"GSM713734"t13t7t7t10t10t6t6t8t9t7t7t8t9tt8t7t10t7t8t10t3
"GSE28821"t"GSE28821:0000000:60"t"GSM713794"t"GSM713734"t13t7t7t10t10t6t6t8t9t7t7t8t9tt8t7t10t7t8t10t3
"GSE28821"t"GSE28821:0000000:61"t"GSM713795"t"GSM713734"t13t7t7t10t10t6t6t8t9t7t7t8t9tt8t7t10t7t8t10t3
"GSE28821"t"GSE28821:0000000:62"t"GSM713796"t"GSM713734"t13t7t7t10t10t6t6t8t9t7t7t8t9tt8t7t10t7t8t10t3
"GSE28821"t"GSE28821:0000000:63"t"GSM713797"t"GSM713734"t13t7t7t10t10t6t6t8t9t7t7t8t9tt8t7t10t7t8t10t3
"GSE28821"t"GSE28821:0000000:64"t"GSM713798"t"GSM713734"t13t7t7t10t10t6t6t8t9t7t7t8t9tt8t7t10t7t8t10t3
"GSE28821"t"GSE28821:0000000:65"t"GSM713799"t"GSM713734"t13t7t7t10t10t6t6t8t9t7t7t8t9tt8t7t10t7t8t10t3
"GSE28821"t"GSE28821:0000000:66"t"GSM713800"t"GSM713734"t13t7t7t10t10t6t6t8t9t7t7t8t9tt8t7t10t7t8t10t3
"GSE28821"t"GSE28821:0000000:67"t"GSM713801"t"GSM713734"t13t7t7t10t10t6t6t8t9t7t7t8t9tt8t7t10t7t8t10t3
"GSE28821"t"GSE28821:0000000:68"t"GSM713802"t"GSM713734"t13t7t7t10t10t6t6t8t9t7t7t8t9tt8t7t10t7t8t10t3
"GSE28821"t"GSE28821:0000000:69"t"GSM713803"t"GSM713734"t13t7t7t10t10t6t6t8t9t7t7t8t9tt8t7t10t7t8t10t3
"GSE28821"t"GSE28821:0000000:70"t"GSM713804"t"GSM713734"t13t7t7t10t10t6t6t8t9t7t7t8t9tt8t7t10t7t8t10t3
"GSE28821"t"GSE28821:0000000:71"t"GSM713805"t"GSM713734"t13t7t7t10t10t6t6t8t9t7t7t8t9tt8t7t10t7t8t10t3
"GSE28821"t"GSE28821:0000000:72"t"GSM713806"t"GSM713734"t13t7t7t10t10t6t6t8t9t7t7t8t9tt8t7t10t7t8t10t3
"GSE28821"t"GSE28821:0000000:73"t"GSM713807"t"GSM713734"t13t7t7t10t10t6t6t8t9t7t7t8t9tt8t7t10t7t8t10t3
"GSE28821"t"GSE28821:0000000:74"t"GSM713808"t"GSM713734"t13t7t7t10t10t6t6t8t9t7t7t8t9tt8t7t10t7t8t10t3
"GSE28821"t"GSE28821:0000000:75"t"GSM713809"t"GSM713734"t13t7t7t10t10t6t6t8t9t7t7t8t9tt8t7t10t7t8t10t3
"GSE28821"t"GSE28821:0000000:76"t"GSM713810"t"GSM713734"t13t7t7t10t10t6t6t8t9t7t7t8t9tt8t7t10t7t8t10t3
"GSE28821"t"GSE28821:0000000:77"t"GSM713811"t"GSM713734"t13t7t7t10t10t6t6t8t9t7t7t8t9tt8t7t10t7t8t10t3
"GSE28821"t"GSE28821:0000000:78"t"GSM713812"t"GSM713734"t13t7t7t10t10t6t6t8t9t7t7t8t9tt8t7t10t7t8t10t3
"GSE28821"t"GSE28821:0000000:79"t"GSM713813"t"GSM713734"t13t7t7t10t10t6t6t8t9t7t7t8t9tt8t7t10t7t8t10t3
"GSE28821"t"GSE28821:0000000:80"t"GSM713814"t"GSM713734"t13t7t7t10t10t6t6t8t9t7t7t8t9tt8t7t10t7t8t10t3
"GSE28821"t"GSE28821:0000000:81"t"GSM713815"t"GSM713734"t13t7t7t10t10t6t6t8t9t7t7t8t9tt8t7t10t7t8t10t3
"GSE28821"t"GSE28821:0000000:82"t"GSM713816"t"GSM713734"t13t7t7t10t10t6t6t8t9t7t7t8t9tt8t7t10t7t8t10t3
"GSE28821"t"GSE28821:0000000:83"t"GSM713817"t"GSM713734"t13t7t7t10t10t6t6t8t9t7t7t8t9tt8t7t10t7t8t10t3
"GSE28821"t"GSE28821:0000000:84"t"GSM713818"t"GSM713734"t13t7t7t10t10t6t6t8t9t7t7t8t9tt8t7t10t7t8t10t3
"GSE28821"t"GSE28821:0000000:85"t"GSM713819"t"GSM713734"t13t7t7t10t10t6t6t8t9t7t7t8t9tt8t7t10t7t8t10t3
"GSE28821"t"GSE28821:0000000:86"t"GSM713820"t"GSM713734"t13t7t7t10t10t6t6t8t9t7t7t8t9tt8t7t10t7t8t10t3
"GSE28821"t"GSE28821:0000000:87"t"GSM713821"t"GSM713734"t13t7t7t10t10t6t6t8t9t7t7t8t9tt8t7t10t7t8t10t3
"GSE28821"t"GSE28821:0000000:88"t"GSM713822"t"GSM713734"t13t7t7t10t10t6t6t8t9t7t7t8t9tt8t7t10t7t8t10t3
"GSE29137"t"GSE29137:1:1"t"GSM721319;GSM721320;GSM721321"t"GSM721316;GSM721317;GSM721318"t4t4t5t10tt4t6t4t1t1t1t1t1t1t1t1t1t1t1t1t1
"GSE29137"t"GSE29137:1:2"t"GSM721322;GSM721323;GSM721324"t"GSM721316;GSM721317;GSM721318"t4t4t5t10tt4t6t4t1t1t1t1t1t1t1t1t1t1t1t1t1
"GSE29137"t"GSE29137:1:3"t"GSM721325;GSM721326;GSM721327"t"GSM721316;GSM721317;GSM721318"t4t4t5t10tt4t6t4t1t1t1t1t1t1t1t1t1t1t1t1t1
"GSE29137"t"GSE29137:2:1"t"GSM721331;GSM721332;GSM721333"t"GSM721328;GSM721329;GSM721330"t4t4t5t10tt4t6t4t1t1t1t1t1t1t1t1t1t1t1t1t1
"GSE29137"t"GSE29137:2:2"t"GSM721334;GSM721335;GSM721336"t"GSM721328;GSM721329;GSM721330"t4t4t5t10tt4t6t4t1t1t1t1t1t1t1t1t1t1t1t1t1
"GSE29137"t"GSE29137:2:3"t"GSM721337;GSM721338;GSM721339"t"GSM721328;GSM721329;GSM721330"t4t4t5t10tt4t6t4t1t1t1t1t1t1t1t1t1t1t1t1t1
"GSE29265"t"GSE29265:01:1"t"GSM723339;GSM723348"t"GSM723329;GSM723338"t10t3t7t7t9t4t3t7t8t8tt10t10t8t3t2t6t8t8t8t7
"GSE29265"t"GSE29265:02:1"t"GSM723340;GSM723368"t"GSM723330;GSM723367"t10t3t7t7t9t4t3t7t8t8tt10t10t8t3t2t6t8t8t8t7
"GSE29265"t"GSE29265:03:1"t"GSM723341"t"GSM723331"t10t3t7t7t9t4t3t7t8t8tt10t10t8t3t2t6t8t8t8t7
"GSE29265"t"GSE29265:04:1"t"GSM723342"t"GSM723332"t10t3t7t7t9t4t3t7t8t8tt10t10t8t3t2t6t8t8t8t7
"GSE29265"t"GSE29265:05:1"t"GSM723343"t"GSM723333"t10t3t7t7t9t4t3t7t8t8tt10t10t8t3t2t6t8t8t8t7
"GSE29265"t"GSE29265:06:1"t"GSM723344"t"GSM723334"t10t3t7t7t9t4t3t7t8t8tt10t10t8t3t2t6t8t8t8t7
"GSE29265"t"GSE29265:07:1"t"GSM723345"t"GSM723335"t10t3t7t7t9t4t3t7t8t8tt10t10t8t3t2t6t8t8t8t7
"GSE29265"t"GSE29265:08:1"t"GSM723346"t"GSM723336"t10t3t7t7t9t4t3t7t8t8tt10t10t8t3t2t6t8t8t8t7
"GSE29265"t"GSE29265:09:1"t"GSM723347"t"GSM723337"t10t3t7t7t9t4t3t7t8t8tt10t10t8t3t2t6t8t8t8t7
"GSE29265"t"GSE29265:11:1"t"GSM723350"t"GSM723349"t10t3t7t7t9t4t3t7t8t8tt10t10t8t3t2t6t8t8t8t7
"GSE29265"t"GSE29265:12:1"t"GSM723352"t"GSM723351"t10t3t7t7t9t4t3t7t8t8tt10t10t8t3t2t6t8t8t8t7
"GSE29265"t"GSE29265:13:1"t"GSM723354"t"GSM723353"t10t3t7t7t9t4t3t7t8t8tt10t10t8t3t2t6t8t8t8t7
"GSE29265"t"GSE29265:14:1"t"GSM723356"t"GSM723355"t10t3t7t7t9t4t3t7t8t8tt10t10t8t3t2t6t8t8t8t7
"GSE29265"t"GSE29265:15:1"t"GSM723358"t"GSM723357"t10t3t7t7t9t4t3t7t8t8tt10t10t8t3t2t6t8t8t8t7
"GSE29265"t"GSE29265:16:1"t"GSM723360"t"GSM723359"t10t3t7t7t9t4t3t7t8t8tt10t10t8t3t2t6t8t8t8t7
"GSE29265"t"GSE29265:17:1"t"GSM723362"t"GSM723361"t10t3t7t7t9t4t3t7t8t8tt10t10t8t3t2t6t8t8t8t7
"GSE29265"t"GSE29265:18:1"t"GSM723364"t"GSM723363"t10t3t7t7t9t4t3t7t8t8tt10t10t8t3t2t6t8t8t8t7
"GSE29265"t"GSE29265:19:1"t"GSM723366"t"GSM723365"t10t3t7t7t9t4t3t7t8t8tt10t10t8t3t2t6t8t8t8t7
"GSE29297"t"GSE29297:0:1"t"GSM724154;GSM724155;GSM724156"t"GSM724139;GSM724140;GSM724141"t16t5t8t3t3t7t1t7t3t3t3t3t3t3t3t3tt4t4t4t4
"GSE29297"t"GSE29297:1:1"t"GSM724157;GSM724158;GSM724159"t"GSM724142;GSM724143;GSM724144"t16t5t8t3t3t7t1t7t3t3t3t3t3t3t3t3tt4t4t4t4
"GSE29297"t"GSE29297:2:1"t"GSM724160;GSM724161;GSM724162"t"GSM724145;GSM724146;GSM724147"t16t5t8t3t3t7t1t7t3t3t3t3t3t3t3t3tt4t4t4t4
"GSE29297"t"GSE29297:3:1"t"GSM724163;GSM724164;GSM724165"t"GSM724148;GSM724149;GSM724150"t16t5t8t3t3t7t1t7t3t3t3t3t3t3t3t3tt4t4t4t4
"GSE29297"t"GSE29297:4:1"t"GSM724166;GSM724167;GSM724168"t"GSM724151;GSM724152;GSM724153"t16t5t8t3t3t7t1t7t3t3t3t3t3t3t3t3tt4t4t4t4
"GSE29368"t"GSE29368:1:1"t"GSM725965"t"GSM725964"t17t6t9t4t4t8t2t8t4t4t4t4t4t4t4t4t4tt5t5t5
"GSE29368"t"GSE29368:2:1"t"GSM725967"t"GSM725966"t17t6t9t4t4t8t2t8t4t4t4t4t4t4t4t4t4tt5t5t5
"GSE29368"t"GSE29368:3:1"t"GSM725969"t"GSM725968"t17t6t9t4t4t8t2t8t4t4t4t4t4t4t4t4t4tt5t5t5
"GSE29368"t"GSE29368:4:1"t"GSM725971"t"GSM725970"t17t6t9t4t4t8t2t8t4t4t4t4t4t4t4t4t4tt5t5t5
"GSE29368"t"GSE29368:5:1"t"GSM725973"t"GSM725972"t17t6t9t4t4t8t2t8t4t4t4t4t4t4t4t4t4tt5t5t5
"GSE29410"t"GSE29410:1:1"t"GSM727412"t"GSM727409"t12t1t8t9t9t1t3t1t9t9t9t9tt10t10t10t10t10t10t10t10
"GSE29410"t"GSE29410:2:1"t"GSM727413"t"GSM727410"t12t1t8t9t9t1t3t1t9t9t9t9tt10t10t10t10t10t10t10t10
"GSE29410"t"GSE29410:3:1"t"GSM727414"t"GSM727411"t12t1t8t9t9t1t3t1t9t9t9t9tt10t10t10t10t10t10t10t10
"GSE29684"t"GSE29684:0000000:01"t"GSM736291"t"GSM736290"t14t9t3t2t5t7t5t3t4t4t4t6t7t3tt6t10t4t4t4t5
"GSE29684"t"GSE29684:0000000:02"t"GSM736292"t"GSM736290"t14t9t3t2t5t7t5t3t4t4t4t6t7t3tt6t10t4t4t4t5
"GSE29684"t"GSE29684:0000000:03"t"GSM736293"t"GSM736290"t14t9t3t2t5t7t5t3t4t4t4t6t7t3tt6t10t4t4t4t5
"GSE29684"t"GSE29684:0000000:04"t"GSM736294"t"GSM736290"t14t9t3t2t5t7t5t3t4t4t4t6t7t3tt6t10t4t4t4t5
"GSE29684"t"GSE29684:0000000:05"t"GSM736295"t"GSM736290"t14t9t3t2t5t7t5t3t4t4t4t6t7t3tt6t10t4t4t4t5
"GSE29684"t"GSE29684:0000000:06"t"GSM736296"t"GSM736290"t14t9t3t2t5t7t5t3t4t4t4t6t7t3tt6t10t4t4t4t5
"GSE29684"t"GSE29684:0000000:07"t"GSM736297"t"GSM736290"t14t9t3t2t5t7t5t3t4t4t4t6t7t3tt6t10t4t4t4t5
"GSE29684"t"GSE29684:0000000:08"t"GSM736298"t"GSM736290"t14t9t3t2t5t7t5t3t4t4t4t6t7t3tt6t10t4t4t4t5
"GSE29684"t"GSE29684:0000000:09"t"GSM736299"t"GSM736290"t14t9t3t2t5t7t5t3t4t4t4t6t7t3tt6t10t4t4t4t5
"GSE29684"t"GSE29684:0000000:10"t"GSM736300"t"GSM736290"t14t9t3t2t5t7t5t3t4t4t4t6t7t3tt6t10t4t4t4t5
"GSE29684"t"GSE29684:0000000:11"t"GSM736301"t"GSM736290"t14t9t3t2t5t7t5t3t4t4t4t6t7t3tt6t10t4t4t4t5
"GSE29684"t"GSE29684:0000000:12"t"GSM736302"t"GSM736290"t14t9t3t2t5t7t5t3t4t4t4t6t7t3tt6t10t4t4t4t5
"GSE29684"t"GSE29684:0000000:13"t"GSM736303"t"GSM736290"t14t9t3t2t5t7t5t3t4t4t4t6t7t3tt6t10t4t4t4t5
"GSE29684"t"GSE29684:0000000:14"t"GSM736304"t"GSM736290"t14t9t3t2t5t7t5t3t4t4t4t6t7t3tt6t10t4t4t4t5
"GSE29684"t"GSE29684:0000000:15"t"GSM736305"t"GSM736290"t14t9t3t2t5t7t5t3t4t4t4t6t7t3tt6t10t4t4t4t5
"GSE29684"t"GSE29684:0000000:16"t"GSM736306"t"GSM736290"t14t9t3t2t5t7t5t3t4t4t4t6t7t3tt6t10t4t4t4t5
"GSE29684"t"GSE29684:0000000:17"t"GSM736307"t"GSM736290"t14t9t3t2t5t7t5t3t4t4t4t6t7t3tt6t10t4t4t4t5
"GSE29684"t"GSE29684:0000000:18"t"GSM736308"t"GSM736290"t14t9t3t2t5t7t5t3t4t4t4t6t7t3tt6t10t4t4t4t5
"GSE29684"t"GSE29684:0000000:19"t"GSM736309"t"GSM736290"t14t9t3t2t5t7t5t3t4t4t4t6t7t3tt6t10t4t4t4t5
"GSE29850"t"GSE29850:0000000:1"t"GSM739504;GSM739505;GSM739506"t"GSM739507;GSM739508;GSM739509"t17t10t1t10t10t10t10t10t10t10t10t10t10t10t10t10t10tt1t1t1
"GSE30439"t"GSE30439:0:1"t"GSM754979;GSM754980;GSM754981;GSM754982"t"GSM754987;GSM754988;GSM754989;GSM754990"t15t9t8t7t7t6t4t6t7t7t7t7t7t7t7tt8t8t8t8t8
"GSE30439"t"GSE30439:1:1"t"GSM754983;GSM754984;GSM754985;GSM754986"t"GSM754991;GSM754992;GSM754993;GSM754994"t15t9t8t7t7t6t4t6t7t7t7t7t7t7t7tt8t8t8t8t8
"GSE30524"t"GSE30524:0:1"t"GSM756956"t"GSM756954"t5t5t6t1t1tt7t5t2t2t2t2t2t2t2t2t2t2t2t2t2
"GSE30524"t"GSE30524:0:2"t"GSM756958"t"GSM756954"t5t5t6t1t1tt7t5t2t2t2t2t2t2t2t2t2t2t2t2t2
"GSE30524"t"GSE30524:0:3"t"GSM756960"t"GSM756954"t5t5t6t1t1tt7t5t2t2t2t2t2t2t2t2t2t2t2t2t2
"GSE30524"t"GSE30524:1:1"t"GSM756957"t"GSM756955"t5t5t6t1t1tt7t5t2t2t2t2t2t2t2t2t2t2t2t2t2
"GSE30524"t"GSE30524:1:2"t"GSM756959"t"GSM756955"t5t5t6t1t1tt7t5t2t2t2t2t2t2t2t2t2t2t2t2t2
[truncated: 3,480,479 more chars]
