# Supplementary material for: A hybrid gene selection approach to create the S1500+ targeted gene sets for use in high-throughput transcriptomics
Source: PLoS One. 2018 Feb 20;13(2):e0191105. doi: 10.1371/journal.pone.0191105 (PMC5819766; doi:10.1371/journal.pone.0191105)
Supplement: S5 File — This is a compressed tab delimited file containing descriptors for each of 1,320 canonical pathways from Broad Institute’s Molecular Signature Database (MSigDB) version 4.0. Note that the following 3 columns were added for convenience “Symbol.Aliases”—Number of pathway genes with aliases “Entrez.Exp”—Number entrez gene identfiers mapped to pathway “Symbols.Exp”—Number of unique gene symbols mapped to pathway. (GZ) [file pone.0191105.s005.gz]

Archive with 1 entries (1 files):
- S5_File.txt
