# Supplementary material for: A hybrid gene selection approach to create the S1500+ targeted gene sets for use in high-throughput transcriptomics
Source: PLoS One. 2018 Feb 20;13(2):e0191105. doi: 10.1371/journal.pone.0191105 (PMC5819766; doi:10.1371/journal.pone.0191105)
Supplement: S5 File — This is a compressed tab delimited file containing descriptors for each of 1,320 canonical pathways from Broad Institute’s Molecular Signature Database (MSigDB) version 4.0. Note that the following 3 columns were added for convenience “Symbol.Aliases”—Number of pathway genes with aliases “Entrez.Exp”—Number entrez gene identfiers mapped to pathway “Symbols.Exp”—Number of unique gene symbols mapped to pathway. (GZ) [file pone.0191105.s005.gz › S5_File.txt]

STANDARD_NAME	SYSTEMATIC_NAME	CATEGORY_CODE	SUB_CATEGORY_CODE	DESCRIPTION_BRIEF	DESCRIPTION_FULL	PMID	ORGANISM	CHIP	CONTRIBUTOR	CONTRIBUTOR_ORG	Symbol.Aliases	Entrez.Exp	Symbols.Exp
KEGG_GLYCOLYSIS_GLUCONEOGENESIS	M11521	C2	CP:KEGG	Glycolysis / Gluconeogenesis	Glycolysis is the process of converting glucose into pyruvate and generating small amounts of ATP (energy) and NADH (reducing power). It is a central pathway that produces important precursor metabolites: six-carbon compounds of glucose-6P and fructose-6P and three-carbon compounds of glycerone-P, glyceraldehyde-3P, glycerate-3P, phosphoenolpyruvate, and pyruvate. Acetyl-CoA, another important pr…		Homo sapiens	EntrezGeneIds	KEGG	KEGG	0	62	62
KEGG_CITRATE_CYCLE_TCA_CYCLE	M3985	C2	CP:KEGG	Citrate cycle (TCA cycle)	The citrate cycle (TCA cycle, Krebs cycle) is an important aerobic pathway for the final steps of the oxidation of carbohydrates and fatty acids. The cycle starts with acetyl-CoA, the activated form of acetate, derived from glycolysis and pyruvate oxidation for carbohydrates and from beta oxidation of fatty acids. The two-carbon acetyl group in acetyl-CoA is transferred to the four-carbon compoun…		Homo sapiens	EntrezGeneIds	KEGG	KEGG	0	32	32
KEGG_PENTOSE_PHOSPHATE_PATHWAY	M1386	C2	CP:KEGG	Pentose phosphate pathway	The pentose phosphate pathway is a process of glucose turnover that produces NADPH as reducing equivalents and pentoses as essential parts of nucleotides. There are two different phases in the pathway. One is irreversible oxidative phase in which glucose-6P is converted to ribulose-5P by oxidative decarboxylation, and NADPH is generated. The other is reversible non-oxidative phase in which phosph…		Homo sapiens	EntrezGeneIds	KEGG	KEGG	0	27	27
KEGG_PENTOSE_AND_GLUCURONATE_INTERCONVERSIONS	M19580	C2	CP:KEGG	Pentose and glucuronate interconversions			Homo sapiens	EntrezGeneIds	KEGG	KEGG	0	28	28
KEGG_FRUCTOSE_AND_MANNOSE_METABOLISM	M15898	C2	CP:KEGG	Fructose and mannose metabolism			Homo sapiens	EntrezGeneIds	KEGG	KEGG	0	34	34
KEGG_GALACTOSE_METABOLISM	M4377	C2	CP:KEGG	Galactose metabolism			Homo sapiens	EntrezGeneIds	KEGG	KEGG	0	26	26
KEGG_ASCORBATE_AND_ALDARATE_METABOLISM	M605	C2	CP:KEGG	Ascorbate and aldarate metabolism			Homo sapiens	EntrezGeneIds	KEGG	KEGG	0	25	25
KEGG_FATTY_ACID_METABOLISM	M699	C2	CP:KEGG	Fatty acid metabolism			Homo sapiens	EntrezGeneIds	KEGG	KEGG	0	42	42
KEGG_STEROID_BIOSYNTHESIS	M5872	C2	CP:KEGG	Steroid biosynthesis			Homo sapiens	EntrezGeneIds	KEGG	KEGG	0	17	17
KEGG_PRIMARY_BILE_ACID_BIOSYNTHESIS	M3214	C2	CP:KEGG	Primary bile acid biosynthesis	Bile acids are steroid carboxylic acids derived from cholesterol in vertebrates. The primary bile acids, cholic acid and chenodeoxycholic acid, are synthesized in the liver and conjugated with taurine or glycine before secretion via bile into the intestine. The conversion from cholesterol to cholic and chenodeoxycholic acids involves four steps: 1) the initiation of synthesis by 7alpha-hydroxylat…		Homo sapiens	EntrezGeneIds	KEGG	KEGG	0	16	16
KEGG_STEROID_HORMONE_BIOSYNTHESIS	M14933	C2	CP:KEGG	Steroid hormone biosynthesis	Steroid hormones derived from cholesterol are a class of biologically active compounds in vertebrates. The cholesterol side-chain cleavage enzyme CYP11A1 catalyzes conversion of cholesterol, a C27 compound, to the first C21 steroid, pregnenolone, which is converted by a bifunctional enzyme complex to the gestagen hormone, progesterone. Pregnenolone and progesterone are the starting materials for …		Homo sapiens	EntrezGeneIds	KEGG	KEGG	0	55	55
KEGG_OXIDATIVE_PHOSPHORYLATION	M19540	C2	CP:KEGG	Oxidative phosphorylation			Homo sapiens	EntrezGeneIds	KEGG	KEGG	0	135	135
KEGG_PURINE_METABOLISM	M14314	C2	CP:KEGG	Purine metabolism			Homo sapiens	EntrezGeneIds	KEGG	KEGG	0	159	159
KEGG_PYRIMIDINE_METABOLISM	M5109	C2	CP:KEGG	Pyrimidine metabolism			Homo sapiens	EntrezGeneIds	KEGG	KEGG	0	98	98
KEGG_ALANINE_ASPARTATE_AND_GLUTAMATE_METABOLISM	M17758	C2	CP:KEGG	Alanine, aspartate and glutamate metabolism			Homo sapiens	EntrezGeneIds	KEGG	KEGG	0	32	32
KEGG_GLYCINE_SERINE_AND_THREONINE_METABOLISM	M766	C2	CP:KEGG	Glycine, serine and threonine metabolism	Serine is derived from 3-phospho-D-glycerate, an intermediate of glycolysis , and glycine is derived from serine. Threonine is an essential amino acid, which animals cannot synthesize. In bacteria and plants, threonine is derived from aspartate.		Homo sapiens	EntrezGeneIds	KEGG	KEGG	0	31	31
KEGG_CYSTEINE_AND_METHIONINE_METABOLISM	M10911	C2	CP:KEGG	Cysteine and methionine metabolism	Cysteine and methionine are sulfur-containing amino acids. Cysteine is synthesized from serine through different pathways in different organism groups. In bacteria and plants, cysteine is converted from serine (via acetylserine) by transfer of hydrogen sulfide. In animals, methionine-derived homocysteine is used as sulfur source and its condensation product with serine (cystathionine) is converte…		Homo sapiens	EntrezGeneIds	KEGG	KEGG	0	34	34
KEGG_VALINE_LEUCINE_AND_ISOLEUCINE_DEGRADATION	M11835	C2	CP:KEGG	Valine, leucine and isoleucine degradation			Homo sapiens	EntrezGeneIds	KEGG	KEGG	0	44	44
KEGG_VALINE_LEUCINE_AND_ISOLEUCINE_BIOSYNTHESIS	M17946	C2	CP:KEGG	Valine, leucine and isoleucine biosynthesis			Homo sapiens	EntrezGeneIds	KEGG	KEGG	0	11	11
KEGG_LYSINE_DEGRADATION	M13720	C2	CP:KEGG	Lysine degradation			Homo sapiens	EntrezGeneIds	KEGG	KEGG	0	44	44
KEGG_ARGININE_AND_PROLINE_METABOLISM	M2551	C2	CP:KEGG	Arginine and proline metabolism			Homo sapiens	EntrezGeneIds	KEGG	KEGG	0	54	54
KEGG_HISTIDINE_METABOLISM	M12524	C2	CP:KEGG	Histidine metabolism			Homo sapiens	EntrezGeneIds	KEGG	KEGG	0	29	29
KEGG_TYROSINE_METABOLISM	M16743	C2	CP:KEGG	Tyrosine metabolism			Homo sapiens	EntrezGeneIds	KEGG	KEGG	0	42	42
KEGG_PHENYLALANINE_METABOLISM	M16650	C2	CP:KEGG	Phenylalanine metabolism			Homo sapiens	EntrezGeneIds	KEGG	KEGG	0	18	18
KEGG_TRYPTOPHAN_METABOLISM	M980	C2	CP:KEGG	Tryptophan metabolism			Homo sapiens	EntrezGeneIds	KEGG	KEGG	0	40	40
KEGG_BETA_ALANINE_METABOLISM	M2668	C2	CP:KEGG	beta-Alanine metabolism			Homo sapiens	EntrezGeneIds	KEGG	KEGG	0	22	22
KEGG_TAURINE_AND_HYPOTAURINE_METABOLISM	M12882	C2	CP:KEGG	Taurine and hypotaurine metabolism			Homo sapiens	EntrezGeneIds	KEGG	KEGG	0	10	10
KEGG_SELENOAMINO_ACID_METABOLISM	M7151	C2	CP:KEGG	Selenoamino acid metabolism			Homo sapiens	EntrezGeneIds	KEGG	KEGG	0	26	26
KEGG_GLUTATHIONE_METABOLISM	M1840	C2	CP:KEGG	Glutathione metabolism			Homo sapiens	EntrezGeneIds	KEGG	KEGG	0	50	50
KEGG_STARCH_AND_SUCROSE_METABOLISM	M14171	C2	CP:KEGG	Starch and sucrose metabolism			Homo sapiens	EntrezGeneIds	KEGG	KEGG	0	52	52
KEGG_N_GLYCAN_BIOSYNTHESIS	M11079	C2	CP:KEGG	N-Glycan biosynthesis	N-glycans or asparagine-linked glycans are major constituents of glycoproteins in eukaryotes. N-glycans are covalently attached to asparagine with the consensus sequence of Asn-X-Ser/Thr by an N-glycosidic bond, GlcNAc b1- Asn. Biosynthesis of N-glycans begins on the cytoplasmic face of the ER membrane with the transferase reaction of UDP-GlcNAc and the lipid-like precursor P-Dol (dolichol phosph…		Homo sapiens	EntrezGeneIds	KEGG	KEGG	0	46	46
KEGG_OTHER_GLYCAN_DEGRADATION	M17844	C2	CP:KEGG	Other glycan degradation			Homo sapiens	EntrezGeneIds	KEGG	KEGG	0	16	16
KEGG_O_GLYCAN_BIOSYNTHESIS	M6929	C2	CP:KEGG	O-Glycan biosynthesis	O-glycans are a class of glycans that modify serine or threonine residues of proteins. Biosynthesis of O-glycans starts from the transfer of N-acetylgalactosamine (GalNAc) to serine or threonine. The first GalNAc may be extended with sugars including galactose, N-acetylglucosamine, fucose, or sialic acid, but not mannose, glucose, or xylose. Depending on the sugars added, there are four common O-…		Homo sapiens	EntrezGeneIds	KEGG	KEGG	0	30	30
KEGG_AMINO_SUGAR_AND_NUCLEOTIDE_SUGAR_METABOLISM	M8104	C2	CP:KEGG	Amino sugar and nucleotide sugar metabolism			Homo sapiens	EntrezGeneIds	KEGG	KEGG	0	44	44
KEGG_GLYCOSAMINOGLYCAN_DEGRADATION	M3624	C2	CP:KEGG	Glycosaminoglycan degradation			Homo sapiens	EntrezGeneIds	KEGG	KEGG	0	21	21
KEGG_GLYCOSAMINOGLYCAN_BIOSYNTHESIS_CHONDROITIN_SULFATE	M19166	C2	CP:KEGG	Glycosaminoglycan biosynthesis - chondroitin sulfate	Glycosaminoglycans (GAGs) are linear polysaccharide chains consisting of repeating disaccharide units and form proteglycans by covalently attaching to their core proteins. Chondroitin sulfate (CS) is a glycosaminoglycan with the disaccharide unit GalNAc(b1-4)GlcA(b1-3), modified with ester-linked sulfate at certain positions. Dermatan sulfate (DS) is a modified form of CS, in which a portion of D…		Homo sapiens	EntrezGeneIds	KEGG	KEGG	0	22	22
KEGG_GLYCOSAMINOGLYCAN_BIOSYNTHESIS_KERATAN_SULFATE	M3042	C2	CP:KEGG	Glycosaminoglycan biosynthesis - keratan sulfate			Homo sapiens	EntrezGeneIds	KEGG	KEGG	0	15	15
KEGG_GLYCOSAMINOGLYCAN_BIOSYNTHESIS_HEPARAN_SULFATE	M7330	C2	CP:KEGG	Glycosaminoglycan biosynthesis - heparan sulfate			Homo sapiens	EntrezGeneIds	KEGG	KEGG	0	26	26
KEGG_GLYCEROLIPID_METABOLISM	M15902	C2	CP:KEGG	Glycerolipid metabolism			Homo sapiens	EntrezGeneIds	KEGG	KEGG	0	49	49
KEGG_INOSITOL_PHOSPHATE_METABOLISM	M3896	C2	CP:KEGG	Inositol phosphate metabolism			Homo sapiens	EntrezGeneIds	KEGG	KEGG	0	54	54
KEGG_GLYCOSYLPHOSPHATIDYLINOSITOL_GPI_ANCHOR_BIOSYNTHESIS	M13265	C2	CP:KEGG	Glycosylphosphatidylinositol(GPI)-anchor biosynthesis	Cell surface proteins can be attached to the cell membrane via the glycolipid structure called glycosylphosphatidylinositol (GPI) anchor. Hundreds of GPI-anchored proteins have been identified in many eukaryotes ranging from protozoa and fungi to mammals. All protein-linked GPI anchors share a common core structure, characterized by the substructure Man (a14) GlcN (a1-6) myo-inositol-1P-lipid. Bi…		Homo sapiens	EntrezGeneIds	KEGG	KEGG	0	25	25
KEGG_GLYCEROPHOSPHOLIPID_METABOLISM	M9131	C2	CP:KEGG	Glycerophospholipid metabolism			Homo sapiens	EntrezGeneIds	KEGG	KEGG	0	77	77
KEGG_ETHER_LIPID_METABOLISM	M2130	C2	CP:KEGG	Ether lipid metabolism			Homo sapiens	EntrezGeneIds	KEGG	KEGG	0	33	33
KEGG_ARACHIDONIC_ACID_METABOLISM	M5410	C2	CP:KEGG	Arachidonic acid metabolism			Homo sapiens	EntrezGeneIds	KEGG	KEGG	0	58	58
KEGG_LINOLEIC_ACID_METABOLISM	M2920	C2	CP:KEGG	Linoleic acid metabolism			Homo sapiens	EntrezGeneIds	KEGG	KEGG	0	29	29
KEGG_ALPHA_LINOLENIC_ACID_METABOLISM	M311	C2	CP:KEGG	alpha-Linolenic acid metabolism			Homo sapiens	EntrezGeneIds	KEGG	KEGG	0	19	19
KEGG_SPHINGOLIPID_METABOLISM	M15955	C2	CP:KEGG	Sphingolipid metabolism			Homo sapiens	EntrezGeneIds	KEGG	KEGG	0	40	40
KEGG_GLYCOSPHINGOLIPID_BIOSYNTHESIS_LACTO_AND_NEOLACTO_SERIES	M17377	C2	CP:KEGG	Glycosphingolipid biosynthesis - lacto and neolacto series			Homo sapiens	EntrezGeneIds	KEGG	KEGG	0	26	26
KEGG_GLYCOSPHINGOLIPID_BIOSYNTHESIS_GLOBO_SERIES	M12899	C2	CP:KEGG	Glycosphingolipid biosynthesis - globo series			Homo sapiens	EntrezGeneIds	KEGG	KEGG	0	14	14
KEGG_GLYCOSPHINGOLIPID_BIOSYNTHESIS_GANGLIO_SERIES	M8535	C2	CP:KEGG	Glycosphingolipid biosynthesis - ganglio series			Homo sapiens	EntrezGeneIds	KEGG	KEGG	0	15	15
KEGG_PYRUVATE_METABOLISM	M7934	C2	CP:KEGG	Pyruvate metabolism			Homo sapiens	EntrezGeneIds	KEGG	KEGG	0	40	40
KEGG_GLYOXYLATE_AND_DICARBOXYLATE_METABOLISM	M5244	C2	CP:KEGG	Glyoxylate and dicarboxylate metabolism			Homo sapiens	EntrezGeneIds	KEGG	KEGG	0	16	16
KEGG_PROPANOATE_METABOLISM	M4086	C2	CP:KEGG	Propanoate metabolism			Homo sapiens	EntrezGeneIds	KEGG	KEGG	0	33	33
KEGG_BUTANOATE_METABOLISM	M3397	C2	CP:KEGG	Butanoate metabolism			Homo sapiens	EntrezGeneIds	KEGG	KEGG	0	34	34
KEGG_ONE_CARBON_POOL_BY_FOLATE	M12039	C2	CP:KEGG	One carbon pool by folate			Homo sapiens	EntrezGeneIds	KEGG	KEGG	0	17	17
KEGG_RIBOFLAVIN_METABOLISM	M6889	C2	CP:KEGG	Riboflavin metabolism			Homo sapiens	EntrezGeneIds	KEGG	KEGG	0	16	16
KEGG_NICOTINATE_AND_NICOTINAMIDE_METABOLISM	M19895	C2	CP:KEGG	Nicotinate and nicotinamide metabolism			Homo sapiens	EntrezGeneIds	KEGG	KEGG	0	24	24
KEGG_PANTOTHENATE_AND_COA_BIOSYNTHESIS	M7528	C2	CP:KEGG	Pantothenate and CoA biosynthesis			Homo sapiens	EntrezGeneIds	KEGG	KEGG	0	16	16
KEGG_FOLATE_BIOSYNTHESIS	M2220	C2	CP:KEGG	Folate biosynthesis			Homo sapiens	EntrezGeneIds	KEGG	KEGG	0	11	11
KEGG_RETINOL_METABOLISM	M9488	C2	CP:KEGG	Retinol metabolism			Homo sapiens	EntrezGeneIds	KEGG	KEGG	0	64	64
KEGG_PORPHYRIN_AND_CHLOROPHYLL_METABOLISM	M7399	C2	CP:KEGG	Porphyrin and chlorophyll metabolism			Homo sapiens	EntrezGeneIds	KEGG	KEGG	0	41	41
KEGG_TERPENOID_BACKBONE_BIOSYNTHESIS	M13465	C2	CP:KEGG	Terpenoid backbone biosynthesis			Homo sapiens	EntrezGeneIds	KEGG	KEGG	0	15	15
KEGG_LIMONENE_AND_PINENE_DEGRADATION	M17395	C2	CP:KEGG	Limonene and pinene degradation			Homo sapiens	EntrezGeneIds	KEGG	KEGG	0	10	10
KEGG_NITROGEN_METABOLISM	M4629	C2	CP:KEGG	Nitrogen metabolism			Homo sapiens	EntrezGeneIds	KEGG	KEGG	0	23	23
KEGG_SULFUR_METABOLISM	M18256	C2	CP:KEGG	Sulfur metabolism			Homo sapiens	EntrezGeneIds	KEGG	KEGG	0	13	13
KEGG_AMINOACYL_TRNA_BIOSYNTHESIS	M14691	C2	CP:KEGG	Aminoacyl-tRNA biosynthesis			Homo sapiens	EntrezGeneIds	KEGG	KEGG	0	41	41
KEGG_METABOLISM_OF_XENOBIOTICS_BY_CYTOCHROME_P450	M16794	C2	CP:KEGG	Metabolism of xenobiotics by cytochrome P450			Homo sapiens	EntrezGeneIds	KEGG	KEGG	0	70	70
KEGG_DRUG_METABOLISM_CYTOCHROME_P450	M9257	C2	CP:KEGG	Drug metabolism - cytochrome P450			Homo sapiens	EntrezGeneIds	KEGG	KEGG	0	72	72
KEGG_DRUG_METABOLISM_OTHER_ENZYMES	M17726	C2	CP:KEGG	Drug metabolism - other enzymes			Homo sapiens	EntrezGeneIds	KEGG	KEGG	0	51	51
KEGG_BIOSYNTHESIS_OF_UNSATURATED_FATTY_ACIDS	M11673	C2	CP:KEGG	Biosynthesis of unsaturated fatty acids			Homo sapiens	EntrezGeneIds	KEGG	KEGG	0	22	22
KEGG_ABC_TRANSPORTERS	M11911	C2	CP:KEGG	ABC transporters	The ATP-binding cassette (ABC) transporters form one of the largest known protein families, and are widespread in bacteria, archaea, and eukaryotes. They couple ATP hydrolysis to active transport of a wide variety of substrates such as ions, sugars, lipids, sterols, peptides, proteins, and drugs. The structure of a prokaryotic ABC transporter usually consists of three components; typically two in…		Homo sapiens	EntrezGeneIds	KEGG	KEGG	0	44	44
KEGG_RIBOSOME	M189	C2	CP:KEGG	Ribosome			Homo sapiens	EntrezGeneIds	KEGG	KEGG	0	88	88
KEGG_RNA_DEGRADATION	M963	C2	CP:KEGG	RNA degradation	The correct processing, quality control and turnover of cellular RNA molecules are critical to many aspects in the expression of genetic information. In eukaryotes, two major pathways of mRNA decay exist and both pathways are initiated by poly(A) shortening of the mRNA. In the 5' to 3' pathway, this is followed by decapping which then permits the 5' to 3' exonucleolytic degradation of transcripts…		Homo sapiens	EntrezGeneIds	KEGG	KEGG	0	59	59
KEGG_RNA_POLYMERASE	M1724	C2	CP:KEGG	RNA polymerase			Homo sapiens	EntrezGeneIds	KEGG	KEGG	0	29	29
KEGG_BASAL_TRANSCRIPTION_FACTORS	M4864	C2	CP:KEGG	Basal transcription factors			Homo sapiens	EntrezGeneIds	KEGG	KEGG	0	36	36
KEGG_DNA_REPLICATION	M16853	C2	CP:KEGG	DNA replication	A complex network of interacting proteins and enzymes is required for DNA replication. Generally, DNA replication follows a multistep enzymatic pathway. At the DNA replication fork, a DNA helicase (DnaB or MCM complex) precedes the DNA synthetic machinery and unwinds the duplex parental DNA in cooperation with the SSB or RPA. On the leading strand, replication occurs continuously in a 5 to 3 dire…		Homo sapiens	EntrezGeneIds	KEGG	KEGG	0	36	36
KEGG_SPLICEOSOME	M2044	C2	CP:KEGG	Spliceosome	After transcription, eukaryotic mRNA precursors contain protein-coding exons and noncoding introns. In the following splicing, introns are excised and exons are joined by a macromolecular complex, the spliceosome. The standard spliceosome is made up of five small nuclear ribonucleoproteins (snRNPs), U1, U2, U4, U5, and U6 snRNPs, and several spliceosome-associated proteins (SAPs). Spliceosomes ar…		Homo sapiens	EntrezGeneIds	KEGG	KEGG	0	128	128
KEGG_PROTEASOME	M10680	C2	CP:KEGG	Proteasome	The proteasome is a protein-destroying apparatus involved in many essential cellular functions, such as regulation of cell cycle, cell differentiation, signal transduction pathways, antigen processing for appropriate immune responses, stress signaling, inflammatory responses, and apoptosis. It is capable of degrading a variety of cellular proteins in a rapid and timely fashion and most substrate …		Homo sapiens	EntrezGeneIds	KEGG	KEGG	0	48	48
KEGG_PROTEIN_EXPORT	M6981	C2	CP:KEGG	Protein export	The protein export is the active transport of proteins from the cytoplasm to the exterior of the cell, or to the periplasmic compartment in Gram-negative bacteria. The sec dependent pathway is the general protein export system that transports newly synthesized proteins into or across the cell membrane. The translocation channel is formed from a conserved trimeric membrane protein complex, called …		Homo sapiens	EntrezGeneIds	KEGG	KEGG	0	24	24
KEGG_PPAR_SIGNALING_PATHWAY	M13088	C2	CP:KEGG	PPAR signaling pathway	Peroxisome proliferator-activated receptors (PPARs) are nuclear hormone receptors that are activated by fatty acids and their derivatives. PPAR has three subtypes (PPARalpha, beta/delta, and gamma) showing different expression patterns in vertebrates. Each of them is encoded in a separate gene and binds fatty acids and eicosanoids. PPARalpha plays a role in the clearance of circulating or cellula…		Homo sapiens	EntrezGeneIds	KEGG	KEGG	0	69	69
KEGG_BASE_EXCISION_REPAIR	M5500	C2	CP:KEGG	Base excision repair	Base excision repair (BER) is the predominant DNA damage repair pathway for the processing of small base lesions, derived from oxidation and alkylation damages. BER is normally defined as DNA repair initiated by lesion-specific DNA glycosylases and completed by either of the two sub-pathways: short-patch BER where only one nucleotide is replaced and long-patch BER where 2-13 nucleotides are repla…		Homo sapiens	EntrezGeneIds	KEGG	KEGG	0	35	35
KEGG_NUCLEOTIDE_EXCISION_REPAIR	M18937	C2	CP:KEGG	Nucleotide excision repair	Nucleotide excision repair (NER) is a mechanism to recognize and repair bulky DNA damage caused by compounds, environmental carcinogens, and exposure to UV-light. In humans hereditary defects in the NER pathway are linked to at least three diseases: xeroderma pigmentosum (XP), Cockayne syndrome (CS), and trichothiodystrophy (TTD). The repair of damaged DNA involves at least 30 polypeptides within…		Homo sapiens	EntrezGeneIds	KEGG	KEGG	0	44	44
KEGG_MISMATCH_REPAIR	M13515	C2	CP:KEGG	Mismatch repair	DNA mismatch repair (MMR) is a highly conserved biological pathway that plays a key role in maintaining genomic stability. MMR corrects DNA mismatches generated during DNA replication, thereby preventing mutations from becoming permanent in dividing cells. MMR also suppresses homologous recombination and was recently shown to play a role in DNA damage signaling. Defects in MMR are associated with…		Homo sapiens	EntrezGeneIds	KEGG	KEGG	0	23	23
KEGG_HOMOLOGOUS_RECOMBINATION	M11675	C2	CP:KEGG	Homologous recombination	Homologous recombination (HR) is essential for the accurate repair of DNA double-strand breaks (DSBs), potentially lethal lesions. HR takes place in the late S-G2 phase of the cell cycle and involves the generation of a single-stranded region of DNA, followed by strand invasion, formation of a Holliday junction, DNA synthesis using the intact strand as a template, branch migration and resolution.…		Homo sapiens	EntrezGeneIds	KEGG	KEGG	0	28	28
KEGG_NON_HOMOLOGOUS_END_JOINING	M7857	C2	CP:KEGG	Non-homologous end-joining	Nonhomologous end joining (NHEJ) eliminates DNA double-strand breaks (DSBs) by direct ligation. NHEJ involves binding of the KU heterodimer to double-stranded DNA ends, recruitment of DNA-PKcs (MRX complex in yeast), processing of ends, and recruitment of the DNA ligase IV (LIG4)-XRCC4 complex, which brings about ligation. A recent study shows that bacteria accomplish NHEJ using just two proteins…		Homo sapiens	EntrezGeneIds	KEGG	KEGG	0	14	14
KEGG_MAPK_SIGNALING_PATHWAY	M10792	C2	CP:KEGG	MAPK signaling pathway	The mitogen-activated protein kinase (MAPK) cascade is a highly conserved module that is involved in various cellular functions, including cell proliferation, differentiation and migration. Mammals express at least four distinctly regulated groups of MAPKs, extracellular signal-related kinases (ERK)-1/2, Jun amino-terminal kinases (JNK1/2/3), p38 proteins (p38alpha/beta/gamma/delta) and ERK5, tha…		Homo sapiens	EntrezGeneIds	KEGG	KEGG	0	267	267
KEGG_ERBB_SIGNALING_PATHWAY	M12467	C2	CP:KEGG	ErbB signaling pathway	The ErbB family of receptor tyrosine kinases (RTKs) couples binding of extracellular growth factor ligands to intracellular signaling pathways regulating diverse biologic responses, including proliferation, differentiation, cell motility, and survival. Ligand binding to the four closely related members of this RTK family -epidermal growth factor receptor (EGFR, also known as ErbB-1 or HER1), ErbB…		Homo sapiens	EntrezGeneIds	KEGG	KEGG	0	87	87
KEGG_CALCIUM_SIGNALING_PATHWAY	M2890	C2	CP:KEGG	Calcium signaling pathway	Ca2+ that enters the cell from the outside is a principal source of signal Ca2+. Entry of Ca2+ is driven by the presence of a large electrochemical gradient across the plasma membrane. Cells use this external source of signal Ca2+ by activating various entry channels with widely different properties. The voltage-operated channels (VOCs) are found in excitable cells and generate the rapid Ca2+ flu…		Homo sapiens	EntrezGeneIds	KEGG	KEGG	0	178	178
KEGG_CYTOKINE_CYTOKINE_RECEPTOR_INTERACTION	M9809	C2	CP:KEGG	Cytokine-cytokine receptor interaction	Cytokines are soluble extracellular proteins or glycoproteins that are crucial intercellular regulators and mobilizers of cells engaged in innate as well as adaptive inflammatory host defenses, cell growth, differentiation, cell death, angiogenesis, and development and repair processes aimed at the restoration of homeostasis. Cytokines are released by various cells in the body, usually in respons…		Homo sapiens	EntrezGeneIds	KEGG	KEGG	0	267	267
KEGG_CHEMOKINE_SIGNALING_PATHWAY	M4844	C2	CP:KEGG	Chemokine signaling pathway	Inflammatory immune response requires the recruitment of leukocytes to the site of inflammation upon foreign insult. Chemokines are small chemoattractant peptides that provide directional cues for the cell trafficking and thus are vital for protective host response. In addition, chemokines regulate plethora of biological processes of hematopoietic cells to lead cellular activation, differentiatio…		Homo sapiens	EntrezGeneIds	KEGG	KEGG	0	190	190
KEGG_PHOSPHATIDYLINOSITOL_SIGNALING_SYSTEM	M9052	C2	CP:KEGG	Phosphatidylinositol signaling system			Homo sapiens	EntrezGeneIds	KEGG	KEGG	0	76	76
KEGG_NEUROACTIVE_LIGAND_RECEPTOR_INTERACTION	M13380	C2	CP:KEGG	Neuroactive ligand-receptor interaction			Homo sapiens	EntrezGeneIds	KEGG	KEGG	0	272	272
KEGG_CELL_CYCLE	M7963	C2	CP:KEGG	Cell cycle	Mitotic cell cycle progression is accomplished through a reproducible sequence of events, DNA replication (S phase) and mitosis (M phase) separated temporally by gaps known as G1 and G2 phases. Cyclin-dependent kinases (CDKs) are key regulatory enzymes, each consisting of a catalytic CDK subunit and an activating cyclin subunit. CDKs regulate the cell's progression through the phases of the cell …		Homo sapiens	EntrezGeneIds	KEGG	KEGG	0	128	128
KEGG_OOCYTE_MEIOSIS	M16817	C2	CP:KEGG	Oocyte meiosis	During meiosis, a single round of DNA replication is followed by two rounds of chromosome segregation, called meiosis I and meiosis II. At meiosis I, homologous chromosomes recombine and then segregate to opposite poles, while the sister chromatids segregate from each other at meoisis II. In vertebrates, immature oocytes are arrested at the PI (prophase of meiosis I). The resumption of meiosis is…		Homo sapiens	EntrezGeneIds	KEGG	KEGG	0	114	114
KEGG_P53_SIGNALING_PATHWAY	M6370	C2	CP:KEGG	p53 signaling pathway	p53 activation is induced by a number of stress signals, including DNA damage, oxidative stress and activated oncogenes. The p53 protein is employed as a transcriptional activator of p53-regulated genes. This results in three major outputs; cell cycle arrest, cellular senescence or apoptosis. Other p53-regulated gene functions communicate with adjacent cells, repair the damaged DNA or set up posi…		Homo sapiens	EntrezGeneIds	KEGG	KEGG	0	69	69
KEGG_UBIQUITIN_MEDIATED_PROTEOLYSIS	M15247	C2	CP:KEGG	Ubiquitin mediated proteolysis	Protein ubiquitination plays an important role in eukaryotic cellular processes. It mainly functions as a signal for 26S proteasome dependent protein degradation. The addition of ubiquitin to proteins being degraded is performed by a reaction cascade consisting of three enzymes, named E1 (ubiquitin activating enzyme), E2 (ubiquitin conjugating enzyme), and E3 (ubiquitin ligase). Each E3 has speci…		Homo sapiens	EntrezGeneIds	KEGG	KEGG	0	138	138
KEGG_SNARE_INTERACTIONS_IN_VESICULAR_TRANSPORT	M17857	C2	CP:KEGG	SNARE interactions in vesicular transport			Homo sapiens	EntrezGeneIds	KEGG	KEGG	0	38	38
KEGG_REGULATION_OF_AUTOPHAGY	M6382	C2	CP:KEGG	Regulation of autophagy			Homo sapiens	EntrezGeneIds	KEGG	KEGG	0	35	35
KEGG_LYSOSOME	M11266	C2	CP:KEGG	Lysosome	Lysosomes are membrane-delimited organelles in animal cells serving as the cell's main digestive compartment to which all sorts of macromolecules are delivered for degradation. They contain more than 40 hydrolases in an acidic environment (pH of about 5). After synthesis in the ER, lysosomal enzymes are decorated with mannose-6-phosphate residues, which are recognized by mannose-6-phosphate recep…		Homo sapiens	EntrezGeneIds	KEGG	KEGG	0	121	121
KEGG_ENDOCYTOSIS	M1519	C2	CP:KEGG	Endocytosis	Endocytosis is a mechanism for cells to remove ligands, nutrients, and plasma membrane (PM) proteins, and lipids from the cell surface, bringing them into the cell interior. Transmembrane proteins entering through clathrin-dependent endocytosis (CDE) have sequences in their cytoplasmic domains that bind to the APs (adaptor-related protein complexes) and enable their rapid removal from the PM. In …		Homo sapiens	EntrezGeneIds	KEGG	KEGG	0	183	183
KEGG_PEROXISOME	M6391	C2	CP:KEGG	Peroxisome	Peroxisomes are essential organelles that play a key role in redox signalling and lipid homeostasis. They contribute to many crucial metabolic processes such as fatty acid oxidation, biosynthesis of ether lipids and free radical detoxification. The biogenesis of peroxisomes starts with the early peroxins PEX3, PEX16 and PEX19 and proceeds via several steps. The import of membrane proteins into pe…		Homo sapiens	EntrezGeneIds	KEGG	KEGG	0	78	78
KEGG_MTOR_SIGNALING_PATHWAY	M7561	C2	CP:KEGG	mTOR signaling pathway			Homo sapiens	EntrezGeneIds	KEGG	KEGG	0	52	52
KEGG_APOPTOSIS	M8492	C2	CP:KEGG	Apoptosis	Apoptosis is a genetically controlled mechanisms of cell death involved in the regulation of tissue homeostasis. The 2 major pathways of apoptosis are the extrinsic (Fas and other TNFR superfamily members and ligands) and the intrinsic (mitochondria-associated) pathways, both of which are found in the cytoplasm. The extrinsic pathway is triggered by death receptor engagement, which initiates a si…		Homo sapiens	EntrezGeneIds	KEGG	KEGG	0	88	88
KEGG_CARDIAC_MUSCLE_CONTRACTION	M17673	C2	CP:KEGG	Cardiac muscle contraction	Contraction of the heart is a complex process initiated by the electrical excitation of cardiac myocytes (excitation-contraction coupling, ECC). In cardiac myocytes, Ca2+ influx induced by activation of voltage-dependent L-type Ca channels (DHP receptors) upon membrane depolarization triggers the release of Ca2+ via Ca2+ release channels (ryanodine receptors) of sarcoplasmic reticulum (SR) throug…		Homo sapiens	EntrezGeneIds	KEGG	KEGG	0	80	80
KEGG_VASCULAR_SMOOTH_MUSCLE_CONTRACTION	M9387	C2	CP:KEGG	Vascular smooth muscle contraction	The vascular smooth muscle cell (VSMC) is a highly specialized cell whose principal function is contraction. On contraction, VSMCs shorten, thereby decreasing the diameter of a blood vessel to regulate the blood flow and pressure. The principal mechanisms that regulate the contractile state of VSMCs are changes in cytosolic Ca2+ concentration (c). In response to vasoconstrictor stimuli, Ca2+ is m…		Homo sapiens	EntrezGeneIds	KEGG	KEGG	0	115	115
KEGG_WNT_SIGNALING_PATHWAY	M19428	C2	CP:KEGG	Wnt signaling pathway	Wnt proteins are secreted morphogens that are required for basic developmental processes, such as cell-fate specification, progenitor-cell proliferation and the control of asymmetric cell division, in many different species and organs. There are at least three different Wnt pathways: the canonical pathway, the planar cell polarity (PCP) pathway and the Wnt/Ca2+ pathway. In the canonical Wnt pathw…		Homo sapiens	EntrezGeneIds	KEGG	KEGG	0	151	151
KEGG_DORSO_VENTRAL_AXIS_FORMATION	M11190	C2	CP:KEGG	Dorso-ventral axis formation			Homo sapiens	EntrezGeneIds	KEGG	KEGG	0	25	25
KEGG_NOTCH_SIGNALING_PATHWAY	M7946	C2	CP:KEGG	Notch signaling pathway	The Notch signaling pathway is an evolutionarily conserved, intercellular signaling mechanism essential for proper embryonic development in all metazoan organisms in the Animal kingdom. The Notch proteins (Notch1-Notch4 in vertebrates) are single-pass receptors that are activated by the Delta (or Delta-like) and Jagged/Serrate families of membrane-bound ligands. They are transported to the plasma…		Homo sapiens	EntrezGeneIds	KEGG	KEGG	0	47	47
KEGG_HEDGEHOG_SIGNALING_PATHWAY	M1053	C2	CP:KEGG	Hedgehog signaling pathway	The Hedgehog (Hh) family of secreted signaling proteins plays a crucial role in development of diverse animal phyla, from Drosophila to humans, regulating morphogenesis of a variety of tissues and organs. Hh signaling is also involved in control of stem cell proliferation in adult tissues and aberrant activation of the Hh pathway has been linked to multiple types of human cancer. Members of the H…		Homo sapiens	EntrezGeneIds	KEGG	KEGG	0	56	56
KEGG_TGF_BETA_SIGNALING_PATHWAY	M2642	C2	CP:KEGG	TGF-beta signaling pathway	The transforming growth factor-beta (TGF-beta) family members, which include TGF-betas, activins and bone morphogenetic proteins (BMPs), are structurally related secreted cytokines found in species ranging from worms and insects to mammals. A wide spectrum of cellular functions such as proliferation, apoptosis, differentiation and migration are regulated by TGF-beta family members. TGF-beta famil…		Homo sapiens	EntrezGeneIds	KEGG	KEGG	0	86	86
KEGG_AXON_GUIDANCE	M5539	C2	CP:KEGG	Axon guidance	Axon guidance represents a key stage in the formation of neuronal network. Axons are guided by a variety of guidance factors, such as netrins, ephrins, Slits, and semaphorins. These guidance cues are read by growth cone receptors, and signal transduction pathways downstream of these receptors converge onto the Rho GTPases to elicit changes in cytoskeletal organization that determine which way the…		Homo sapiens	EntrezGeneIds	KEGG	KEGG	0	129	129
KEGG_VEGF_SIGNALING_PATHWAY	M1749	C2	CP:KEGG	VEGF signaling pathway	There is now much evidence that VEGFR-2 is the major mediator of VEGF-driven responses in endothelial cells and it is considered to be a crucial signal transducer in both physiologic and pathologic angiogenesis. The binding of VEGF to VEGFR-2 leads to a cascade of different signaling pathways, resulting in the up-regulation of genes involved in mediating the proliferation and migration of endothe…		Homo sapiens	EntrezGeneIds	KEGG	KEGG	0	76	76
KEGG_FOCAL_ADHESION	M7253	C2	CP:KEGG	Focal adhesion	Cell-matrix adhesions play essential roles in important biological processes including cell motility, cell proliferation, cell differentiation, regulation of gene expression and cell survival. At the cell-extracellular matrix contact points, specialized structures are formed and termed focal adhesions, where bundles of actin filaments are anchored to transmembrane receptors of the integrin family…		Homo sapiens	EntrezGeneIds	KEGG	KEGG	0	201	201
KEGG_ECM_RECEPTOR_INTERACTION	M7098	C2	CP:KEGG	ECM-receptor interaction	The extracellular matrix (ECM) consists of a complex mixture of structural and functional macromolecules and serves an important role in tissue and organ morphogenesis and in the maintenance of cell and tissue structure and function. Specific interactions between cells and the ECM are mediated by transmembrane molecules, mainly integrins and perhaps also proteoglycans, CD36, or other cell-surface…		Homo sapiens	EntrezGeneIds	KEGG	KEGG	0	84	84
KEGG_CELL_ADHESION_MOLECULES_CAMS	M16476	C2	CP:KEGG	Cell adhesion molecules (CAMs)	Cell adhesion molecules are (glyco)proteins expressed on the cell surface and play a critical role in a wide array of biologic processes that include hemostasis, the immune response, inflammation, embryogenesis, and development of neuronal tissue. There are four main groups: the integrin family, the immunoglobulin superfamily, selectins, and cadherins. Membrane proteins that mediate immune cellce…		Homo sapiens	EntrezGeneIds	KEGG	KEGG	0	134	134
KEGG_ADHERENS_JUNCTION	M638	C2	CP:KEGG	Adherens junction	Cell-cell adherens junctions (AJs), the most common type of intercellular adhesions, are important for maintaining tissue architecture and cell polarity and can limit cell movement and proliferation. At AJs, E-cadherin serves as an essential cell adhesion molecules (CAMs). The cytoplasmic tail binds beta-catenin, which in turn binds alpha-catenin. Alpha-catenin is associated with F-actin bundles …		Homo sapiens	EntrezGeneIds	KEGG	KEGG	0	75	75
KEGG_TIGHT_JUNCTION	M11355	C2	CP:KEGG	Tight junction	Epithelial tight junctions (TJs) are composed of at least three types of transmembrane protein -occludin, claudin and junctional adhesion molecules (JAMs)- and a cytoplasmic 'plaque' consisting of many different proteins that form large complexes. The transmembrane proteins mediate cell adhesion and are thought to constitute the intramembrane and paracellular diffusion barriers. The cytoplasmic '…		Homo sapiens	EntrezGeneIds	KEGG	KEGG	0	134	134
KEGG_GAP_JUNCTION	M4013	C2	CP:KEGG	Gap junction	Gap junctions contain intercellular channels that allow direct communication between the cytosolic compartments of adjacent cells. Each gap junction channel is formed by docking of two 'hemichannels', each containing six connexins, contributed by each neighboring cell. These channels permit the direct transfer of small molecules including ions, amino acids, nucleotides, second messengers and othe…		Homo sapiens	EntrezGeneIds	KEGG	KEGG	0	90	90
KEGG_COMPLEMENT_AND_COAGULATION_CASCADES	M16894	C2	CP:KEGG	Complement and coagulation cascades	Blood coagulation is a series of coordinated and calcium-dependent proenzyme-to-serine protease conversions likely to be localized on the surfaces of activated cells in vivo. It culminates in the formation of thrombin, the enzyme responsible for the conversion of soluble fibrinogen to the insoluble fibrin clot. The kallikrein-kinin system is an endogenous metabolic cascade, triggering of which re…		Homo sapiens	EntrezGeneIds	KEGG	KEGG	0	69	69
KEGG_ANTIGEN_PROCESSING_AND_PRESENTATION	M16004	C2	CP:KEGG	Antigen processing and presentation			Homo sapiens	EntrezGeneIds	KEGG	KEGG	0	89	89
KEGG_RENIN_ANGIOTENSIN_SYSTEM	M17636	C2	CP:KEGG	Renin-angiotensin system			Homo sapiens	EntrezGeneIds	KEGG	KEGG	0	17	17
KEGG_TOLL_LIKE_RECEPTOR_SIGNALING_PATHWAY	M3261	C2	CP:KEGG	Toll-like receptor signaling pathway	Specific families of pattern recognition receptors are responsible for detecting microbial pathogens and generating innate immune responses. Toll-like receptors (TLRs) are membrane-bound receptors identified as homologs of Toll in Drosophila. Mammalian TLRs are expressed on innate immune cells, such as macrophages and dendritic cells, and respond to the membrane components of Gram-positive or Gra…		Homo sapiens	EntrezGeneIds	KEGG	KEGG	0	102	102
KEGG_NOD_LIKE_RECEPTOR_SIGNALING_PATHWAY	M15569	C2	CP:KEGG	NOD-like receptor signaling pathway	Specific families of pattern recognition receptors are responsible for detecting various pathogens and generating innate immune responses. The intracellular NOD-like receptor (NLR) family contains more than 20 members in mammals and plays a pivotal role in the recognition of intracellular ligands. NOD1 and NOD2, two prototypic NLRs, sense the cytosolic presence of the bacterial peptidoglycan frag…		Homo sapiens	EntrezGeneIds	KEGG	KEGG	0	62	62
KEGG_RIG_I_LIKE_RECEPTOR_SIGNALING_PATHWAY	M15913	C2	CP:KEGG	RIG-I-like receptor signaling pathway	Specific families of pattern recognition receptors are responsible for detecting viral pathogens and generating innate immune responses. Non-self RNA appearing in a cell as a result of intracellular viral replication is recognized by a family of cytosolic RNA helicases termed RIG-I-like receptors (RLRs). The RLR proteins include RIG-I, MDA5, and LGP2 and are expressed in both immune and nonimmune…		Homo sapiens	EntrezGeneIds	KEGG	KEGG	0	71	71
KEGG_CYTOSOLIC_DNA_SENSING_PATHWAY	M11844	C2	CP:KEGG	Cytosolic DNA-sensing pathway	Specific families of pattern recognition receptors are responsible for detecting foreign DNA from invading microbes or host cells and generating innate immune responses. DAI is the first identified sensor of cytosolic DNA which activates the IRF and NF-{kappa}B transcription factors, leading to production of type I interferon and other cytokines. The second type of cytoplasmic DNA sensor is AIM2.…		Homo sapiens	EntrezGeneIds	KEGG	KEGG	0	56	56
KEGG_JAK_STAT_SIGNALING_PATHWAY	M17411	C2	CP:KEGG	Jak-STAT signaling pathway	The Janus kinase/signal transducers and activators of transcription (JAK/STAT) pathway is one of a handful of pleiotropic cascades used to transduce a multitude of signals for development and homeostasis in animals, from humans to flies. In mammals, the JAK/STAT pathway is the principal signaling mechanism for a wide array of cytokines and growth factors. Following the binding of cytokines to the…		Homo sapiens	EntrezGeneIds	KEGG	KEGG	0	155	155
KEGG_HEMATOPOIETIC_CELL_LINEAGE	M6856	C2	CP:KEGG	Hematopoietic cell lineage	Blood-cell development progresses from a hematopoietic stem cell (HSC), which can undergo either self-renewal or differentiation into a multilineage committed progenitor cell: a common lymphoid progenitor (CLP) or a common myeloid progenitor (CMP). A CLP gives rise to the lymphoid lineage of white blood cells or leukocytes-the natural killer (NK) cells and the T and B lymphocytes. A CMP gives ris…		Homo sapiens	EntrezGeneIds	KEGG	KEGG	0	88	88
KEGG_NATURAL_KILLER_CELL_MEDIATED_CYTOTOXICITY	M5669	C2	CP:KEGG	Natural killer cell mediated cytotoxicity	Natural killer (NK) cells are lymphocytes of the innate immune system that are involved in early defenses against both allogeneic (nonself) cells and autologous cells undergoing various forms of stress, such as infection with viruses, bacteria, or parasites or malignant transformation. Although NK cells do not express classical antigen receptors of the immunoglobulin gene family, such as the anti…		Homo sapiens	EntrezGeneIds	KEGG	KEGG	0	137	137
KEGG_T_CELL_RECEPTOR_SIGNALING_PATHWAY	M9904	C2	CP:KEGG	T cell receptor signaling pathway	Activation of T lymphocytes is a key event for an efficient response of the immune system. It requires the involvement of the T-cell receptor (TCR) as well as costimulatory molecules such as CD28. Engagement of these receptors through the interaction with a foreign antigen associated with major histocompatibility complex molecules and CD28 counter-receptors B7.1/B7.2, respectively, results in a s…		Homo sapiens	EntrezGeneIds	KEGG	KEGG	0	108	108
KEGG_B_CELL_RECEPTOR_SIGNALING_PATHWAY	M5436	C2	CP:KEGG	B cell receptor signaling pathway	B cells are an important component of adaptive immunity. They produce and secrete millions of different antibody molecules, each of which recognizes a different (foreign) antigen. The B cell receptor (BCR) is an integral membrane protein complex that is composed of two immunoglobulin (Ig) heavy chains, two Ig light chains and two heterodimers of Ig-alpha and Ig-beta. After BCR ligation by antigen…		Homo sapiens	EntrezGeneIds	KEGG	KEGG	0	75	75
KEGG_FC_EPSILON_RI_SIGNALING_PATHWAY	M11816	C2	CP:KEGG	Fc epsilon RI signaling pathway	Fc epsilon RI-mediated signaling pathways in mast cells are initiated by the interaction of antigen (Ag) with IgE bound to the extracellular domain of the alpha chain of Fc epsilon RI. The activation pathways are regulated both positively and negatively by the interactions of numerous signaling molecules. Mast cells that are thus activated release preformed granules which contain biogenic amines …		Homo sapiens	EntrezGeneIds	KEGG	KEGG	0	79	79
KEGG_FC_GAMMA_R_MEDIATED_PHAGOCYTOSIS	M16121	C2	CP:KEGG	Fc gamma R-mediated phagocytosis	Phagocytosis plays an essential role in host-defense mechanisms through the uptake and destruction of infectious pathogens. Specialized cell types including macrophages, neutrophils, and monocytes take part in this process in higher organisms. After opsonization with antibodies (IgG), foreign extracellular materials are recognized by Fc gamma receptors. Cross-linking of Fc gamma receptors initiat…		Homo sapiens	EntrezGeneIds	KEGG	KEGG	0	97	97
KEGG_LEUKOCYTE_TRANSENDOTHELIAL_MIGRATION	M2164	C2	CP:KEGG	Leukocyte transendothelial migration	Leukocyte migaration from the blood into tissues is vital for immune surveillance and inflammation. During this diapedesis of leukocytes, the leukocytes bind to endothelial cell adhesion molecules (CAM) and then migrate across the vascular endothelium. A leukocyte adherent to CAMs on the endothelial cells moves forward by leading-edge protrusion and retraction of its tail. In this process, alphaL…		Homo sapiens	EntrezGeneIds	KEGG	KEGG	0	118	118
KEGG_INTESTINAL_IMMUNE_NETWORK_FOR_IGA_PRODUCTION	M615	C2	CP:KEGG	Intestinal immune network for IgA production	The intestine is the largest lymphoid tissue in the body. One striking feature of intestinal immunity is its ability to generate great amounts of noninflammatory immunoglobulin A (IgA) antibodies that serve as the first line of defense against microorganisms. The basic map of IgA production includes induction of mucosal B cells in the Peyer's patches, circulation through the bloodstream and homin…		Homo sapiens	EntrezGeneIds	KEGG	KEGG	0	48	48
KEGG_CIRCADIAN_RHYTHM_MAMMAL	M18009	C2	CP:KEGG	Circadian rhythm - mammal			Homo sapiens	EntrezGeneIds	KEGG	KEGG	0	13	13
KEGG_LONG_TERM_POTENTIATION	M3115	C2	CP:KEGG	Long-term potentiation	Hippocampal long-term potentiation (LTP), a long-lasting increase in synaptic efficacy, is the molecular basis for learning and memory. Tetanic stimulation of afferents in the CA1 region of the hippocampus induces glutamate release and activation of glutamate receptors in dendritic spines. A large increase in i resulting from influx through NMDA receptors leads to constitutive activation of CaM k…		Homo sapiens	EntrezGeneIds	KEGG	KEGG	0	70	70
KEGG_NEUROTROPHIN_SIGNALING_PATHWAY	M16763	C2	CP:KEGG	Neurotrophin signaling pathway	Neurotrophins are a family of trophic factors involved in differentiation and survival of neural cells. The neurotrophin family consists of nerve growth factor (NGF), brain derived neurotrophic factor (BDNF), neurotrophin 3 (NT-3), and neurotrophin 4 (NT-4). Neurotrophins exert their functions through engagement of Trk tyrosine kinase receptors or p75 neurotrophin receptor (p75NTR). Neurotrophin/…		Homo sapiens	EntrezGeneIds	KEGG	KEGG	0	126	126
KEGG_LONG_TERM_DEPRESSION	M8232	C2	CP:KEGG	Long-term depression	Cerebellar long-term depression (LTD), thought to be a molecular and cellular basis for cerebellar learning, is a process involving a decrease in the synaptic strength between parallel fiber (PF) and Purkinje cells (PCs) induced by the conjunctive activation of PFs and climbing fiber (CF). Multiple signal transduction pathways have been shown to be involved in this process. Activation of PFs term…		Homo sapiens	EntrezGeneIds	KEGG	KEGG	0	70	70
KEGG_OLFACTORY_TRANSDUCTION	M14091	C2	CP:KEGG	Olfactory transduction	Within the compact cilia of the olfactory receptor neurons (ORNs) a cascade of enzymatic activity transduces the binding of an odorant molecule to a receptor into an electrical signal that can be transmitted to the brain. Odorant molecules bind to a receptor protein (R) coupled to an olfactory specific Gs-protein (G) and activate a type III adenylyl cyclase (AC), increasing intracellular cAMP lev…		Homo sapiens	EntrezGeneIds	KEGG	KEGG	0	389	389
KEGG_TASTE_TRANSDUCTION	M5785	C2	CP:KEGG	Taste transduction	All taste pathways are proposed to converge on common elements that mediate a rise in intracellular Ca2+ followed by neurotransmitter release. Na+ salt depolarizes taste cells by passive influx of Na+ through the amiloride-sensitive Na+ channel (ENaC). Acids depolarize taste cells by a variety of mechanisms, including influx of protons (H+) through ENaC and a proton-gated cation channel (MDEG). T…		Homo sapiens	EntrezGeneIds	KEGG	KEGG	0	52	52
KEGG_REGULATION_OF_ACTIN_CYTOSKELETON	M18306	C2	CP:KEGG	Regulation of actin cytoskeleton			Homo sapiens	EntrezGeneIds	KEGG	KEGG	0	216	216
KEGG_INSULIN_SIGNALING_PATHWAY	M18155	C2	CP:KEGG	Insulin signaling pathway	Insulin binding to its receptor results in the tyrosine phosphorylation of insulin receptor substrates (IRS) by the insulin receptor tyrosine kinase (INSR). This allows association of IRSs with the regulatory subunit of phosphoinositide 3-kinase (PI3K). PI3K activates 3-phosphoinositide-dependent protein kinase 1 (PDK1), which activates Akt, a serine kinase. Akt in turn deactivates glycogen synth…		Homo sapiens	EntrezGeneIds	KEGG	KEGG	0	137	137
KEGG_GNRH_SIGNALING_PATHWAY	M1979	C2	CP:KEGG	GnRH signaling pathway	Gonadotropin-releasing hormone (GnRH) secretion from the hypothalamus acts upon its receptor in the anterior pituitary to regulate the production and release of the gonadotropins, LH and FSH. The GnRHR is coupled to Gq/11 proteins to activate phospholipase C which transmits its signal to diacylglycerol (DAG) and inositol 1,4,5-trisphosphate (IP3). DAG activates the intracellular protein kinase C …		Homo sapiens	EntrezGeneIds	KEGG	KEGG	0	101	101
KEGG_PROGESTERONE_MEDIATED_OOCYTE_MATURATION	M3578	C2	CP:KEGG	Progesterone-mediated oocyte maturation	Xenopus oocytes are naturally arrested at G2 of meiosis I. Exposure to either insulin/IGF-1 or the steroid hormone progesterone breaks this arrest and induces resumption of the two meiotic division cycles and maturation of the oocyte into a mature, fertilizable egg. This process is termed oocyte maturation. The transition is accompanied by an increase in maturation promoting factor (MPF or Cdc2/c…		Homo sapiens	EntrezGeneIds	KEGG	KEGG	0	86	86
KEGG_MELANOGENESIS	M7761	C2	CP:KEGG	Melanogenesis	Cutaneous melanin pigment plays a critical role in camouflage, mimicry, social communication, and protection against harmful effects of solar radiation. Melanogenesis is under complex regulatory control by multiple agents. The most important positive regulator of melanogenesis is the MC1 receptor with its ligands melanocortic peptides. MC1R activates the cyclic AMP (cAMP) response-element binding…		Homo sapiens	EntrezGeneIds	KEGG	KEGG	0	102	102
KEGG_ADIPOCYTOKINE_SIGNALING_PATHWAY	M10462	C2	CP:KEGG	Adipocytokine signaling pathway	Increased adipocyte volume and number are positively correlated with leptin production, and negatively correlated with production of adiponectin. Leptin is an important regulator of energy intake and metabolic rate primarily by acting at hypothalamic nuclei. Leptin exerts its anorectic effects by modulating the levels of neuropeptides such as NPY, AGRP, and alpha-MSH. This leptin action is throug…		Homo sapiens	EntrezGeneIds	KEGG	KEGG	0	67	67
KEGG_TYPE_II_DIABETES_MELLITUS	M19708	C2	CP:KEGG	Type II diabetes mellitus	Insulin resistance is strongly associated with type II diabetes. Diabetogenic factors including FFA, TNFalpha and cellular stress induce insulin resistance through inhibition of IRS1 functions. Serine/threonine phosphorylation, interaction with SOCS, regulation of the expression, modification of the cellular localization, and degradation represent the molecular mechanisms stimulated by them. Vari…		Homo sapiens	EntrezGeneIds	KEGG	KEGG	0	47	47
KEGG_TYPE_I_DIABETES_MELLITUS	M12617	C2	CP:KEGG	Type I diabetes mellitus	Type I diabetes mellitus is a disease that results from autoimmune destruction of the insulin-producing beta-cells. Certain beta-cell proteins act as autoantigens after being processed by antigen-presenting cell (APC), such as macrophages and dendritic cells, and presented in a complex with MHC-II molecules on the surface of the APC. Then immunogenic signals from APC activate CD4+ T cells, predom…		Homo sapiens	EntrezGeneIds	KEGG	KEGG	0	44	44
KEGG_MATURITY_ONSET_DIABETES_OF_THE_YOUNG	M18312	C2	CP:KEGG	Maturity onset diabetes of the young	About 2-5% of type II diabetic patients suffer from a monogenic disease with autosomal dominant inheritance. This monogenic form of type II diabetes is called maturity onset diabetes of the young (MODY). We now know that MODY is caused by heterozygous mutations in at least five genes encoding transcription factors: HNF4alpha (MODY1), HNF1alpha (MODY3), PDX1 (MODY4), HNF1beta (MODY5) and NEUROD1 (…		Homo sapiens	EntrezGeneIds	KEGG	KEGG	0	25	25
KEGG_ALDOSTERONE_REGULATED_SODIUM_REABSORPTION	M16473	C2	CP:KEGG	Aldosterone-regulated sodium reabsorption	Sodium transport across the tight epithelia of Na+ reabsorbing tissues such as the distal part of the kidney nephron and colon is the major factor determining total-body Na+ levels, and thus, long-term blood pressure. Aldosterone plays a major role in sodium and potassium metabolism by binding to epithelial mineralocorticoid receptors (MR) in the renal collecting duct cells localized in the dista…		Homo sapiens	EntrezGeneIds	KEGG	KEGG	0	42	42
KEGG_VASOPRESSIN_REGULATED_WATER_REABSORPTION	M9011	C2	CP:KEGG	Vasopressin-regulated water reabsorption	In the kidney, the antidiuretic hormone vasopressin (AVP) is a critical regulator of water homeostasis by controlling the water movement from lumen to the interstitium for water reabsorption and adjusting the urinary water excretion. In normal physiology, AVP is secreted into the circulation by the posterior pituitary gland, in response to an increase in serum osmolality or a decrease in effectiv…		Homo sapiens	EntrezGeneIds	KEGG	KEGG	0	44	44
KEGG_PROXIMAL_TUBULE_BICARBONATE_RECLAMATION	M4361	C2	CP:KEGG	Proximal tubule bicarbonate reclamation	One of the major tasks of the renal proximal tubule (PT) is to secrete acid into the tubule lumen, thereby reabsorbing approximately 80% of the filtered bicarbonate (HCO3(-)), as well as generating new HCO3(-) for regulating blood pH. In the tubular lumen, filtered HCO3(-) combines with H(+) in a reaction catalyzed by CA IV. The CO2 thus produced rapidly diffuses into the tubular cells and is com…		Homo sapiens	EntrezGeneIds	KEGG	KEGG	0	23	23
KEGG_ALZHEIMERS_DISEASE	M16024	C2	CP:KEGG	Alzheimer's disease	Alzheimer's disease (AD) is a chronic disorder that slowly destroys neurons and causes serious cognitive disability. AD is associated with senile plaques and neurofibrillary tangles (NFTs). Amyloid-beta (Abeta), a major component of senile plaques, has various pathological effects on cell and organelle function. The extracellular Abeta oligomers may activate caspases through activation of cell su…		Homo sapiens	EntrezGeneIds	KEGG	KEGG	0	169	169
KEGG_PARKINSONS_DISEASE	M7272	C2	CP:KEGG	Parkinson's disease	Parkinson's disease (PD) is a progressive neurodegenerative movement disorder that results primarily from the death of dopaminergic neurons in the substantia nigra. Mutations in alpha-synuclein, UCHL1 (a ubiquitin carboxy-terminal hydrolase L1), parkin, DJ1 (a parkin-associated protein involved with oxidative stress), and PINK1 (a putative serine threonine kinase) are known to cause early-onset P…		Homo sapiens	EntrezGeneIds	KEGG	KEGG	0	133	133
KEGG_AMYOTROPHIC_LATERAL_SCLEROSIS_ALS	M3812	C2	CP:KEGG	Amyotrophic lateral sclerosis (ALS)	Amyotrophic lateral sclerosis (ALS) is a progressive, lethal, degenerative disorder of motor neurons. The hallmark of this disease is the selective death of motor neurons in the brain and spinal cord, leading to paralysis of voluntary muscles. Mutant superoxide dismutase 1 (SOD1), as seen in some familial amyotrophic lateral sclerosis (FALS) cases, may be toxic because it is unstable, forming agg…		Homo sapiens	EntrezGeneIds	KEGG	KEGG	0	53	53
KEGG_HUNTINGTONS_DISEASE	M13486	C2	CP:KEGG	Huntington's disease	Huntington disease (HD) is an autosomal-dominant neurodegenerative disorder that primarily affects medium spiny striatal neurons (MSN). HD is caused by a CAG repeat expansion in the IT15 gene, which results in a long stretch of polyglutamine close to the amino-terminus of the HD protein huntingtin (Htt). Mutant Htt (mHtt) has effects both in the cytoplasm and in the nucleus. In the cytoplasm, ful…		Homo sapiens	EntrezGeneIds	KEGG	KEGG	0	185	185
KEGG_PRION_DISEASES	M13036	C2	CP:KEGG	Prion diseases	Prion diseases, also termed transmissible spongiform encephalopathies (TSEs), are a group of fatal neurodegenerative diseases that affect humans and a number of other animal species. The etiology of these diseases is thought to be associated with the conversion of a normal protein, PrPC, into an infectious, pathogenic form, PrPSc. The conversion is induced by prion infections (for example, varian…		Homo sapiens	EntrezGeneIds	KEGG	KEGG	0	35	35
KEGG_VIBRIO_CHOLERAE_INFECTION	M17906	C2	CP:KEGG	Vibrio cholerae infection	Cholera toxin (CTX) is one of the main virulence factors of Vibrio cholerae. Once secreted, CTX B-chain (CTXB) binds to ganglioside GM1 on the surface of the host's cells. After binding takes place, the entire CTX complex is carried from plasma membrane (PM) to endoplasmic reticulum (ER). In the ER, the A-chain (CTXA) is recognized by protein disulfide isomerase (PDI), unfolded, and delivered to …		Homo sapiens	EntrezGeneIds	KEGG	KEGG	0	56	56
KEGG_EPITHELIAL_CELL_SIGNALING_IN_HELICOBACTER_PYLORI_INFECTION	M16848	C2	CP:KEGG	Epithelial cell signaling in Helicobacter pylori infection	Two major virulence factors of H. pylori are the vacuolating cytotoxin (VacA) and the cag type-IV secretion system (T4SS) and its translocated effector protein, cytotoxin-associated antigen A (CagA). VacA binds to lipid rafts and glycosylphosphatidylinositol-anchored proteins (GPI-APs) of the target cell membrane. After insertion into the plasma membrane, VacA channels are endocytosed and eventua…		Homo sapiens	EntrezGeneIds	KEGG	KEGG	0	68	68
KEGG_PATHOGENIC_ESCHERICHIA_COLI_INFECTION	M2333	C2	CP:KEGG	Pathogenic Escherichia coli infection	Eenteropathogenic E. coli (EPEC) and enterohemorrhagic E. coli (EHEC) are closely related pathogenic strains of Escherichia coli. The hallmark of EPEC/EHEC infections is induction of attaching and effacing (A/E) lesions that damage intestinal epithelial cells. The capacity to form A/E lesions is encoded mainly by the locus of enterocyte effacement (LEE) pathogenicity island. Tir, Map, EspF, EspG …		Homo sapiens	EntrezGeneIds	KEGG	KEGG	0	59	59
KEGG_LEISHMANIA_INFECTION	M3126	C2	CP:KEGG	Leishmania infection	Leishmania is an intracellular protozoan parasite of macrophages that causes visceral, mucosal, and cutaneous diseases. The parasite is transmitted to humans by sandflies, where they survive and proliferate intracellularly by deactivating the macrophage. Successful infection of Leishmania is achieved by alteration of signaling events in the host cell, leading to enhanced production of the autoinh…		Homo sapiens	EntrezGeneIds	KEGG	KEGG	0	72	72
KEGG_PATHWAYS_IN_CANCER	M12868	C2	CP:KEGG	Pathways in cancer			Homo sapiens	EntrezGeneIds	KEGG	KEGG	0	328	328
KEGG_COLORECTAL_CANCER	M14631	C2	CP:KEGG	Colorectal cancer	Classically, colorectal cancer (CRC) has been believed to develop from normal mucosa through the premalignant adenoma by the step-wise accumulation of mutations. All CRC display either microsatellite instability (MSI) or chromosome instability (CIN). MSI occurs in 15% of colon cancers and results from inactivation of the DNA mismatch repair (MMR) system by either MMR gene mutations or hypermethyl…		Homo sapiens	EntrezGeneIds	KEGG	KEGG	0	62	62
KEGG_RENAL_CELL_CARCINOMA	M13266	C2	CP:KEGG	Renal cell carcinoma	Renal cell carcinoma (RCC) is a heterogenous term comprising a group of neoplasms of renal origin. There are 4 major histologic subtypes of RCC: conventional (clear cell RCC, 75%), papillary (15%), chromophobic (5%), and collecting duct (2%). Multiple genes are involved in the molecular pathogenesis of RCC. VHL is a tumor suppressor gene responsible for hereditary (von Hippel-Lindau) and sporadic…		Homo sapiens	EntrezGeneIds	KEGG	KEGG	0	70	70
KEGG_PANCREATIC_CANCER	M9726	C2	CP:KEGG	Pancreatic cancer	Normal duct epithelium progresses to infiltrating cancer through a series of histologically defined precursors (PanINs). The overexpression of HER-2/neu and activating point mutations in the K-ras gene occur early, inactivation of the p16 gene at an intermediate stage, and the inactivation of p53, SMAD4, and BRCA2 occur relatively late. Activated K-ras engages multiple effector pathways. Although…		Homo sapiens	EntrezGeneIds	KEGG	KEGG	0	70	70
KEGG_ENDOMETRIAL_CANCER	M19877	C2	CP:KEGG	Endometrial cancer	Two types of endometrial carcinoma are distinguished with respect to biology and clinical course. Type-I carcinoma is related to hyperestrogenism by association with endometrial hyperplasia, frequent expression of estrogen and progesterone receptors and younger age, whereas type-II carcinoma is unrelated to estrogen, associated with atrophic endometrium, frequent lack of estrogen and progesterone…		Homo sapiens	EntrezGeneIds	KEGG	KEGG	0	52	52
KEGG_GLIOMA	M1835	C2	CP:KEGG	Glioma	Glioblastoma multiforme (GBM) formation is either de novo (primary GBMs) or due to the progression of a lower grade glioma to a higher grade one through the acquisition of additional mutations (secondary GBMs). In primary GBM, disruption of the p53 pathway often occurs through loss of ARF, or less frequently through amplification of MDM2. Disruption of the RB pathway occurs through loss of INK4A.…		Homo sapiens	EntrezGeneIds	KEGG	KEGG	0	65	65
KEGG_PROSTATE_CANCER	M13191	C2	CP:KEGG	Prostate cancer	The identification of key molecular alterations in prostate-cancer cells implicates carcinogen defenses (GSTP1), growth-factor-signaling pathways (NKX3.1, PTEN, and p27), and androgens (AR) as critical determinants of the phenotype of prostate-cancer cells. Glutathione S-transferases (GSTP1) are detoxifying enzymes that catalyze conjunction of glutathione with harmful, electrophilic molecules, th…		Homo sapiens	EntrezGeneIds	KEGG	KEGG	0	89	89
KEGG_THYROID_CANCER	M523	C2	CP:KEGG	Thyroid cancer	Papillary thyroid carcinoma (PTC), the most frequent neoplasia originating from the thyroid epithelium, accounts for about 80% of all thyroid cancers. Chimeric oncogenes, created by chromosomal rearrangements involving prevalently RET and, to a less extent, NTRK1 loci, are implicated in the development of papillary carcinoma.These are inappropriately expressed and stimulate constitutive signaling…		Homo sapiens	EntrezGeneIds	KEGG	KEGG	0	29	29
KEGG_BASAL_CELL_CARCINOMA	M17807	C2	CP:KEGG	Basal cell carcinoma	The development of basal cell carcinoma is associated with constitutive activation of sonic hedgehog signaling. Normally, ligand-dependent signaling by Hedgehog (Hh) homologs proceeds through binding to the Patched receptor. This binding relieves the Patched-mediated inhibition of signaling through the Smoothened (SMOH) gene product. This signaling ultimately results in the dissociation of the Gl…		Homo sapiens	EntrezGeneIds	KEGG	KEGG	0	55	55
KEGG_MELANOMA	M15798	C2	CP:KEGG	Melanoma	Five distinct stages have been proposed in the evolution of melanoma on the basis of histological criteria: common acquired and congenital nevi without dysplastic changes; dysplastic nevi with structural and architectural atypia; radial-growth phase (RGP) melanoma; vertical-growth phase (VGP) melanoma; and metastatic melanoma. Oncogenic NRAS mutations activate both effector pathways Raf-MEK-ERK a…		Homo sapiens	EntrezGeneIds	KEGG	KEGG	0	71	71
KEGG_BLADDER_CANCER	M19096	C2	CP:KEGG	Bladder cancer	Bladder cancer arise and progress along two distinctive pathways. The first of these is often preceded by simple and papillary hyperplasia and exhibits a tumour morphology that is low-grade, superficial and papillary. Papillary carcinoma has a tendency to recur locally, but rarely invades and metastasizes. These tumors frequently show a constitutive activation of the receptor tyrosine kinase-Ras …		Homo sapiens	EntrezGeneIds	KEGG	KEGG	0	42	42
KEGG_CHRONIC_MYELOID_LEUKEMIA	M321	C2	CP:KEGG	Chronic myeloid leukemia	Chronic myelogenous leukaemia (CML) is a biphasic disease, initiated by expression of the BCR/ABL fusion gene product in self-renewing, haematopoietic stem cells (HSCs). HSCs can differentiate into common myeloid progenitors (CMPs), which then differentiate into granulocyte/macrophage progenitors (GMPs). HSCs can also differentiate into common lymphoid progenitors (CLPs), which are the progenitor…		Homo sapiens	EntrezGeneIds	KEGG	KEGG	0	73	73
KEGG_ACUTE_MYELOID_LEUKEMIA	M19888	C2	CP:KEGG	Acute myeloid leukemia	Two major types of genetic events are crucial for the molecular pathogenesis of acute myeloid leukemias (AML) : activating mutations of signal transduction intermediates and alterations in myeloid transcription factors governing hematopoietic differentiation. Both aberrant and constitutive activation of signal transduction molecules are found in about 50% of primary AML bone marrow samples, and s…		Homo sapiens	EntrezGeneIds	KEGG	KEGG	0	60	60
KEGG_SMALL_CELL_LUNG_CANCER	M3228	C2	CP:KEGG	Small cell lung cancer	Small cell lung carcinoma (SCLC) is a highly aggressive neoplasm, which accounts for approximately 20% of all lung cancer cases. Molecular mechanisms altered in SCLC include induced expression of oncogene, MYC, and loss of tumorsuppressor genes, such as p53, PTEN, RB, and FHIT. The overexpression of MYC proteins in SCLC is largely a result of gene amplification. Such overexpression leads to more …		Homo sapiens	EntrezGeneIds	KEGG	KEGG	0	84	84
KEGG_NON_SMALL_CELL_LUNG_CANCER	M19818	C2	CP:KEGG	Non-small cell lung cancer	Non-small-cell lung cancer (NSCLC) accounts for approximately 80% of lung cancer and represents a heterogeneous group of cancers, consisting mainly of squamous cell (SCC), adeno (AC) and large-cell carcinoma. Molecular mechanisms altered in NSCLC include activation of oncogenes, such as K-RAS and c-erbB-2, and inactivation of tumorsuppressor genes, such as p53, p16INK4a, RAR-beta, and RASSF1. Poi…		Homo sapiens	EntrezGeneIds	KEGG	KEGG	0	54	54
KEGG_ASTHMA	M13950	C2	CP:KEGG	Asthma	Inhaled allergens encounter antigen presenting cells (APC) that line the airway. Upon recognition of the antigen and activation by APC, naive T cells differentiate into TH2 cells, a process that is promoted by interleukin 4 (IL-4). Activated TH2 cells stimulate B cells to produce IgE antibodies in response to IL-4 and IL-13. IgE binds the high affinity IgE receptor at the surface of mast cells, t…		Homo sapiens	EntrezGeneIds	KEGG	KEGG	0	30	30
KEGG_AUTOIMMUNE_THYROID_DISEASE	M13103	C2	CP:KEGG	Autoimmune thyroid disease	The classification of autoimmune throid disease (AITD) includes Hashimoto's thyroiditis (HT) or chronic autoimmune thyroiditis and its variants, Graves' disease (GD) and autoimmune atrophic thyroiditis or primary myxedema. HT is characterized by the presence of goitre, thyroid autoantibodies against thyroid peroxidase (TPO) and thyroglobulin (Tg) in serum and varying degrees of thyroid dysfunctio…		Homo sapiens	EntrezGeneIds	KEGG	KEGG	0	53	53
KEGG_SYSTEMIC_LUPUS_ERYTHEMATOSUS	M4741	C2	CP:KEGG	Systemic lupus erythematosus	Systemic lupus erythematosus (SLE) is characterized by circulating IgG autoantibodies that are specific for self-antigens, such as DNA, nuclear proteins and certain cytoplasmic components. Immune complexes comprising autoantibody and self-antigen is deposited particulary in the renal glomeruli and mediate a systemic inflammatory response by activating complement or via Fc-gamma-R-mediated neutrop…		Homo sapiens	EntrezGeneIds	KEGG	KEGG	0	140	140
KEGG_ALLOGRAFT_REJECTION	M18615	C2	CP:KEGG	Allograft rejection	After transplantation of organ allografts, there are two pathways of antigen presentation. In the direct pathway, recipient T cells react to intact allogeneic MHC molecules expressed on the surface of donor cells. This pathway would activate host CD4 or CD8 T cells. In contrast, donor MHC molecules (and all other proteins) shed from the graft can be taken up by host APCs and presented to recipien…		Homo sapiens	EntrezGeneIds	KEGG	KEGG	0	38	38
KEGG_GRAFT_VERSUS_HOST_DISEASE	M13519	C2	CP:KEGG	Graft-versus-host disease	Graft-versus-host disease (GVHD) pathophysiology can be summerized in a three-step process. During step 1, the conditioning regimen (irradiation and/or chemotherapy) leads to damage, activation of host tissues and induction of inflammatory cytokines secretion. Increased expression of major histocompatibility complex (MHC) antigens and adhesion molecules leads to enhancement of the recognition of …		Homo sapiens	EntrezGeneIds	KEGG	KEGG	0	42	42
KEGG_PRIMARY_IMMUNODEFICIENCY	M4085	C2	CP:KEGG	Primary immunodeficiency	Primary immunodeficiencies (PIs) are a heterogeneous group of disorders, which affect cellular and humoral immunity or non-specific host defense mechanisms mediated by complement proteins, and cells such as phagocytes and natural killer (NK) cells. These disorders of the immune system cause increased susceptibility to infection, autoimmune disease, and malignancy. Most of PIs are due to genetic d…		Homo sapiens	EntrezGeneIds	KEGG	KEGG	0	35	35
KEGG_HYPERTROPHIC_CARDIOMYOPATHY_HCM	M8728	C2	CP:KEGG	Hypertrophic cardiomyopathy (HCM)	Hypertrophic cardiomyopathy (HCM) is a primary myocardial disorder with an autosomal dominant pattern of inheritance that is characterized by hypertrophy of the left ventricles with histological features of myocyte hypertrophy, myofibrillar disarray, and interstitial fibrosis. HCM is one of the most common inherited cardiac disorders, with a prevalence in young adults of 1 in 500. Hundreds of mut…		Homo sapiens	EntrezGeneIds	KEGG	KEGG	0	85	85
KEGG_ARRHYTHMOGENIC_RIGHT_VENTRICULAR_CARDIOMYOPATHY_ARVC	M16376	C2	CP:KEGG	Arrhythmogenic right ventricular cardiomyopathy (ARVC)	Arrhythmogenic right ventricular cardiomyopathy (ARVC) is an inherited heart muscle disease that may result in arrhythmia, heart failure, and sudden death. The hallmark pathological findings are progressive myocyte loss and fibrofatty replacement, with a predilection for the right ventricle. A number of genetic studies have identified mutations in various components of the cardiac desmosome that …		Homo sapiens	EntrezGeneIds	KEGG	KEGG	0	76	76
KEGG_DILATED_CARDIOMYOPATHY	M835	C2	CP:KEGG	Dilated cardiomyopathy	Dilated cardiomyopathy (DCM) is a heart muscle disease characterised by dilation and impaired contraction of the left or both ventricles that results in progressive heart failure and sudden cardiac death from ventricular arrhythmia. Genetically inherited forms of DCM (familial DCM) have been identified in 25-35% of patients presenting with this disease, and the inherited gene defects are an impor…		Homo sapiens	EntrezGeneIds	KEGG	KEGG	0	92	92
KEGG_VIRAL_MYOCARDITIS	M12294	C2	CP:KEGG	Viral myocarditis	Myocarditis is a cardiac disease associated with inflammation and injury of the myocardium. It results from various etiologies, both noninfectious and infectious, but coxsackievirus B3 (CVB3) is still considered the dominant etiological agent. Myocarditis may be caused by direct cytopathic effects of virus, a pathologic immune response to persistent virus, or autoimmunity triggered by the viral i…		Homo sapiens	EntrezGeneIds	KEGG	KEGG	0	73	73
BIOCARTA_RELA_PATHWAY	M10183	C2	CP:BIOCARTA	Acetylation and Deacetylation of RelA in The Nucleus			Homo sapiens	EntrezGeneIds	BioCarta	BioCarta	0	16	16
BIOCARTA_NO1_PATHWAY	M4383	C2	CP:BIOCARTA	Actions of Nitric Oxide in the Heart	Nitric oxide (NO) has a number of important physiological actions in the cardiovascular system. In the heart, NO plays role in keeping the vessels patent via vasodilation and prevention of platelet aggregation. It also plays an important role in regulating the force and rate of contraction. In vivo NO is released by shear stress of ligands that increase intracellular Ca2+ in endothelial cells. Th…		Homo sapiens	EntrezGeneIds	BioCarta	BioCarta	0	33	33
BIOCARTA_CSK_PATHWAY	M6327	C2	CP:BIOCARTA	Activation of Csk by cAMP-dependent Protein Kinase Inhibits Signaling through the T Cell Receptor	Interaction of T cell receptor with specific antigen in the context of MHC II activates a signal transduction pathway that leads to T cell activation. In the T cell receptor signaling pathway, the src family kinases Lck and Fyn are activated to phosphorylate proteins in the T cell receptor complex which recruit and activate the ZAP70 kinase. The activation of ZAP70 phosphorylates downstream targe…		Homo sapiens	EntrezGeneIds	BioCarta	BioCarta	0	24	24
BIOCARTA_SRCRPTP_PATHWAY	M10994	C2	CP:BIOCARTA	Activation of Src by Protein-tyrosine phosphatase alpha	Progression through the cell cycle is accompanied by activation of the proto-oncogene c-Src, a protein tyrosine kinase. Overexpression of Src leads to tyrosine phosphorylation of multiple protein substrates and cellular transformation. During interphase the Src protein folds back upon itself to stay in the inactive state, with a phophotyrosine residue in one domain at Tyrosine 529 bound by an SH2…		Homo sapiens	EntrezGeneIds	BioCarta	BioCarta	0	11	11
BIOCARTA_AMI_PATHWAY	M15394	C2	CP:BIOCARTA	Acute Myocardial Infarction	Myocardial infraction (MI)is the condition of irreversible necrosis of the heart muscle that results from prolonged ischemia. Nearly 1.5 million people in US sustain an MI each year, and this event proves fatal in approximately one third of patients. Approximately 90% of MI result from formation of an acute thrombus that obstructs an atherosclerotic coronary artery. The thrombus transforms a regi…		Homo sapiens	EntrezGeneIds	BioCarta	BioCarta	0	20	20
BIOCARTA_GRANULOCYTES_PATHWAY	M5467	C2	CP:BIOCARTA	Adhesion and Diapedesis of Granulocytes	Cell adhesion is a fundamental feature of multicellular organisms including their defense mechanisms. In the later case in mammals, leukocytes play central role. They bind bacteria, parasites, viruses, tumor cells etc. Furthermore, their interactions with the endothelium are of special importance. During an inflammation or immune reaction, specialized leukocytes (eosinophilic granulocytes) adhere…		Homo sapiens	EntrezGeneIds	BioCarta	BioCarta	0	14	14
BIOCARTA_LYM_PATHWAY	M1469	C2	CP:BIOCARTA	Adhesion and Diapedesis of Lymphocytes	Cell adhesion is a fundamental feature of multicellular organisms including their defense mechanisms. In the later case in mammals, leukocytes play central role. They bind bacteria, parasites, viruses, tumor cells etc. Furthermore, their interactions with the endothelium are of special importance. Generally, lymphocyte adhesion and passage from the bloodstream to the lymphatic system occurs in th…		Homo sapiens	EntrezGeneIds	BioCarta	BioCarta	0	11	11
BIOCARTA_ARAP_PATHWAY	M2482	C2	CP:BIOCARTA	ADP-Ribosylation Factor	ADP-ribosylation factors (ARFs) are 20-kDa guanine nucleotide-binding proteins, members of the Ras GTPase superfamily that were initially recognized and purified because of their ability to stimulate the ADP-ribosyltransferase activity of the cholera toxin A subunit. We now know that they are critical components of several different vesicular trafficking pathways in all eukaryotic cells and activ…		Homo sapiens	EntrezGeneIds	BioCarta	BioCarta	0	18	18
BIOCARTA_AGR_PATHWAY	M6220	C2	CP:BIOCARTA	Agrin in Postsynaptic Differentiation	The heparan sulphate proteoglycan agrin is well known as the key assembly factor of postsynaptic differentiation at the neuromuscular junction (NMJ), but recent data suggest it also plays a direct role in the organization of the cytoskeleton in the skeletal muscle. Signaling through muscle-specific proteins such as muscle specific kinase (MuSK) and or acetylcholine receptor (AchRs)/rapsyn, agrin …		Homo sapiens	EntrezGeneIds	BioCarta	BioCarta	0	36	36
BIOCARTA_AKAP95_PATHWAY	M5731	C2	CP:BIOCARTA	AKAP95 role in mitosis and chromosome dynamics	The chromatin packaging of the genome is dynamic, changing with the cell cycle and with transcriptional regulation. During mitosis, chromatin is condensed for segregation of chromosomes, while for transcription chromatin is more open. The nuclear matrix, or scaffold, is a protein network in the nucleus providing structure and regulating chromatin condensation. Regulated interactions of matrix pro…		Homo sapiens	EntrezGeneIds	BioCarta	BioCarta	0	12	12
BIOCARTA_AKT_PATHWAY	M15258	C2	CP:BIOCARTA	AKT Signaling Pathway	Many cell-surface receptors induce production of second messengers like PIP3, phosphatidylinositol 3,4,5-trisphosphate, that convey signals to the cytoplasm from the cell surface. PIP3 signals activates the kinase PDK1, 3-phosphoinositide-dependent protein kinase-1, which in turn activates the kinase AKT, also known as protein kinase B. Proteins phosphorylated by activated AKT promote cell surviv…		Homo sapiens	EntrezGeneIds	BioCarta	BioCarta	0	22	22
BIOCARTA_ALK_PATHWAY	M17400	C2	CP:BIOCARTA	ALK in cardiac myocytes	Heart formation is cued by a combination of positive and negative signals from surrounding tissues. Inhibitory signals that block heart formation in anterior paraxial mesoderm include Wnt family members expressed in dorsal neural tube and anti-BMPs expressed in the axial tissues (i.e., noggin in the notochord). Wnt signalling pathway, which is essential for setting up the entire body pattern duri…		Homo sapiens	EntrezGeneIds	BioCarta	BioCarta	0	37	37
BIOCARTA_AT1R_PATHWAY	M14899	C2	CP:BIOCARTA	Angiotensin II mediated activation of JNK Pathway via Pyk2 dependent signaling	Ang II binding to AT1-R triggers the activation of Ca2+ signaling and PKC. The signal is then transmitted to the Pyk2 and further to the small G protein Rac1 but not Cdc42, although the direct activation of Rac1 by Pyk2 is not proved in this study. In turn, Rac1 activates a small G protein-activated kinase whose identity is still controversial, but one of which has been suggested to be PAK1. Fina…		Homo sapiens	EntrezGeneIds	BioCarta	BioCarta	0	36	36
BIOCARTA_ACE2_PATHWAY	M12950	C2	CP:BIOCARTA	Angiotensin-converting enzyme 2 regulates heart function	Cardiovascular diseases are predicted to be the most common cause of death worldwide by 2020. The major regulator of blood pressure homeostasis is the renin-angiotensis system. Angiotensinogen is digested by renin to produce angiotensin I (AGT I). AGT I is an inactive 10 amino-acid peptide that is further degraded to produce angiotensin II by the agiotensin-converting enzyme (ACE). Angiotensis II…		Homo sapiens	EntrezGeneIds	BioCarta	BioCarta	0	13	13
BIOCARTA_ASBCELL_PATHWAY	M7298	C2	CP:BIOCARTA	Antigen Dependent B Cell Activation	A key part of the immune system is the production of immunoglobulins (antibodies) by B cells to bind and inactivate specific foreign antigens. The body produces B cells with a wide range of antigen specificities in the immunoglobulin B cell receptor, one antigen specificity per cell. When the B cell receptor immunoglobulin binds antigen, that cell is activated to proliferate and create plasma cel…		Homo sapiens	EntrezGeneIds	BioCarta	BioCarta	0	12	12
BIOCARTA_DNAFRAGMENT_PATHWAY	M7239	C2	CP:BIOCARTA	Apoptotic DNA fragmentation and tissue homeostasis	Apoptotic cell death can be triggered by many different cellular stimuli, resulting in activation of apoptotic signaling pathways including caspases and mitochondria. A cellular response that is characteristic of apoptosis is fragmentation of the nuclear genome to create a nucleosomal ladder. This activity is conducted by multiple nucleases activated by apoptotic signaling pathways. One nuclease …		Homo sapiens	EntrezGeneIds	BioCarta	BioCarta	0	10	10
BIOCARTA_CHEMICAL_PATHWAY	M3873	C2	CP:BIOCARTA	Apoptotic Signaling in Response to DNA Damage	The cellular activation of the caspase cascade resulting in cell death is triggered by chemical damage to DNA which stimulates a sequence resulting in the cleavage of Bid in a manner similar to the binding of so called death-receptors or directly initiates the permeability transition of the mitochondrial membrane. The permiability transition releases several factors including cytochrome c, AIF an…		Homo sapiens	EntrezGeneIds	BioCarta	BioCarta	0	22	22
BIOCARTA_SPPA_PATHWAY	M8731	C2	CP:BIOCARTA	Aspirin Blocks Signaling Pathway Involved in Platelet Activation	Activation of the protease-activated GPCRs in platelets contributes to platelet activation in clotting. The protease-activated receptors PAR1 and PAR4 are cleaved by the protease thrombin, releasing a tethered peptide ligand that activates the receptor and triggers intracellular calcium release. Platelets from mice lacking the PAR4 gene are not activated by thrombin and are impaired in clotting, …		Homo sapiens	EntrezGeneIds	BioCarta	BioCarta	0	22	22
BIOCARTA_ATM_PATHWAY	M10628	C2	CP:BIOCARTA	ATM Signaling Pathway	The ataxia telangiectasia-mutated gene (ATM) encodes a protein kinase that acts as a tumor suppressor. ATM activation by ionizing radiation damage to DNA stimulates DNA repair and blocks progression through the cell cycle. Mutation of the ATM gene causes the disease ataxia telangiectasia which which involves an inherited predisposition to some cancers. To play this role ATM interacts with a broad…		Homo sapiens	EntrezGeneIds	BioCarta	BioCarta	0	20	20
BIOCARTA_AGPCR_PATHWAY	M19829	C2	CP:BIOCARTA	Attenuation of GPCR Signaling	The G-protein coupled receptor (GPCR) family transduces extracellular signals across the plasma membrane, activating cellular responses through a variety of second messenger cascades. These receptors provide rapid responses to a variety of stimuli, and are often rapidly attenuated in their signaling. Failure to attenuate GPCR signaling can have dramatic consequences. One method to attenuate GPCR …		Homo sapiens	EntrezGeneIds	BioCarta	BioCarta	0	13	13
BIOCARTA_BCELLSURVIVAL_PATHWAY	M4835	C2	CP:BIOCARTA	B Cell Survival Pathway	Physical interactions between intergrin alpha4beta1 heterodimer expressed on B cells and counter receptors on stroma cells are key mediators of the survival of normal and malignant B cells. Recent data indicate that integrin stimulation increases FBI-1, XIAP, surviving, and CCT4 expression but inhibits Requiem, c-Fos, and caspase 3 and 7 induction.		Homo sapiens	EntrezGeneIds	BioCarta	BioCarta	0	16	16
BIOCARTA_BLYMPHOCYTE_PATHWAY	M1473	C2	CP:BIOCARTA	B Lymphocyte Cell Surface Molecules	B cells must communicate with their environment to participate in the immune system as the source of antigen-specific immunoglobulins. Cell surface proteins on B cells receive signals from the exterior, adhere to other cells, and transmit signals to other cells. Antigen recognized by a B cell's immunoglobulin is presented in MHC Class II to T cells during B cell activation. Cell surface immunoglo…		Homo sapiens	EntrezGeneIds	BioCarta	BioCarta	0	11	11
BIOCARTA_BCR_PATHWAY	M9494	C2	CP:BIOCARTA	BCR Signaling Pathway	Significant progress has been made towards delineation of the intrinsic molecular processes that regulate B lymphocyte immune function. Recent observations have provided a clearer picture of the interactive signaling pathways that emanate from the mature B cell antigen receptor (BCR) complex and the different precursor complexes that are expressed during development. Studies have also revealed th…		Homo sapiens	EntrezGeneIds	BioCarta	BioCarta	0	37	37
BIOCARTA_BIOPEPTIDES_PATHWAY	M13494	C2	CP:BIOCARTA	Bioactive Peptide Induced Signaling Pathway	Many different peptides act as signaling molecules, including the proinflammatory peptide bradykinin, the protease enzyme thrombin, and the blood pressure regulating peptide angiotensin. While these three proteins are distinct in their sequence and physiology, and act through different cell surface receptors, they share in a common class of cell surface receptors called G-protein coupled receptor…		Homo sapiens	EntrezGeneIds	BioCarta	BioCarta	0	45	45
BIOCARTA_NEUROTRANSMITTERS_PATHWAY	M4557	C2	CP:BIOCARTA	Biosynthesis of neurotransmitters	Neurotransmitters are signaling molecules used by neurons to communicate across chemical synapses. The receptors for neurotransmitters include G-protein coupled receptors (GPCRs) and ligand-gated ion channels. The biogenic amines are neurotransmitters derived from amino acids, and include dopamine, epinephrine, GABA, histamine and serotonin. For each of these, decarboxylation of an amino acid is …		Homo sapiens	EntrezGeneIds	BioCarta	BioCarta	0	6	6
BIOCARTA_RANKL_PATHWAY	M2602	C2	CP:BIOCARTA	Bone Remodelling	Bone density and structure is maintained through a balance of bone resorption by osteoclasts and bone deposition by osteoblasts. The combination of simultaneous resorption and deposition creates continual remodeling of bone while excess osteoclast activity leads to an imbalance and a loss of bone density, causing osteoporosis. RANK (receptor activator of NF-kB ligand) is a receptor in the TNF rec…		Homo sapiens	EntrezGeneIds	BioCarta	BioCarta	0	14	14
BIOCARTA_CACAM_PATHWAY	M3412	C2	CP:BIOCARTA	Ca++/ Calmodulin-dependent Protein Kinase Activation	The calcium/calmodulin-dependent kinases (CaMKs) are involved in a large number of cellular responses induced by hormones, neurotransmitters and other signalling. Elevation of calcium functions as a major second messenger, where the intracellular concentration of calcium can be maintained at extremely low levels and susequently increased following specific calcium-mobilizing stimuli. There are ma…		Homo sapiens	EntrezGeneIds	BioCarta	BioCarta	0	16	16
BIOCARTA_CDMAC_PATHWAY	M4388	C2	CP:BIOCARTA	Cadmium induces DNA synthesis and proliferation in macrophages	Exposure to divalent cadmium ions (Cd2+) is a known cancer risk factor, but the molecular mechanisms responsible for the inappropriate induction of cellular proliferation by cadmium are still being figured out. One cellular model used to study this process is macrophages grown in culture. In cultured macrophages, cadmium acts both at the cell surface and in the cytoplasm to induce proliferation. …		Homo sapiens	EntrezGeneIds	BioCarta	BioCarta	0	16	16
BIOCARTA_CARM_ER_PATHWAY	M2499	C2	CP:BIOCARTA	CARM1 and Regulation of the Estrogen Receptor	Several forms of post-translational modification regulate protein activities. Recently, protein methylation by CARM1 (coactivator-associated arginine methyltransferase 1) has been observed to play a key role in transcriptional regulation. CARM1 associates with the p160 class of transcriptional coactivators involved in gene activation by steroid hormone family receptors. CARM1 also interacts with …		Homo sapiens	EntrezGeneIds	BioCarta	BioCarta	0	35	35
BIOCARTA_CASPASE_PATHWAY	M17902	C2	CP:BIOCARTA	Caspase Cascade in Apoptosis	Apoptosis, programmed cell death, is triggered by a variety of stimuli, including cell surface receptors like FAS, mitochondrial response to stress, and cytotoxic T cells. Caspases are a class of cysteine proteases that includes several representatives involved in apoptosis. The caspases convey the apoptotic signal in a proteolytic cascade, with caspases cleaving and activating other caspases tha…		Homo sapiens	EntrezGeneIds	BioCarta	BioCarta	0	23	23
BIOCARTA_CBL_PATHWAY	M16973	C2	CP:BIOCARTA	CBL mediated ligand-induced downregulation of EGF receptors	As with many cell-surface receptors, activation of the EGF receptor can result in receptor internalization through receptor-mediated endocytosis, desensitizing further receptor signaling. This process requires clathrin and occurs in clathrin-coated pits, which pinch off from the plasma membrane to form vesicles that move to the early endosome. From the early endosome, receptors can either be recy…		Homo sapiens	EntrezGeneIds	BioCarta	BioCarta	0	13	13
BIOCARTA_CCR3_PATHWAY	M9152	C2	CP:BIOCARTA	CCR3 signaling in Eosinophils	Eosinophils are a key class of leukocytes involved in inflammatory responses, including allergic reactions in skin and airway. The eosinophil response in inflammation is absent in mice lacking CCR3, indicating the key role of this G protein coupled receptor in inflammation and allergic responses. Eotaxin is a chemokine ligand for CCR3 that recruits eosinophils to the site of inflammation and acti…		Homo sapiens	EntrezGeneIds	BioCarta	BioCarta	0	23	23
BIOCARTA_CD40_PATHWAY	M16697	C2	CP:BIOCARTA	CD40L Signaling Pathway	The CD40 receptor was first associated with expression in B cells and the role it plays through its ligand CD40L (CD154) in moderating T cell activation. Broader expression may indicate a broader role for CD40 and CD40L in immune function and disease states such as transplant rejection and HIV infection. Disruption of CD40 interaction with CD40L may prove therapeutic in the treatment of autoimmun…		Homo sapiens	EntrezGeneIds	BioCarta	BioCarta	0	15	15
BIOCARTA_MCM_PATHWAY	M6682	C2	CP:BIOCARTA	CDK Regulation of DNA Replication	Initiation of DNA replication in eukaryotes is a highly conserved, multi-step process (replication licensing) designed to restrict initiation events to once per replication origin per S phase. Its control has been uncovered by the discovery of the cyclin dependent kinases (CDKs) as master regulators of the cell cycle and the initiator proteins of DNA replication, such as the Origin Recognition Co…		Homo sapiens	EntrezGeneIds	BioCarta	BioCarta	0	18	18
BIOCARTA_G1_PATHWAY	M648	C2	CP:BIOCARTA	Cell Cycle: G1/S Check Point	The G1/S cell cycle checkpoint controls the passage of eukaryotic cells from the first 'gap' phase (G1) into the DNA synthesis phase (S). Two cell cycle kinases, CDK4/6-cyclin D and CDK2-cyclin E, and the transcription complex that includes Rb and E2F are pivotal in controlling this checkpoint. During G1 phase, the Rb-HDAC repressor complex binds to the E2F-DP1 transcription factors, inhibiting t…		Homo sapiens	EntrezGeneIds	BioCarta	BioCarta	0	28	28
BIOCARTA_G2_PATHWAY	M8560	C2	CP:BIOCARTA	Cell Cycle: G2/M Checkpoint	The G2/M DNA damage checkpoint prevents the cell from entering mitosis (M phase) if the genome is damaged. The Cdc2-cyclin B kinase is pivotal in regulating this transition. During G2 phase, Cdc2 is maintained in an inactive state by the kinases Wee1 and Mt1. As cells approach M phase, the phosphatase Cdc25 is activated, perhaps by the polo-kinase Pik1. Cdc25 then activates Cdc2, establishing a f…		Homo sapiens	EntrezGeneIds	BioCarta	BioCarta	0	24	24
BIOCARTA_CELL2CELL_PATHWAY	M12851	C2	CP:BIOCARTA	Cell to Cell Adhesion Signaling	Interactions between cells responsible for cell to cell adhesion also can communicate signals into the cellular interior, often involving interactions with cytoskeletal elements to produce changes in cell motility, migration, proliferation and shape. The cadherins are cell surface adhesion molecules that help form tight junctions between cells such as formation of epithelial cell layers. E-cadher…		Homo sapiens	EntrezGeneIds	BioCarta	BioCarta	0	14	14
BIOCARTA_LAIR_PATHWAY	M3952	C2	CP:BIOCARTA	Cells and Molecules involved in local acute inflammatory response	Inflammation has several distinct components, including the localized response at the site of tissue injury or infection. Tissue injury stimulates the release of inflammatory signaling molecules such as bradykinin. Bacterial infection stimulates an immune response in several ways. Bacteria that are phagocytosed can activate macrophages, causing the release of inflammatory cytokines such as IL-1, …		Homo sapiens	EntrezGeneIds	BioCarta	BioCarta	0	17	17
BIOCARTA_CERAMIDE_PATHWAY	M19943	C2	CP:BIOCARTA	Ceramide Signaling Pathway	Over 1,000 papers and reviews have been written about the role of ceramide in the production of programmed cell death or apoptosis. Ceramide is a sphingosine-based lipid-signaling molecule involved in the regulation of cellular differentiation, proliferation, and apoptosis. This diagram represents some of the current understanding of the cascades that couple ceramide to specific signaling pathway…		Homo sapiens	EntrezGeneIds	BioCarta	BioCarta	0	22	22
BIOCARTA_TID_PATHWAY	M9546	C2	CP:BIOCARTA	Chaperones modulate interferon Signaling Pathway	Signaling by interferon-gamma stimulates anti-viral responses and tumor suppression through the heterodimeric interferon-gamma receptor. Signaling is initiated by binding of interferon-gamma to its receptor, activating the receptor-associated JAK2 tyrosine kinase to phosphorylate STAT transcription factors that activate interferon responsive genes. Molecular chaperones that modulate or alter prot…		Homo sapiens	EntrezGeneIds	BioCarta	BioCarta	0	19	19
BIOCARTA_CLASSIC_PATHWAY	M7146	C2	CP:BIOCARTA	Classical Complement Pathway	The complement system is part of the defense against invading cells and is composed of about twenty different proteins found in the plasma. When activated, complement proteins form a pathway of proteolytic reactions that culminates in the lysis of foreign cells. The complement system also stimulates phagocytosis of foreign cells and an inflammatory response. There are two different complement sys…		Homo sapiens	EntrezGeneIds	BioCarta	BioCarta	0	14	14
BIOCARTA_COMP_PATHWAY	M917	C2	CP:BIOCARTA	Complement Pathway	The complement pathway consists of a series of over thirty proteins in plasma that are part of the immune response. Activation of the complement system lyses bacterial cells, forms chemotactic peptides (C3a and C5a) attracting immune cells, and increases phagocytotic clearance of infecting cells. Complement can also increase the permeability of vascular walls and cause inflammation. Most compleme…		Homo sapiens	EntrezGeneIds	BioCarta	BioCarta	0	19	19
BIOCARTA_VDR_PATHWAY	M13404	C2	CP:BIOCARTA	Control of Gene Expression by Vitamin D Receptor	The vitamin D receptor, VDR is the mediator of all genomic actions of vitamin D3 and its analogs. It belongs to a family of ligand induced transcription factors, nuclear receptors (NRs). Vitamin D3 is the main regulator of calcium homeostasis and is critical in bone formation. It is also involved in controlling cellular growth, differentiation and apoptosis, which makes synthetic vitamin D3 analo…		Homo sapiens	EntrezGeneIds	BioCarta	BioCarta	0	12	12
BIOCARTA_HDAC_PATHWAY	M1547	C2	CP:BIOCARTA	Control of skeletal myogenesis by HDAC and calcium/calmodulin-dependent kinase (CaMK)	The differentiation of muscle cells is transcriptionally regulated, in part by the myocyte enhancer factor-2, MEF2. During myogenesis MEF2 binds to MyoD and other basic helix-loop-helix factors to activate transcription of genes involved in muscle cell differentiation. Transcriptional activation by MEF2 is blocked by interaction with HDAC5 and other histone deacetylases. In undifferentiated myobl…		Homo sapiens	EntrezGeneIds	BioCarta	BioCarta	0	32	32
BIOCARTA_GCR_PATHWAY	M10066	C2	CP:BIOCARTA	Corticosteroids and cardioprotection	Myocardial infarction damages heart tissue both during the initial ischemia and the subsequent reperfusion of tissues with oxygen. Corticosteroids can protect cardiac tissue from damage following a heart attack, but the mechanisms by which corticosteroids are cardioprotective have not been clear and negative side effects such as reduced wound healing may result from their use. Corticosteroids exe…		Homo sapiens	EntrezGeneIds	BioCarta	BioCarta	0	22	22
BIOCARTA_CTCF_PATHWAY	M11420	C2	CP:BIOCARTA	CTCF: First Multivalent Nuclear Factor	CTCF is central to signaling pathways in immature B cells elicited by cross-linking the Ig BCR and stimulation with TGF. Both stimuli result in induction of cell cycle arrest and apoptosis. BCR ligation stimulates a transient induction of MYC that leads to high level CTCF expression and feedback suppression of MYC transcription. BCR ligation also activates PTEN opposing PI3K activation of MYC. Ph…		Homo sapiens	EntrezGeneIds	BioCarta	BioCarta	0	23	23
BIOCARTA_CTL_PATHWAY	M1462	C2	CP:BIOCARTA	CTL mediated immune response against target cells	Cytotoxic T lymphocytes (CTLs), also known as killer T cells, provide a cell-mediated response to specific foreign antigens associated with cells. CTLs only respond to foreign antigen when it is presented bound to the MHC-1 expressed on the surface of all cells. CTLs do not respond to soluble antigen, but induce apoptosis in viral-infected cells and in cancer cells. When the complex of antigen bo…		Homo sapiens	EntrezGeneIds	BioCarta	BioCarta	0	15	15
BIOCARTA_CXCR4_PATHWAY	M882	C2	CP:BIOCARTA	CXCR4 Signaling Pathway	CXCR4 is a chemokine receptor in the GPCR gene family, and is expressed by cells in the immune system and the central nervous system. In response to binding its ligand SDF-1 (stromal cell-derived factor-1), CXCR4 triggers the migration and recruitment of immune cells. This ligand-receptor pair may also play a role in development of the nervous system. In addition to acting as a chemokine receptor…		Homo sapiens	EntrezGeneIds	BioCarta	BioCarta	0	24	24
BIOCARTA_CELLCYCLE_PATHWAY	M17770	C2	CP:BIOCARTA	Cyclins and Cell Cycle Regulation	The cell cycle is regulated by the interplay of many molecules. Key among these are the cyclins which are expressed and then degraded in a concerted fashion to drive the stages of the cell cycle. Cyclins combine with cyclin dependent kinases (cdks) to form activated kinases that phosphorylate targets leading to cell cycle regulation. A breakdown in the regulation of this cycle can lead to out of …		Homo sapiens	EntrezGeneIds	BioCarta	BioCarta	0	23	23
BIOCARTA_CFTR_PATHWAY	M12399	C2	CP:BIOCARTA	Cystic Fibrosis Transmembrane Conductance Regulator And Beta 2 Adrenergic Receptor Pathway	The defects in cAMP-regulated chloride channel CTFR are believed to be the major cause for cystic fibrosis. Regulation of CFTR protein by the surface receptor beta adrenergic receptor is mediated through the ezrin/radixin/moesin binding phosphoprotein 50 (EBP50), which binds both the C-termini CFTR and b2AR through their PDZ binding motifs. In the resting state, CFTR, b2AR, and EBP50 exist as a m…		Homo sapiens	EntrezGeneIds	BioCarta	BioCarta	0	12	12
BIOCARTA_CYTOKINE_PATHWAY	M17406	C2	CP:BIOCARTA	Cytokine Network	Several different cell types coordinate their efforts as part of the immune system, including B cells, T cells, macrophages, neutrophils, basophils and eosinophils. Each of these cell types has a distinct role in the immune system, and communicates with other immune cells using secreted factors called cytokines, including interleukins, TNF, and the interferons. Macrophages phagocytose foreign bod…		Homo sapiens	EntrezGeneIds	BioCarta	BioCarta	0	22	22
BIOCARTA_INFLAM_PATHWAY	M6910	C2	CP:BIOCARTA	Cytokines and Inflammatory Response	Inflammation is a protective response to infection by the immune system that requires communication between different classes of immune cells to coordinate their actions. Acute inflammation is an important part of the immune response, but chronic inappropriate inflammation can lead to destruction of tissues in autoimmune disorders and perhaps neurodegenerative or cardiovascular disease. Secreted …		Homo sapiens	EntrezGeneIds	BioCarta	BioCarta	0	29	29
BIOCARTA_D4GDI_PATHWAY	M15513	C2	CP:BIOCARTA	D4-GDI Signaling Pathway	D4-GDI (GDP dissociation inhibitor) is a negative regulator of the ras related Rho Family of GTPases. Since the rho GTPases promote cytoskeletal and membrane changes associated with apoptotic cell death, the removal of the D4-GDI block through its cleavage is important for inducing apoptosis. Caspase-3 cleaves the 28 kDa mature form of D4-GDI to give a 5 kDa and 23 kDa Size fragment. The 23 kDa f…		Homo sapiens	EntrezGeneIds	BioCarta	BioCarta	0	13	13
BIOCARTA_DC_PATHWAY	M9177	C2	CP:BIOCARTA	Dendritic cells in regulating TH1 and TH2 Development	While T cells and B cells carry out the actions of antigen-specific immune responses, antigen-presenting cells called dendritic cells are required for this to happen. The name of dendritic cells is based on their shape, with activated dendritic cells displaying long processes on their surface. When immature dendritic cells found throughout the body internalize and present antigen, they express ma…		Homo sapiens	EntrezGeneIds	BioCarta	BioCarta	0	22	22
BIOCARTA_P35ALZHEIMERS_PATHWAY	M12718	C2	CP:BIOCARTA	Deregulation of CDK5 in Alzheimers Disease	Cyclin-dependent kinase 5 (cdk5), a multi-functional kinase, and its neuron-specific activator p35 are required for neurite outgrowth and cortical lamination. Proteolytic cleavage of p35 produces p25, which accumulates in the brains of patients with Alzheimer's disease. Conversion of p35 to p25 causes prolonged activation and mislocalization of cdk5 and the hyperphosphorylates tau, leading to the…		Homo sapiens	EntrezGeneIds	BioCarta	BioCarta	0	11	11
BIOCARTA_RNA_PATHWAY	M10570	C2	CP:BIOCARTA	Double Stranded RNA Induced Gene Expression	One defense against viral infection is provided by PKR, double-stranded RNA activated protein kinase. When PKR interacts with dsRNA found in cells during viral infection, PKR phosphorylates itself and cellular proteins including the translation factor elF2a and the transcription factor NF-kB. The repression of translation caused by phosphorylation of elF2a prevents cells from producing viral prot…		Homo sapiens	EntrezGeneIds	BioCarta	BioCarta	0	10	10
BIOCARTA_MTA3_PATHWAY	M225	C2	CP:BIOCARTA	Downregulated of MTA-3 in ER-negative Breast Tumors	Approximately 30% of breast carcinomas lack ER expression. Presumably, these breast cancers become estrogen independent through genetic alterations that bypass the requirement for ER-dependent stimulation of cell proliferation. As such estrogen receptor is a key regulator of proliferation and differentiation in mammary epithelia and represents a crucial prognostic indicator and therapeutic target…		Homo sapiens	EntrezGeneIds	BioCarta	BioCarta	0	19	19
BIOCARTA_SKP2E2F_PATHWAY	M6031	C2	CP:BIOCARTA	E2F1 Destruction Pathway	E2F-1 is a transcription factor that regulates the expression of genes involved in the cell cycle and that is involved in progression of the cell cycle from G1 into S phase. Over-expression of E2F-1 can induce cellular transformation and its under-expression can repress apoptosis. Association with the tumor suppressor Rb represses E2F-1 activity, and this repression is relieved when the cdk2/cycl…		Homo sapiens	EntrezGeneIds	BioCarta	BioCarta	0	10	10
BIOCARTA_CALCINEURIN_PATHWAY	M3430	C2	CP:BIOCARTA	Effects of calcineurin in Keratinocyte Differentiation	The differentiation of keratinocytes constantly replenishes the upper layers of human skin we lose each day. One factor that contributes to terminal keratinocyte differentiation is increased levels of intracellular calcium. Adding calcium to the medium of cultured keratinocytes elevates intracellular calcium and triggers differentiation. Intracellular calcium levels are also increased in response…		Homo sapiens	EntrezGeneIds	BioCarta	BioCarta	0	21	21
BIOCARTA_EGF_PATHWAY	M1909	C2	CP:BIOCARTA	EGF Signaling Pathway	The epidermal growth factor (EGF) peptide induces cellular proliferation through the EGF receptor, which has a tyrosine kinase cytoplasmic domain, a single transmembrane domain and an extracellular domain involved in EGF binding and receptor dimerization. Inhibitors of the EGF receptor are being pursued as potential cancer therapies and EGF may stimulate wound healing. Mutation of the EGF recepto…		Homo sapiens	EntrezGeneIds	BioCarta	BioCarta	0	31	31
BIOCARTA_ETC_PATHWAY	M15371	C2	CP:BIOCARTA	Electron Transport Reaction in Mitochondria	The body gets energy through the oxidation of food such as glucose and fatty acids. The chemical energy contained in these foods is extracted and converted until it reaches a common form, the high-energy phosphate bonds of ATP. The hydrolysis of ATP is highly favorable and is coupled to a variety of energetically unfavorable processes to drive them forward. How is the energy of glucose captured a…		Homo sapiens	EntrezGeneIds	BioCarta	BioCarta	0	12	12
BIOCARTA_NDKDYNAMIN_PATHWAY	M5940	C2	CP:BIOCARTA	Endocytotic role of NDK, Phosphins and Dynamin	Reliable neurotransmitter release requires the presence of sufficent numbers of synaptic vesicles. The process of synaptic vesicle endocytosis (SVE) is coordinated by a group of proteins called dephosphins. The current set of seven known dephosphins are nerve treminal proteins with little or no structural hoimology but satisfy two essential criteria: they are essential for SVE and they are rapidl…		Homo sapiens	EntrezGeneIds	BioCarta	BioCarta	0	21	21
BIOCARTA_EPHA4_PATHWAY	M16334	C2	CP:BIOCARTA	Eph Kinases and ephrins support platelet aggregation	Eph kinases are a family of receptor tyrosine kinases with an extracellular domain that binds their ligand, the ephrins, and an intracellular kinase domain. The ephrins are also expressed on the cell surface, so that interaction between Eph kinases and ephrins occurs at the interface between neighboring cells. Binding of ephrins to Eph kinases stimulates signaling in both directions across the in…		Homo sapiens	EntrezGeneIds	BioCarta	BioCarta	0	10	10
BIOCARTA_EPO_PATHWAY	M12836	C2	CP:BIOCARTA	EPO Signaling Pathway	Erythropoietin functions to increase the number of red blood cells. Thus, it has found utility as a drug for those needing to replenish erythrocytes for a number of reasons. The signaling mechanism includes multimerization of the receptor upon ligand binding, activation of MAPK cascade, and phosphorylation and activation of Stat5.		Homo sapiens	EntrezGeneIds	BioCarta	BioCarta	0	19	19
BIOCARTA_ECM_PATHWAY	M6355	C2	CP:BIOCARTA	Erk and PI-3 Kinase Are Necessary for Collagen Binding in Corneal Epithelia	Activation of the MAPK kinase pathway has been identified as a mechanism that integrins use to regulate gene expression leading to cell shape changes during cell spreading or migration Epithelial cells respond to extracellular matrix (ECM) cause integrin-mediated FAK phosphorylation that in turn phosphorylates the surrounding proteins (paxillin, Fyn/shc, and src) and leads to signal amplification…		Homo sapiens	EntrezGeneIds	BioCarta	BioCarta	0	24	24
BIOCARTA_ERK_PATHWAY	M287	C2	CP:BIOCARTA	Erk1/Erk2 Mapk Signaling pathway	The p44/42 MAP Kinase pathway consists of a protein kinase cascade linking growth and differentiation signals with transcription in the nucleus. Growth factor receptors and tyrosine kinases activate Ras which in turn activates c-Raf, MEK, and MAP kinase. Activated p44/42 MAP Kinase translocates to the nucleus and activates transcription by phosphorylation of kinases such as p90 RSK, MSK, and tran…		Homo sapiens	EntrezGeneIds	BioCarta	BioCarta	0	28	28
BIOCARTA_ERYTH_PATHWAY	M9367	C2	CP:BIOCARTA	Erythrocyte Differentiation Pathway	Stem cells in the bone marrow produce a variety of hematopoietic cell types from common progenitor cells under the influence of cytokines and growth factors. CFU-GEMM cells are a key intermediate in the differentiation of granulocytes, erythrocytes, monocytes and megakaryocytes. Erythropoietin (EPO) is a cytokine produced in the kidneys that, along with other cytokines, induces red blood cell (er…		Homo sapiens	EntrezGeneIds	BioCarta	BioCarta	0	15	15
BIOCARTA_EPONFKB_PATHWAY	M6917	C2	CP:BIOCARTA	Erythropoietin mediated neuroprotection through NF-kB	Erythropoietin (Epo) is most commonly known as the cytokine secreted by the kidneys that stimulates red blood cell production and is used as a drug for the treatment of anemias. Epo is also secreted in the brain in response to hypoxia, such as ischemic stroke. Epo production in the brain is stimulated by the hypoxia-inducible transcription factor HIF-1. Administration of Epo to the brain in roden…		Homo sapiens	EntrezGeneIds	BioCarta	BioCarta	0	11	11
BIOCARTA_EIF_PATHWAY	M7721	C2	CP:BIOCARTA	Eukaryotic protein translation	The scanning translation initiation model suggests that 40S ribosomal subunit preloaded with factors bind to the 5 end of the mRNA near the cap. The 48S subunit moves along the mRNA until it finds the initiation triplet and in complex with tRNA and 60S subunit formed the first peptide bond. Translation control is mostly regulated at the protein initiation step through translation initiation facto…		Homo sapiens	EntrezGeneIds	BioCarta	BioCarta	0	16	16
BIOCARTA_EXTRINSIC_PATHWAY	M4470	C2	CP:BIOCARTA	Extrinsic Prothrombin Activation Pathway	Blood coagulation or clotting takes place in 3 essential phases. The first phase is the activation of a prothrombin activator complex. The second phase is the activation of prothrombin. The third stage is clot formation as a result of fibrinogen cleavage by activated thrombin. The prothrombin activation complex is formed by two pathways each of which results in a different form of the prothrombin…		Homo sapiens	EntrezGeneIds	BioCarta	BioCarta	0	13	13
BIOCARTA_FAS_PATHWAY	M9503	C2	CP:BIOCARTA	FAS signaling pathway ( CD95 )	Receptors in the TNF receptor family are associated with the induction of apoptosis, as well as inflammatory signaling. The Fas receptor (CD95) mediates apoptotic signaling by Fas-ligand expressed on the surface of other cells. The Fas-FasL interaction plays an important role in the immune system and lack of this system leads to autoimmunity, indicating that Fas-mediated apoptosis removes self-re…		Homo sapiens	EntrezGeneIds	BioCarta	BioCarta	0	30	30
BIOCARTA_FCER1_PATHWAY	M1908	C2	CP:BIOCARTA	Fc Epsilon Receptor I Signaling in Mast Cells	The Fc Epsilon Receptor 1 signaling pathway in mast cells uses multiple core signal path to achieve its necessary ends. Through the BTK protein and PKC Mast cells are able to degranulate, through the PKC and MAPK paths the cells are able to alter cytokine expression and arachidonic acid release.		Homo sapiens	EntrezGeneIds	BioCarta	BioCarta	0	41	41
BIOCARTA_FEEDER_PATHWAY	M3061	C2	CP:BIOCARTA	Feeder Pathways for Glycolysis	The glycolytic pathway begins with the simple sugar glucose and leads to pyruvate and eventually the Kreb's cycle. Dietary carbohydrates include a variety of sugars that are funneled into glycolysis to supply energy, including other monosaccharides, disaccharides, and polysaccharides like starch. Fructose is an abundant monosaccharide in fruit, and is also found along with glucose in the common d…		Homo sapiens	EntrezGeneIds	BioCarta	BioCarta	0	9	9
BIOCARTA_FIBRINOLYSIS_PATHWAY	M2842	C2	CP:BIOCARTA	Fibrinolysis Pathway	Clot formation and fibrinolysis is a balance of plasmin activation/inhibition and thrombin-thrombomodulin activity that regulates fibrin polymer formation and degradation. Active thrombin is produced by the cleavage of prothrombin in the intrinsic thrombin activation pathway or the extrinsic thrombin activation pathway. Cleavage of fibrinogen by thrombin releases the fibrin monomers that auto-pol…		Homo sapiens	EntrezGeneIds	BioCarta	BioCarta	0	12	12
BIOCARTA_FMLP_PATHWAY	M10287	C2	CP:BIOCARTA	fMLP induced chemokine gene expression in HMC-1 cells	Neutrophils respond to bacterial infection by releasing reactive oxygen species that kill bacteria and by expressing chemokines that attract other immune cells to the site of infection. The multisubunit enzyme NADPH oxidase expressed by neutrophils produces reactive oxygen species rapidly released in what is known as the respiratory burst. Activity of the NADPH oxidase is induced by fMLP receptor…		Homo sapiens	EntrezGeneIds	BioCarta	BioCarta	0	39	39
BIOCARTA_FREE_PATHWAY	M96	C2	CP:BIOCARTA	Free Radical Induced Apoptosis	Oxidative stress is one factor that can trigger programmed cell death. Activated neutrophils responding to inflammatory stimulation produce reactive oxygen species like superoxide free radicals to kill invading bacteria, but these reactive oxygen species can also attack endothelial cells lining the vascular wall and trigger apoptosis. Endothelial cells also produce reactive oxygen species inside …		Homo sapiens	EntrezGeneIds	BioCarta	BioCarta	0	10	10
BIOCARTA_GABA_PATHWAY	M477	C2	CP:BIOCARTA	Gamma-aminobutyric Acid Receptor Life Cycle	Gamma-amino butyric acid (GABA) is an inhibitory neurotransmitter that acts at synapses through binding to ligand-gated ion channels, the GABA receptors. Clustering of the GABA-A receptor chloride channel alters receptor pharmacology on the cell surface and reduced clustering of the GABA receptor is associated with anxiety. GABA-A interacts with several proteins that modulate its clustering, endo…		Homo sapiens	EntrezGeneIds	BioCarta	BioCarta	0	10	10
BIOCARTA_GATA3_PATHWAY	M1394	C2	CP:BIOCARTA	GATA3 participate in activating the Th2 cytokine genes expression	CD4+ helper T cells differentiate into distinct subtypes, Th1 and Th2 cells. Th2 cells are involved in the response to extracellular helminthe parasites and allergic responses and secrete a distinct set of cytokines including IL-4, IL-5 and IL-13. The development and differentiation of T cells is influenced by many factors, including transcription factors such as GATA-3, a transcription factor as…		Homo sapiens	EntrezGeneIds	BioCarta	BioCarta	0	16	16
BIOCARTA_GLYCOLYSIS_PATHWAY	M15109	C2	CP:BIOCARTA	Glycolysis Pathway	Glycolysis was one of the first metabolic pathways studied and is one of the best understood, in terms of the enzymes involved, their mechanisms of action, and the regulation of the pathway to meet the needs of the organism and the cell. The glycolytic pathway is extremely ancient in evolution, and is common to essentially all living organisms. The earliest biochemical studies of glycolysis over …		Homo sapiens	EntrezGeneIds	BioCarta	BioCarta	0	10	10
BIOCARTA_SET_PATHWAY	M3075	C2	CP:BIOCARTA	Granzyme A mediated Apoptosis Pathway	One mechanism used by cytotoxic T cells to kill tumor cells and virus-infected cells is the release of perforin and granzyme proteins. Perforin proteins form pores in the membranes of the attacked cell, allowing the entry of Granzyme A and Granzyme B. Granzyme B induces caspase activation and cleavage of factors like ICAD, releasing DFF40 to fragment DNA, one of the hallmarks of apoptotic cell de…		Homo sapiens	EntrezGeneIds	BioCarta	BioCarta	0	11	11
BIOCARTA_GH_PATHWAY	M9043	C2	CP:BIOCARTA	Growth Hormone Signaling Pathway	Growth hormone plays a major role in regulating growth during childhood and adolescence and also regulates metabolism. Defects in growth hormone signaling can result in dwarfism and decreases in growth hormone levels with age have been suggested to play a role in the reduced function of some physiological systems. Growth hormone signals a response in cells through the growth hormone receptor, a m…		Homo sapiens	EntrezGeneIds	BioCarta	BioCarta	0	28	28
BIOCARTA_AHSP_PATHWAY	M19553	C2	CP:BIOCARTA	Hemoglobin's Chaperone	The function of hemoglobin in oxygen transport by red blood cells requires precise assembly of a tetramer of two beta-subunits and two alpha-units. If too many beta-subunits are present, then all tetramers of beta-subunits are formed that bind oxygen but do not release it when needed. When alpha-subunits are in excess they form precipitates with oxidized heme that damage red blood cells. Red bloo…		Homo sapiens	EntrezGeneIds	BioCarta	BioCarta	0	13	13
BIOCARTA_TCAPOPTOSIS_PATHWAY	M16519	C2	CP:BIOCARTA	HIV Induced T Cell Apoptosis	HIV infection is associated with immunosuppression caused by a dramatic reduction in the helper T cell population. The loss of helper T cells may be caused by HIV-induced apoptosis of both infected and uninfected helper T cells. HIV uses the CCR5 chemokine receptor as a coreceptor for macrophage cell entry and upregulates fas-ligand on these cells. CD4 on helper T cells is essential for viral cel…		Homo sapiens	EntrezGeneIds	BioCarta	BioCarta	0	11	11
BIOCARTA_HIVNEF_PATHWAY	M13968	C2	CP:BIOCARTA	HIV-I Nef: negative effector of Fas and TNF	HIV infection leads to drastic declines in CD4 T helper cells, in part through apoptosis of uninfected cells. Apoptosis of uninfected cells may be induced through the expression of Fas ligand on the surface of HIV-infected cells, stimulating the Fas-dependent apoptotic pathway in cells that come in contact with infected cells. The NEF protein expressed by HIV may play induce the expression of Fas…		Homo sapiens	EntrezGeneIds	BioCarta	BioCarta	0	58	58
BIOCARTA_SALMONELLA_PATHWAY	M16120	C2	CP:BIOCARTA	How does salmonella hijack a cell	Pathogenic Salmonella enter cells such as those of the intestinal epithelium by altering cellular cytoskeletal structure and inducing membrane ruffling of the infected cell. Salmonella is able to alter the cytoskeleton and membrane through the action of secreted bacterial Sip proteins, SopE, SopB, and SptP that are inserted into the cytosol of the infected cell. Sip proteins encoded by Salmonella…		Homo sapiens	EntrezGeneIds	BioCarta	BioCarta	0	13	13
BIOCARTA_MPR_PATHWAY	M13883	C2	CP:BIOCARTA	How Progesterone Initiates Oocyte Membrane	Progesterone (Pg) binds to both intracellular iPR and plasma membrane- bound mPR. (Right Top) After binding to Pg, iPR is recruited to the membrane associated protein tyrosine kinase p60c- src, which induces activation of the MAPK signaling pathway. This results in activation of p90Rsk and the subsequent phosphorylation and inactivation of Myt1, which favors formation of the activated cell cycle …		Homo sapiens	EntrezGeneIds	BioCarta	BioCarta	0	34	34
BIOCARTA_HCMV_PATHWAY	M8353	C2	CP:BIOCARTA	Human Cytomegalovirus and Map Kinase Pathways	To replicate in the host cell, viruses commandeer cellular signaling pathways. Cytomegalovirus (CMV) is a DNA virus with that is widespread in the population but usually causes disease only in immunocompromised individuals and is also a viral cause of birth defects. One of the actions of CMV in the host cell is to stimulate MAP kinase pathways. Both p38 and ERK kinases are activated by CMV infect…		Homo sapiens	EntrezGeneIds	BioCarta	BioCarta	0	17	17
BIOCARTA_P53HYPOXIA_PATHWAY	M5202	C2	CP:BIOCARTA	Hypoxia and p53 in the Cardiovascular system	Hypoxic stress, like DNA damage, induces p53 protein accumulation and p53-dependent apoptosis in oncogenically transformed cells. Unlike DNA damage, hypoxia does not induce p53-dependent cell cycle arrest, suggesting that p53 activity is differentially regulated by these two stresses. Hypoxia induces p53 protein accumulation, but in contrast to DNA damage, hypoxia fails to induce endogenous downs…		Homo sapiens	EntrezGeneIds	BioCarta	BioCarta	0	23	23
BIOCARTA_HIF_PATHWAY	M13324	C2	CP:BIOCARTA	Hypoxia-Inducible Factor in the Cardiovascular System	Hypoxia (or low O2 levels) affects various pathologies. First, tissue ischemia, a variation in O2 tension caused by hypoxia/reoxygenation, can lead to endothelial cell changes. For example, long periods of ischemia result in endothelial changes, such as vascular leakage, resulting in varicose veins. In more severe situations, ischemia can lead to myocardial or cerebral infarction and retinal vess…		Homo sapiens	EntrezGeneIds	BioCarta	BioCarta	0	15	15
BIOCARTA_IGF1_PATHWAY	M2623	C2	CP:BIOCARTA	IGF-1 Signaling Pathway	Insulin like growth factor 1 (IGF-1) and its receptor (IGF-1R) provide a potent proliferative signaling system that stimulates growth in many different cell types and blocks apoptosis. In vivo IGF-1 acts as an intermediate of many growth hormone responses, and may stimulate the growth of some types of cancer. IGF-1 also provides a mitogenic signal to act as a growth factor for many tissue culture…		Homo sapiens	EntrezGeneIds	BioCarta	BioCarta	0	21	21
BIOCARTA_IL17_PATHWAY	M19422	C2	CP:BIOCARTA	IL 17 Signaling Pathway	Inflammation is a complex response involving many different cells and signaling molecules, including the secretion of the cytokine IL-17 by activated T cells. IL-17 secretion is restricted to specific subsets of T cells but the receptor for IL-17 is widely expressed throughout the body, including fibroblasts and epithelial cells. Inflammatory responses involving IL-17 probably contribute to arthr…		Homo sapiens	EntrezGeneIds	BioCarta	BioCarta	0	17	17
BIOCARTA_IL2_PATHWAY	M7747	C2	CP:BIOCARTA	IL 2 signaling pathway	Interleukin 2 (IL-2) is a potent cytokine that can lead to cellular activation and proliferation. IL-2 Receptors are found on activated B-Cells, LPS treated Monocytes, and many T cells. The receptor is formed from three chains alpha (CD25), beta (CD122), and gamma (CD132). Primary signaling is through the JAK/Stat pathway and MAPKs.		Homo sapiens	EntrezGeneIds	BioCarta	BioCarta	0	22	22
BIOCARTA_IL3_PATHWAY	M17681	C2	CP:BIOCARTA	IL 3 signaling pathway	Interleukin-3 promotes the proliferation and differentiation of hematopoietic cells through binding to its receptor. The receptor for IL-3 is a heterodimer with a ligand-specific alpha chain (70 kD, CD123) and a common beta chain (shared with IL-5 and GM-CSF). Signaling is believed to be primarily through Stat5 and the MAPK pathways.		Homo sapiens	EntrezGeneIds	BioCarta	BioCarta	0	15	15
BIOCARTA_IL4_PATHWAY	M5415	C2	CP:BIOCARTA	IL 4 signaling pathway	Interleukin 4 (IL-4) is a cytokine that can lead to development of Th2 cells. The 140 kD IL-4 Receptor (CD124) is found on many cell types, even those of non-hematopoietic origen. The receptor is formed from two chains: IL-4R(alpha) and the IL-2R gamma chain (CD132). Primary signaling is through the JAK/Stat6 pathway and MAPKs.		Homo sapiens	EntrezGeneIds	BioCarta	BioCarta	0	11	11
BIOCARTA_IL5_PATHWAY	M18928	C2	CP:BIOCARTA	IL 5 Signaling Pathway	IL-5 is an inflammatory signaling molecule that primarily stimulates eosinophil proliferation, maturation and activation. Eosinophils are leukocytes involved in inflammatory responses that defend against parasites and cause some aspects of asthma, allergic reactions, and perhaps autoimmune disorders. The action of IL-5 begins with an immune response in tissues, such as activation of macrophages a…		Homo sapiens	EntrezGeneIds	BioCarta	BioCarta	0	10	10
BIOCARTA_IL6_PATHWAY	M5489	C2	CP:BIOCARTA	IL 6 signaling pathway	Interleukin-6 (IL-6) is a cytokine that provokes a broad range of cellular and physiological responses. In addition to playing a role in inflammation and hematopoiesis, IL-6 is involved in other processes such as neuronal differentiation and bone loss. To produce these effects IL-6 signals through a receptor composed of two different subunits, an alpha subunit that produces ligand specificity and…		Homo sapiens	EntrezGeneIds	BioCarta	BioCarta	0	22	22
BIOCARTA_IL10_PATHWAY	M6778	C2	CP:BIOCARTA	IL-10 Anti-inflammatory Signaling Pathway	IL-10 is a cytokine with potent anti-inflammatory properties, repressing the expression of inflammatory cytokines such as TNF-alpha, IL-6 and IL-1 by activated macrophages. The IL-10 receptor is in the JAK/STAT class of receptors but activation of the JAK/STAT pathways by IL-10 does not appear on its own to be responsible for the anti-inflammatory properties of this cytokine. The anti-inflammator…		Homo sapiens	EntrezGeneIds	BioCarta	BioCarta	0	17	17
BIOCARTA_IL12_PATHWAY	M4319	C2	CP:BIOCARTA	IL12 and Stat4 Dependent Signaling Pathway in Th1 Development	Interleukin-12 (IL-12) promotes cell-mediated immunity by inducing Th1 cell differentiation and activation of both T cells and NK cells. Dendritic cells and macrophages in peripheral tissues act as antigen presenting cells and secrete IL-12 as one component of the antigen response, Th1 differentiation. The role of IL-12 in cellular immunity is largely mediated by the STAT-4 transcription factor. …		Homo sapiens	EntrezGeneIds	BioCarta	BioCarta	0	23	23
BIOCARTA_IL2RB_PATHWAY	M8615	C2	CP:BIOCARTA	IL-2 Receptor Beta Chain in T cell Activation	The IL-2 receptor is a key component of immune signaling and is required for the activation, proliferation, and survival of T cells. This receptor is composed of three polypeptide chains, the alpha, beta and gamma chains. The IL-2 receptor gamma chain is a common component for several other cytokine receptors, including IL-4, IL-7, IL-9 and IL-15. The IL-2 receptor beta chain is essential for IL-…		Homo sapiens	EntrezGeneIds	BioCarta	BioCarta	0	38	38
BIOCARTA_IL22BP_PATHWAY	M8066	C2	CP:BIOCARTA	IL22 Soluble Receptor Signaling Pathway	IL-22 is an inflammatory cytokine related to IL-10 that is produced by T cells and that induces a response in cells through a heterodimeric cell surface receptor composed of IL-22R1 and IL-10R2C. One of the actions of IL-22 appears to be the induction of the acute phase inflammatory response in hetapocytes, acting through activation of STATs and transcriptional regulation. A gene with homology to…		Homo sapiens	EntrezGeneIds	BioCarta	BioCarta	0	16	16
BIOCARTA_IL7_PATHWAY	M1296	C2	CP:BIOCARTA	IL-7 Signal Transduction	IL-7 is a key cytokine in the immune system, essential for normal development of B cells and T cells. Mice with the IL-7 receptor deleted lack B and T cells. Some humans with SCID (severe combined immunodeficiency disease) also have mutation of their IL-7 receptor gene leading to an absence of T cells and greatly impaired B cell production. The IL-7 receptor includes two polypeptides, a gamma cha…		Homo sapiens	EntrezGeneIds	BioCarta	BioCarta	0	17	17
BIOCARTA_GSK3_PATHWAY	M11106	C2	CP:BIOCARTA	Inactivation of Gsk3 by AKT causes accumulation of b-catenin in Alveolar Macrophages	Lipopolysaccharide. One of the key actions of AKT is to block apoptosis. AKT phosphorylation of NF-kB promotes the survival and activation of macrophages responding to LPS. Another substrate of AKT is the protein kinase Gsk3-beta. AKT phosphorylates and deactivates Gsk3-beta. Non-phosphorylated Gsk3-beta is active and phosphorylates beta-catenin, leading to its degradation in the ubiquitin depend…		Homo sapiens	EntrezGeneIds	BioCarta	BioCarta	0	27	27
BIOCARTA_DEATH_PATHWAY	M14971	C2	CP:BIOCARTA	Induction of apoptosis through DR3 and DR4/5 Death Receptors	Apoptosis is specifically induced via signaling through a family of receptors known collectively as 'death receptors' including Fas, TNFR, DR3, -4 and -5. Death receptor ligands characteristically initiate signaling via receptor oligomerization, recruitment of specialized adaptor proteins and activation of caspase cascades. Apo3L recruits initiator caspase 8 via the adapter protein FADD. Caspase …		Homo sapiens	EntrezGeneIds	BioCarta	BioCarta	0	33	33
BIOCARTA_RACCYCD_PATHWAY	M14512	C2	CP:BIOCARTA	Influence of Ras and Rho proteins on G1 to S Transition	The cell cycle transition from G1 to S phase is a key regulatory point in the cell cycle. This transition is regulated by the checkpoint kinase cdk2 that activates the G1 to S transition when it is associated with cyclin E. Cdk2/Cyclin E causes the G1 to S transition through phosphorylation of the tumor suppressor Rb, releasing the transcription factor E2F-1. Other pathways acting through Rac, Ra…		Homo sapiens	EntrezGeneIds	BioCarta	BioCarta	0	26	26
BIOCARTA_GLEEVEC_PATHWAY	M7897	C2	CP:BIOCARTA	Inhibition of Cellular Proliferation by Gleevec	The drug Gleevec (also known as imatinib mesylate or STI-571) was approved by the FDA in 2001 for the treatment of CML, chronic myeloid leukemia. While traditional cytotoxic cancer treatments such as chemotherapy or radiation therapy kill all dividing cells, Gleevec acts on a molecular target by a mechanism that is more specific to cancer cells. Traditional cytotoxic cancer agents have serious si…		Homo sapiens	EntrezGeneIds	BioCarta	BioCarta	0	23	23
BIOCARTA_INSULIN_PATHWAY	M765	C2	CP:BIOCARTA	Insulin Signaling Pathway	The appropriate signaling through the insulin pathway is critical for the regulation of glucose levels and the avoidance of diabetes. Insulin forms a complex with the Insulin Receptor (IR) and b chains to form the active signaling complex. Through recruitment of adaptor molecules and the activation of RAS, the activated IR can cause transcriptional activation.		Homo sapiens	EntrezGeneIds	BioCarta	BioCarta	0	22	22
BIOCARTA_INTEGRIN_PATHWAY	M3342	C2	CP:BIOCARTA	Integrin Signaling Pathway	Integrins are cell surface receptors that interact with the extracellular matrix and mediate intracellular signals in response to the extracellular matrix including cellular shape, mobility, and progression through the cell cycle. Integrins do not themselves possess a kinase domain or enzymatic activity but rely on association with other signaling molecules to transmit signals. Interactions betwe…		Homo sapiens	EntrezGeneIds	BioCarta	BioCarta	0	38	38
BIOCARTA_INTRINSIC_PATHWAY	M15997	C2	CP:BIOCARTA	Intrinsic Prothrombin Activation Pathway	Blood coagulation or clotting takes place in 3 essential phases. The first phase is the activation of a prothrombin activator complex. The second phase is the activation of prothrombin. The third stage is clot formation as a result of fibrinogen cleavage by activated thrombin. The prothrombin activation complex is formed by two pathways each of which results in a different form of the prothrombin…		Homo sapiens	EntrezGeneIds	BioCarta	BioCarta	0	23	23
BIOCARTA_KERATINOCYTE_PATHWAY	M19118	C2	CP:BIOCARTA	Keratinocyte Differentiation	The epidermis, which provides a protective barrier that undergoes a constant renewal, is a multi-layered tissue with the proliferating cells located in the basal layer. As cells leave the basal layer the underog significant differentiation, biochemical and morphological remodeling. The final differentiation results in the formation of corneocytes. In vitro keratinocytes mimic this process. Severa…		Homo sapiens	EntrezGeneIds	BioCarta	BioCarta	0	46	46
BIOCARTA_TCRA_PATHWAY	M10765	C2	CP:BIOCARTA	Lck and Fyn tyrosine kinases in initiation of TCR Activation	T cell activation is initiated by recognition of antigen by the T cell receptor (TCR) in the context of Class II MHC on an antigen-presenting cell. The T cell receptor contains multiple subunits and interacts with several factors to transduce antigen-stimulated T cell activation. One of the key steps that initiates receptor activation is the tyrosine phosphorylation of TCR subunits by the src fam…		Homo sapiens	EntrezGeneIds	BioCarta	BioCarta	0	13	13
BIOCARTA_LECTIN_PATHWAY	M4732	C2	CP:BIOCARTA	Lectin Induced Complement Pathway	The complement cascade of proteolytic factors involved in cellular lysis can be initiated by several different factors, including antibody-dependent and antibody-independent recognition of infectious organisms. In the lectin-induced complement cascade, carbohydrates on the surface of microbial cells activate the complement cascade by binding to mannan-binding lectin (also called the mannan-bindin…		Homo sapiens	EntrezGeneIds	BioCarta	BioCarta	0	12	12
BIOCARTA_PYK2_PATHWAY	M7739	C2	CP:BIOCARTA	Links between Pyk2 and Map Kinases	This diagram is a compilation of Pyk2 effort cascades. In specific cell types the receptor and effoectors will vary. Binding of a transmembrane receptor triggers the activation of Ca2+ signaling and PKC. The signal is then transmitted to Pyk2 and further to the small G protein Rac1. In turn, Rac1 initiatates the JNK cascade, starting with PAK follwed by MEKK1, SEK1, and JNK. JNK activation causes…		Homo sapiens	EntrezGeneIds	BioCarta	BioCarta	0	31	31
BIOCARTA_EGFR_SMRTE_PATHWAY	M18837	C2	CP:BIOCARTA	Map Kinase Inactivation of SMRT Corepressor	Corepressors are coregulators that interact with transcriptional silencers in a variety of pathways such as cell proliferation, differentiation and apoptosis. Abnormal corepressor-silencer interactions have been implicated in a variety of human disease pathways including several types of leukemia. The regulation of the SMRT corepressor via the p38 and Mek-1 Kinase pathway is shown in this diagram…		Homo sapiens	EntrezGeneIds	BioCarta	BioCarta	0	11	11
BIOCARTA_MAPK_PATHWAY	M13863	C2	CP:BIOCARTA	MAPKinase Signaling Pathway	The ever evolving mitogen-activated protein kinase (MAP kinase) pathways consist of four major groupings and numerous related proteins which constitute interrelated signal transduction cascades activated by stimuli such as growth factors, stress, cytokines and inflammation. The four major groupings are the Erk (red), JNK or SAPK (blue), p38 (green) and the Big MAPK or ERK5 (light blue) cascades. …		Homo sapiens	EntrezGeneIds	BioCarta	BioCarta	0	87	87
BIOCARTA_MCALPAIN_PATHWAY	M8719	C2	CP:BIOCARTA	mCalpain and friends in Cell motility	The mammalian calpain gene family currently contains 13 distinct large subunit products most of which complex with one of two smaller 30kDa subunits. ( An excellent introduction to the calpain family can be found on a web site created by Valery Thompson http://ag.arizona.edu/calpains/index.html ) One of the most carefully studied functions of the calpains is the regulation of integrin-mediated ce…		Homo sapiens	EntrezGeneIds	BioCarta	BioCarta	0	25	25
BIOCARTA_PPARA_PATHWAY	M2404	C2	CP:BIOCARTA	Mechanism of Gene Regulation by Peroxisome Proliferators via PPARa(alpha)	The most recognized mechanism by which peroxisome proliferators regulated gene expresssion is through a PPAR/RXR heterodimeric complex binding to a peroxisome proliferator-response element (PPRE) (classical mechanism). However, there are the possibility of several variations on this theme: 1). The peroxisome proliferator interacts with PPAR that preexists as a DNA complex with associated corepres…		Homo sapiens	EntrezGeneIds	BioCarta	BioCarta	0	58	58
BIOCARTA_ETS_PATHWAY	M14449	C2	CP:BIOCARTA	METS affect on Macrophage Differentiation	Terminal differentiation of cells is often accompanied by repression of cellular proliferation, suggesting that there is a mechanism by which these cellular functions are coordinated. Macrophage differentiation is one model system in which this occurs; as macrophages differentiate, they also stop proliferating. Transcriptional regulation plays a key role in cell cycle progression as well as many …		Homo sapiens	EntrezGeneIds	BioCarta	BioCarta	0	18	18
BIOCARTA_MONOCYTE_PATHWAY	M4956	C2	CP:BIOCARTA	Monocyte and its Surface Molecules	Monocytes are a class of phagocytes involved in non-specific immune defense that develop into macrophages. In plasma, monocytes ingest and destroy bacteria, and can form macrophages when they enter the extracellular space in tissues. In addition to the immune protection that monocytes provide, they may contribute to disease states such as arthritis and heart disease through an aberrant immune res…		Homo sapiens	EntrezGeneIds	BioCarta	BioCarta	0	11	11
BIOCARTA_MTOR_PATHWAY	M16563	C2	CP:BIOCARTA	mTOR Signaling Pathway	mTOR (mammalian target of rapamycin) appears to play a central role in signaling caused by nutrients and mitogens such as growth factors to regulate translation. The drug rapamycin acts on mammalian cells through the mTOR protein kinase, also known as FRAP. When bound to the immunophilin binding protein FKBP12, rapamycin inhibits mTOR kinase activity and has immunosuppressant activity. Rapamycin …		Homo sapiens	EntrezGeneIds	BioCarta	BioCarta	0	23	23
BIOCARTA_IGF1R_PATHWAY	M19613	C2	CP:BIOCARTA	Multiple antiapoptotic pathways from IGF-1R signaling lead to BAD phosphorylation	IGF-1R, the type 1 receptor for insulin-like growth factor, mediates cell survival and growth in response to its ligands IGF-1 and IGF-2. This tyrosine kinase receptor is widely expressed in many cell types and is a key mediator of growth. Overexpression or activation of IGF-1R may be involved in the proliferation of transformed cells, making inhibition of IGF-1R signaling a strategy for the deve…		Homo sapiens	EntrezGeneIds	BioCarta	BioCarta	0	23	23
BIOCARTA_PITX2_PATHWAY	M8516	C2	CP:BIOCARTA	Multi-step Regulation of Transcription by Pitx2	Many transcription factors play essential roles in normal development by determining the proliferation and differentiation of cells. The coordinated transcriptional control of proliferation in specific developmental cell types is crucial in multiple developmental settings. One of a family of three bicoid-related transcription factors, Pitx2 acts downstream of the extracellular signaling protein W…		Homo sapiens	EntrezGeneIds	BioCarta	BioCarta	0	15	15
BIOCARTA_NGF_PATHWAY	M7860	C2	CP:BIOCARTA	Nerve growth factor pathway (NGF)	Nerve growth factor (NGF) is one of a family of neurotrophins that induce the survival and proliferation of neurons. In cell culture NGF induces the formation of neurite projections and in vivo may stimulate the innervation of tissues. NGF plays a role in the repair, regeneration, and protection of neurons, and as such could serve as a therapeutic agent in neurodegenerative conditions such as Alz…		Homo sapiens	EntrezGeneIds	BioCarta	BioCarta	0	18	18
BIOCARTA_VIP_PATHWAY	M17941	C2	CP:BIOCARTA	Neuropeptides VIP and PACAP inhibit the apoptosis of activated T cells	Vasoactive intestinal peptide (VIP) and the structurally related pituitary adenylate cyclase-activating polypeptide (PACAP), two neuropeptides present in the lymphoid microenvironment, elicit a broad spectrum of biological functions, including the modulation of innate and adaptive immunity. Another important immunoregulatory function of VIP and PACAP is their inhibition effect on AICD in T cells.…		Homo sapiens	EntrezGeneIds	BioCarta	BioCarta	0	29	29
BIOCARTA_NFAT_PATHWAY	M2288	C2	CP:BIOCARTA	NFAT and Hypertrophy of the heart (Transcription in the broken heart)	Hypertrophy associated with both hypertension and obstruction to ventricular outflow leads to pathologic cardiac growth and it is associated with increase morbidity and mortality. Symptomatic ventricular disease takes a growing toll on the health of nations. As other cardiovascular diseases such as stroke and myocardial infraction are in decline as causes of mortality, the heart failure problem b…		Homo sapiens	EntrezGeneIds	BioCarta	BioCarta	0	56	56
BIOCARTA_NTHI_PATHWAY	M2821	C2	CP:BIOCARTA	NFkB activation by Nontypeable Hemophilus influenzae	The role of Hemophilus influenzae in ear infections and chronic obstructive pulmonary disease includes the induction of an inflammatory response through activation of the transcription factor NF-kB. In addition to activation of inflammatory cytokine genes like IL-1 and TNF, H. influenzae activates TLR2 expression and genes involved in mucus production. Hemophilus influenzae activates NF-kB by mul…		Homo sapiens	EntrezGeneIds	BioCarta	BioCarta	0	24	24
BIOCARTA_NFKB_PATHWAY	M15285	C2	CP:BIOCARTA	NF-kB Signaling Pathway	Nuclear factor kB (NF-kB) is a nuclear transcription factor that regulates expression of a large number of genes that are critical for the regulation of apoptosis, viral replication, tumorigenesis, inflammation, and various autoimmune diseases. The activation of NF-kB is thought to be part of a stress response as it is activated by a variety of stimuli that include growth factors, cytokines, lymp…		Homo sapiens	EntrezGeneIds	BioCarta	BioCarta	0	23	23
BIOCARTA_NOS1_PATHWAY	M11650	C2	CP:BIOCARTA	Nitric Oxide Signaling Pathway	Glutamatergic-mediated nitric oxide (NO) production occurs via the N-methyl-D-aspartic acid (NMDA) postsynaptic density protein 95 (PSD95)-neuronal nitric oxide synthase (NOS1) ternary complex. The increased intracellular Ca2+ stimulates the interaction of nNOS and calmodulin (CaM) and the translocaton of nNOS from the plasma membrane to the cytoplasm. The dephosphorylation of nNOS by Calcineurin…		Homo sapiens	EntrezGeneIds	BioCarta	BioCarta	0	24	24
BIOCARTA_NO2IL12_PATHWAY	M6231	C2	CP:BIOCARTA	NO2-dependent IL 12 Pathway in NK cells	Macrophages and NK cells help provide innate immunity against infection by intracellular parasites and communicate with each other to regulate this process. When stimulated, macrophages secrete the cytokine IL-12 that is essential for activation of the cytotoxic activity of natural killer (NK) cells. IL-12 stimulates this NK cell response through activation of a JAK/STAT signaling pathway. Bindin…		Homo sapiens	EntrezGeneIds	BioCarta	BioCarta	0	17	17
BIOCARTA_RARRXR_PATHWAY	M6907	C2	CP:BIOCARTA	Nuclear receptors coordinate the activities of chromatin remodeling complexes and coactivators to facilitate initiation of transcription in carcinoma cells	RXR and RAR are nuclear receptors that bind either all trans retinoic (tRA) or 9cis retinoic acid (9cisRA). In the absence of ligand corepressors with histone deacetylase activity are bound to the RAR/RXR hetrodimer and suppress transcription. Once they bind retinoic acid a conformational change in the receptors cause the dissociation of the corepressors and the binding of coactivators with histo…		Homo sapiens	EntrezGeneIds	BioCarta	BioCarta	0	15	15
BIOCARTA_NUCLEARRS_PATHWAY	M16393	C2	CP:BIOCARTA	Nuclear Receptors in Lipid Metabolism and Toxicity	Nuclear receptors are transcription factors that are activated upon binding to its ligands. Initially, they had been classified as classic endocrine nuclear hormone receptors and orphan receptors. However, further studies have led to the identification of lipid ligands for some of these adopted orphan receptors, which are responsible for lipid metabolism, storage or elimination. One of the charac…		Homo sapiens	EntrezGeneIds	BioCarta	BioCarta	0	15	15
BIOCARTA_ARENRF2_PATHWAY	M14339	C2	CP:BIOCARTA	Oxidative Stress Induced Gene Expression Via Nrf2	Reactive oxygen species (ROS) can damage biological macromolecules and are detrimental to cellular health. Electrophilic compounds, xenobiotics and antioxidants are sources of reactive oxygen species, creating oxidative stress that can harm cells. Enzymes are involved in the Phase II detoxification of xenobiotics to reduce cellular stress include glutathione transferases, quinone reductase, epoxi…		Homo sapiens	EntrezGeneIds	BioCarta	BioCarta	0	13	13
BIOCARTA_P38MAPK_PATHWAY	M862	C2	CP:BIOCARTA	p38 MAPK Signaling Pathway	p38 MAPKs are members of the MAPK family that are activated by a variety of environmental stresses and inflammatory cytokines. Stress signals are delivered to this cascade by members of small GTPases of the Rho family (Rac, Rho, Cdc42). As with other MAPK cascades, the membrane-proximal component is a MAPKKK, typically a MEKK or a mixed lineage kinase (MLK). The MAPKKK phosphorylates and activate…		Homo sapiens	EntrezGeneIds	BioCarta	BioCarta	0	40	40
BIOCARTA_P53_PATHWAY	M14863	C2	CP:BIOCARTA	p53 Signaling Pathway	p53 is a transcription factor who's activity is regulated by phosphorylation. The function is p53 is to keep the cell from progressing through the cell cycle if there is damage to DNA present. It may do this in multiple ways from holding the cell at a checkpoint until repairs can be made to causing the cell to enter apoptosis if the damage cannot be repaired. The critical role of p53 is evidenced…		Homo sapiens	EntrezGeneIds	BioCarta	BioCarta	0	16	16
BIOCARTA_PDGF_PATHWAY	M2529	C2	CP:BIOCARTA	PDGF Signaling Pathway	Platelet Derived Growth Factor (PDGF) plays a critical role in cellular proliferation and development. The biologically active form is a dimer formed from the A and B chains. PDGF is active to a differing degree depending on which dimer is formed (AA, AB, or BB). The PDGF Receptor (PDGFR) is also a dimer and can form from the combination of the alpha and beta chains in any order (alpha-alpha, alp…		Homo sapiens	EntrezGeneIds	BioCarta	BioCarta	0	32	32
BIOCARTA_CCR5_PATHWAY	M2349	C2	CP:BIOCARTA	Pertussis toxin-insensitive CCR5 Signaling in Macrophage	The chemokine receptors CCR5 and CXCR4 in macrophages are activated by their peptide ligands and also by the HIV envelope protein GP120 during HIV infection. One mechanism of signaling by these GPCRs is through activation of Gi signaling. These chemokine receptors can also signal through a Gi-independent pertussis toxin-insensitive pathway. This pathway elevates calcium influx into the cell throu…		Homo sapiens	EntrezGeneIds	BioCarta	BioCarta	0	20	20
BIOCARTA_PTDINS_PATHWAY	M8809	C2	CP:BIOCARTA	Phosphoinositides and their downstream targets.	Nine currently identified phosphoinositide 3-kinases (PI 3-K) constitute a subfamily of lipid kinases that catalyze the addition of a phosphate molecule on the 3-position of the inositol ring of phosphoinositides. Phosphatidylinositol (PtdIns), the precursor of all phosphoinosi-tides (PI), constitutes less than 10% of the total lipid in eukaryotic cell membranes. Approximately 5% of cellular PI i…		Homo sapiens	EntrezGeneIds	BioCarta	BioCarta	0	23	23
BIOCARTA_PLCE_PATHWAY	M5576	C2	CP:BIOCARTA	Phospholipase C-epsilon pathway	Proposed model for b2-AR- and prostanoid-receptor-mediated PLC and calcium signalling. Receptors coupling to Gs stimulate AC, resulting in elevated cAMP levels and activation of Epac1. Epac1 then catalyses GTP-loading on Rap2B, which leads to PLC-e activation. The proposed pathway may involve additional signalling components to attain PLC stimulation. The action of cAMP seems to be independent of…		Homo sapiens	EntrezGeneIds	BioCarta	BioCarta	0	12	12
BIOCARTA_EDG1_PATHWAY	M10579	C2	CP:BIOCARTA	Phospholipids as signalling intermediaries	Sphingosine-1-phosphate (S1P) is an example of lipid messengers with both intracellular and extracellular functions. Intracellularly S1P regulates proliferation and survival; extracellularly S1P is a ligand for EDG1 (also known as S1P1). Activation of sphingosine kinase (SPHK), the enzyme that catalyzes the phosphorylation of sphingosine, increases cellular levels of S1P. Inhibitors of SPHK block…		Homo sapiens	EntrezGeneIds	BioCarta	BioCarta	0	27	27
BIOCARTA_CDK5_PATHWAY	M89	C2	CP:BIOCARTA	Phosphorylation of MEK1 by cdk5/p35 down regulates the MAP kinase pathway	Map kinases transduce responses to extracellular signals by a variety of routes, and communicate with other pathways through extensive crosstalk networks. A closely studied Map kinase cascade originates with tyrosine kinase activation, and activation of Ras. Ras activates Raf, Raf activates the Map kinase kinases Mek1 and Mek2 and these kinases activate downstream Map kinases like Erk1 and Erk2. …		Homo sapiens	EntrezGeneIds	BioCarta	BioCarta	0	11	11
BIOCARTA_MYOSIN_PATHWAY	M7014	C2	CP:BIOCARTA	PKC-catalyzed phosphorylation of inhibitory phosphoprotein of myosin phosphatase	The phosphorylation of myosin affects its role in smooth muscle contraction, platelet formation and possibly other processes. Phosphorylation by myosin light chain kinase (MLCK) increases myosin activity and dephosphorylation by myosin phosphatase decreases myosin activity. CPI, a factor that binds to and inhibits myosin phosphatase, is a target of phosphorylation by PKC and PKN. The inhibitory a…		Homo sapiens	EntrezGeneIds	BioCarta	BioCarta	0	31	31
BIOCARTA_PLATELETAPP_PATHWAY	M6487	C2	CP:BIOCARTA	Platelet Amyloid Precursor Protein Pathway	The amyloid -beta peptide (Ab), a proteolytic fragment of amyloid precursor protein (APP), is the major componenet of senile plaques, the hallmark of alzhemiers disease. Platelets contain both APP and Ab and probably contribute greater than 90% of circulating APP. The soluble APP is the major inhibitor of coagulation factors IXa and XIa, and platelet aggregation. Agonists such as ADP, thrombin, e…		Homo sapiens	EntrezGeneIds	BioCarta	BioCarta	0	14	14
BIOCARTA_PS1_PATHWAY	M16173	C2	CP:BIOCARTA	Presenilin action in Notch and Wnt signaling	Presenilin-1 (PS1) is associated with gamma secretase activity that cleaves amyloid precursor protein (APP) and is implicated in Alzheimer's disease. Presenilin-1 is also a component in gamma-secretase activity involved in signaling by the transmembrane protein Notch. Active gamma secretase requires PS-1 N-terminal fragment and a C-terminal fragment and is unique in catalyzing proteolysis within …		Homo sapiens	EntrezGeneIds	BioCarta	BioCarta	0	14	14
BIOCARTA_PROTEASOME_PATHWAY	M194	C2	CP:BIOCARTA	Proteasome Complex	Attachment of the ubiquitin peptide to proteins targets them for proteolytic degradation by a complex cellular structure, the proteasome. The regulated proteolysis of proteins by proteasomes removes denatured, damaged or improperly translated proteins from cells and regulates the level of proteins like cyclins or some transcription factors. E1 and E2 enzymes prepare ubiquitin chains that are then…		Homo sapiens	EntrezGeneIds	BioCarta	BioCarta	0	28	28
BIOCARTA_AKAPCENTROSOME_PATHWAY	M15347	C2	CP:BIOCARTA	Protein Kinase A at the Centrosome	Protein kinase A regulatory subunit RIIalpha (PKA-RIIa) is tightly bound to centrosomal structures during interphase through interaction with the A-kinase anchoring protein AKAP350 (also known as AKAP450 and CGNAP), MAP2 and Pericentrin. This diagram illustrates these three PKA-RII binding complexes. The cyclin B-p34(cdc2) kinase (CDK1) has been shown to phosphorylate PKA-RIIa on T54 and this has…		Homo sapiens	EntrezGeneIds	BioCarta	BioCarta	0	15	15
BIOCARTA_PTEN_PATHWAY	M10145	C2	CP:BIOCARTA	PTEN dependent cell cycle arrest and apoptosis	PTEN is a tumor suppressor gene. Recombinant PTEN is capable of dephosphorylating phosphatidylinositol 3,4,5-triphosphate, the product of phosphatidylinositol 3 -kinase. Many of the cancer-related mutations have been mapped to the phosphatase catalytic domain, it has been suggested that the phosphatase activity of PTEN is required for its tumor suppressor function. The activation of PKB/AKT is re…		Homo sapiens	EntrezGeneIds	BioCarta	BioCarta	0	18	18
BIOCARTA_RAB_PATHWAY	M8179	C2	CP:BIOCARTA	Rab GTPases Mark Targets In The Endocytotic Machinery	The eukaryotic cell contains compartments with distinct functions bounded by lipid bilayer membranes. The movement of membrane vesicles between these compartments allows proteins in the secretory pathway to move outward from the endoplasmic reticulum (ER) to the Golgi, trans Golgi network (TGN), secretory vesicles, and the plasma membrane and to be secreted into the extracellular environment. The…		Homo sapiens	EntrezGeneIds	BioCarta	BioCarta	0	12	12
BIOCARTA_RAC1_PATHWAY	M8601	C2	CP:BIOCARTA	Rac 1 cell motility signaling pathway	Rac-1 is a small G-protein in the Rho family that regulates cell motility in response to extracellular signals. Several changes in cytoskeletal structure and other aspects of cell structure are involved in cell motility. Rac-1 is activated by GEF factors, and repressed by GAPs. GEFs are guanine nucleotide exchange factors, including Trio and Vav. Sos-1 is involved in Ras signaling and also acts a…		Homo sapiens	EntrezGeneIds	BioCarta	BioCarta	0	23	23
BIOCARTA_RAS_PATHWAY	M17294	C2	CP:BIOCARTA	Ras Signaling Pathway	Ras activates many signaling cascades. Here we illustrate some of the well-characterized cascades in a generic compilation of effector molecules. The effectors mediate Ras stimulation to a diverse set of cellular signals. Many of these signals are interpreted differently depending on the cell type or microenvironment receiving the stimulus. Not all of these effectors are activated in any given ce…		Homo sapiens	EntrezGeneIds	BioCarta	BioCarta	0	23	23
BIOCARTA_NKCELLS_PATHWAY	M16355	C2	CP:BIOCARTA	Ras-Independent pathway in NK cell-mediated cytotoxicity	NK (natural killer) cells are lymphocytes distinct from B and T cells that induce perforin-mediated lysis of tumor cells and virus-infected cells. NK cell-mediated cytotoxicity is activated by glycoproteins on the cell surface (activating receptors) and inhibited by MHC-1 with self-peptide bound. The MHC-1 inhibitory signal through Ig-family or lectin receptors prevents NK cells from killing norm…		Homo sapiens	EntrezGeneIds	BioCarta	BioCarta	0	20	20
BIOCARTA_RB_PATHWAY	M18159	C2	CP:BIOCARTA	RB Tumor Suppressor/Checkpoint Signaling in response to DNA damage	Cell cycle checkpoint controls at the G1 to S transition and the G2 to M transition prevent the cell cycle from progressing when DNA is damaged. The ATM protein kinase detects DNA damage and in response to this activates DNA repair factors and inhibits cell cycle progression. Two of the proteins that ATM phosphorylates in response to DNA damage are the tumor suppressor p53 and the checkpoint kina…		Homo sapiens	EntrezGeneIds	BioCarta	BioCarta	0	13	13
BIOCARTA_CHREBP2_PATHWAY	M1940	C2	CP:BIOCARTA	Regulation And Function Of ChREBP in Liver	Liver is the major site for carbohydrate metabolism (glycolysis and glycogen synthesis) and triglyceride synthesis (lipogenesis). While insulin was long thought to be the major regulator of hepatic gene expression, emerging evidence show that nutrients, in particular, glucose and fatty acids, are also able to regulate hepatic genes. This diagram illustrates how glucose metabolite, rather than glu…		Homo sapiens	EntrezGeneIds	BioCarta	BioCarta	0	42	42
BIOCARTA_BAD_PATHWAY	M85	C2	CP:BIOCARTA	Regulation of BAD phosphorylation	The function of the pro-apoptotic molecule BAD is regulated by phosphorylation of three sites (ser 112,136 and 155). Phosphorylation at these sites results in loss of the ability of BAD to heterodimerize with the survival proteins BCL-XL or BCL-2. Phosphorylated BAD binds to 14-3-3 and is sequestered in the cytoplasm. While ser-136 phosphorylation is concordant with the activation of Akt, Ser-112…		Homo sapiens	EntrezGeneIds	BioCarta	BioCarta	0	26	26
BIOCARTA_CK1_PATHWAY	M16626	C2	CP:BIOCARTA	Regulation of ck1/cdk5 by type 1 glutamate receptors	Cdk5 is a cyclin dependent protein kinase involved in dopaminergic signaling in the neostriatal region of the brain. The role of cdk5 in dopamine responses occurs through phosphorylation of DARPP-32. Caseine kinase 1 (CK1) also regulates DARPP-32 phosphorylation and dopamine signaling. The phosphorylation of DARPP-32 by cdk5 reduced dopamine signaling. Depending on its phosphorylation state, DARP…		Homo sapiens	EntrezGeneIds	BioCarta	BioCarta	0	17	17
BIOCARTA_EIF2_PATHWAY	M6924	C2	CP:BIOCARTA	Regulation of eIF2	Protein phosphorylation plays an important role in the control of translation by eukaryotic initiation factor-2 (eIF-2). eIF-2 binds GTP and Met-tRNAi and transfers the Met-tRNA to the 40S subunit, to form the 43S preinitiation complex. Later in the cycle, prior to elongation, the bound GTP is hydrolyzed , releasing eIF-2-GDP. For eIF-2 to promote another round of initiation, GDP must be exchange…		Homo sapiens	EntrezGeneIds	BioCarta	BioCarta	0	11	11
BIOCARTA_EIF4_PATHWAY	M4791	C2	CP:BIOCARTA	Regulation of eIF4e and p70 S6 Kinase	eIF-4F and p70 S6 kinase play critical roles in translational regulation. eIF-4F is a complex whose functions include the recognition of the mRNA 5' cap structure (eIF-4E), delivery of an RNA helicase to the 5' region (eIF-4A), bridging of the mRNA and the ribosome (eIF-4G), and circularization of the mRNA via interaction between eIF-4G and the poly(A) binding protein (PABP). Several stimuli, inc…		Homo sapiens	EntrezGeneIds	BioCarta	BioCarta	0	24	24
BIOCARTA_STEM_PATHWAY	M5298	C2	CP:BIOCARTA	Regulation of hematopoiesis by cytokines	The process of hematopoesis is regulated by various cytokines. The combination of cytokines stimulates the proliferation and/or differentiation of the various hematopoietic cell types. Bone marrow stromal cells are the major source of hematopoietic cytokines in the non-infecteous state. In the presence of infection, cytokines produced by activated macrophages and TH cells induce hematopoietic act…		Homo sapiens	EntrezGeneIds	BioCarta	BioCarta	0	15	15
BIOCARTA_P27_PATHWAY	M17977	C2	CP:BIOCARTA	Regulation of p27 Phosphorylation during Cell Cycle Progression	p27/Kip1 regulates the cell cycle by inhibiting the checkpoint kinase cdk2/cyclin E and blocking cell cycle progression through the G1-S transition. Cancer cells in some cases have reduced levels of p27, supporting the importance of p27 in cell cycle regulation. The activity of p27 is regulated by phosphorylation, synthesis and degradation. Phosphorylation of p27 at threonine-187 by cdk2 causes p…		Homo sapiens	EntrezGeneIds	BioCarta	BioCarta	0	13	13
BIOCARTA_PGC1A_PATHWAY	M15181	C2	CP:BIOCARTA	Regulation of PGC-1a	Peroxisome proliferator-activated receptor gamma coactivator-1 alpha (PGC-1a) is a tissue-specific coactivator that enhances the activity of many nuclear receptors and coordinates transcriptional programs important for energy metabolism and energy homeostasis. Inappropriate increases in PGC-1a activity have been linked to a number of pathological conditions including heart failure and diabetes. P…		Homo sapiens	EntrezGeneIds	BioCarta	BioCarta	0	26	26
BIOCARTA_PML_PATHWAY	M4891	C2	CP:BIOCARTA	Regulation of transcriptional activity by PML	The PML nuclear bodies are ring-shaped nuclear substructures associated with the regulation of transcription, transformation, cell growth, and apoptosis and are characterized by the presence of the protein PML. The activities of PML as a tumor suppressor and apoptosis inducing factor are exerted through the numerous proteins it interacts with in the PML-nuclear bodies including the tumor suppress…		Homo sapiens	EntrezGeneIds	BioCarta	BioCarta	0	17	17
BIOCARTA_DREAM_PATHWAY	M18899	C2	CP:BIOCARTA	Repression of Pain Sensation by the Transcriptional Regulator DREAM	The molecular events that lead to the perception of pain are a key research field in medicine and drug discovery. The opioid receptors modulate pain signaling in response to endogenous peptide ligands and opiate drugs such as morphine. The kappa opioid receptor plays a key role in the profound analgesia of opiates and is activated by the endogenous peptide ligand dynorphin, encoded by the prodyno…		Homo sapiens	EntrezGeneIds	BioCarta	BioCarta	0	14	14
BIOCARTA_LEPTIN_PATHWAY	M18053	C2	CP:BIOCARTA	Reversal of Insulin Resistance by Leptin	The insulin resistance of type II diabetes appears to be caused in part by the presence of high levels of lipids in cells such as skeletal muscle where this would not normally be found. The presence of excess lipid stores in skeletal muscle cells interferes with energy metabolism, impairing glucose oxidation and insulin response. Skeletal muscle is one of the primary glucose-consuming tissues, gi…		Homo sapiens	EntrezGeneIds	BioCarta	BioCarta	0	11	11
BIOCARTA_RHO_PATHWAY	M1001	C2	CP:BIOCARTA	Rho cell motility signaling pathway	RhoA is a small G-protein in the Rho family that regulates cell morphology via actin cytoskeleton reorganization in response to extracellular signals. The majority of RhoA activations is due to disruption of intramolecular autoinhibitory interactions. Changes in cytoskeletal structure and other aspects of cell structure are involved in cell morphology. RhoA is activated by GEF factors, and repres…		Homo sapiens	EntrezGeneIds	BioCarta	BioCarta	0	32	32
BIOCARTA_AKAP13_PATHWAY	M17668	C2	CP:BIOCARTA	Rho-Selective Guanine Exchange Factor AKAP13 Mediates Stress Fiber Formation	The A-kinase anchor protein 13 (AKAP13, also known as AKAP-LBC) is one of a group of structurally diverse proteins, which have the common function of binding to the regulatory subunit of protein kinase A (PKA) and confining the holoenzyme to discrete locations within the cell. AKAP13 is a splice variant of the oncogene Lbc. Alternative splicing of the AKAP13 gene results in at least 3 transcript …		Homo sapiens	EntrezGeneIds	BioCarta	BioCarta	0	12	12
BIOCARTA_ATRBRCA_PATHWAY	M9703	C2	CP:BIOCARTA	Role of BRCA1, BRCA2 and ATR in Cancer Susceptibility	BRCA1 and BRCA2 were identified genetically as breast cancer susceptibility genes when a single copy of the gene is mutated and are involved in the cellular response to DNA damage, including blocking cell cycle progression and inducing DNA repair to preserve the integrity of the genome during cell division. BRCA1 and BRCA2 induce double-stranded repair of breaks using homologous recombination, in…		Homo sapiens	EntrezGeneIds	BioCarta	BioCarta	0	21	21
BIOCARTA_CARDIACEGF_PATHWAY	M7552	C2	CP:BIOCARTA	Role of EGF Receptor Transactivation by GPCRs in Cardiac Hypertrophy	One of responses to increased blood pressure is cardiac hypertrophy through increased size of ventricular myocardial cells leading to increased thickness of the ventricular walls. Cardiac hypertrophy allows the heart to handle the increased stress caused by elevated blood pressure but is also a risk factor associated with heart disease. Cardiac hypertrophy results from cross-talk between G-protei…		Homo sapiens	EntrezGeneIds	BioCarta	BioCarta	0	18	18
BIOCARTA_HER2_PATHWAY	M18719	C2	CP:BIOCARTA	Role of ERBB2 in Signal Transduction and Oncology	Her2 or ERBB2 belongs to a class of proteins having high homology with epidermal growth factor receptor (EGFR or ERBB1). It encodes a protein with the molecular weight of 185 KDa. Unlike other members of EGFR family, no ligand for Her2 has been found and it usually associates with members of ERBB1 family to form functional heterodimers. It has been shown that it can form dimers with ERBB (EGFR), …		Homo sapiens	EntrezGeneIds	BioCarta	BioCarta	0	22	22
BIOCARTA_ERK5_PATHWAY	M16811	C2	CP:BIOCARTA	Role of Erk5 in Neuronal Survival	Axons extend significant distances to innervate target tissues. At the site of innervation, target tissues release neurotrophins including NGF, BDNF and neurotrophin-3 that stimulate the survival of the associated neuron. Local signaling by activated Trk receptors at the synaptic terminus mediates some presynaptic neuronal responses to neurotrophins. Map kinase pathways activated by Trk receptor …		Homo sapiens	EntrezGeneIds	BioCarta	BioCarta	0	18	18
BIOCARTA_MAL_PATHWAY	M10547	C2	CP:BIOCARTA	Role of MAL in Rho-Mediated Activation of SRF	Serum response factor (SRF) is a transcription factor, which binds to a serum response element (SRE) associated with a variety of genes including (i)immediate early genes such as c-fos, fosB, junB, egr-1 and -2, (ii)neuronal genes such as nurr1 and nur77, and (iii)muscle genes such as actins and myosins. By regulating expression of these genes, SRF controls cell growth and differentiation, neuron…		Homo sapiens	EntrezGeneIds	BioCarta	BioCarta	0	19	19
BIOCARTA_MEF2D_PATHWAY	M5290	C2	CP:BIOCARTA	Role of MEF2D in T-cell Apoptosis	Mef2 pathway.		Homo sapiens	EntrezGeneIds	BioCarta	BioCarta	0	23	23
BIOCARTA_MITOCHONDRIA_PATHWAY	M16257	C2	CP:BIOCARTA	Role of Mitochondria in Apoptotic Signaling	Mitochondria participate in apoptotic signaling pathways through the release of mitochondrial proteins into the cytoplasm. Cytochrome c, a key protein in electron transport, is released from mitochondria in response to apoptotic signals, and activates Apaf-1, a protease released from mitochondria. Activated Apaf-1 activates caspase-9 and the rest of the caspase pathway. Smac/DIABLO is released fr…		Homo sapiens	EntrezGeneIds	BioCarta	BioCarta	0	21	21
BIOCARTA_ACH_PATHWAY	M16884	C2	CP:BIOCARTA	Role of nicotinic acetylcholine receptors in the regulation of apoptosis	Nicotinic acetylcholine receptors are essential for neuromuscular signaling and are also expressed in non-neuronal tissues, where their function is less clear. Although nicotinic acetylcholine receptors are primarily known for their action as ligand-gated ion channels transducing action potentials across synapses, they may have other actions. Nicotinic acetylcholine receptors in neurons alter apo…		Homo sapiens	EntrezGeneIds	BioCarta	BioCarta	0	16	16
BIOCARTA_PARKIN_PATHWAY	M13917	C2	CP:BIOCARTA	Role of Parkin in the Ubiquitin-Proteasomal Pathway	The motor defects of Parkinson's disease are related to the loss of dopaminergic neurons in specific brain regions. Examination of these neurons in diseased tissue has revealed the presence of Lewy bodies, dense aggregates that include the protein alpha-synuclein. A genetic basis for most cases of Parkinson's disease has not yet been identified, but mutations in alpha-synuclein have been associat…		Homo sapiens	EntrezGeneIds	BioCarta	BioCarta	0	13	13
BIOCARTA_CDC42RAC_PATHWAY	M5291	C2	CP:BIOCARTA	Role of PI3K subunit p85 in regulation of Actin Organization and Cell Migration	Migration of cells is involved in essential functions such as development, invasiveness of cancer cells, leukocyte movement toward chemotactic signals, and fibroblast response to injury. Cells can migrate in a specific direction in response to extracellular signals through pathways that trigger changes in the cytoskeleton, particularly actin filaments, increasing lamellipodia and filopodia format…		Homo sapiens	EntrezGeneIds	BioCarta	BioCarta	0	16	16
BIOCARTA_RANMS_PATHWAY	M17370	C2	CP:BIOCARTA	Role of Ran in mitotic spindle regulation	One of the central features of mitotic cell division is the formation of the spindle that segregates chromosomes into each daughter cell. Chromosomes are not just passengers along for a ride with the spindle, but active participants in the nucleation and stabilization of spindle microtubules in their near vicinity. The ras-like GTPase Ran that regulates nucleocytoplasmic transport through the nuc…		Homo sapiens	EntrezGeneIds	BioCarta	BioCarta	0	10	10
BIOCARTA_BARR_MAPK_PATHWAY	M668	C2	CP:BIOCARTA	Role of fl-arrestins in the activation and targeting of MAP kinases	The binding of -arrestins to agonist-occupied GPCRs triggers the assembly of a MAP kinase activation complex using -arrestin as a scaffold, with subsequent activation of a -arrestin-bound pool of ERK1/2. The receptor-arrestinERK complexes are localized to endosomal vesicles, and their formation does not result in nuclear translocation of activated ERK1/2 or stimulation of cell proliferation. The …		Homo sapiens	EntrezGeneIds	BioCarta	BioCarta	0	12	12
BIOCARTA_TOB1_PATHWAY	M18215	C2	CP:BIOCARTA	Role of Tob in T-cell activation	Regulation of T cell activation is a crucial component of balanced functioning of the immune system. If the T cell response is too great and activation of self-responsive cells or unstimulated cells is not suppressed, then autoimmune disorders or tissue injury can result. Unstimulated T cells are maintained in a quiescent state and the activity of self-reactive T cells is maintained in an anergic…		Homo sapiens	EntrezGeneIds	BioCarta	BioCarta	0	21	21
BIOCARTA_BARRESTIN_SRC_PATHWAY	M111	C2	CP:BIOCARTA	Roles of fl-arrestin-dependent Recruitment of Src Kinases in GPCR Signaling	The binding of -arrestins to agonist-occupied GPCRs coincides with the recruitment of Src family tyrosine kinases, including c-Src, Hck and c-Fgr (Src-TK), to the receptor-arrestin complex. Several signaling events have been reported to involve -arrestin-dependent Src recruitment. These include the regulation of clathrin-dependent 2-adrenergic receptor endocytosis by tyrosine phosphorylation of d…		Homo sapiens	EntrezGeneIds	BioCarta	BioCarta	0	15	15
BIOCARTA_NKT_PATHWAY	M4047	C2	CP:BIOCARTA	Selective expression of chemokine receptors during T-cell polarization	Chemokine receptors expressed by T helper cells help recruit cells to specific locations based on their chemoattractant ligands. The polarization of T cells into Th1 and Th2 cells is associated with their expression of different subsets of chemokine receptors. Naive CD4 positive cells that have not been exposed to antigen express CXCR4 and CCR7. The most abundant chemokine receptors on Th1 cells …		Homo sapiens	EntrezGeneIds	BioCarta	BioCarta	0	29	29
BIOCARTA_IL1R_PATHWAY	M12095	C2	CP:BIOCARTA	Signal transduction through IL1R	Interleukin-1 (IL-1) is a pro-inflammatory cytokine that signals primarily through the type 1 IL-1 receptor (IL-1R1). The activities of IL-1 include induction of fever, expression of vascular adhesion molecules, and roles in arthritis and septic shock. The inflammatory activities of IL-1 are partially derived by transcriptionally inducing expression of cytokines such as TNF-alpha and interferons,…		Homo sapiens	EntrezGeneIds	BioCarta	BioCarta	0	33	33
BIOCARTA_MET_PATHWAY	M19358	C2	CP:BIOCARTA	Signaling of Hepatocyte Growth Factor Receptor	The hepatocyte growth factor receptor, also called c-Met, is activated by HGF and stimulates proliferation of hepatocytes and other cell types. Mutated forms of the HGF receptor are associated with oncogenesis and metastasis, making the HGF receptor a potential therapeutic target for cancer drugs. Changes in cell motility, cell shape, adhesion, resistance to apoptosis, and anchorage independent g…		Homo sapiens	EntrezGeneIds	BioCarta	BioCarta	0	37	37
BIOCARTA_GPCR_PATHWAY	M9664	C2	CP:BIOCARTA	Signaling Pathway from G-Protein Families	G-aS-coupled receptors stimulate adenylyl cyclase (AC), which synthesizes cAMP from ATP. In contrast Gai-coupled receptors inhibit AC and so reduce cAMP formation. The bg subunits from Gai and other G proteins are able to activate the MAP kinase pathways and PLCb. GPCRs coupled to the Gaq family of G proteins stimulate PLCb, which cleaves membrane phospholipids to produce IP3, which mobilizes int…		Homo sapiens	EntrezGeneIds	BioCarta	BioCarta	0	37	37
BIOCARTA_IGF1MTOR_PATHWAY	M16991	C2	CP:BIOCARTA	Skeletal muscle hypertrophy is regulated via AKT/mTOR pathway	Skeletal muscle atrophies with disuse while with increased use and increased load skeletal muscle exhibits hypertrophy, with an increase in the size of existing muscle fibers. One signaling pathway involved in regulating skeletal muscle atrophy and hypertrophy is the AKT/mTOR pathway. The mTOR pathway activity increases in response to muscle activity during hypertrophy and decreases in activity d…		Homo sapiens	EntrezGeneIds	BioCarta	BioCarta	0	20	20
BIOCARTA_SODD_PATHWAY	M2699	C2	CP:BIOCARTA	SODD/TNFR1 Signaling Pathway	The tumor necrosis factor (TNF) receptor superfamily contains several members with homologous cytoplasmic domains known as death domains (DD). The intracellular DD are important in initiating apoptosis and other signaling pathways following ligand binding by the receptors.1 In the absence of ligand, DD-containing receptors are maintained in an inactive state. TNF RI contains a cytoplasmic DD requ…		Homo sapiens	EntrezGeneIds	BioCarta	BioCarta	0	10	10
BIOCARTA_SHH_PATHWAY	M11792	C2	CP:BIOCARTA	Sonic Hedgehog (Shh) Pathway	Sonic Hedgehog (Shh) is one of a family of three secreted proteins, including Indian Hedgehog (Ihh) and Desert Hedgehog (Dhh), that play distinct and crucial roles in development. The morphogenic signal Shh provides in the developing CNS induces proliferation of neuronal precursor cells in the developing cerebellum and other tissues. Proliferative signaling by Shh is involved in the development o…		Homo sapiens	EntrezGeneIds	BioCarta	BioCarta	0	16	16
BIOCARTA_PTC1_PATHWAY	M13022	C2	CP:BIOCARTA	Sonic Hedgehog (SHH) Receptor Ptc1 Regulates cell cycle	Sonic Hedgehog (Shh) is a secreted protein identified genetically as an important developmental factor. Shh provides a morphogenic signal in the developing CNS, organizing the spatial patterning of cells in the midbrain and inducing proliferation of neuronal precursor cells in the developing cerebellum, neural tube and retina. Proliferative signaling by Shh is involved in the development of cance…		Homo sapiens	EntrezGeneIds	BioCarta	BioCarta	0	11	11
BIOCARTA_SPRY_PATHWAY	M1389	C2	CP:BIOCARTA	Sprouty regulation of tyrosine kinase signals	Four different members of the Sprouty protein family block the cellular proliferation and differentiation induced by several different growth factors, including EGF and FGF. One mechanism by which Sprouty proteins inhibit signaling is through binding to Grb-2, a signaling intermediary between the tyrosine kinase growth factors and the Ras/map kinase pathway. Binding of Sprouty to Grb-2 prevents G…		Homo sapiens	EntrezGeneIds	BioCarta	BioCarta	0	18	18
BIOCARTA_BARRESTIN_PATHWAY	M7772	C2	CP:BIOCARTA	fl-arrestins in GPCR Desensitization	Role of -arrestins in the desensitization, sequestration and intracellular trafficking of GPCRs. Homologous desensitization of GPCRs (1) results from the binding of -arrestins (-arr) to agonist -occupied receptors following phosphorylation of the receptor by GRKs. -arrestin binding sterically precludes coupling between the receptor and heterotrimeric G proteins, leading to termination of signalin…		Homo sapiens	EntrezGeneIds	BioCarta	BioCarta	0	10	10
BIOCARTA_STATHMIN_PATHWAY	M16966	C2	CP:BIOCARTA	Stathmin and breast cancer resistance to antimicrotubule agents	Stathmin is a ubiquitous, cytosolic 19-kDa protein, which is phosphorylated on up to four sites in response to many regulatory signals within cells. Its molecular characterization indicates a functional organization including an N-terminal regulatory domain that bears the phosphorylation sites, linked to a putative alpha-helical binding domain predicted to participate in coiled-coil, protein-prot…		Homo sapiens	EntrezGeneIds	BioCarta	BioCarta	0	19	19
BIOCARTA_HSP27_PATHWAY	M2587	C2	CP:BIOCARTA	Stress Induction of HSP Regulation	Mammalian cells can respond to a variety of stresses such as heat, cold, oxidative stress, metabolic disturbance, and environmental toxins through necrotic or apoptotic cell death, while increased expression and phosphorylation of heat shock proteins such as Hsp27 can protect cells against cellular stress. Heat shock proteins commonly exhibit molecular chaperone activity and also interact with a …		Homo sapiens	EntrezGeneIds	BioCarta	BioCarta	0	15	15
BIOCARTA_TCR_PATHWAY	M19784	C2	CP:BIOCARTA	T Cell Receptor Signaling Pathway	The T Cell Receptor plays a key role in the immune system. The specificity of the receptor is governed by the binding site formed from the mature alpha and beta chains (shown here) or gamma and delta chains in gamma/delta T Cells. It is the ability of this receptor to bind a complex of foreign peptide in the groove of an MHC molecule that leads to T cell activation. Upon activation the T cell can…		Homo sapiens	EntrezGeneIds	BioCarta	BioCarta	0	49	49
BIOCARTA_TCYTOTOXIC_PATHWAY	M13247	C2	CP:BIOCARTA	T Cytotoxic Cell Surface Molecules	Cytotoxic T cells are a key part of the cellular immune response, killing cells that display foreign antigen on their surface, primarily virus-infected cells. Transformed cells can also be detected and eliminated by cytotoxic T cells. There are two mechanisms by which activated cytotoxic T cells kill cells presenting specific antigen. One method involves the release of secretory granules containi…		Homo sapiens	EntrezGeneIds	BioCarta	BioCarta	0	14	14
BIOCARTA_THELPER_PATHWAY	M6427	C2	CP:BIOCARTA	T Helper Cell Surface Molecules	T helper cells play an essential role coordinating the activities of other parts of the immune system, including B cells, cytotoxic T cells, macrophages and other cells. The crucial nature of helper T cells in the normal immune response is demonstrated by the severe immune deficiency associated with the HIV-induced helper T cell depletion. To communicate with other cells, helper T cells express a…		Homo sapiens	EntrezGeneIds	BioCarta	BioCarta	0	14	14
BIOCARTA_TALL1_PATHWAY	M12985	C2	CP:BIOCARTA	TACI and BCMA stimulation of B cell immune responses.	TACI and BCMA signal transduction pathway that enhances cell survival APRIL and BAFF (also called TALL-I and BLyS) are TNF family members that act as ligands for the BCMA and TACI receptors. Both APRIL and BAFF bind to both the BCMA and TACI receptors to activate the humoral immune response, stimulating B cell immunoglobulin production and proliferation. BAFF is found as a membrane bound form in …		Homo sapiens	EntrezGeneIds	BioCarta	BioCarta	0	15	15
BIOCARTA_TEL_PATHWAY	M10401	C2	CP:BIOCARTA	Telomeres, Telomerase, Cellular Aging, and Immortality	Telomeres, which define the ends of chromosomes, consist of short, tandemly repeated DNA sequences loosely conserved in eukaryotes. Telomerase is a ribonucleoprotein complex ( we only show a few of the components in this illustration) which in vitro recognizes a single-stranded G-rich telomere primer and adds multiple telomeric repeats to its 3-prime end by using an RNA template. Telomerase may a…		Homo sapiens	EntrezGeneIds	BioCarta	BioCarta	0	18	18
BIOCARTA_TGFB_PATHWAY	M18933	C2	CP:BIOCARTA	TGF beta signaling pathway	TGF-beta regulates growth and proliferation of cells, blocking growth of many cell types. The TGF-beta receptor includes type 1 and type 2 subunits that are serine-threonine kinases and that signal through the SMAD family of transcriptional regulators. Defects in TGF-beta signaling, includes mutation in SMADs, have been associated with cancer in humans. Prior to activation, receptor regulated SMA…		Homo sapiens	EntrezGeneIds	BioCarta	BioCarta	0	19	19
BIOCARTA_TH1TH2_PATHWAY	M6705	C2	CP:BIOCARTA	Th1/Th2 Differentiation	Helper T cells are found in two distinct cell types, Th1 and Th2, distinguished by the cytokines they produce and respond to and the immune responses they are involved in. Th1 cells produce pro-inflammatory cytokines like IFN-g, TNF-b and IL-2, while Th2 cells produce the cytokines IL-4, IL-5, IL-6 and IL-13. The cytokines produced by Th1 cells stimulate the phagocytosis and destruction of microb…		Homo sapiens	EntrezGeneIds	BioCarta	BioCarta	0	19	19
BIOCARTA_41BB_PATHWAY	M2064	C2	CP:BIOCARTA	The 4-1BB-dependent immune response	The activation of T cells requires a co-stimulatory signal with T cell receptor activation, provided in many cases by activation of CD28 in resting T cells. 4-1BB (CD137) is a member of the TNF receptor gene family that provides another T cell co-stimulatory signal. 4-1BB is expressed by activated cytotoxic and helper T cells and its expression is induced by a variety of T cell stimuli, including…		Homo sapiens	EntrezGeneIds	BioCarta	BioCarta	0	17	17
BIOCARTA_KREB_PATHWAY	M6831	C2	CP:BIOCARTA	The Citric Acid Cycle	The Krebs cycle, also called the citric acid cycle, is a fundamental metabolic pathway involving eight enzymes essential for energy production through aerobic respiration, and, like glycolysis, arose early in evolution. This pathway is also an important source of biosynthetic building blocks used in gluconeogenesis, amino acid biosynthesis, and fatty acid biosynthesis. The Krebs cycle takes place…		Homo sapiens	EntrezGeneIds	BioCarta	BioCarta	0	8	8
BIOCARTA_CTLA4_PATHWAY	M1467	C2	CP:BIOCARTA	The Co-Stimulatory Signal During T-cell Activation	For a T cell to be activated by a specific antigen, the T cell receptor must recognize complexes of MHCI with the antigen on the surface of an antigen-presenting cell. T cells and the T cell receptor complex do not respond to antigen in solution, but even for the specific antigen they only respond to antigen-MHC-1 complexes on the cell surface. This interaction is necessary for T cell activation,…		Homo sapiens	EntrezGeneIds	BioCarta	BioCarta	0	21	21
BIOCARTA_LONGEVITY_PATHWAY	M13158	C2	CP:BIOCARTA	The IGF-1 Receptor and Longevity	A demonstrated means to increase lifespan in a wide range of organisms is through the restriction of caloric intake. Reducing the consumption of calories increases the lifespan of many different organisms, including mice. Although caloric restriction has not been demonstrated experimentally to increase human lifespan, short-term changes in physiological measures like insulin responsiveness have b…		Homo sapiens	EntrezGeneIds	BioCarta	BioCarta	0	15	15
BIOCARTA_SARS_PATHWAY	M5374	C2	CP:BIOCARTA	The SARS-coronavirus Life Cycle	Severe Acute Respiratory Syndrome (SARS) has affected thousands of individuals, causing fever, and pneumonia with a mortality rate estimated at 10-18%. A novel coronavirus has been identified as the cause agent and its genome has been sequenced. Human coronaviruses cause mild respiratory illness and accounts for about a third of all cases of the common cold. The enveloped SARS virus contains a la…		Homo sapiens	EntrezGeneIds	BioCarta	BioCarta	0	10	10
BIOCARTA_PAR1_PATHWAY	M3494	C2	CP:BIOCARTA	Thrombin signaling and protease-activated receptors	Thrombin is an extracellular protease that is involved in the clotting of blood and inflammation through its action on platelets and endothelial cells in the vasculature and that plays a role in thrombosis and myocardial infarction. The protease activated receptors PAR1 and PAR4 are cellular targets of thrombin signaling and members of the G-protein coupled receptor gene family. Both of these rec…		Homo sapiens	EntrezGeneIds	BioCarta	BioCarta	0	37	37
BIOCARTA_STRESS_PATHWAY	M9670	C2	CP:BIOCARTA	TNF/Stress Related Signaling	TNF acts on several different signaling pathways through two cell surface receptors, TNFR1 and TNFR2 to regulate apoptotic pathways, NF-kB activation of inflammation, and activate stress-activated protein kinases (SAPKs). Interaction of TNFR1 with TRADD leads to activation of NF-kB and apoptosis pathways, while interaction with TRAF2 has generally been thought to be involved in stress kinase and …		Homo sapiens	EntrezGeneIds	BioCarta	BioCarta	0	25	25
BIOCARTA_TNFR1_PATHWAY	M3618	C2	CP:BIOCARTA	TNFR1 Signaling Pathway	TNFR1 (a.k.a. p55, CD120a) is the receptor for TNF(alpha) and also will bind TNF(beta). Upon binding TNF(alpha) a TNFR1+ cell is triggered to undergo apoptosis. This critical regulatory process is accomplished by activating the proteolytic caspase cascade that results in the degradation of many critical cellular proteins.		Homo sapiens	EntrezGeneIds	BioCarta	BioCarta	0	29	29
BIOCARTA_TNFR2_PATHWAY	M10082	C2	CP:BIOCARTA	TNFR2 Signaling Pathway	TNFR2 is the receptor for the 171 amino acid 19 kD TNF(beta) (a.k.a. lymphotoxin). TNF(beta) is produced by activated lymphocytes and can be cytotoxic to many tumor and other cells. In neutrophils, endothelial cells and osteoclasts TNF(beta) can lead to activation while in many other cell types it can lead to increased expression of MHC and adhesion molecules.		Homo sapiens	EntrezGeneIds	BioCarta	BioCarta	0	18	18
BIOCARTA_TOLL_PATHWAY	M984	C2	CP:BIOCARTA	Toll-Like Receptor Pathway	The innate immune response responds in a general manner to factors present in invading pathogens. Bacterial factors such as lipopolysaccharides (LPS, endotoxin), bacterial lipoproteins, peptidoglycans and also CpG nucleic acids activate innate immunity as well as stimulating the antigen-specific immune response and triggering the inflammatory response. Members of the toll-like receptor (TLR) gene…		Homo sapiens	EntrezGeneIds	BioCarta	BioCarta	0	37	37
BIOCARTA_TPO_PATHWAY	M11520	C2	CP:BIOCARTA	TPO Signaling Pathway	Thrombopoietin (TPO) binds to its receptor inducing aggregation and activation. TPO signals its growth regulating effects to the cell through several major pathways including MAPK (ERK and JNK), Protein Kinase C, and JAK/Stat.		Homo sapiens	EntrezGeneIds	BioCarta	BioCarta	0	24	24
BIOCARTA_CREB_PATHWAY	M9070	C2	CP:BIOCARTA	Transcription factor CREB and its extracellular signals	The transcription factor CREB binds the cyclic AMP response element (CRE) and activates transcription in response to a variety of extracellular signals including neurotransmitters, hormones, membrane depolarization, and growth and neurotrophic factors. Protein kinase A and the calmodulin-dependent protein kinases CaMKII stimulate CREB phosphorylation at Ser133, a key regulatory site controlling t…		Homo sapiens	EntrezGeneIds	BioCarta	BioCarta	0	27	27
BIOCARTA_CARM1_PATHWAY	M7968	C2	CP:BIOCARTA	Transcription Regulation by Methyltransferase of CARM1	Several forms of post-translational modification regulate protein activities. Recently, protein methylation by CARM1 (coactivator-associated arginine methyltransferase 1) has been observed to play a key role in transcriptional regulation. CARM1 associates with the p160 class of transcriptional coactivators involved in gene activation by steroid hormone family receptors. CARM1 also interacts with …		Homo sapiens	EntrezGeneIds	BioCarta	BioCarta	0	13	13
BIOCARTA_TFF_PATHWAY	M15926	C2	CP:BIOCARTA	Trefoil Factors Initiate Mucosal Healing	Maintaining the integrity of the gastrointestinal tract despite the continual presence of microbial flora and injurious agents is essential. Epithelial repair requires restitution and regeneration. During restitution, epithelial cells spread and migrate across the basement membrane to re-establish surface-cell continuity, a process that is independent of cell proliferation. Epithelial continuity …		Homo sapiens	EntrezGeneIds	BioCarta	BioCarta	0	21	21
BIOCARTA_TRKA_PATHWAY	M9134	C2	CP:BIOCARTA	Trka Receptor Signaling Pathway	Nerve growth factor (NGF) is a neurotrophic factor that stimulates neuronal survival and growth through TrkA, a member of the trk family of tyrosine kinase receptors that also includes TrkB and TrkC. Some NGF responses are also mediated or modified by p75LNTR, a low affinity neurotrophin receptor. Binding of NGF to TrkA stimulates neuronal survival, and also proliferation. Pathways coupled to the…		Homo sapiens	EntrezGeneIds	BioCarta	BioCarta	0	12	12
BIOCARTA_ARF_PATHWAY	M11358	C2	CP:BIOCARTA	Tumor Suppressor Arf Inhibits Ribosomal Biogenesis	Cyclin-dependent kinase inhibitor-2A (CDKN2A) goes by the colloquial designation p16, which is sometimes referred to as p16(INK4). The alpha transcript of CDKN2A has been shown to encode p16(INK4a), a recognized tumor suppressor that induces a G1 cell cycle arrest by inhibiting the phosphorylation of the RB protein by the cyclin-dependent kinases CDK4 and CDK6. The beta transcript of CDKN2A encod…		Homo sapiens	EntrezGeneIds	BioCarta	BioCarta	0	17	17
BIOCARTA_UCALPAIN_PATHWAY	M13143	C2	CP:BIOCARTA	uCalpain and friends in Cell spread	The mammalian calpain gene family curently contains 13 distinct large subunit products most of which complex with one of two smaller 30kDa subunits. ( An excellent introduction to the Calpain family can be found on a web site created by Valery Thompson http://ag.arizona.edu/calpains/index.html ) Spreading cells display newly transiently formed integrin adhesion clusters containing Calpain1 (mu-Ca…		Homo sapiens	EntrezGeneIds	BioCarta	BioCarta	0	18	18
BIOCARTA_VEGF_PATHWAY	M12975	C2	CP:BIOCARTA	VEGF, Hypoxia, and Angiogenesis	Vascular endothelial growth factor (VEGF) plays a key role in physiological blood vessel formation and pathological angiogenesis such as tumor growth and ischemic diseases. Hypoxia is a potent inducer of VEGF in vitro. The increase in secreted biologically active VEGF protein from cells exposed to hypoxia is partly because of an increased transcription rate, mediated by binding of hypoxia-inducib…		Homo sapiens	EntrezGeneIds	BioCarta	BioCarta	0	29	29
BIOCARTA_VITCB_PATHWAY	M15422	C2	CP:BIOCARTA	Vitamin C in the Brain	Vitamin C (ascorbic acid) was first identified by virtue of the essential role it plays in collagen modification, preventing the nutritional deficiency scurvy. Vitamin C acts as a cofactor for hydroxylase enzymes that post-translationally modify collagen to increase the strength and elasticity of tissues. Vitamin C reduces the metal ion prosthetic groups of many enzymes, maintaining activity of e…		Homo sapiens	EntrezGeneIds	BioCarta	BioCarta	0	11	11
BIOCARTA_WNT_PATHWAY	M16517	C2	CP:BIOCARTA	WNT Signaling Pathway	Wnt family members are secreted glycoproteins who bind to cell surface receptors such as Frizzled. Wnt members can play a role in the expression of many genes by interacting with multiple disparate signaling pathways. Shown is the Wnt/beta-catenin pathway.		Homo sapiens	EntrezGeneIds	BioCarta	BioCarta	0	26	26
BIOCARTA_ACTINY_PATHWAY	M7825	C2	CP:BIOCARTA	Y branching of actin filaments	Mammalian cell motility requires actin polymerization in the direction of movement to change membrane shape and extend cytoplasm into lamellipodia. The polymerization of actin to drive cell movement also involves branching of actin filaments into a network oriented with the growing ends of the fibers near the cell membrane. Manipulation of this process helps bacteria like Salmonella gain entry in…		Homo sapiens	EntrezGeneIds	BioCarta	BioCarta	0	20	20
ST_INTERFERON_GAMMA_PATHWAY	M4170	C2	CP	Interferon gamma pathway.	na		Homo sapiens	HUMAN_GENE_SYMBOL	Signaling Transduction KE	Signaling Transduction KE	0	10	10
ST_WNT_CA2_CYCLIC_GMP_PATHWAY	M16518	C2	CP	Wnt/Ca2+/cyclic GMP signaling.	na		Homo sapiens	HUMAN_GENE_SYMBOL	Signaling Transduction KE	Signaling Transduction KE	0	20	20
ST_INTERLEUKIN_13_PATHWAY	M13956	C2	CP	Interleukin 13 (IL-13) Pathway	na		Homo sapiens	HUMAN_GENE_SYMBOL	Signaling Transduction KE	Signaling Transduction KE	0	7	7
ST_DIFFERENTIATION_PATHWAY_IN_PC12_CELLS	M2579	C2	CP	Differentiation Pathway in PC12 Cells; this is a specific case of PAC1 Receptor Pathway.	na		Homo sapiens	HUMAN_GENE_SYMBOL	Signaling Transduction KE	Signaling Transduction KE	0	45	45
ST_TUMOR_NECROSIS_FACTOR_PATHWAY	M18030	C2	CP	Tumor Necrosis Factor Pathway.	na		Homo sapiens	HUMAN_GENE_SYMBOL	Signaling Transduction KE	Signaling Transduction KE	0	29	29
SA_B_CELL_RECEPTOR_COMPLEXES	M17200	C2	CP	Antigen binding to B cell receptors activates protein tyrosine kinases, such as the Src family, which ultimate activate MAP kinases.	na		Homo sapiens	HUMAN_GENE_SYMBOL	SigmaAldrich	SigmaAldrich	0	24	24
ST_ERK1_ERK2_MAPK_PATHWAY	M4910	C2	CP	ERK1/ERK2 MAPK Pathway	na		Homo sapiens	HUMAN_GENE_SYMBOL	Signaling Transduction KE	Signaling Transduction KE	0	32	32
SIG_CD40PATHWAYMAP	M12705	C2	CP	Genes related to CD40 signaling	na		Homo sapiens	HUMAN_GENE_SYMBOL	Signaling Gateway	Signaling Gateway	0	34	34
SIG_PIP3_SIGNALING_IN_CARDIAC_MYOCTES	M295	C2	CP	Genes related to PIP3 signaling in cardiac myocytes	na		Homo sapiens	HUMAN_GENE_SYMBOL	Signaling Gateway	Signaling Gateway	0	67	67
SA_CASPASE_CASCADE	M7997	C2	CP	Apoptosis is mediated by caspases, cysteine proteases arranged in a proteolytic cascade.	na		Homo sapiens	HUMAN_GENE_SYMBOL	SigmaAldrich	SigmaAldrich	0	19	19
ST_GA12_PATHWAY	M15743	C2	CP	G alpha 12 Pathway	na		Homo sapiens	HUMAN_GENE_SYMBOL	Signaling Transduction KE	Signaling Transduction KE	0	23	23
ST_G_ALPHA_S_PATHWAY	M14775	C2	CP	G alpha s Pathway	na		Homo sapiens	HUMAN_GENE_SYMBOL	Signaling Transduction KE	Signaling Transduction KE	0	16	16
ST_G_ALPHA_I_PATHWAY	M18342	C2	CP	G alpha i Pathway	na		Homo sapiens	HUMAN_GENE_SYMBOL	Signaling Transduction KE	Signaling Transduction KE	0	35	35
SIG_CHEMOTAXIS	M5193	C2	CP	Genes related to chemotaxis	na		Homo sapiens	HUMAN_GENE_SYMBOL	Signaling Gateway	Signaling Gateway	0	45	45
ST_IL_13_PATHWAY	M17580	C2	CP	Interleukin 13 (IL-13) Pathway	na		Homo sapiens	HUMAN_GENE_SYMBOL	Signaling Transduction KE	Signaling Transduction KE	0	7	7
ST_P38_MAPK_PATHWAY	M12012	C2	CP	p38 MAPK Pathway	na		Homo sapiens	HUMAN_GENE_SYMBOL	Signaling Transduction KE	Signaling Transduction KE	0	37	37
SIG_IL4RECEPTOR_IN_B_LYPHOCYTES	M1718	C2	CP	Genes related to IL4 rceptor signaling in B lymphocytes	na		Homo sapiens	HUMAN_GENE_SYMBOL	Signaling Gateway	Signaling Gateway	0	27	27
WNT_SIGNALING	M5493	C2	CP	Genes related to Wnt-mediated signal transduction	na		Homo sapiens	SEQ_ACCESSION	SuperArray	SuperArray	0	89	89
ST_JAK_STAT_PATHWAY	M5248	C2	CP	Jak-STAT Pathway	na		Homo sapiens	HUMAN_GENE_SYMBOL	Signaling Transduction KE	Signaling Transduction KE	0	9	9
SIG_REGULATION_OF_THE_ACTIN_CYTOSKELETON_BY_RHO_GTPASES	M16801	C2	CP	Genes related to regulation of the actin cytoskeleton	na		Homo sapiens	HUMAN_GENE_SYMBOL	Signaling Gateway	Signaling Gateway	0	35	35
ST_GRANULE_CELL_SURVIVAL_PATHWAY	M7871	C2	CP	Granule Cell Survival Pathway is a specific case of more general PAC1 Receptor Pathway.	na		Homo sapiens	HUMAN_GENE_SYMBOL	Signaling Transduction KE	Signaling Transduction KE	0	27	27
ST_ADRENERGIC	M19043	C2	CP	Adrenergic Pathway	na		Homo sapiens	HUMAN_GENE_SYMBOL	Signaling Transduction KE	Signaling Transduction KE	0	36	36
ST_INTEGRIN_SIGNALING_PATHWAY	M3270	C2	CP	Integrin Signaling Pathway	na		Homo sapiens	HUMAN_GENE_SYMBOL	Signaling Transduction KE	Signaling Transduction KE	0	82	82
ST_GAQ_PATHWAY	M7416	C2	CP	G alpha q Pathway	na		Homo sapiens	HUMAN_GENE_SYMBOL	Signaling Transduction KE	Signaling Transduction KE	0	28	28
ST_GA13_PATHWAY	M12645	C2	CP	G alpha 13 Pathway	na		Homo sapiens	HUMAN_GENE_SYMBOL	Signaling Transduction KE	Signaling Transduction KE	0	37	37
ST_STAT3_PATHWAY	M9174	C2	CP	STAT3 Pathway	na		Homo sapiens	HUMAN_GENE_SYMBOL	Signaling Transduction KE	Signaling Transduction KE	0	11	11
SA_FAS_SIGNALING	M5060	C2	CP	The TNF-type receptor Fas induces apoptosis on ligand binding.	na		Homo sapiens	HUMAN_GENE_SYMBOL	SigmaAldrich	SigmaAldrich	0	9	9
SA_G1_AND_S_PHASES	M1529	C2	CP	Cdk2, 4, and 6 bind cyclin D in G1, while cdk2/cyclin E promotes the G1/S transition.	na		Homo sapiens	HUMAN_GENE_SYMBOL	SigmaAldrich	SigmaAldrich	0	15	15
SIG_INSULIN_RECEPTOR_PATHWAY_IN_CARDIAC_MYOCYTES	M7955	C2	CP	Genes related to the insulin receptor pathway	na		Homo sapiens	HUMAN_GENE_SYMBOL	Signaling Gateway	Signaling Gateway	0	51	51
ST_T_CELL_SIGNAL_TRANSDUCTION	M9526	C2	CP	T Cell Signal Transduction	na		Homo sapiens	HUMAN_GENE_SYMBOL	Signaling Transduction KE	Signaling Transduction KE	0	45	45
ST_TYPE_I_INTERFERON_PATHWAY	M19336	C2	CP	Type I Interferon (alpha/beta IFN) Pathway	na		Homo sapiens	HUMAN_GENE_SYMBOL	Signaling Transduction KE	Signaling Transduction KE	0	9	9
ST_PAC1_RECEPTOR_PATHWAY	M599	C2	CP	PAC1 Receptor Pathway	na		Homo sapiens	HUMAN_GENE_SYMBOL	Signaling Transduction KE	Signaling Transduction KE	0	7	7
SIG_PIP3_SIGNALING_IN_B_LYMPHOCYTES	M1315	C2	CP	Genes related to PIP3 signaling in B lymphocytes	na		Homo sapiens	HUMAN_GENE_SYMBOL	Signaling Gateway	Signaling Gateway	0	36	36
SIG_BCR_SIGNALING_PATHWAY	M8626	C2	CP	Members of the BCR signaling pathway	na		Homo sapiens	HUMAN_GENE_SYMBOL	Signaling Gateway	Signaling Gateway	0	46	46
SA_G2_AND_M_PHASES	M10154	C2	CP	Cdc25 activates the cdc2/cyclin B complex to induce the G2/M transition.	na		Homo sapiens	HUMAN_GENE_SYMBOL	SigmaAldrich	SigmaAldrich	0	8	8
ST_B_CELL_ANTIGEN_RECEPTOR	M3501	C2	CP	B Cell Antigen Receptor	na		Homo sapiens	HUMAN_GENE_SYMBOL	Signaling Transduction KE	Signaling Transduction KE	0	40	40
ST_INTERLEUKIN_4_PATHWAY	M9378	C2	CP	Interleukin 4 (IL-4) Pathway	na		Homo sapiens	HUMAN_GENE_SYMBOL	Signaling Transduction KE	Signaling Transduction KE	0	26	26
ST_WNT_BETA_CATENIN_PATHWAY	M17761	C2	CP	Wnt/beta-catenin Pathway	na		Homo sapiens	HUMAN_GENE_SYMBOL	Signaling Transduction KE	Signaling Transduction KE	0	34	34
SA_MMP_CYTOKINE_CONNECTION	M11736	C2	CP	Cytokines can induce activation of matrix metalloproteinases, which degrade extracellular matrix.	na		Homo sapiens	HUMAN_GENE_SYMBOL	SigmaAldrich	SigmaAldrich	0	15	15
ST_JNK_MAPK_PATHWAY	M3721	C2	CP	JNK MAPK Pathway	na		Homo sapiens	HUMAN_GENE_SYMBOL	Signaling Transduction KE	Signaling Transduction KE	0	40	40
SA_PROGRAMMED_CELL_DEATH	M13096	C2	CP	Programmed cell death, or apoptosis, eliminates damaged or unneeded cells.	na		Homo sapiens	HUMAN_GENE_SYMBOL	SigmaAldrich	SigmaAldrich	0	12	12
ST_FAS_SIGNALING_PATHWAY	M8873	C2	CP	Fas Signaling Pathway	na		Homo sapiens	HUMAN_GENE_SYMBOL	Signaling Transduction KE	Signaling Transduction KE	0	65	65
ST_MYOCYTE_AD_PATHWAY	M2701	C2	CP	Myocyte Adrenergic Pathway is a specific case of the generalized Adrenergic Pathway.	na		Homo sapiens	HUMAN_GENE_SYMBOL	Signaling Transduction KE	Signaling Transduction KE	0	27	27
SA_PTEN_PATHWAY	M12771	C2	CP	PTEN is a tumor suppressor that dephosphorylates the lipid messenger phosphatidylinositol triphosphate.	na		Homo sapiens	HUMAN_GENE_SYMBOL	SigmaAldrich	SigmaAldrich	0	17	17
SA_REG_CASCADE_OF_CYCLIN_EXPR	M3686	C2	CP	Expression of cyclins regulates progression through the cell cycle by activating cyclin-dependent kinases.	na		Homo sapiens	HUMAN_GENE_SYMBOL	SigmaAldrich	SigmaAldrich	0	13	13
SA_TRKA_RECEPTOR	M18895	C2	CP	The TrkA receptor binds nerve growth factor to activate MAP kinase pathways and promote cell growth.	na		Homo sapiens	HUMAN_GENE_SYMBOL	SigmaAldrich	SigmaAldrich	0	17	17
ST_PHOSPHOINOSITIDE_3_KINASE_PATHWAY	M14532	C2	CP	PI3K Pathway	na		Homo sapiens	HUMAN_GENE_SYMBOL	Signaling Transduction KE	Signaling Transduction KE	0	37	37
PID_FANCONI_PATHWAY	M1	C2	CP	Fanconi anemia pathway		18832364	Homo sapiens	UniProtIds	Pathway Interaction Database	National Cancer Institute and Nature Publishing Group	0	47	47
PID_SMAD2_3NUCLEARPATHWAY	M2	C2	CP	Regulation of nuclear SMAD2/3 signaling		18832364	Homo sapiens	UniProtIds	Pathway Interaction Database	National Cancer Institute and Nature Publishing Group	0	82	82
PID_FCER1PATHWAY	M7	C2	CP	Fc-epsilon receptor I signaling in mast cells		18832364	Homo sapiens	UniProtIds	Pathway Interaction Database	National Cancer Institute and Nature Publishing Group	0	62	62
PID_ENDOTHELINPATHWAY	M8	C2	CP	Endothelins		18832364	Homo sapiens	UniProtIds	Pathway Interaction Database	National Cancer Institute and Nature Publishing Group	0	63	63
PID_BCR_5PATHWAY	M10	C2	CP	BCR signaling pathway		18832364	Homo sapiens	UniProtIds	Pathway Interaction Database	National Cancer Institute and Nature Publishing Group	0	65	65
PID_PRLSIGNALINGEVENTSPATHWAY	M11	C2	CP	Signaling events mediated by PRL		18832364	Homo sapiens	UniProtIds	Pathway Interaction Database	National Cancer Institute and Nature Publishing Group	0	23	23
PID_RHOA_PATHWAY	M12	C2	CP	RhoA signaling pathway		18832364	Homo sapiens	UniProtIds	Pathway Interaction Database	National Cancer Institute and Nature Publishing Group	0	45	45
PID_ERBB4_PATHWAY	M13	C2	CP	ErbB4 signaling events		18832364	Homo sapiens	UniProtIds	Pathway Interaction Database	National Cancer Institute and Nature Publishing Group	0	38	38
PID_AURORA_B_PATHWAY	M14	C2	CP	Aurora B signaling		18832364	Homo sapiens	UniProtIds	Pathway Interaction Database	National Cancer Institute and Nature Publishing Group	0	39	39
PID_LYSOPHOSPHOLIPID_PATHWAY	M15	C2	CP	LPA receptor mediated events		18832364	Homo sapiens	UniProtIds	Pathway Interaction Database	National Cancer Institute and Nature Publishing Group	0	66	66
PID_INSULIN_PATHWAY	M16	C2	CP	Insulin Pathway		18832364	Homo sapiens	UniProtIds	Pathway Interaction Database	National Cancer Institute and Nature Publishing Group	0	45	45
PID_NOTCH_PATHWAY	M17	C2	CP	Notch signaling pathway		18832364	Homo sapiens	UniProtIds	Pathway Interaction Database	National Cancer Institute and Nature Publishing Group	0	59	59
PID_INTEGRIN1_PATHWAY	M18	C2	CP	Beta1 integrin cell surface interactions		18832364	Homo sapiens	UniProtIds	Pathway Interaction Database	National Cancer Institute and Nature Publishing Group	0	66	66
PID_P73PATHWAY	M19	C2	CP	p73 transcription factor network		18832364	Homo sapiens	UniProtIds	Pathway Interaction Database	National Cancer Institute and Nature Publishing Group	0	79	79
PID_P38_MKK3_6PATHWAY	M20	C2	CP	p38 MAPK signaling pathway		18832364	Homo sapiens	UniProtIds	Pathway Interaction Database	National Cancer Institute and Nature Publishing Group	0	26	26
PID_GMCSF_PATHWAY	M22	C2	CP	GMCSF-mediated signaling events		18832364	Homo sapiens	UniProtIds	Pathway Interaction Database	National Cancer Institute and Nature Publishing Group	0	37	37
PID_WNT_NONCANONICAL_PATHWAY	M23	C2	CP	Noncanonical Wnt signaling pathway		18832364	Homo sapiens	UniProtIds	Pathway Interaction Database	National Cancer Institute and Nature Publishing Group	0	32	32
PID_NFKAPPABATYPICALPATHWAY	M26	C2	CP	Atypical NF-kappaB pathway		18832364	Homo sapiens	UniProtIds	Pathway Interaction Database	National Cancer Institute and Nature Publishing Group	0	17	17
PID_IL4_2PATHWAY	M28	C2	CP	IL4-mediated signaling events		18832364	Homo sapiens	UniProtIds	Pathway Interaction Database	National Cancer Institute and Nature Publishing Group	0	65	65
PID_HDAC_CLASSII_PATHWAY	M30	C2	CP	Signaling events mediated by HDAC Class II		18832364	Homo sapiens	UniProtIds	Pathway Interaction Database	National Cancer Institute and Nature Publishing Group	0	34	34
PID_BETACATENIN_DEG_PATHWAY	M31	C2	CP	Degradation of beta catenin		18832364	Homo sapiens	UniProtIds	Pathway Interaction Database	National Cancer Institute and Nature Publishing Group	0	18	18
PID_HDAC_CLASSIII_PATHWAY	M32	C2	CP	Signaling events mediated by HDAC Class III		18832364	Homo sapiens	UniProtIds	Pathway Interaction Database	National Cancer Institute and Nature Publishing Group	0	25	25
PID_GLYPICAN_1PATHWAY	M33	C2	CP	Glypican 1 network		18832364	Homo sapiens	UniProtIds	Pathway Interaction Database	National Cancer Institute and Nature Publishing Group	0	27	27
PID_TCR_PATHWAY	M34	C2	CP	TCR signaling in na&#xef;ve CD4+ T cells		18832364	Homo sapiens	UniProtIds	Pathway Interaction Database	National Cancer Institute and Nature Publishing Group	0	66	66
PID_IL27PATHWAY	M36	C2	CP	IL27-mediated signaling events		18832364	Homo sapiens	UniProtIds	Pathway Interaction Database	National Cancer Institute and Nature Publishing Group	0	26	26
PID_NFKAPPABCANONICALPATHWAY	M37	C2	CP	Canonical NF-kappaB pathway		18832364	Homo sapiens	UniProtIds	Pathway Interaction Database	National Cancer Institute and Nature Publishing Group	0	23	23
PID_E2F_PATHWAY	M40	C2	CP	E2F transcription factor network		18832364	Homo sapiens	UniProtIds	Pathway Interaction Database	National Cancer Institute and Nature Publishing Group	0	74	74
PID_ER_NONGENOMIC_PATHWAY	M41	C2	CP	Plasma membrane estrogen receptor signaling		18832364	Homo sapiens	UniProtIds	Pathway Interaction Database	National Cancer Institute and Nature Publishing Group	0	41	41
PID_DNAPK_PATHWAY	M42	C2	CP	DNA-PK pathway in nonhomologous end joining		18832364	Homo sapiens	UniProtIds	Pathway Interaction Database	National Cancer Institute and Nature Publishing Group	0	16	16
PID_HIF2PATHWAY	M44	C2	CP	HIF-2-alpha transcription factor network		18832364	Homo sapiens	UniProtIds	Pathway Interaction Database	National Cancer Institute and Nature Publishing Group	0	34	34
PID_CD40_PATHWAY	M45	C2	CP	CD40/CD40L signaling		18832364	Homo sapiens	UniProtIds	Pathway Interaction Database	National Cancer Institute and Nature Publishing Group	0	31	31
PID_ATR_PATHWAY	M46	C2	CP	ATR signaling pathway		18832364	Homo sapiens	UniProtIds	Pathway Interaction Database	National Cancer Institute and Nature Publishing Group	0	39	39
PID_INTEGRIN_CS_PATHWAY	M47	C2	CP	Integrin family cell surface interactions		18832364	Homo sapiens	UniProtIds	Pathway Interaction Database	National Cancer Institute and Nature Publishing Group	0	26	26
PID_MET_PATHWAY	M48	C2	CP	Signaling events mediated by Hepatocyte Growth Factor Receptor (c-Met)		18832364	Homo sapiens	UniProtIds	Pathway Interaction Database	National Cancer Institute and Nature Publishing Group	0	80	80
PID_PTP1BPATHWAY	M50	C2	CP	Signaling events mediated by PTP1B		18832364	Homo sapiens	UniProtIds	Pathway Interaction Database	National Cancer Institute and Nature Publishing Group	0	52	52
PID_INTEGRIN3_PATHWAY	M53	C2	CP	Beta3 integrin cell surface interactions		18832364	Homo sapiens	UniProtIds	Pathway Interaction Database	National Cancer Institute and Nature Publishing Group	0	43	43
PID_IL12_2PATHWAY	M54	C2	CP	IL12-mediated signaling events		18832364	Homo sapiens	UniProtIds	Pathway Interaction Database	National Cancer Institute and Nature Publishing Group	0	63	63
PID_S1P_S1P3_PATHWAY	M55	C2	CP	S1P3 pathway		18832364	Homo sapiens	UniProtIds	Pathway Interaction Database	National Cancer Institute and Nature Publishing Group	0	29	29
PID_LPA4_PATHWAY	M56	C2	CP	LPA4-mediated signaling events		18832364	Homo sapiens	UniProtIds	Pathway Interaction Database	National Cancer Institute and Nature Publishing Group	0	15	15
PID_AR_PATHWAY	M58	C2	CP	Coregulation of Androgen receptor activity		18832364	Homo sapiens	UniProtIds	Pathway Interaction Database	National Cancer Institute and Nature Publishing Group	0	61	61
PID_NFAT_TFPATHWAY	M60	C2	CP	Calcineurin-regulated NFAT-dependent transcription in lymphocytes		18832364	Homo sapiens	UniProtIds	Pathway Interaction Database	National Cancer Institute and Nature Publishing Group	0	47	47
PID_EPHBFWDPATHWAY	M62	C2	CP	EPHB forward signaling		18832364	Homo sapiens	UniProtIds	Pathway Interaction Database	National Cancer Institute and Nature Publishing Group	0	40	40
PID_AVB3_OPN_PATHWAY	M63	C2	CP	Osteopontin-mediated events		18832364	Homo sapiens	UniProtIds	Pathway Interaction Database	National Cancer Institute and Nature Publishing Group	0	31	31
PID_S1P_S1P4_PATHWAY	M64	C2	CP	S1P4 pathway		18832364	Homo sapiens	UniProtIds	Pathway Interaction Database	National Cancer Institute and Nature Publishing Group	0	14	14
PID_FRA_PATHWAY	M65	C2	CP	Validated transcriptional targets of AP1 family members Fra1 and Fra2		18832364	Homo sapiens	UniProtIds	Pathway Interaction Database	National Cancer Institute and Nature Publishing Group	0	37	37
PID_MYC_ACTIVPATHWAY	M66	C2	CP	Validated targets of C-MYC transcriptional activation		18832364	Homo sapiens	UniProtIds	Pathway Interaction Database	National Cancer Institute and Nature Publishing Group	0	79	79
PID_ARF6_TRAFFICKINGPATHWAY	M67	C2	CP	Arf6 trafficking events		18832364	Homo sapiens	UniProtIds	Pathway Interaction Database	National Cancer Institute and Nature Publishing Group	0	49	49
PID_RHOA_REG_PATHWAY	M68	C2	CP	Regulation of RhoA activity		18832364	Homo sapiens	UniProtIds	Pathway Interaction Database	National Cancer Institute and Nature Publishing Group	0	46	46
PID_REELINPATHWAY	M69	C2	CP	Reelin signaling pathway		18832364	Homo sapiens	UniProtIds	Pathway Interaction Database	National Cancer Institute and Nature Publishing Group	0	29	29
PID_PS1PATHWAY	M70	C2	CP	Presenilin action in Notch and Wnt signaling		18832364	Homo sapiens	UniProtIds	Pathway Interaction Database	National Cancer Institute and Nature Publishing Group	0	46	46
PID_ILK_PATHWAY	M71	C2	CP	Integrin-linked kinase signaling		18832364	Homo sapiens	UniProtIds	Pathway Interaction Database	National Cancer Institute and Nature Publishing Group	0	45	45
PID_NECTIN_PATHWAY	M72	C2	CP	Nectin adhesion pathway		18832364	Homo sapiens	UniProtIds	Pathway Interaction Database	National Cancer Institute and Nature Publishing Group	0	30	30
PID_P38ALPHABETAPATHWAY	M76	C2	CP	Regulation of p38-alpha and p38-beta		18832364	Homo sapiens	UniProtIds	Pathway Interaction Database	National Cancer Institute and Nature Publishing Group	0	31	31
PID_WNT_SIGNALING_PATHWAY	M77	C2	CP	Wnt signaling network		18832364	Homo sapiens	UniProtIds	Pathway Interaction Database	National Cancer Institute and Nature Publishing Group	0	28	28
PID_TRAIL_PATHWAY	M79	C2	CP	TRAIL signaling pathway		18832364	Homo sapiens	UniProtIds	Pathway Interaction Database	National Cancer Institute and Nature Publishing Group	0	28	28
PID_CDC42_PATHWAY	M81	C2	CP	CDC42 signaling events		18832364	Homo sapiens	UniProtIds	Pathway Interaction Database	National Cancer Institute and Nature Publishing Group	0	70	70
PID_RET_PATHWAY	M82	C2	CP	Signaling events regulated by Ret tyrosine kinase		18832364	Homo sapiens	UniProtIds	Pathway Interaction Database	National Cancer Institute and Nature Publishing Group	0	39	39
PID_CDC42_REG_PATHWAY	M83	C2	CP	Regulation of CDC42 activity		18832364	Homo sapiens	UniProtIds	Pathway Interaction Database	National Cancer Institute and Nature Publishing Group	0	30	30
PID_ATM_PATHWAY	M84	C2	CP	ATM pathway		18832364	Homo sapiens	UniProtIds	Pathway Interaction Database	National Cancer Institute and Nature Publishing Group	0	34	34
PID_ARF6_PATHWAY	M86	C2	CP	Arf6 signaling events		18832364	Homo sapiens	UniProtIds	Pathway Interaction Database	National Cancer Institute and Nature Publishing Group	0	35	35
PID_LKB1_PATHWAY	M87	C2	CP	LKB1 signaling events		18832364	Homo sapiens	UniProtIds	Pathway Interaction Database	National Cancer Institute and Nature Publishing Group	0	47	47
PID_CD8TCRPATHWAY	M88	C2	CP	TCR signaling in na&#xef;ve CD8+ T cells		18832364	Homo sapiens	UniProtIds	Pathway Interaction Database	National Cancer Institute and Nature Publishing Group	0	53	53
PID_WNT_CANONICAL_PATHWAY	M90	C2	CP	Canonical Wnt signaling pathway		18832364	Homo sapiens	UniProtIds	Pathway Interaction Database	National Cancer Institute and Nature Publishing Group	0	20	20
PID_TCPTP_PATHWAY	M91	C2	CP	Signaling events mediated by TCPTP		18832364	Homo sapiens	UniProtIds	Pathway Interaction Database	National Cancer Institute and Nature Publishing Group	0	43	43
PID_ANGIOPOIETINRECEPTOR_PATHWAY	M92	C2	CP	Angiopoietin receptor Tie2-mediated signaling		18832364	Homo sapiens	UniProtIds	Pathway Interaction Database	National Cancer Institute and Nature Publishing Group	0	50	50
PID_FASPATHWAY	M94	C2	CP	FAS (CD95) signaling pathway		18832364	Homo sapiens	UniProtIds	Pathway Interaction Database	National Cancer Institute and Nature Publishing Group	0	38	38
PID_CIRCADIANPATHWAY	M95	C2	CP	Circadian rhythm pathway		18832364	Homo sapiens	UniProtIds	Pathway Interaction Database	National Cancer Institute and Nature Publishing Group	0	16	16
PID_TXA2PATHWAY	M99	C2	CP	Thromboxane A2 receptor signaling		18832364	Homo sapiens	UniProtIds	Pathway Interaction Database	National Cancer Institute and Nature Publishing Group	0	57	57
PID_SHP2_PATHWAY	M100	C2	CP	SHP2 signaling		18832364	Homo sapiens	UniProtIds	Pathway Interaction Database	National Cancer Institute and Nature Publishing Group	0	58	58
PID_HDAC_CLASSI_PATHWAY	M101	C2	CP	Signaling events mediated by HDAC Class I		18832364	Homo sapiens	UniProtIds	Pathway Interaction Database	National Cancer Institute and Nature Publishing Group	0	66	66
PID_S1P_S1P1_PATHWAY	M103	C2	CP	S1P1 pathway		18832364	Homo sapiens	UniProtIds	Pathway Interaction Database	National Cancer Institute and Nature Publishing Group	0	21	21
PID_TELOMERASEPATHWAY	M105	C2	CP	Regulation of Telomerase		18832364	Homo sapiens	UniProtIds	Pathway Interaction Database	National Cancer Institute and Nature Publishing Group	0	68	68
PID_HNF3BPATHWAY	M106	C2	CP	FOXA2 and FOXA3 transcription factor networks		18832364	Homo sapiens	UniProtIds	Pathway Interaction Database	National Cancer Institute and Nature Publishing Group	0	45	45
PID_NETRIN_PATHWAY	M108	C2	CP	Netrin-mediated signaling events		18832364	Homo sapiens	UniProtIds	Pathway Interaction Database	National Cancer Institute and Nature Publishing Group	0	32	32
PID_IL1PATHWAY	M110	C2	CP	IL1-mediated signaling events		18832364	Homo sapiens	UniProtIds	Pathway Interaction Database	National Cancer Institute and Nature Publishing Group	0	34	34
PID_NFAT_3PATHWAY	M113	C2	CP	Role of Calcineurin-dependent NFAT signaling in lymphocytes		18832364	Homo sapiens	UniProtIds	Pathway Interaction Database	National Cancer Institute and Nature Publishing Group	0	54	54
PID_REG_GR_PATHWAY	M115	C2	CP	Glucocorticoid receptor regulatory network		18832364	Homo sapiens	UniProtIds	Pathway Interaction Database	National Cancer Institute and Nature Publishing Group	0	82	82
PID_CONE_PATHWAY	M117	C2	CP	Visual signal transduction: Cones		18832364	Homo sapiens	UniProtIds	Pathway Interaction Database	National Cancer Institute and Nature Publishing Group	0	23	23
PID_INTEGRIN_A9B1_PATHWAY	M118	C2	CP	Alpha9 beta1 integrin signaling events		18832364	Homo sapiens	UniProtIds	Pathway Interaction Database	National Cancer Institute and Nature Publishing Group	0	25	25
PID_ERB_GENOMIC_PATHWAY	M119	C2	CP	Validated nuclear estrogen receptor beta network		18832364	Homo sapiens	UniProtIds	Pathway Interaction Database	National Cancer Institute and Nature Publishing Group	0	15	15
PID_ARF6DOWNSTREAMPATHWAY	M120	C2	CP	Arf6 downstream pathway		18832364	Homo sapiens	UniProtIds	Pathway Interaction Database	National Cancer Institute and Nature Publishing Group	0	15	15
PID_MTOR_4PATHWAY	M121	C2	CP	mTOR signaling pathway		18832364	Homo sapiens	UniProtIds	Pathway Interaction Database	National Cancer Institute and Nature Publishing Group	0	69	69
PID_IL2_1PATHWAY	M122	C2	CP	IL2-mediated signaling events		18832364	Homo sapiens	UniProtIds	Pathway Interaction Database	National Cancer Institute and Nature Publishing Group	0	55	55
PID_CXCR4_PATHWAY	M124	C2	CP	CXCR4-mediated signaling events		18832364	Homo sapiens	UniProtIds	Pathway Interaction Database	National Cancer Institute and Nature Publishing Group	0	102	102
PID_IGF1_PATHWAY	M125	C2	CP	IGF1 pathway		18832364	Homo sapiens	UniProtIds	Pathway Interaction Database	National Cancer Institute and Nature Publishing Group	0	30	30
PID_ERBB1_RECEPTOR_PROXIMAL_PATHWAY	M127	C2	CP	EGF receptor (ErbB1) signaling pathway		18832364	Homo sapiens	UniProtIds	Pathway Interaction Database	National Cancer Institute and Nature Publishing Group	0	35	35
PID_TNFPATHWAY	M128	C2	CP	TNF receptor signaling pathway		18832364	Homo sapiens	UniProtIds	Pathway Interaction Database	National Cancer Institute and Nature Publishing Group	0	46	46
PID_PLK1_PATHWAY	M129	C2	CP	PLK1 signaling events		18832364	Homo sapiens	UniProtIds	Pathway Interaction Database	National Cancer Institute and Nature Publishing Group	0	46	46
PID_TCRRASPATHWAY	M134	C2	CP	Ras signaling in the CD4+ TCR pathway		18832364	Homo sapiens	UniProtIds	Pathway Interaction Database	National Cancer Institute and Nature Publishing Group	0	14	14
PID_IL5_PATHWAY	M135	C2	CP	IL5-mediated signaling events		18832364	Homo sapiens	UniProtIds	Pathway Interaction Database	National Cancer Institute and Nature Publishing Group	0	14	14
PID_FOXOPATHWAY	M136	C2	CP	FoxO family signaling		18832364	Homo sapiens	UniProtIds	Pathway Interaction Database	National Cancer Institute and Nature Publishing Group	0	49	49
PID_VEGF_VEGFR_PATHWAY	M137	C2	CP	VEGF and VEGFR signaling network		18832364	Homo sapiens	UniProtIds	Pathway Interaction Database	National Cancer Institute and Nature Publishing Group	0	10	10
PID_THROMBIN_PAR4_PATHWAY	M138	C2	CP	PAR4-mediated thrombin signaling events		18832364	Homo sapiens	UniProtIds	Pathway Interaction Database	National Cancer Institute and Nature Publishing Group	0	15	15
PID_MYC_PATHWAY	M139	C2	CP	C-MYC pathway		18832364	Homo sapiens	UniProtIds	Pathway Interaction Database	National Cancer Institute and Nature Publishing Group	0	25	25
PID_RANBP2PATHWAY	M140	C2	CP	Sumoylation by RanBP2 regulates transcriptional repression		18832364	Homo sapiens	UniProtIds	Pathway Interaction Database	National Cancer Institute and Nature Publishing Group	0	11	11
PID_PI3KCIPATHWAY	M141	C2	CP	Class I PI3K signaling events		18832364	Homo sapiens	UniProtIds	Pathway Interaction Database	National Cancer Institute and Nature Publishing Group	0	49	49
PID_AJDISS_2PATHWAY	M142	C2	CP	Posttranslational regulation of adherens junction stability and dissassembly		18832364	Homo sapiens	UniProtIds	Pathway Interaction Database	National Cancer Institute and Nature Publishing Group	0	48	48
PID_IL2_PI3KPATHWAY	M143	C2	CP	IL2 signaling events mediated by PI3K		18832364	Homo sapiens	UniProtIds	Pathway Interaction Database	National Cancer Institute and Nature Publishing Group	0	34	34
PID_CERAMIDE_PATHWAY	M144	C2	CP	Ceramide signaling pathway		18832364	Homo sapiens	UniProtIds	Pathway Interaction Database	National Cancer Institute and Nature Publishing Group	0	48	48
PID_P53DOWNSTREAMPATHWAY	M145	C2	CP	Direct p53 effectors		18832364	Homo sapiens	UniProtIds	Pathway Interaction Database	National Cancer Institute and Nature Publishing Group	0	137	137
PID_AR_TF_PATHWAY	M151	C2	CP	Regulation of Androgen receptor activity		18832364	Homo sapiens	UniProtIds	Pathway Interaction Database	National Cancer Institute and Nature Publishing Group	0	53	53
PID_P75NTRPATHWAY	M153	C2	CP	p75(NTR)-mediated signaling		18832364	Homo sapiens	UniProtIds	Pathway Interaction Database	National Cancer Institute and Nature Publishing Group	0	69	69
PID_S1P_META_PATHWAY	M155	C2	CP	Sphingosine 1-phosphate (S1P) pathway		18832364	Homo sapiens	UniProtIds	Pathway Interaction Database	National Cancer Institute and Nature Publishing Group	0	21	21
PID_ECADHERIN_NASCENTAJ_PATHWAY	M156	C2	CP	E-cadherin signaling in the nascent adherens junction		18832364	Homo sapiens	UniProtIds	Pathway Interaction Database	National Cancer Institute and Nature Publishing Group	0	39	39
PID_INTEGRIN4_PATHWAY	M158	C2	CP	Alpha6 beta4 integrin-ligand interactions		18832364	Homo sapiens	UniProtIds	Pathway Interaction Database	National Cancer Institute and Nature Publishing Group	0	11	11
PID_AMB2_NEUTROPHILS_PATHWAY	M159	C2	CP	amb2 Integrin signaling		18832364	Homo sapiens	UniProtIds	Pathway Interaction Database	National Cancer Institute and Nature Publishing Group	0	41	41
PID_AVB3_INTEGRIN_PATHWAY	M160	C2	CP	Integrins in angiogenesis		18832364	Homo sapiens	UniProtIds	Pathway Interaction Database	National Cancer Institute and Nature Publishing Group	0	75	75
PID_IFNGPATHWAY	M161	C2	CP	IFN-gamma pathway		18832364	Homo sapiens	UniProtIds	Pathway Interaction Database	National Cancer Institute and Nature Publishing Group	0	40	40
PID_RXR_VDR_PATHWAY	M162	C2	CP	RXR and RAR heterodimerization with other nuclear receptor		18832364	Homo sapiens	UniProtIds	Pathway Interaction Database	National Cancer Institute and Nature Publishing Group	0	26	26
PID_LIS1PATHWAY	M163	C2	CP	Lissencephaly gene (LIS1) in neuronal migration and development		18832364	Homo sapiens	UniProtIds	Pathway Interaction Database	National Cancer Institute and Nature Publishing Group	0	28	28
PID_ERBB1_DOWNSTREAM_PATHWAY	M164	C2	CP	ErbB1 downstream signaling		18832364	Homo sapiens	UniProtIds	Pathway Interaction Database	National Cancer Institute and Nature Publishing Group	0	105	105
PID_SYNDECAN_4_PATHWAY	M165	C2	CP	Syndecan-4-mediated signaling events		18832364	Homo sapiens	UniProtIds	Pathway Interaction Database	National Cancer Institute and Nature Publishing Group	0	32	32
PID_ATF2_PATHWAY	M166	C2	CP	ATF-2 transcription factor network		18832364	Homo sapiens	UniProtIds	Pathway Interaction Database	National Cancer Institute and Nature Publishing Group	0	59	59
PID_AP1_PATHWAY	M167	C2	CP	AP-1 transcription factor network		18832364	Homo sapiens	UniProtIds	Pathway Interaction Database	National Cancer Institute and Nature Publishing Group	0	70	70
PID_INTEGRIN2_PATHWAY	M169	C2	CP	Beta2 integrin cell surface interactions		18832364	Homo sapiens	UniProtIds	Pathway Interaction Database	National Cancer Institute and Nature Publishing Group	0	29	29
PID_UPA_UPAR_PATHWAY	M174	C2	CP	Urokinase-type plasminogen activator (uPA) and uPAR-mediated signaling		18832364	Homo sapiens	UniProtIds	Pathway Interaction Database	National Cancer Institute and Nature Publishing Group	0	42	42
PID_ERBB2ERBB3PATHWAY	M175	C2	CP	ErbB2/ErbB3 signaling events		18832364	Homo sapiens	UniProtIds	Pathway Interaction Database	National Cancer Institute and Nature Publishing Group	0	44	44
PID_FOXM1PATHWAY	M176	C2	CP	FOXM1 transcription factor network		18832364	Homo sapiens	UniProtIds	Pathway Interaction Database	National Cancer Institute and Nature Publishing Group	0	40	40
PID_EPHA_FWDPATHWAY	M177	C2	CP	EPHA forward signaling		18832364	Homo sapiens	UniProtIds	Pathway Interaction Database	National Cancer Institute and Nature Publishing Group	0	34	34
PID_HIF1APATHWAY	M180	C2	CP	Hypoxic and oxygen homeostasis regulation of HIF-1-alpha		18832364	Homo sapiens	UniProtIds	Pathway Interaction Database	National Cancer Institute and Nature Publishing Group	0	19	19
PID_BMPPATHWAY	M181	C2	CP	BMP receptor signaling		18832364	Homo sapiens	UniProtIds	Pathway Interaction Database	National Cancer Institute and Nature Publishing Group	0	42	42
PID_IL3_PATHWAY	M182	C2	CP	IL3-mediated signaling events		18832364	Homo sapiens	UniProtIds	Pathway Interaction Database	National Cancer Institute and Nature Publishing Group	0	27	27
PID_IL6_7PATHWAY	M183	C2	CP	IL6-mediated signaling events		18832364	Homo sapiens	UniProtIds	Pathway Interaction Database	National Cancer Institute and Nature Publishing Group	0	47	47
PID_ECADHERIN_KERATINOCYTE_PATHWAY	M184	C2	CP	E-cadherin signaling in keratinocytes		18832364	Homo sapiens	UniProtIds	Pathway Interaction Database	National Cancer Institute and Nature Publishing Group	0	21	21
PID_ALK1PATHWAY	M185	C2	CP	ALK1 signaling events		18832364	Homo sapiens	UniProtIds	Pathway Interaction Database	National Cancer Institute and Nature Publishing Group	0	26	26
PID_PDGFRBPATHWAY	M186	C2	CP	PDGFR-beta signaling pathway		18832364	Homo sapiens	UniProtIds	Pathway Interaction Database	National Cancer Institute and Nature Publishing Group	0	129	129
PID_TRKRPATHWAY	M187	C2	CP	Neurotrophic factor-mediated Trk receptor signaling		18832364	Homo sapiens	UniProtIds	Pathway Interaction Database	National Cancer Institute and Nature Publishing Group	0	62	62
PID_TCRJNKPATHWAY	M190	C2	CP	JNK signaling in the CD4+ TCR pathway		18832364	Homo sapiens	UniProtIds	Pathway Interaction Database	National Cancer Institute and Nature Publishing Group	0	14	14
PID_NEPHRIN_NEPH1_PATHWAY	M193	C2	CP	Nephrin/Neph1 signaling in the kidney podocyte		18832364	Homo sapiens	UniProtIds	Pathway Interaction Database	National Cancer Institute and Nature Publishing Group	0	31	31
PID_CMYB_PATHWAY	M195	C2	CP	C-MYB transcription factor network		18832364	Homo sapiens	UniProtIds	Pathway Interaction Database	National Cancer Institute and Nature Publishing Group	0	84	84
PID_IL23PATHWAY	M196	C2	CP	IL23-mediated signaling events		18832364	Homo sapiens	UniProtIds	Pathway Interaction Database	National Cancer Institute and Nature Publishing Group	0	37	37
PID_HIVNEFPATHWAY	M197	C2	CP	HIV-1 Nef: Negative effector of Fas and TNF-alpha		18832364	Homo sapiens	UniProtIds	Pathway Interaction Database	National Cancer Institute and Nature Publishing Group	0	35	35
PID_SYNDECAN_1_PATHWAY	M198	C2	CP	Syndecan-1-mediated signaling events		18832364	Homo sapiens	UniProtIds	Pathway Interaction Database	National Cancer Institute and Nature Publishing Group	0	46	46
PID_P38_MK2PATHWAY	M199	C2	CP	p38 signaling mediated by MAPKAP kinases		18832364	Homo sapiens	UniProtIds	Pathway Interaction Database	National Cancer Institute and Nature Publishing Group	0	21	21
PID_ERA_GENOMIC_PATHWAY	M200	C2	CP	Validated nuclear estrogen receptor alpha network		18832364	Homo sapiens	UniProtIds	Pathway Interaction Database	National Cancer Institute and Nature Publishing Group	0	65	65
PID_ERBB_NETWORK_PATHWAY	M201	C2	CP	ErbB receptor signaling network		18832364	Homo sapiens	UniProtIds	Pathway Interaction Database	National Cancer Institute and Nature Publishing Group	0	15	15
PID_ALK2PATHWAY	M203	C2	CP	ALK2 signaling events		18832364	Homo sapiens	UniProtIds	Pathway Interaction Database	National Cancer Institute and Nature Publishing Group	0	11	11
PID_RHODOPSIN_PATHWAY	M204	C2	CP	Visual signal transduction: Rods		18832364	Homo sapiens	UniProtIds	Pathway Interaction Database	National Cancer Institute and Nature Publishing Group	0	24	24
PID_PDGFRAPATHWAY	M206	C2	CP	PDGFR-alpha signaling pathway		18832364	Homo sapiens	UniProtIds	Pathway Interaction Database	National Cancer Institute and Nature Publishing Group	0	22	22
PID_RETINOIC_ACID_PATHWAY	M207	C2	CP	Retinoic acid receptors-mediated signaling		18832364	Homo sapiens	UniProtIds	Pathway Interaction Database	National Cancer Institute and Nature Publishing Group	0	30	30
PID_P38GAMMADELTAPATHWAY	M209	C2	CP	Signaling mediated by p38-gamma and p38-delta		18832364	Homo sapiens	UniProtIds	Pathway Interaction Database	National Cancer Institute and Nature Publishing Group	0	11	11
PID_IL8CXCR2_PATHWAY	M210	C2	CP	IL8- and CXCR2-mediated signaling events		18832364	Homo sapiens	UniProtIds	Pathway Interaction Database	National Cancer Institute and Nature Publishing Group	0	34	34
PID_HEDGEHOG_2PATHWAY	M211	C2	CP	Signaling events mediated by the Hedgehog family		18832364	Homo sapiens	UniProtIds	Pathway Interaction Database	National Cancer Institute and Nature Publishing Group	0	22	22
PID_INTEGRIN5_PATHWAY	M212	C2	CP	Beta5 beta6 beta7 and beta8 integrin cell surface interactions		18832364	Homo sapiens	UniProtIds	Pathway Interaction Database	National Cancer Institute and Nature Publishing Group	0	17	17
PID_AR_NONGENOMIC_PATHWAY	M213	C2	CP	Nongenotropic Androgen signaling		18832364	Homo sapiens	UniProtIds	Pathway Interaction Database	National Cancer Institute and Nature Publishing Group	0	31	31
PID_ERBB1_INTERNALIZATION_PATHWAY	M214	C2	CP	Internalization of ErbB1		18832364	Homo sapiens	UniProtIds	Pathway Interaction Database	National Cancer Institute and Nature Publishing Group	0	41	41
PID_HEDGEHOG_GLIPATHWAY	M219	C2	CP	Hedgehog signaling events mediated by Gli proteins		18832364	Homo sapiens	UniProtIds	Pathway Interaction Database	National Cancer Institute and Nature Publishing Group	0	48	48
PID_CASPASE_PATHWAY	M220	C2	CP	Caspase cascade in apoptosis		18832364	Homo sapiens	UniProtIds	Pathway Interaction Database	National Cancer Institute and Nature Publishing Group	0	52	52
PID_CXCR3PATHWAY	M222	C2	CP	CXCR3-mediated signaling events		18832364	Homo sapiens	UniProtIds	Pathway Interaction Database	National Cancer Institute and Nature Publishing Group	0	43	43
PID_BETACATENIN_NUC_PATHWAY	M223	C2	CP	Regulation of nuclear beta catenin signaling and target gene transcription		18832364	Homo sapiens	UniProtIds	Pathway Interaction Database	National Cancer Institute and Nature Publishing Group	0	80	80
PID_VEGFR1_PATHWAY	M226	C2	CP	VEGFR1 specific signals		18832364	Homo sapiens	UniProtIds	Pathway Interaction Database	National Cancer Institute and Nature Publishing Group	0	26	26
PID_SMAD2_3PATHWAY	M228	C2	CP	Regulation of cytoplasmic and nuclear SMAD2/3 signaling		18832364	Homo sapiens	UniProtIds	Pathway Interaction Database	National Cancer Institute and Nature Publishing Group	0	17	17
PID_P38ALPHABETADOWNSTREAMPATHWAY	M229	C2	CP	Signaling mediated by p38-alpha and p38-beta		18832364	Homo sapiens	UniProtIds	Pathway Interaction Database	National Cancer Institute and Nature Publishing Group	0	38	38
PID_KITPATHWAY	M231	C2	CP	Signaling events mediated by Stem cell factor receptor (c-Kit)		18832364	Homo sapiens	UniProtIds	Pathway Interaction Database	National Cancer Institute and Nature Publishing Group	0	52	52
PID_ECADHERIN_STABILIZATION_PATHWAY	M232	C2	CP	Stabilization and expansion of the E-cadherin adherens junction		18832364	Homo sapiens	UniProtIds	Pathway Interaction Database	National Cancer Institute and Nature Publishing Group	0	42	42
PID_EPOPATHWAY	M233	C2	CP	EPO signaling pathway		18832364	Homo sapiens	UniProtIds	Pathway Interaction Database	National Cancer Institute and Nature Publishing Group	0	34	34
PID_IL2_STAT5PATHWAY	M234	C2	CP	IL2 signaling events mediated by STAT5		18832364	Homo sapiens	UniProtIds	Pathway Interaction Database	National Cancer Institute and Nature Publishing Group	0	30	30
PID_TCRCALCIUMPATHWAY	M235	C2	CP	Calcium signaling in the CD4+ TCR pathway		18832364	Homo sapiens	UniProtIds	Pathway Interaction Database	National Cancer Institute and Nature Publishing Group	0	29	29
PID_DELTANP63PATHWAY	M236	C2	CP	Validated transcriptional targets of deltaNp63 isoforms		18832364	Homo sapiens	UniProtIds	Pathway Interaction Database	National Cancer Institute and Nature Publishing Group	0	47	47
PID_VEGFR1_2_PATHWAY	M237	C2	CP	Signaling events mediated by VEGFR1 and VEGFR2		18832364	Homo sapiens	UniProtIds	Pathway Interaction Database	National Cancer Institute and Nature Publishing Group	0	69	69
PID_THROMBIN_PAR1_PATHWAY	M238	C2	CP	PAR1-mediated thrombin signaling events		18832364	Homo sapiens	UniProtIds	Pathway Interaction Database	National Cancer Institute and Nature Publishing Group	0	43	43
PID_A6B1_A6B4_INTEGRIN_PATHWAY	M239	C2	CP	a6b1 and a6b4 Integrin signaling		18832364	Homo sapiens	UniProtIds	Pathway Interaction Database	National Cancer Institute and Nature Publishing Group	0	46	46
PID_SYNDECAN_2_PATHWAY	M240	C2	CP	Syndecan-2-mediated signaling events		18832364	Homo sapiens	UniProtIds	Pathway Interaction Database	National Cancer Institute and Nature Publishing Group	0	33	33
PID_RAC1_REG_PATHWAY	M241	C2	CP	Regulation of RAC1 activity		18832364	Homo sapiens	UniProtIds	Pathway Interaction Database	National Cancer Institute and Nature Publishing Group	0	38	38
PID_AURORA_A_PATHWAY	M242	C2	CP	Aurora A signaling		18832364	Homo sapiens	UniProtIds	Pathway Interaction Database	National Cancer Institute and Nature Publishing Group	0	31	31
PID_ARF_3PATHWAY	M243	C2	CP	Arf1 pathway		18832364	Homo sapiens	UniProtIds	Pathway Interaction Database	National Cancer Institute and Nature Publishing Group	0	19	19
PID_INSULIN_GLUCOSE_PATHWAY	M247	C2	CP	Insulin-mediated glucose transport		18832364	Homo sapiens	UniProtIds	Pathway Interaction Database	National Cancer Institute and Nature Publishing Group	0	26	26
PID_PI3KCIAKTPATHWAY	M249	C2	CP	Class I PI3K signaling events mediated by Akt		18832364	Homo sapiens	UniProtIds	Pathway Interaction Database	National Cancer Institute and Nature Publishing Group	0	35	35
PID_SYNDECAN_3_PATHWAY	M251	C2	CP	Syndecan-3-mediated signaling events		18832364	Homo sapiens	UniProtIds	Pathway Interaction Database	National Cancer Institute and Nature Publishing Group	0	17	17
PID_IL8CXCR1_PATHWAY	M252	C2	CP	IL8- and CXCR1-mediated signaling events		18832364	Homo sapiens	UniProtIds	Pathway Interaction Database	National Cancer Institute and Nature Publishing Group	0	28	28
PID_MYC_REPRESSPATHWAY	M254	C2	CP	Validated targets of C-MYC transcriptional repression		18832364	Homo sapiens	UniProtIds	Pathway Interaction Database	National Cancer Institute and Nature Publishing Group	0	63	63
PID_HIF1_TFPATHWAY	M255	C2	CP	HIF-1-alpha transcription factor network		18832364	Homo sapiens	UniProtIds	Pathway Interaction Database	National Cancer Institute and Nature Publishing Group	0	66	66
PID_TAP63PATHWAY	M256	C2	CP	Validated transcriptional targets of TAp63 isoforms		18832364	Homo sapiens	UniProtIds	Pathway Interaction Database	National Cancer Institute and Nature Publishing Group	0	54	54
PID_EPHRINBREVPATHWAY	M257	C2	CP	Ephrin B reverse signaling		18832364	Homo sapiens	UniProtIds	Pathway Interaction Database	National Cancer Institute and Nature Publishing Group	0	30	30
PID_BARD1PATHWAY	M258	C2	CP	BARD1 signaling events		18832364	Homo sapiens	UniProtIds	Pathway Interaction Database	National Cancer Institute and Nature Publishing Group	0	29	29
PID_P53REGULATIONPATHWAY	M261	C2	CP	p53 pathway		18832364	Homo sapiens	UniProtIds	Pathway Interaction Database	National Cancer Institute and Nature Publishing Group	0	59	59
PID_TOLL_ENDOGENOUS_PATHWAY	M264	C2	CP	Endogenous TLR signaling		18832364	Homo sapiens	UniProtIds	Pathway Interaction Database	National Cancer Institute and Nature Publishing Group	0	25	25
PID_NCADHERINPATHWAY	M266	C2	CP	N-cadherin signaling events		18832364	Homo sapiens	UniProtIds	Pathway Interaction Database	National Cancer Institute and Nature Publishing Group	0	33	33
PID_ANTHRAXPATHWAY	M267	C2	CP	Cellular roles of Anthrax toxin		18832364	Homo sapiens	UniProtIds	Pathway Interaction Database	National Cancer Institute and Nature Publishing Group	0	17	17
PID_S1P_S1P2_PATHWAY	M268	C2	CP	S1P2 pathway		18832364	Homo sapiens	UniProtIds	Pathway Interaction Database	National Cancer Institute and Nature Publishing Group	0	24	24
PID_RAS_PATHWAY	M269	C2	CP	Regulation of Ras family activation		18832364	Homo sapiens	UniProtIds	Pathway Interaction Database	National Cancer Institute and Nature Publishing Group	0	30	30
PID_MAPKTRKPATHWAY	M270	C2	CP	Trk receptor signaling mediated by the MAPK pathway		18832364	Homo sapiens	UniProtIds	Pathway Interaction Database	National Cancer Institute and Nature Publishing Group	0	34	34
PID_PI3KPLCTRKPATHWAY	M271	C2	CP	Trk receptor signaling mediated by PI3K and PLC-gamma		18832364	Homo sapiens	UniProtIds	Pathway Interaction Database	National Cancer Institute and Nature Publishing Group	0	36	36
PID_CD8TCRDOWNSTREAMPATHWAY	M272	C2	CP	Downstream signaling in na&#xef;ve CD8+ T cells		18832364	Homo sapiens	UniProtIds	Pathway Interaction Database	National Cancer Institute and Nature Publishing Group	0	65	65
PID_EPHA2_FWDPATHWAY	M273	C2	CP	EPHA2 forward signaling		18832364	Homo sapiens	UniProtIds	Pathway Interaction Database	National Cancer Institute and Nature Publishing Group	0	19	19
PID_LYMPHANGIOGENESIS_PATHWAY	M274	C2	CP	VEGFR3 signaling in lymphatic endothelium		18832364	Homo sapiens	UniProtIds	Pathway Interaction Database	National Cancer Institute and Nature Publishing Group	0	25	25
PID_ALPHASYNUCLEIN_PATHWAY	M275	C2	CP	Alpha-synuclein signaling		18832364	Homo sapiens	UniProtIds	Pathway Interaction Database	National Cancer Institute and Nature Publishing Group	0	33	33
PID_FGF_PATHWAY	M276	C2	CP	FGF signaling pathway		18832364	Homo sapiens	UniProtIds	Pathway Interaction Database	National Cancer Institute and Nature Publishing Group	0	55	55
PID_INTEGRIN_A4B1_PATHWAY	M277	C2	CP	Alpha4 beta1 integrin signaling events		18832364	Homo sapiens	UniProtIds	Pathway Interaction Database	National Cancer Institute and Nature Publishing Group	0	33	33
PID_RAC1_PATHWAY	M278	C2	CP	RAC1 signaling pathway		18832364	Homo sapiens	UniProtIds	Pathway Interaction Database	National Cancer Institute and Nature Publishing Group	0	54	54
PID_RB_1PATHWAY	M279	C2	CP	Regulation of retinoblastoma protein		18832364	Homo sapiens	UniProtIds	Pathway Interaction Database	National Cancer Institute and Nature Publishing Group	0	65	65
PID_FAK_PATHWAY	M281	C2	CP	Signaling events mediated by focal adhesion kinase		18832364	Homo sapiens	UniProtIds	Pathway Interaction Database	National Cancer Institute and Nature Publishing Group	0	59	59
PID_HNF3APATHWAY	M285	C2	CP	FOXA1 transcription factor network		18832364	Homo sapiens	UniProtIds	Pathway Interaction Database	National Cancer Institute and Nature Publishing Group	0	44	44
PID_TGFBRPATHWAY	M286	C2	CP	TGF-beta receptor signaling		18832364	Homo sapiens	UniProtIds	Pathway Interaction Database	National Cancer Institute and Nature Publishing Group	0	55	55
PID_HES_HEYPATHWAY	M288	C2	CP	Notch-mediated HES/HEY network		18832364	Homo sapiens	UniProtIds	Pathway Interaction Database	National Cancer Institute and Nature Publishing Group	0	48	48
PID_IL12_STAT4PATHWAY	M290	C2	CP	IL12 signaling mediated by STAT4		18832364	Homo sapiens	UniProtIds	Pathway Interaction Database	National Cancer Institute and Nature Publishing Group	0	33	33
REACTOME_GLYCOGEN_BREAKDOWN_GLYCOGENOLYSIS	M19193	C2	CP:REACTOME	Genes involved in Glycogen breakdown (glycogenolysis)			Homo sapiens	EntrezGeneIds	Reactome	Reactome	0	18	18
REACTOME_TRANSLATION	M8229	C2	CP:REACTOME	Genes involved in Translation			Homo sapiens	EntrezGeneIds	Reactome	Reactome	0	222	222
REACTOME_PYRIMIDINE_CATABOLISM	M10654	C2	CP:REACTOME	Genes involved in Pyrimidine catabolism			Homo sapiens	EntrezGeneIds	Reactome	Reactome	0	12	12
REACTOME_RNA_POL_III_TRANSCRIPTION_INITIATION_FROM_TYPE_2_PROMOTER	M486	C2	CP:REACTOME	Genes involved in RNA Polymerase III Transcription Initiation From Type 2 Promoter			Homo sapiens	EntrezGeneIds	Reactome	Reactome	0	23	23
REACTOME_INHIBITION_OF_THE_PROTEOLYTIC_ACTIVITY_OF_APC_C_REQUIRED_FOR_THE_ONSET_OF_ANAPHASE_BY_MITOTIC_SPINDLE_CHECKPOINT_COMPONENTS	M489	C2	CP:REACTOME	Genes involved in Inhibition of the proteolytic activity of APC/C required for the onset of anaphase by mitotic spindle checkpoint components			Homo sapiens	EntrezGeneIds	Reactome	Reactome	0	24	24
REACTOME_PYRUVATE_METABOLISM_AND_CITRIC_ACID_TCA_CYCLE	M490	C2	CP:REACTOME	Genes involved in Pyruvate metabolism and Citric Acid (TCA) cycle			Homo sapiens	EntrezGeneIds	Reactome	Reactome	0	48	48
REACTOME_EXTRINSIC_PATHWAY_FOR_APOPTOSIS	M493	C2	CP:REACTOME	Genes involved in Extrinsic Pathway for Apoptosis			Homo sapiens	EntrezGeneIds	Reactome	Reactome	0	13	13
REACTOME_PTM_GAMMA_CARBOXYLATION_HYPUSINE_FORMATION_AND_ARYLSULFATASE_ACTIVATION	M494	C2	CP:REACTOME	Genes involved in PTM: gamma carboxylation, hypusine formation and arylsulfatase activation			Homo sapiens	EntrezGeneIds	Reactome	Reactome	0	27	27
REACTOME_APOPTOTIC_CLEAVAGE_OF_CELLULAR_PROTEINS	M495	C2	CP:REACTOME	Genes involved in Apoptotic cleavage of cellular proteins			Homo sapiens	EntrezGeneIds	Reactome	Reactome	0	40	40
REACTOME_RNA_POL_I_TRANSCRIPTION_TERMINATION	M496	C2	CP:REACTOME	Genes involved in RNA Polymerase I Transcription Termination			Homo sapiens	EntrezGeneIds	Reactome	Reactome	0	22	22
REACTOME_FORMATION_OF_THE_TERNARY_COMPLEX_AND_SUBSEQUENTLY_THE_43S_COMPLEX	M10179	C2	CP:REACTOME	Genes involved in Formation of the ternary complex, and subsequently, the 43S complex			Homo sapiens	EntrezGeneIds	Reactome	Reactome	0	74	74
REACTOME_ACTIVATION_OF_THE_PRE_REPLICATIVE_COMPLEX	M9694	C2	CP:REACTOME	Genes involved in Activation of the pre-replicative complex			Homo sapiens	EntrezGeneIds	Reactome	Reactome	0	31	31
REACTOME_PROCESSING_OF_INTRONLESS_PRE_MRNAS	M497	C2	CP:REACTOME	Genes involved in Processing of Intronless Pre-mRNAs			Homo sapiens	EntrezGeneIds	Reactome	Reactome	0	14	14
REACTOME_GAP_JUNCTION_DEGRADATION	M15243	C2	CP:REACTOME	Genes involved in Gap junction degradation			Homo sapiens	EntrezGeneIds	Reactome	Reactome	0	10	10
REACTOME_BASE_EXCISION_REPAIR	M2158	C2	CP:REACTOME	Genes involved in Base Excision Repair			Homo sapiens	EntrezGeneIds	Reactome	Reactome	0	19	19
REACTOME_BILE_ACID_AND_BILE_SALT_METABOLISM	M499	C2	CP:REACTOME	Genes involved in Bile acid and bile salt metabolism			Homo sapiens	EntrezGeneIds	Reactome	Reactome	0	27	27
REACTOME_SYNTHESIS_OF_BILE_ACIDS_AND_BILE_SALTS_VIA_7ALPHA_HYDROXYCHOLESTEROL	M1926	C2	CP:REACTOME	Genes involved in Synthesis of bile acids and bile salts via 7alpha-hydroxycholesterol			Homo sapiens	EntrezGeneIds	Reactome	Reactome	0	15	15
REACTOME_RECYCLING_OF_BILE_ACIDS_AND_SALTS	M4862	C2	CP:REACTOME	Genes involved in Recycling of bile acids and salts			Homo sapiens	EntrezGeneIds	Reactome	Reactome	0	11	11
REACTOME_SIGNALING_BY_RHO_GTPASES	M501	C2	CP:REACTOME	Genes involved in Signaling by Rho GTPases			Homo sapiens	EntrezGeneIds	Reactome	Reactome	0	113	113
REACTOME_SIGNALING_BY_WNT	M7847	C2	CP:REACTOME	Genes involved in Signaling by Wnt			Homo sapiens	EntrezGeneIds	Reactome	Reactome	0	65	65
REACTOME_METABOLISM_OF_NON_CODING_RNA	M502	C2	CP:REACTOME	Genes involved in Metabolism of non-coding RNA			Homo sapiens	EntrezGeneIds	Reactome	Reactome	0	49	49
REACTOME_SYNTHESIS_OF_BILE_ACIDS_AND_BILE_SALTS_VIA_24_HYDROXYCHOLESTEROL	M17842	C2	CP:REACTOME	Genes involved in Synthesis of bile acids and bile salts via 24-hydroxycholesterol			Homo sapiens	EntrezGeneIds	Reactome	Reactome	0	10	10
REACTOME_SYNTHESIS_OF_BILE_ACIDS_AND_BILE_SALTS	M5967	C2	CP:REACTOME	Genes involved in Synthesis of bile acids and bile salts			Homo sapiens	EntrezGeneIds	Reactome	Reactome	0	19	19
REACTOME_METABOLISM_OF_STEROID_HORMONES_AND_VITAMINS_A_AND_D	M503	C2	CP:REACTOME	Genes involved in Metabolism of steroid hormones and vitamins A and D			Homo sapiens	EntrezGeneIds	Reactome	Reactome	0	35	35
REACTOME_ANDROGEN_BIOSYNTHESIS	M504	C2	CP:REACTOME	Genes involved in Androgen biosynthesis			Homo sapiens	EntrezGeneIds	Reactome	Reactome	0	10	10
REACTOME_SIGNALLING_BY_NGF	M3574	C2	CP:REACTOME	Genes involved in Signalling by NGF			Homo sapiens	EntrezGeneIds	Reactome	Reactome	0	217	217
REACTOME_CTNNB1_PHOSPHORYLATION_CASCADE	M505	C2	CP:REACTOME	Genes involved in Beta-catenin phosphorylation cascade			Homo sapiens	EntrezGeneIds	Reactome	Reactome	0	16	16
REACTOME_INSULIN_RECEPTOR_RECYCLING	M506	C2	CP:REACTOME	Genes involved in Insulin receptor recycling			Homo sapiens	EntrezGeneIds	Reactome	Reactome	0	23	23
REACTOME_COPI_MEDIATED_TRANSPORT	M19742	C2	CP:REACTOME	Genes involved in COPI Mediated Transport			Homo sapiens	EntrezGeneIds	Reactome	Reactome	0	10	10
REACTOME_NEF_MEDIATED_DOWNREGULATION_OF_MHC_CLASS_I_COMPLEX_CELL_SURFACE_EXPRESSION	M17019	C2	CP:REACTOME	Genes involved in Nef mediated downregulation of MHC class I complex cell surface expression			Homo sapiens	EntrezGeneIds	Reactome	Reactome	0	10	10
REACTOME_SIGNALING_BY_SCF_KIT	M508	C2	CP:REACTOME	Genes involved in Signaling by SCF-KIT			Homo sapiens	EntrezGeneIds	Reactome	Reactome	0	78	78
REACTOME_DEVELOPMENTAL_BIOLOGY	M509	C2	CP:REACTOME	Genes involved in Developmental Biology			Homo sapiens	EntrezGeneIds	Reactome	Reactome	0	396	396
REACTOME_CROSS_PRESENTATION_OF_SOLUBLE_EXOGENOUS_ANTIGENS_ENDOSOMES	M510	C2	CP:REACTOME	Genes involved in Cross-presentation of soluble exogenous antigens (endosomes)			Homo sapiens	EntrezGeneIds	Reactome	Reactome	0	48	48
REACTOME_SIGNALING_BY_NODAL	M511	C2	CP:REACTOME	Genes involved in Signaling by NODAL			Homo sapiens	EntrezGeneIds	Reactome	Reactome	0	18	18
REACTOME_DAG_AND_IP3_SIGNALING	M512	C2	CP:REACTOME	Genes involved in DAG and IP3 signaling			Homo sapiens	EntrezGeneIds	Reactome	Reactome	0	32	32
REACTOME_SPRY_REGULATION_OF_FGF_SIGNALING	M514	C2	CP:REACTOME	Genes involved in Spry regulation of FGF signaling			Homo sapiens	EntrezGeneIds	Reactome	Reactome	0	14	14
REACTOME_TCA_CYCLE_AND_RESPIRATORY_ELECTRON_TRANSPORT	M516	C2	CP:REACTOME	Genes involved in The citric acid (TCA) cycle and respiratory electron transport			Homo sapiens	EntrezGeneIds	Reactome	Reactome	0	141	141
REACTOME_BMAL1_CLOCK_NPAS2_ACTIVATES_CIRCADIAN_EXPRESSION	M517	C2	CP:REACTOME	Genes involved in BMAL1:CLOCK/NPAS2 Activates Circadian Expression			Homo sapiens	EntrezGeneIds	Reactome	Reactome	0	36	36
REACTOME_ANTIGEN_PROCESSING_CROSS_PRESENTATION	M518	C2	CP:REACTOME	Genes involved in Antigen processing-Cross presentation			Homo sapiens	EntrezGeneIds	Reactome	Reactome	0	76	76
REACTOME_GROWTH_HORMONE_RECEPTOR_SIGNALING	M519	C2	CP:REACTOME	Genes involved in Growth hormone receptor signaling			Homo sapiens	EntrezGeneIds	Reactome	Reactome	0	24	24
REACTOME_TRIF_MEDIATED_TLR3_SIGNALING	M520	C2	CP:REACTOME	Genes involved in TRIF mediated TLR3 signaling			Homo sapiens	EntrezGeneIds	Reactome	Reactome	0	74	74
REACTOME_CELL_CELL_COMMUNICATION	M522	C2	CP:REACTOME	Genes involved in Cell-Cell communication			Homo sapiens	EntrezGeneIds	Reactome	Reactome	0	120	120
REACTOME_ABCA_TRANSPORTERS_IN_LIPID_HOMEOSTASIS	M524	C2	CP:REACTOME	Genes involved in ABCA transporters in lipid homeostasis			Homo sapiens	EntrezGeneIds	Reactome	Reactome	0	18	18
REACTOME_ENDOSOMAL_VACUOLAR_PATHWAY	M525	C2	CP:REACTOME	Genes involved in Endosomal/Vacuolar pathway			Homo sapiens	EntrezGeneIds	Reactome	Reactome	0	9	9
REACTOME_TETRAHYDROBIOPTERIN_BH4_SYNTHESIS_RECYCLING_SALVAGE_AND_REGULATION	M526	C2	CP:REACTOME	Genes involved in Tetrahydrobiopterin (BH4) synthesis, recycling, salvage and regulation			Homo sapiens	EntrezGeneIds	Reactome	Reactome	0	13	13
REACTOME_ER_PHAGOSOME_PATHWAY	M528	C2	CP:REACTOME	Genes involved in ER-Phagosome pathway			Homo sapiens	EntrezGeneIds	Reactome	Reactome	0	61	61
REACTOME_MEIOSIS	M529	C2	CP:REACTOME	Genes involved in Meiosis			Homo sapiens	EntrezGeneIds	Reactome	Reactome	0	116	116
REACTOME_NEGATIVE_REGULATION_OF_FGFR_SIGNALING	M530	C2	CP:REACTOME	Genes involved in Negative regulation of FGFR signaling			Homo sapiens	EntrezGeneIds	Reactome	Reactome	0	37	37
REACTOME_G0_AND_EARLY_G1	M532	C2	CP:REACTOME	Genes involved in G0 and Early G1			Homo sapiens	EntrezGeneIds	Reactome	Reactome	0	25	25
REACTOME_REGULATION_OF_KIT_SIGNALING	M537	C2	CP:REACTOME	Genes involved in Regulation of KIT signaling			Homo sapiens	EntrezGeneIds	Reactome	Reactome	0	17	17
REACTOME_MEMBRANE_TRAFFICKING	M11480	C2	CP:REACTOME	Genes involved in Membrane Trafficking			Homo sapiens	EntrezGeneIds	Reactome	Reactome	0	129	129
REACTOME_NEF_MEDIATES_DOWN_MODULATION_OF_CELL_SURFACE_RECEPTORS_BY_RECRUITING_THEM_TO_CLATHRIN_ADAPTERS	M12347	C2	CP:REACTOME	Genes involved in Nef-mediates down modulation of cell surface receptors by recruiting them to clathrin adapters			Homo sapiens	EntrezGeneIds	Reactome	Reactome	0	21	21
REACTOME_IMMUNOREGULATORY_INTERACTIONS_BETWEEN_A_LYMPHOID_AND_A_NON_LYMPHOID_CELL	M8240	C2	CP:REACTOME	Genes involved in Immunoregulatory interactions between a Lymphoid and a non-Lymphoid cell			Homo sapiens	EntrezGeneIds	Reactome	Reactome	0	70	70
REACTOME_ACTIVATED_AMPK_STIMULATES_FATTY_ACID_OXIDATION_IN_MUSCLE	M16702	C2	CP:REACTOME	Genes involved in Activated AMPK stimulates fatty-acid oxidation in muscle			Homo sapiens	EntrezGeneIds	Reactome	Reactome	0	19	19
REACTOME_VITAMIN_B5_PANTOTHENATE_METABOLISM	M538	C2	CP:REACTOME	Genes involved in Vitamin B5 (pantothenate) metabolism			Homo sapiens	EntrezGeneIds	Reactome	Reactome	0	11	11
REACTOME_BOTULINUM_NEUROTOXICITY	M15216	C2	CP:REACTOME	Genes involved in Botulinum neurotoxicity			Homo sapiens	EntrezGeneIds	Reactome	Reactome	0	19	19
REACTOME_METABOLISM_OF_VITAMINS_AND_COFACTORS	M18311	C2	CP:REACTOME	Genes involved in Metabolism of vitamins and cofactors			Homo sapiens	EntrezGeneIds	Reactome	Reactome	0	51	51
REACTOME_TRANS_GOLGI_NETWORK_VESICLE_BUDDING	M539	C2	CP:REACTOME	Genes involved in trans-Golgi Network Vesicle Budding			Homo sapiens	EntrezGeneIds	Reactome	Reactome	0	60	60
REACTOME_PROTEOLYTIC_CLEAVAGE_OF_SNARE_COMPLEX_PROTEINS	M3828	C2	CP:REACTOME	Genes involved in Proteolytic cleavage of SNARE complex proteins			Homo sapiens	EntrezGeneIds	Reactome	Reactome	0	17	17
REACTOME_RESOLUTION_OF_AP_SITES_VIA_THE_MULTIPLE_NUCLEOTIDE_PATCH_REPLACEMENT_PATHWAY	M541	C2	CP:REACTOME	Genes involved in Resolution of AP sites via the multiple-nucleotide patch replacement pathway			Homo sapiens	EntrezGeneIds	Reactome	Reactome	0	17	17
REACTOME_GAMMA_CARBOXYLATION_TRANSPORT_AND_AMINO_TERMINAL_CLEAVAGE_OF_PROTEINS	M12484	C2	CP:REACTOME	Genes involved in Gamma-carboxylation, transport, and amino-terminal cleavage of proteins			Homo sapiens	EntrezGeneIds	Reactome	Reactome	0	11	11
REACTOME_IL_7_SIGNALING	M542	C2	CP:REACTOME	Genes involved in Interleukin-7 signaling			Homo sapiens	EntrezGeneIds	Reactome	Reactome	0	11	11
REACTOME_CELL_CYCLE	M543	C2	CP:REACTOME	Genes involved in Cell Cycle			Homo sapiens	EntrezGeneIds	Reactome	Reactome	0	421	421
REACTOME_SIGNALING_BY_ERBB4	M544	C2	CP:REACTOME	Genes involved in Signaling by ERBB4			Homo sapiens	EntrezGeneIds	Reactome	Reactome	0	90	90
REACTOME_ORC1_REMOVAL_FROM_CHROMATIN	M4138	C2	CP:REACTOME	Genes involved in Orc1 removal from chromatin			Homo sapiens	EntrezGeneIds	Reactome	Reactome	0	67	67
REACTOME_O_LINKED_GLYCOSYLATION_OF_MUCINS	M546	C2	CP:REACTOME	Genes involved in O-linked glycosylation of mucins			Homo sapiens	EntrezGeneIds	Reactome	Reactome	0	59	59
REACTOME_SULFUR_AMINO_ACID_METABOLISM	M547	C2	CP:REACTOME	Genes involved in Sulfur amino acid metabolism			Homo sapiens	EntrezGeneIds	Reactome	Reactome	0	24	24
REACTOME_DOWNREGULATION_OF_ERBB2_ERBB3_SIGNALING	M549	C2	CP:REACTOME	Genes involved in Downregulation of ERBB2:ERBB3 signaling			Homo sapiens	EntrezGeneIds	Reactome	Reactome	0	12	12
REACTOME_ANTIVIRAL_MECHANISM_BY_IFN_STIMULATED_GENES	M550	C2	CP:REACTOME	Genes involved in Antiviral mechanism by IFN-stimulated genes			Homo sapiens	EntrezGeneIds	Reactome	Reactome	0	66	66
REACTOME_PROLACTIN_RECEPTOR_SIGNALING	M552	C2	CP:REACTOME	Genes involved in Prolactin receptor signaling			Homo sapiens	EntrezGeneIds	Reactome	Reactome	0	14	14
REACTOME_SIGNALING_BY_ERBB2	M553	C2	CP:REACTOME	Genes involved in Signaling by ERBB2			Homo sapiens	EntrezGeneIds	Reactome	Reactome	0	101	101
REACTOME_SPHINGOLIPID_DE_NOVO_BIOSYNTHESIS	M554	C2	CP:REACTOME	Genes involved in Sphingolipid de novo biosynthesis			Homo sapiens	EntrezGeneIds	Reactome	Reactome	0	31	31
REACTOME_TERMINATION_OF_O_GLYCAN_BIOSYNTHESIS	M556	C2	CP:REACTOME	Genes involved in Termination of O-glycan biosynthesis			Homo sapiens	EntrezGeneIds	Reactome	Reactome	0	24	24
REACTOME_DEFENSINS	M557	C2	CP:REACTOME	Genes involved in Defensins			Homo sapiens	EntrezGeneIds	Reactome	Reactome	0	51	51
REACTOME_SIGNALING_BY_CONSTITUTIVELY_ACTIVE_EGFR	M559	C2	CP:REACTOME	Genes involved in Signaling by constitutively active EGFR			Homo sapiens	EntrezGeneIds	Reactome	Reactome	0	18	18
REACTOME_GRB2_EVENTS_IN_ERBB2_SIGNALING	M562	C2	CP:REACTOME	Genes involved in GRB2 events in ERBB2 signaling			Homo sapiens	EntrezGeneIds	Reactome	Reactome	0	22	22
REACTOME_SIGNALING_BY_EGFR_IN_CANCER	M563	C2	CP:REACTOME	Genes involved in Signaling by EGFR in Cancer			Homo sapiens	EntrezGeneIds	Reactome	Reactome	0	109	109
REACTOME_MEMBRANE_BINDING_AND_TARGETTING_OF_GAG_PROTEINS	M564	C2	CP:REACTOME	Genes involved in Membrane binding and targetting of GAG proteins			Homo sapiens	EntrezGeneIds	Reactome	Reactome	0	10	10
REACTOME_BETA_DEFENSINS	M565	C2	CP:REACTOME	Genes involved in Beta defensins			Homo sapiens	EntrezGeneIds	Reactome	Reactome	0	42	42
REACTOME_SRP_DEPENDENT_COTRANSLATIONAL_PROTEIN_TARGETING_TO_MEMBRANE	M567	C2	CP:REACTOME	Genes involved in SRP-dependent cotranslational protein targeting to membrane			Homo sapiens	EntrezGeneIds	Reactome	Reactome	0	179	179
REACTOME_PI3K_EVENTS_IN_ERBB4_SIGNALING	M568	C2	CP:REACTOME	Genes involved in PI3K events in ERBB4 signaling			Homo sapiens	EntrezGeneIds	Reactome	Reactome	0	38	38
REACTOME_SHC1_EVENTS_IN_ERBB4_SIGNALING	M569	C2	CP:REACTOME	Genes involved in SHC1 events in ERBB4 signaling			Homo sapiens	EntrezGeneIds	Reactome	Reactome	0	20	20
REACTOME_PI3K_EVENTS_IN_ERBB2_SIGNALING	M570	C2	CP:REACTOME	Genes involved in PI3K events in ERBB2 signaling			Homo sapiens	EntrezGeneIds	Reactome	Reactome	0	44	44
REACTOME_NUCLEAR_SIGNALING_BY_ERBB4	M571	C2	CP:REACTOME	Genes involved in Nuclear signaling by ERBB4			Homo sapiens	EntrezGeneIds	Reactome	Reactome	0	38	38
REACTOME_GLYCOSPHINGOLIPID_METABOLISM	M576	C2	CP:REACTOME	Genes involved in Glycosphingolipid metabolism			Homo sapiens	EntrezGeneIds	Reactome	Reactome	0	38	38
REACTOME_PPARA_ACTIVATES_GENE_EXPRESSION	M579	C2	CP:REACTOME	Genes involved in PPARA Activates Gene Expression			Homo sapiens	EntrezGeneIds	Reactome	Reactome	0	104	104
REACTOME_ASSOCIATION_OF_LICENSING_FACTORS_WITH_THE_PRE_REPLICATIVE_COMPLEX	M580	C2	CP:REACTOME	Genes involved in Association of licensing factors with the pre-replicative complex			Homo sapiens	EntrezGeneIds	Reactome	Reactome	0	14	14
REACTOME_RIP_MEDIATED_NFKB_ACTIVATION_VIA_DAI	M583	C2	CP:REACTOME	Genes involved in RIP-mediated NFkB activation via DAI			Homo sapiens	EntrezGeneIds	Reactome	Reactome	0	18	18
REACTOME_PRE_NOTCH_TRANSCRIPTION_AND_TRANSLATION	M585	C2	CP:REACTOME	Genes involved in Pre-NOTCH Transcription and Translation			Homo sapiens	EntrezGeneIds	Reactome	Reactome	0	29	29
REACTOME_DEGRADATION_OF_THE_EXTRACELLULAR_MATRIX	M587	C2	CP:REACTOME	Genes involved in Degradation of the extracellular matrix			Homo sapiens	EntrezGeneIds	Reactome	Reactome	0	29	29
REACTOME_MITOCHONDRIAL_PROTEIN_IMPORT	M590	C2	CP:REACTOME	Genes involved in Mitochondrial Protein Import			Homo sapiens	EntrezGeneIds	Reactome	Reactome	0	58	58
REACTOME_SIGNALING_BY_HIPPO	M591	C2	CP:REACTOME	Genes involved in Signaling by Hippo			Homo sapiens	EntrezGeneIds	Reactome	Reactome	0	22	22
REACTOME_ACTIVATED_NOTCH1_TRANSMITS_SIGNAL_TO_THE_NUCLEUS	M592	C2	CP:REACTOME	Genes involved in Activated NOTCH1 Transmits Signal to the Nucleus			Homo sapiens	EntrezGeneIds	Reactome	Reactome	0	27	27
REACTOME_TRAFFICKING_AND_PROCESSING_OF_ENDOSOMAL_TLR	M593	C2	CP:REACTOME	Genes involved in Trafficking and processing of endosomal TLR			Homo sapiens	EntrezGeneIds	Reactome	Reactome	0	14	14
REACTOME_SIGNALING_BY_NOTCH4	M594	C2	CP:REACTOME	Genes involved in Signaling by NOTCH4			Homo sapiens	EntrezGeneIds	Reactome	Reactome	0	12	12
REACTOME_DOWNSTREAM_SIGNALING_EVENTS_OF_B_CELL_RECEPTOR_BCR	M595	C2	CP:REACTOME	Genes involved in Downstream Signaling Events Of B Cell Receptor (BCR)			Homo sapiens	EntrezGeneIds	Reactome	Reactome	0	97	97
REACTOME_ACTIVATION_OF_NF_KAPPAB_IN_B_CELLS	M597	C2	CP:REACTOME	Genes involved in Activation of NF-kappaB in B Cells			Homo sapiens	EntrezGeneIds	Reactome	Reactome	0	64	64
REACTOME_RORA_ACTIVATES_CIRCADIAN_EXPRESSION	M598	C2	CP:REACTOME	Genes involved in RORA Activates Circadian Expression			Homo sapiens	EntrezGeneIds	Reactome	Reactome	0	24	24
REACTOME_ANTIGEN_ACTIVATES_B_CELL_RECEPTOR_LEADING_TO_GENERATION_OF_SECOND_MESSENGERS	M601	C2	CP:REACTOME	Genes involved in Antigen Activates B Cell Receptor Leading to Generation of Second Messengers			Homo sapiens	EntrezGeneIds	Reactome	Reactome	0	29	29
REACTOME_REGULATION_OF_COMPLEMENT_CASCADE	M602	C2	CP:REACTOME	Genes involved in Regulation of Complement cascade			Homo sapiens	EntrezGeneIds	Reactome	Reactome	0	14	14
REACTOME_YAP1_AND_WWTR1_TAZ_STIMULATED_GENE_EXPRESSION	M603	C2	CP:REACTOME	Genes involved in YAP1- and WWTR1 (TAZ)-stimulated gene expression			Homo sapiens	EntrezGeneIds	Reactome	Reactome	0	24	24
REACTOME_SIGNALING_BY_NOTCH2	M604	C2	CP:REACTOME	Genes involved in Signaling by NOTCH2			Homo sapiens	EntrezGeneIds	Reactome	Reactome	0	12	12
REACTOME_PRE_NOTCH_EXPRESSION_AND_PROCESSING	M607	C2	CP:REACTOME	Genes involved in Pre-NOTCH Expression and Processing			Homo sapiens	EntrezGeneIds	Reactome	Reactome	0	44	44
REACTOME_SIGNALING_BY_THE_B_CELL_RECEPTOR_BCR	M608	C2	CP:REACTOME	Genes involved in Signaling by the B Cell Receptor (BCR)			Homo sapiens	EntrezGeneIds	Reactome	Reactome	0	126	126
REACTOME_EXTRACELLULAR_MATRIX_ORGANIZATION	M610	C2	CP:REACTOME	Genes involved in Extracellular matrix organization			Homo sapiens	EntrezGeneIds	Reactome	Reactome	0	87	87
REACTOME_NOTCH1_INTRACELLULAR_DOMAIN_REGULATES_TRANSCRIPTION	M611	C2	CP:REACTOME	Genes involved in NOTCH1 Intracellular Domain Regulates Transcription			Homo sapiens	EntrezGeneIds	Reactome	Reactome	0	46	46
REACTOME_CIRCADIAN_REPRESSION_OF_EXPRESSION_BY_REV_ERBA	M612	C2	CP:REACTOME	Genes involved in Circadian Repression of Expression by REV-ERBA			Homo sapiens	EntrezGeneIds	Reactome	Reactome	0	23	23
REACTOME_PRE_NOTCH_PROCESSING_IN_GOLGI	M614	C2	CP:REACTOME	Genes involved in Pre-NOTCH Processing in Golgi			Homo sapiens	EntrezGeneIds	Reactome	Reactome	0	16	16
REACTOME_SIGNALING_BY_NOTCH1	M616	C2	CP:REACTOME	Genes involved in Signaling by NOTCH1			Homo sapiens	EntrezGeneIds	Reactome	Reactome	0	70	70
REACTOME_SIGNALING_BY_NOTCH3	M618	C2	CP:REACTOME	Genes involved in Signaling by NOTCH3			Homo sapiens	EntrezGeneIds	Reactome	Reactome	0	12	12
REACTOME_TRIGLYCERIDE_BIOSYNTHESIS	M619	C2	CP:REACTOME	Genes involved in Triglyceride Biosynthesis			Homo sapiens	EntrezGeneIds	Reactome	Reactome	0	38	38
REACTOME_INSULIN_RECEPTOR_SIGNALLING_CASCADE	M620	C2	CP:REACTOME	Genes involved in Insulin receptor signalling cascade			Homo sapiens	EntrezGeneIds	Reactome	Reactome	0	87	87
REACTOME_ARMS_MEDIATED_ACTIVATION	M621	C2	CP:REACTOME	Genes involved in ARMS-mediated activation			Homo sapiens	EntrezGeneIds	Reactome	Reactome	0	17	17
REACTOME_PROLONGED_ERK_ACTIVATION_EVENTS	M622	C2	CP:REACTOME	Genes involved in Prolonged ERK activation events			Homo sapiens	EntrezGeneIds	Reactome	Reactome	0	19	19
REACTOME_SIGNALLING_TO_RAS	M12256	C2	CP:REACTOME	Genes involved in Signalling to RAS			Homo sapiens	EntrezGeneIds	Reactome	Reactome	0	27	27
REACTOME_SIGNALING_BY_BMP	M1662	C2	CP:REACTOME	Genes involved in Signaling by BMP			Homo sapiens	EntrezGeneIds	Reactome	Reactome	0	23	23
REACTOME_CELL_SURFACE_INTERACTIONS_AT_THE_VASCULAR_WALL	M16312	C2	CP:REACTOME	Genes involved in Cell surface interactions at the vascular wall			Homo sapiens	EntrezGeneIds	Reactome	Reactome	0	91	91
REACTOME_NGF_SIGNALLING_VIA_TRKA_FROM_THE_PLASMA_MEMBRANE	M623	C2	CP:REACTOME	Genes involved in NGF signalling via TRKA from the plasma membrane			Homo sapiens	EntrezGeneIds	Reactome	Reactome	0	137	137
REACTOME_SIGNALLING_TO_ERKS	M13881	C2	CP:REACTOME	Genes involved in Signalling to ERKs			Homo sapiens	EntrezGeneIds	Reactome	Reactome	0	36	36
REACTOME_P38MAPK_EVENTS	M1441	C2	CP:REACTOME	Genes involved in p38MAPK events			Homo sapiens	EntrezGeneIds	Reactome	Reactome	0	13	13
REACTOME_ACYL_CHAIN_REMODELLING_OF_PI	M626	C2	CP:REACTOME	Genes involved in Acyl chain remodelling of PI			Homo sapiens	EntrezGeneIds	Reactome	Reactome	0	15	15
REACTOME_TGF_BETA_RECEPTOR_SIGNALING_IN_EMT_EPITHELIAL_TO_MESENCHYMAL_TRANSITION	M627	C2	CP:REACTOME	Genes involved in TGF-beta receptor signaling in EMT (epithelial to mesenchymal transition)			Homo sapiens	EntrezGeneIds	Reactome	Reactome	0	16	16
REACTOME_DOWNREGULATION_OF_TGF_BETA_RECEPTOR_SIGNALING	M628	C2	CP:REACTOME	Genes involved in Downregulation of TGF-beta receptor signaling			Homo sapiens	EntrezGeneIds	Reactome	Reactome	0	23	23
REACTOME_COLLAGEN_FORMATION	M631	C2	CP:REACTOME	Genes involved in Collagen formation			Homo sapiens	EntrezGeneIds	Reactome	Reactome	0	58	58
REACTOME_SMAD2_SMAD3_SMAD4_HETEROTRIMER_REGULATES_TRANSCRIPTION	M633	C2	CP:REACTOME	Genes involved in SMAD2/SMAD3:SMAD4 heterotrimer regulates transcription			Homo sapiens	EntrezGeneIds	Reactome	Reactome	0	27	27
REACTOME_SIGNALING_BY_FGFR_IN_DISEASE	M635	C2	CP:REACTOME	Genes involved in Signaling by FGFR in disease			Homo sapiens	EntrezGeneIds	Reactome	Reactome	0	127	127
REACTOME_HS_GAG_DEGRADATION	M636	C2	CP:REACTOME	Genes involved in HS-GAG degradation			Homo sapiens	EntrezGeneIds	Reactome	Reactome	0	20	20
REACTOME_SYNTHESIS_OF_PIPS_AT_THE_EARLY_ENDOSOME_MEMBRANE	M639	C2	CP:REACTOME	Genes involved in Synthesis of PIPs at the early endosome membrane			Homo sapiens	EntrezGeneIds	Reactome	Reactome	0	12	12
REACTOME_SIGNALLING_TO_P38_VIA_RIT_AND_RIN	M17181	C2	CP:REACTOME	Genes involved in Signalling to p38 via RIT and RIN			Homo sapiens	EntrezGeneIds	Reactome	Reactome	0	15	15
REACTOME_P53_INDEPENDENT_G1_S_DNA_DAMAGE_CHECKPOINT	M640	C2	CP:REACTOME	Genes involved in p53-Independent G1/S DNA damage checkpoint			Homo sapiens	EntrezGeneIds	Reactome	Reactome	0	51	51
REACTOME_REGULATION_OF_HYPOXIA_INDUCIBLE_FACTOR_HIF_BY_OXYGEN	M641	C2	CP:REACTOME	Genes involved in Regulation of Hypoxia-inducible Factor (HIF) by Oxygen			Homo sapiens	EntrezGeneIds	Reactome	Reactome	0	25	25
REACTOME_ACYL_CHAIN_REMODELLING_OF_PC	M643	C2	CP:REACTOME	Genes involved in Acyl chain remodelling of PC			Homo sapiens	EntrezGeneIds	Reactome	Reactome	0	22	22
REACTOME_SYNTHESIS_OF_PIPS_AT_THE_GOLGI_MEMBRANE	M645	C2	CP:REACTOME	Genes involved in Synthesis of PIPs at the Golgi membrane			Homo sapiens	EntrezGeneIds	Reactome	Reactome	0	17	17
REACTOME_TGF_BETA_RECEPTOR_SIGNALING_ACTIVATES_SMADS	M646	C2	CP:REACTOME	Genes involved in TGF-beta receptor signaling activates SMADs			Homo sapiens	EntrezGeneIds	Reactome	Reactome	0	26	26
REACTOME_ACTIVATED_POINT_MUTANTS_OF_FGFR2	M647	C2	CP:REACTOME	Genes involved in Activated point mutants of FGFR2			Homo sapiens	EntrezGeneIds	Reactome	Reactome	0	16	16
REACTOME_PHOSPHOLIPID_METABOLISM	M649	C2	CP:REACTOME	Genes involved in Phospholipid metabolism			Homo sapiens	EntrezGeneIds	Reactome	Reactome	0	198	198
REACTOME_CS_DS_DEGRADATION	M651	C2	CP:REACTOME	Genes involved in CS/DS degradation			Homo sapiens	EntrezGeneIds	Reactome	Reactome	0	12	12
REACTOME_SYNTHESIS_OF_PA	M653	C2	CP:REACTOME	Genes involved in Synthesis of PA			Homo sapiens	EntrezGeneIds	Reactome	Reactome	0	27	27
REACTOME_OXYGEN_DEPENDENT_PROLINE_HYDROXYLATION_OF_HYPOXIA_INDUCIBLE_FACTOR_ALPHA	M654	C2	CP:REACTOME	Genes involved in Oxygen-dependent Proline Hydroxylation of Hypoxia-inducible Factor Alpha			Homo sapiens	EntrezGeneIds	Reactome	Reactome	0	18	18
REACTOME_SYNTHESIS_OF_PIPS_AT_THE_LATE_ENDOSOME_MEMBRANE	M655	C2	CP:REACTOME	Genes involved in Synthesis of PIPs at the late endosome membrane			Homo sapiens	EntrezGeneIds	Reactome	Reactome	0	10	10
REACTOME_SYNTHESIS_OF_PE	M656	C2	CP:REACTOME	Genes involved in Synthesis of PE			Homo sapiens	EntrezGeneIds	Reactome	Reactome	0	11	11
REACTOME_GASTRIN_CREB_SIGNALLING_PATHWAY_VIA_PKC_AND_MAPK	M657	C2	CP:REACTOME	Genes involved in Gastrin-CREB signalling pathway via PKC and MAPK			Homo sapiens	EntrezGeneIds	Reactome	Reactome	0	205	205
REACTOME_CHONDROITIN_SULFATE_BIOSYNTHESIS	M658	C2	CP:REACTOME	Genes involved in Chondroitin sulfate biosynthesis			Homo sapiens	EntrezGeneIds	Reactome	Reactome	0	21	21
REACTOME_HYALURONAN_UPTAKE_AND_DEGRADATION	M660	C2	CP:REACTOME	Genes involved in Hyaluronan uptake and degradation			Homo sapiens	EntrezGeneIds	Reactome	Reactome	0	10	10
REACTOME_SIGNALING_BY_FGFR1_MUTANTS	M661	C2	CP:REACTOME	Genes involved in Signaling by FGFR1 mutants			Homo sapiens	EntrezGeneIds	Reactome	Reactome	0	30	30
REACTOME_SYNTHESIS_OF_PIPS_AT_THE_PLASMA_MEMBRANE	M662	C2	CP:REACTOME	Genes involved in Synthesis of PIPs at the plasma membrane			Homo sapiens	EntrezGeneIds	Reactome	Reactome	0	31	31
REACTOME_THE_ACTIVATION_OF_ARYLSULFATASES	M663	C2	CP:REACTOME	Genes involved in The activation of arylsulfatases			Homo sapiens	EntrezGeneIds	Reactome	Reactome	0	12	12
REACTOME_TRANSCRIPTIONAL_ACTIVITY_OF_SMAD2_SMAD3_SMAD4_HETEROTRIMER	M665	C2	CP:REACTOME	Genes involved in Transcriptional activity of SMAD2/SMAD3:SMAD4 heterotrimer			Homo sapiens	EntrezGeneIds	Reactome	Reactome	0	38	38
REACTOME_HYALURONAN_METABOLISM	M666	C2	CP:REACTOME	Genes involved in Hyaluronan metabolism			Homo sapiens	EntrezGeneIds	Reactome	Reactome	0	14	14
REACTOME_DOWNREGULATION_OF_SMAD2_3_SMAD4_TRANSCRIPTIONAL_ACTIVITY	M669	C2	CP:REACTOME	Genes involved in Downregulation of SMAD2/3:SMAD4 transcriptional activity			Homo sapiens	EntrezGeneIds	Reactome	Reactome	0	20	20
REACTOME_KERATAN_SULFATE_BIOSYNTHESIS	M670	C2	CP:REACTOME	Genes involved in Keratan sulfate biosynthesis			Homo sapiens	EntrezGeneIds	Reactome	Reactome	0	26	26
REACTOME_REVERSIBLE_HYDRATION_OF_CARBON_DIOXIDE	M671	C2	CP:REACTOME	Genes involved in Reversible Hydration of Carbon Dioxide			Homo sapiens	EntrezGeneIds	Reactome	Reactome	0	12	12
REACTOME_SIGNALING_BY_FGFR1_FUSION_MUTANTS	M673	C2	CP:REACTOME	Genes involved in Signaling by FGFR1 fusion mutants			Homo sapiens	EntrezGeneIds	Reactome	Reactome	0	19	19
REACTOME_ALPHA_LINOLENIC_ACID_ALA_METABOLISM	M674	C2	CP:REACTOME	Genes involved in alpha-linolenic acid (ALA) metabolism			Homo sapiens	EntrezGeneIds	Reactome	Reactome	0	12	12
REACTOME_SIGNALING_BY_ACTIVATED_POINT_MUTANTS_OF_FGFR1	M675	C2	CP:REACTOME	Genes involved in Signaling by activated point mutants of FGFR1			Homo sapiens	EntrezGeneIds	Reactome	Reactome	0	11	11
REACTOME_PI_METABOLISM	M676	C2	CP:REACTOME	Genes involved in PI Metabolism			Homo sapiens	EntrezGeneIds	Reactome	Reactome	0	48	48
REACTOME_ABACAVIR_TRANSPORT_AND_METABOLISM	M677	C2	CP:REACTOME	Genes involved in Abacavir transport and metabolism			Homo sapiens	EntrezGeneIds	Reactome	Reactome	0	10	10
REACTOME_CHONDROITIN_SULFATE_DERMATAN_SULFATE_METABOLISM	M678	C2	CP:REACTOME	Genes involved in Chondroitin sulfate/dermatan sulfate metabolism			Homo sapiens	EntrezGeneIds	Reactome	Reactome	0	49	49
REACTOME_LATENT_INFECTION_OF_HOMO_SAPIENS_WITH_MYCOBACTERIUM_TUBERCULOSIS	M683	C2	CP:REACTOME	Genes involved in Latent infection of Homo sapiens with Mycobacterium tuberculosis			Homo sapiens	EntrezGeneIds	Reactome	Reactome	0	33	33
REACTOME_SYNTHESIS_OF_PC	M684	C2	CP:REACTOME	Genes involved in Synthesis of PC			Homo sapiens	EntrezGeneIds	Reactome	Reactome	0	18	18
REACTOME_HS_GAG_BIOSYNTHESIS	M685	C2	CP:REACTOME	Genes involved in HS-GAG biosynthesis			Homo sapiens	EntrezGeneIds	Reactome	Reactome	0	31	31
REACTOME_SIGNALING_BY_FGFR3_MUTANTS	M689	C2	CP:REACTOME	Genes involved in Signaling by FGFR3 mutants			Homo sapiens	EntrezGeneIds	Reactome	Reactome	0	11	11
REACTOME_KERATAN_SULFATE_KERATIN_METABOLISM	M690	C2	CP:REACTOME	Genes involved in Keratan sulfate/keratin metabolism			Homo sapiens	EntrezGeneIds	Reactome	Reactome	0	30	30
REACTOME_APOPTOSIS_INDUCED_DNA_FRAGMENTATION	M1018	C2	CP:REACTOME	Genes involved in Apoptosis induced DNA fragmentation			Homo sapiens	EntrezGeneIds	Reactome	Reactome	0	13	13
REACTOME_KERATAN_SULFATE_DEGRADATION	M691	C2	CP:REACTOME	Genes involved in Keratan sulfate degradation			Homo sapiens	EntrezGeneIds	Reactome	Reactome	0	11	11
REACTOME_HEPARAN_SULFATE_HEPARIN_HS_GAG_METABOLISM	M692	C2	CP:REACTOME	Genes involved in Heparan sulfate/heparin (HS-GAG) metabolism			Homo sapiens	EntrezGeneIds	Reactome	Reactome	0	52	52
REACTOME_GLYCOSAMINOGLYCAN_METABOLISM	M695	C2	CP:REACTOME	Genes involved in Glycosaminoglycan metabolism			Homo sapiens	EntrezGeneIds	Reactome	Reactome	0	111	111
REACTOME_ACYL_CHAIN_REMODELLING_OF_PG	M700	C2	CP:REACTOME	Genes involved in Acyl chain remodelling of PG			Homo sapiens	EntrezGeneIds	Reactome	Reactome	0	16	16
REACTOME_ACYL_CHAIN_REMODELLING_OF_PE	M702	C2	CP:REACTOME	Genes involved in Acyl chain remodelling of PE			Homo sapiens	EntrezGeneIds	Reactome	Reactome	0	21	21
REACTOME_ACYL_CHAIN_REMODELLING_OF_PS	M703	C2	CP:REACTOME	Genes involved in Acyl chain remodelling of PS			Homo sapiens	EntrezGeneIds	Reactome	Reactome	0	15	15
REACTOME_SIGNALING_BY_FGFR_MUTANTS	M704	C2	CP:REACTOME	Genes involved in Signaling by FGFR mutants			Homo sapiens	EntrezGeneIds	Reactome	Reactome	0	44	44
REACTOME_MHC_CLASS_II_ANTIGEN_PRESENTATION	M705	C2	CP:REACTOME	Genes involved in MHC class II antigen presentation			Homo sapiens	EntrezGeneIds	Reactome	Reactome	0	91	91
REACTOME_GLYCEROPHOSPHOLIPID_BIOSYNTHESIS	M706	C2	CP:REACTOME	Genes involved in Glycerophospholipid biosynthesis			Homo sapiens	EntrezGeneIds	Reactome	Reactome	0	82	82
REACTOME_A_TETRASACCHARIDE_LINKER_SEQUENCE_IS_REQUIRED_FOR_GAG_SYNTHESIS	M708	C2	CP:REACTOME	Genes involved in A tetrasaccharide linker sequence is required for GAG synthesis			Homo sapiens	EntrezGeneIds	Reactome	Reactome	0	25	25
REACTOME_CDK_MEDIATED_PHOSPHORYLATION_AND_REMOVAL_OF_CDC6	M709	C2	CP:REACTOME	Genes involved in CDK-mediated phosphorylation and removal of Cdc6			Homo sapiens	EntrezGeneIds	Reactome	Reactome	0	48	48
REACTOME_PLATELET_ADHESION_TO_EXPOSED_COLLAGEN	M9450	C2	CP:REACTOME	Genes involved in Platelet Adhesion to exposed collagen			Homo sapiens	EntrezGeneIds	Reactome	Reactome	0	12	12
REACTOME_VEGF_LIGAND_RECEPTOR_INTERACTIONS	M710	C2	CP:REACTOME	Genes involved in VEGF ligand-receptor interactions			Homo sapiens	EntrezGeneIds	Reactome	Reactome	0	10	10
REACTOME_ENOS_ACTIVATION_AND_REGULATION	M711	C2	CP:REACTOME	Genes involved in eNOS activation and regulation			Homo sapiens	EntrezGeneIds	Reactome	Reactome	0	20	20
REACTOME_MICRORNA_MIRNA_BIOGENESIS	M712	C2	CP:REACTOME	Genes involved in MicroRNA (miRNA) Biogenesis			Homo sapiens	EntrezGeneIds	Reactome	Reactome	0	23	23
REACTOME_NUCLEAR_EVENTS_KINASE_AND_TRANSCRIPTION_FACTOR_ACTIVATION	M152	C2	CP:REACTOME	Genes involved in Nuclear Events (kinase and transcription factor activation)			Homo sapiens	EntrezGeneIds	Reactome	Reactome	0	24	24
REACTOME_RETROGRADE_NEUROTROPHIN_SIGNALLING	M10122	C2	CP:REACTOME	Genes involved in Retrograde neurotrophin signalling			Homo sapiens	EntrezGeneIds	Reactome	Reactome	0	13	13
REACTOME_ERKS_ARE_INACTIVATED	M8410	C2	CP:REACTOME	Genes involved in ERKs are inactivated			Homo sapiens	EntrezGeneIds	Reactome	Reactome	0	12	12
REACTOME_NEGATIVE_REGULATION_OF_THE_PI3K_AKT_NETWORK	M713	C2	CP:REACTOME	Genes involved in Negative regulation of the PI3K/AKT network			Homo sapiens	EntrezGeneIds	Reactome	Reactome	0	9	9
REACTOME_PI3K_AKT_ACTIVATION	M714	C2	CP:REACTOME	Genes involved in PI3K/AKT activation			Homo sapiens	EntrezGeneIds	Reactome	Reactome	0	38	38
REACTOME_REGULATORY_RNA_PATHWAYS	M715	C2	CP:REACTOME	Genes involved in Regulatory RNA pathways			Homo sapiens	EntrezGeneIds	Reactome	Reactome	0	26	26
REACTOME_EGFR_DOWNREGULATION	M16597	C2	CP:REACTOME	Genes involved in EGFR downregulation			Homo sapiens	EntrezGeneIds	Reactome	Reactome	0	25	25
REACTOME_PROCESSING_OF_CAPPED_INTRON_CONTAINING_PRE_MRNA	M13087	C2	CP:REACTOME	Genes involved in Processing of Capped Intron-Containing Pre-mRNA			Homo sapiens	EntrezGeneIds	Reactome	Reactome	0	140	140
REACTOME_PECAM1_INTERACTIONS	M11773	C2	CP:REACTOME	Genes involved in PECAM1 interactions			Homo sapiens	EntrezGeneIds	Reactome	Reactome	0	10	10
REACTOME_TCR_SIGNALING	M15381	C2	CP:REACTOME	Genes involved in TCR signaling			Homo sapiens	EntrezGeneIds	Reactome	Reactome	0	54	54
REACTOME_REGULATION_OF_PYRUVATE_DEHYDROGENASE_PDH_COMPLEX	M716	C2	CP:REACTOME	Genes involved in Regulation of pyruvate dehydrogenase (PDH) complex			Homo sapiens	EntrezGeneIds	Reactome	Reactome	0	13	13
REACTOME_DOWNSTREAM_TCR_SIGNALING	M13166	C2	CP:REACTOME	Genes involved in Downstream TCR signaling			Homo sapiens	EntrezGeneIds	Reactome	Reactome	0	37	37
REACTOME_BASIGIN_INTERACTIONS	M4974	C2	CP:REACTOME	Genes involved in Basigin interactions			Homo sapiens	EntrezGeneIds	Reactome	Reactome	0	30	30
REACTOME_AKT_PHOSPHORYLATES_TARGETS_IN_THE_CYTOSOL	M3862	C2	CP:REACTOME	Genes involved in AKT phosphorylates targets in the cytosol			Homo sapiens	EntrezGeneIds	Reactome	Reactome	0	12	12
REACTOME_GAB1_SIGNALOSOME	M10450	C2	CP:REACTOME	Genes involved in GAB1 signalosome			Homo sapiens	EntrezGeneIds	Reactome	Reactome	0	38	38
REACTOME_SHC1_EVENTS_IN_EGFR_SIGNALING	M719	C2	CP:REACTOME	Genes involved in SHC1 events in EGFR signaling			Homo sapiens	EntrezGeneIds	Reactome	Reactome	0	15	15
REACTOME_ACTIVATION_OF_THE_MRNA_UPON_BINDING_OF_THE_CAP_BINDING_COMPLEX_AND_EIFS_AND_SUBSEQUENT_BINDING_TO_43S	M721	C2	CP:REACTOME	Genes involved in Activation of the mRNA upon binding of the cap-binding complex and eIFs, and subsequent binding to 43S			Homo sapiens	EntrezGeneIds	Reactome	Reactome	0	84	84
REACTOME_PHOSPHORYLATION_OF_CD3_AND_TCR_ZETA_CHAINS	M12494	C2	CP:REACTOME	Genes involved in Phosphorylation of CD3 and TCR zeta chains			Homo sapiens	EntrezGeneIds	Reactome	Reactome	0	16	16
REACTOME_GLUTAMATE_NEUROTRANSMITTER_RELEASE_CYCLE	M630	C2	CP:REACTOME	Genes involved in Glutamate Neurotransmitter Release Cycle			Homo sapiens	EntrezGeneIds	Reactome	Reactome	0	15	15
REACTOME_TRANSLOCATION_OF_ZAP_70_TO_IMMUNOLOGICAL_SYNAPSE	M722	C2	CP:REACTOME	Genes involved in Translocation of ZAP-70 to Immunological synapse			Homo sapiens	EntrezGeneIds	Reactome	Reactome	0	14	14
REACTOME_ERK_MAPK_TARGETS	M13408	C2	CP:REACTOME	Genes involved in ERK/MAPK targets			Homo sapiens	EntrezGeneIds	Reactome	Reactome	0	21	21
REACTOME_TIE2_SIGNALING	M11932	C2	CP:REACTOME	Genes involved in Tie2 Signaling			Homo sapiens	EntrezGeneIds	Reactome	Reactome	0	17	17
REACTOME_GENERATION_OF_SECOND_MESSENGER_MOLECULES	M16523	C2	CP:REACTOME	Genes involved in Generation of second messenger molecules			Homo sapiens	EntrezGeneIds	Reactome	Reactome	0	27	27
REACTOME_GENERIC_TRANSCRIPTION_PATHWAY	M8256	C2	CP:REACTOME	Genes involved in Generic Transcription Pathway			Homo sapiens	EntrezGeneIds	Reactome	Reactome	0	352	352
REACTOME_RESPONSE_TO_ELEVATED_PLATELET_CYTOSOLIC_CA2_	M724	C2	CP:REACTOME	Genes involved in Response to elevated platelet cytosolic Ca2+			Homo sapiens	EntrezGeneIds	Reactome	Reactome	0	89	89
REACTOME_TRANSPORT_OF_MATURE_TRANSCRIPT_TO_CYTOPLASM	M725	C2	CP:REACTOME	Genes involved in Transport of Mature Transcript to Cytoplasm			Homo sapiens	EntrezGeneIds	Reactome	Reactome	0	54	54
REACTOME_METABOLISM_OF_AMINO_ACIDS_AND_DERIVATIVES	M727	C2	CP:REACTOME	Genes involved in Metabolism of amino acids and derivatives			Homo sapiens	EntrezGeneIds	Reactome	Reactome	0	200	200
REACTOME_RNA_POL_I_TRANSCRIPTION	M728	C2	CP:REACTOME	Genes involved in RNA Polymerase I Transcription			Homo sapiens	EntrezGeneIds	Reactome	Reactome	0	89	89
REACTOME_FATTY_ACYL_COA_BIOSYNTHESIS	M729	C2	CP:REACTOME	Genes involved in Fatty Acyl-CoA Biosynthesis			Homo sapiens	EntrezGeneIds	Reactome	Reactome	0	18	18
REACTOME_E2F_ENABLED_INHIBITION_OF_PRE_REPLICATION_COMPLEX_FORMATION	M5756	C2	CP:REACTOME	Genes involved in E2F-enabled inhibition of pre-replication complex formation			Homo sapiens	EntrezGeneIds	Reactome	Reactome	0	10	10
REACTOME_P75NTR_RECRUITS_SIGNALLING_COMPLEXES	M14582	C2	CP:REACTOME	Genes involved in p75NTR recruits signalling complexes			Homo sapiens	EntrezGeneIds	Reactome	Reactome	0	12	12
REACTOME_BIOLOGICAL_OXIDATIONS	M10320	C2	CP:REACTOME	Genes involved in Biological oxidations			Homo sapiens	EntrezGeneIds	Reactome	Reactome	0	139	139
REACTOME_REGULATED_PROTEOLYSIS_OF_P75NTR	M2661	C2	CP:REACTOME	Genes involved in Regulated proteolysis of p75NTR			Homo sapiens	EntrezGeneIds	Reactome	Reactome	0	10	10
REACTOME_TRANSMISSION_ACROSS_CHEMICAL_SYNAPSES	M15514	C2	CP:REACTOME	Genes involved in Transmission across Chemical Synapses			Homo sapiens	EntrezGeneIds	Reactome	Reactome	0	186	186
REACTOME_P75NTR_SIGNALS_VIA_NFKB	M18175	C2	CP:REACTOME	Genes involved in p75NTR signals via NF-kB			Homo sapiens	EntrezGeneIds	Reactome	Reactome	0	14	14
REACTOME_CASPASE_MEDIATED_CLEAVAGE_OF_CYTOSKELETAL_PROTEINS	M3634	C2	CP:REACTOME	Genes involved in Caspase-mediated cleavage of cytoskeletal proteins			Homo sapiens	EntrezGeneIds	Reactome	Reactome	0	13	13
REACTOME_XENOBIOTICS	M5372	C2	CP:REACTOME	Genes involved in Xenobiotics			Homo sapiens	EntrezGeneIds	Reactome	Reactome	0	16	16
REACTOME_INTEGRIN_CELL_SURFACE_INTERACTIONS	M16441	C2	CP:REACTOME	Genes involved in Integrin cell surface interactions			Homo sapiens	EntrezGeneIds	Reactome	Reactome	0	79	79
REACTOME_REGULATION_OF_ORNITHINE_DECARBOXYLASE_ODC	M730	C2	CP:REACTOME	Genes involved in Regulation of ornithine decarboxylase (ODC)			Homo sapiens	EntrezGeneIds	Reactome	Reactome	0	49	49
REACTOME_CYTOCHROME_P450_ARRANGED_BY_SUBSTRATE_TYPE	M5650	C2	CP:REACTOME	Genes involved in Cytochrome P450 - arranged by substrate type			Homo sapiens	EntrezGeneIds	Reactome	Reactome	0	51	51
REACTOME_BASE_FREE_SUGAR_PHOSPHATE_REMOVAL_VIA_THE_SINGLE_NUCLEOTIDE_REPLACEMENT_PATHWAY	M1494	C2	CP:REACTOME	Genes involved in Base-free sugar-phosphate removal via the single-nucleotide replacement pathway			Homo sapiens	EntrezGeneIds	Reactome	Reactome	0	10	10
REACTOME_APOPTOTIC_CLEAVAGE_OF_CELL_ADHESION_PROTEINS	M9990	C2	CP:REACTOME	Genes involved in Apoptotic cleavage of cell adhesion proteins			Homo sapiens	EntrezGeneIds	Reactome	Reactome	0	12	12
REACTOME_HDL_MEDIATED_LIPID_TRANSPORT	M5056	C2	CP:REACTOME	Genes involved in HDL-mediated lipid transport			Homo sapiens	EntrezGeneIds	Reactome	Reactome	0	15	15
REACTOME_NRAGE_SIGNALS_DEATH_THROUGH_JNK	M11215	C2	CP:REACTOME	Genes involved in NRAGE signals death through JNK			Homo sapiens	EntrezGeneIds	Reactome	Reactome	0	43	43
REACTOME_SLBP_DEPENDENT_PROCESSING_OF_REPLICATION_DEPENDENT_HISTONE_PRE_MRNAS	M732	C2	CP:REACTOME	Genes involved in SLBP Dependent Processing of Replication-Dependent Histone Pre-mRNAs			Homo sapiens	EntrezGeneIds	Reactome	Reactome	0	11	11
REACTOME_NRIF_SIGNALS_CELL_DEATH_FROM_THE_NUCLEUS	M7257	C2	CP:REACTOME	Genes involved in NRIF signals cell death from the nucleus			Homo sapiens	EntrezGeneIds	Reactome	Reactome	0	15	15
REACTOME_REGULATION_OF_APOPTOSIS	M733	C2	CP:REACTOME	Genes involved in Regulation of Apoptosis			Homo sapiens	EntrezGeneIds	Reactome	Reactome	0	58	58
REACTOME_RNA_POL_II_TRANSCRIPTION	M734	C2	CP:REACTOME	Genes involved in RNA Polymerase II Transcription			Homo sapiens	EntrezGeneIds	Reactome	Reactome	0	105	105
REACTOME_NEURONAL_SYSTEM	M735	C2	CP:REACTOME	Genes involved in Neuronal System			Homo sapiens	EntrezGeneIds	Reactome	Reactome	0	279	279
REACTOME_NFKB_IS_ACTIVATED_AND_SIGNALS_SURVIVAL	M736	C2	CP:REACTOME	Genes involved in NF-kB is activated and signals survival			Homo sapiens	EntrezGeneIds	Reactome	Reactome	0	11	11
REACTOME_REGULATION_OF_BETA_CELL_DEVELOPMENT	M17541	C2	CP:REACTOME	Genes involved in Regulation of beta-cell development			Homo sapiens	EntrezGeneIds	Reactome	Reactome	0	30	30
REACTOME_PHASE1_FUNCTIONALIZATION_OF_COMPOUNDS	M738	C2	CP:REACTOME	Genes involved in Phase 1 - Functionalization of compounds			Homo sapiens	EntrezGeneIds	Reactome	Reactome	0	70	70
REACTOME_RNA_POL_III_TRANSCRIPTION	M739	C2	CP:REACTOME	Genes involved in RNA Polymerase III Transcription			Homo sapiens	EntrezGeneIds	Reactome	Reactome	0	33	33
REACTOME_CELL_DEATH_SIGNALLING_VIA_NRAGE_NRIF_AND_NADE	M19832	C2	CP:REACTOME	Genes involved in Cell death signalling via NRAGE, NRIF and NADE			Homo sapiens	EntrezGeneIds	Reactome	Reactome	0	60	60
REACTOME_NEUROTRANSMITTER_RELEASE_CYCLE	M4281	C2	CP:REACTOME	Genes involved in Neurotransmitter Release Cycle			Homo sapiens	EntrezGeneIds	Reactome	Reactome	0	34	34
REACTOME_P75_NTR_RECEPTOR_MEDIATED_SIGNALLING	M9400	C2	CP:REACTOME	Genes involved in p75 NTR receptor-mediated signalling			Homo sapiens	EntrezGeneIds	Reactome	Reactome	0	81	81
REACTOME_AMINO_ACID_TRANSPORT_ACROSS_THE_PLASMA_MEMBRANE	M188	C2	CP:REACTOME	Genes involved in Amino acid transport across the plasma membrane			Homo sapiens	EntrezGeneIds	Reactome	Reactome	0	31	31
REACTOME_ENDOGENOUS_STEROLS	M11184	C2	CP:REACTOME	Genes involved in Endogenous sterols			Homo sapiens	EntrezGeneIds	Reactome	Reactome	0	15	15
REACTOME_REGULATION_OF_GENE_EXPRESSION_IN_BETA_CELLS	M14966	C2	CP:REACTOME	Genes involved in Regulation of gene expression in beta cells			Homo sapiens	EntrezGeneIds	Reactome	Reactome	0	20	20
REACTOME_GLYCOLYSIS	M5113	C2	CP:REACTOME	Genes involved in Glycolysis			Homo sapiens	EntrezGeneIds	Reactome	Reactome	0	29	29
REACTOME_PROCESSIVE_SYNTHESIS_ON_THE_LAGGING_STRAND	M744	C2	CP:REACTOME	Genes involved in Processive synthesis on the lagging strand			Homo sapiens	EntrezGeneIds	Reactome	Reactome	0	15	15
REACTOME_PEPTIDE_CHAIN_ELONGATION	M13642	C2	CP:REACTOME	Genes involved in Peptide chain elongation			Homo sapiens	EntrezGeneIds	Reactome	Reactome	0	153	153
REACTOME_COMMON_PATHWAY	M17879	C2	CP:REACTOME	Genes involved in Common Pathway			Homo sapiens	EntrezGeneIds	Reactome	Reactome	0	14	14
REACTOME_MRNA_CAPPING	M745	C2	CP:REACTOME	Genes involved in mRNA Capping			Homo sapiens	EntrezGeneIds	Reactome	Reactome	0	30	30
REACTOME_MITOCHONDRIAL_FATTY_ACID_BETA_OXIDATION	M14690	C2	CP:REACTOME	Genes involved in Mitochondrial Fatty Acid Beta-Oxidation			Homo sapiens	EntrezGeneIds	Reactome	Reactome	0	14	14
REACTOME_SIGNALING_BY_GPCR	M746	C2	CP:REACTOME	Genes involved in Signaling by GPCR			Homo sapiens	EntrezGeneIds	Reactome	Reactome	0	920	920
REACTOME_PEPTIDE_LIGAND_BINDING_RECEPTORS	M12289	C2	CP:REACTOME	Genes involved in Peptide ligand-binding receptors			Homo sapiens	EntrezGeneIds	Reactome	Reactome	0	188	188
REACTOME_METABOLISM_OF_POLYAMINES	M747	C2	CP:REACTOME	Genes involved in Metabolism of polyamines			Homo sapiens	EntrezGeneIds	Reactome	Reactome	0	15	15
REACTOME_CLASS_A1_RHODOPSIN_LIKE_RECEPTORS	M18334	C2	CP:REACTOME	Genes involved in Class A/1 (Rhodopsin-like receptors)			Homo sapiens	EntrezGeneIds	Reactome	Reactome	0	305	305
REACTOME_NOTCH_HLH_TRANSCRIPTION_PATHWAY	M6177	C2	CP:REACTOME	Genes involved in Notch-HLH transcription pathway			Homo sapiens	EntrezGeneIds	Reactome	Reactome	0	13	13
REACTOME_INTEGRATION_OF_ENERGY_METABOLISM	M17034	C2	CP:REACTOME	Genes involved in Integration of energy metabolism			Homo sapiens	EntrezGeneIds	Reactome	Reactome	0	120	120
REACTOME_CELL_CYCLE_MITOTIC	M5336	C2	CP:REACTOME	Genes involved in Cell Cycle, Mitotic			Homo sapiens	EntrezGeneIds	Reactome	Reactome	0	325	325
REACTOME_GLUCONEOGENESIS	M13748	C2	CP:REACTOME	Genes involved in Gluconeogenesis			Homo sapiens	EntrezGeneIds	Reactome	Reactome	0	34	34
REACTOME_DOPAMINE_NEUROTRANSMITTER_RELEASE_CYCLE	M12627	C2	CP:REACTOME	Genes involved in Dopamine Neurotransmitter Release Cycle			Homo sapiens	EntrezGeneIds	Reactome	Reactome	0	11	11
REACTOME_OPIOID_SIGNALLING	M6467	C2	CP:REACTOME	Genes involved in Opioid Signalling			Homo sapiens	EntrezGeneIds	Reactome	Reactome	0	78	78
REACTOME_RECRUITMENT_OF_MITOTIC_CENTROSOME_PROTEINS_AND_COMPLEXES	M748	C2	CP:REACTOME	Genes involved in Recruitment of mitotic centrosome proteins and complexes			Homo sapiens	EntrezGeneIds	Reactome	Reactome	0	66	66
REACTOME_MITOCHONDRIAL_TRNA_AMINOACYLATION	M15096	C2	CP:REACTOME	Genes involved in Mitochondrial tRNA aminoacylation			Homo sapiens	EntrezGeneIds	Reactome	Reactome	0	21	21
REACTOME_CYTOSOLIC_TRNA_AMINOACYLATION	M6591	C2	CP:REACTOME	Genes involved in Cytosolic tRNA aminoacylation			Homo sapiens	EntrezGeneIds	Reactome	Reactome	0	24	24
REACTOME_CA_DEPENDENT_EVENTS	M749	C2	CP:REACTOME	Genes involved in Ca-dependent events			Homo sapiens	EntrezGeneIds	Reactome	Reactome	0	30	30
REACTOME_ACETYLCHOLINE_NEUROTRANSMITTER_RELEASE_CYCLE	M93	C2	CP:REACTOME	Genes involved in Acetylcholine Neurotransmitter Release Cycle			Homo sapiens	EntrezGeneIds	Reactome	Reactome	0	10	10
REACTOME_ADENYLATE_CYCLASE_ACTIVATING_PATHWAY	M19522	C2	CP:REACTOME	Genes involved in Adenylate cyclase activating pathway			Homo sapiens	EntrezGeneIds	Reactome	Reactome	0	10	10
REACTOME_ADENYLATE_CYCLASE_INHIBITORY_PATHWAY	M750	C2	CP:REACTOME	Genes involved in Adenylate cyclase inhibitory pathway			Homo sapiens	EntrezGeneIds	Reactome	Reactome	0	13	13
REACTOME_DARPP_32_EVENTS	M751	C2	CP:REACTOME	Genes involved in DARPP-32 events			Homo sapiens	EntrezGeneIds	Reactome	Reactome	0	25	25
REACTOME_CHEMOKINE_RECEPTORS_BIND_CHEMOKINES	M625	C2	CP:REACTOME	Genes involved in Chemokine receptors bind chemokines			Homo sapiens	EntrezGeneIds	Reactome	Reactome	0	57	57
REACTOME_LOSS_OF_NLP_FROM_MITOTIC_CENTROSOMES	M6423	C2	CP:REACTOME	Genes involved in Loss of Nlp from mitotic centrosomes			Homo sapiens	EntrezGeneIds	Reactome	Reactome	0	59	59
REACTOME_NEUROTRANSMITTER_RECEPTOR_BINDING_AND_DOWNSTREAM_TRANSMISSION_IN_THE_POSTSYNAPTIC_CELL	M752	C2	CP:REACTOME	Genes involved in Neurotransmitter Receptor Binding And Downstream Transmission In The Postsynaptic Cell			Homo sapiens	EntrezGeneIds	Reactome	Reactome	0	137	137
REACTOME_CELL_CYCLE_CHECKPOINTS	M16647	C2	CP:REACTOME	Genes involved in Cell Cycle Checkpoints			Homo sapiens	EntrezGeneIds	Reactome	Reactome	0	124	124
REACTOME_DIABETES_PATHWAYS	M18799	C2	CP:REACTOME	Genes involved in Diabetes pathways			Homo sapiens	EntrezGeneIds	Reactome	Reactome	0	133	133
REACTOME_P130CAS_LINKAGE_TO_MAPK_SIGNALING_FOR_INTEGRINS	M12101	C2	CP:REACTOME	Genes involved in p130Cas linkage to MAPK signaling for integrins			Homo sapiens	EntrezGeneIds	Reactome	Reactome	0	15	15
REACTOME_GLYCOPROTEIN_HORMONES	M754	C2	CP:REACTOME	Genes involved in Glycoprotein hormones			Homo sapiens	EntrezGeneIds	Reactome	Reactome	0	12	12
REACTOME_NOREPINEPHRINE_NEUROTRANSMITTER_RELEASE_CYCLE	M13015	C2	CP:REACTOME	Genes involved in Norepinephrine Neurotransmitter Release Cycle			Homo sapiens	EntrezGeneIds	Reactome	Reactome	0	10	10
REACTOME_PLC_BETA_MEDIATED_EVENTS	M14765	C2	CP:REACTOME	Genes involved in PLC beta mediated events			Homo sapiens	EntrezGeneIds	Reactome	Reactome	0	43	43
REACTOME_REGULATION_OF_INSULIN_LIKE_GROWTH_FACTOR_IGF_ACTIVITY_BY_INSULIN_LIKE_GROWTH_FACTOR_BINDING_PROTEINS_IGFBPS	M755	C2	CP:REACTOME	Genes involved in Regulation of Insulin-like Growth Factor (IGF) Activity by Insulin-like Growth Factor Binding Proteins (IGFBPs)			Homo sapiens	EntrezGeneIds	Reactome	Reactome	0	16	16
REACTOME_GRB2_SOS_PROVIDES_LINKAGE_TO_MAPK_SIGNALING_FOR_INTERGRINS_	M1262	C2	CP:REACTOME	Genes involved in GRB2:SOS provides linkage to MAPK signaling for Intergrins			Homo sapiens	EntrezGeneIds	Reactome	Reactome	0	15	15
REACTOME_PEPTIDE_HORMONE_BIOSYNTHESIS	M756	C2	CP:REACTOME	Genes involved in Peptide hormone biosynthesis			Homo sapiens	EntrezGeneIds	Reactome	Reactome	0	14	14
REACTOME_G_PROTEIN_ACTIVATION	M13115	C2	CP:REACTOME	Genes involved in G-protein activation			Homo sapiens	EntrezGeneIds	Reactome	Reactome	0	27	27
REACTOME_ACETYLCHOLINE_BINDING_AND_DOWNSTREAM_EVENTS	M757	C2	CP:REACTOME	Genes involved in Acetylcholine Binding And Downstream Events			Homo sapiens	EntrezGeneIds	Reactome	Reactome	0	16	16
REACTOME_ABC_FAMILY_PROTEINS_MEDIATED_TRANSPORT	M758	C2	CP:REACTOME	Genes involved in ABC-family proteins mediated transport			Homo sapiens	EntrezGeneIds	Reactome	Reactome	0	34	34
REACTOME_TRNA_AMINOACYLATION	M456	C2	CP:REACTOME	Genes involved in tRNA Aminoacylation			Homo sapiens	EntrezGeneIds	Reactome	Reactome	0	42	42
REACTOME_OLFACTORY_SIGNALING_PATHWAY	M4072	C2	CP:REACTOME	Genes involved in Olfactory Signaling Pathway			Homo sapiens	EntrezGeneIds	Reactome	Reactome	0	328	328
REACTOME_STEROID_HORMONES	M18607	C2	CP:REACTOME	Genes involved in Steroid hormones			Homo sapiens	EntrezGeneIds	Reactome	Reactome	0	29	29
REACTOME_PKA_MEDIATED_PHOSPHORYLATION_OF_CREB	M759	C2	CP:REACTOME	Genes involved in PKA-mediated phosphorylation of CREB			Homo sapiens	EntrezGeneIds	Reactome	Reactome	0	18	18
REACTOME_RECRUITMENT_OF_NUMA_TO_MITOTIC_CENTROSOMES	M6729	C2	CP:REACTOME	Genes involved in Recruitment of NuMA to mitotic centrosomes			Homo sapiens	EntrezGeneIds	Reactome	Reactome	0	10	10
REACTOME_AMINE_DERIVED_HORMONES	M8713	C2	CP:REACTOME	Genes involved in Amine-derived hormones			Homo sapiens	EntrezGeneIds	Reactome	Reactome	0	15	15
REACTOME_TRANSMEMBRANE_TRANSPORT_OF_SMALL_MOLECULES	M3444	C2	CP:REACTOME	Genes involved in Transmembrane transport of small molecules			Homo sapiens	EntrezGeneIds	Reactome	Reactome	0	413	413
REACTOME_INTEGRIN_ALPHAIIB_BETA3_SIGNALING	M760	C2	CP:REACTOME	Genes involved in Integrin alphaIIb beta3 signaling			Homo sapiens	EntrezGeneIds	Reactome	Reactome	0	27	27
REACTOME_NUCLEAR_RECEPTOR_TRANSCRIPTION_PATHWAY	M8276	C2	CP:REACTOME	Genes involved in Nuclear Receptor transcription pathway			Homo sapiens	EntrezGeneIds	Reactome	Reactome	0	49	49
REACTOME_INSULIN_SYNTHESIS_AND_PROCESSING	M764	C2	CP:REACTOME	Genes involved in Insulin Synthesis and Processing			Homo sapiens	EntrezGeneIds	Reactome	Reactome	0	21	21
REACTOME_CYCLIN_E_ASSOCIATED_EVENTS_DURING_G1_S_TRANSITION_	M14520	C2	CP:REACTOME	Genes involved in Cyclin E associated events during G1/S transition			Homo sapiens	EntrezGeneIds	Reactome	Reactome	0	65	65
REACTOME_HOMOLOGOUS_RECOMBINATION_REPAIR_OF_REPLICATION_INDEPENDENT_DOUBLE_STRAND_BREAKS	M767	C2	CP:REACTOME	Genes involved in Homologous recombination repair of replication-independent double-strand breaks			Homo sapiens	EntrezGeneIds	Reactome	Reactome	0	17	17
REACTOME_G1_PHASE	M7591	C2	CP:REACTOME	Genes involved in G1 Phase			Homo sapiens	EntrezGeneIds	Reactome	Reactome	0	38	38
REACTOME_ELEVATION_OF_CYTOSOLIC_CA2_LEVELS	M769	C2	CP:REACTOME	Genes involved in Elevation of cytosolic Ca2+ levels			Homo sapiens	EntrezGeneIds	Reactome	Reactome	0	10	10
REACTOME_P53_DEPENDENT_G1_DNA_DAMAGE_RESPONSE	M770	C2	CP:REACTOME	Genes involved in p53-Dependent G1 DNA Damage Response			Homo sapiens	EntrezGeneIds	Reactome	Reactome	0	57	57
REACTOME_TRANSCRIPTION_COUPLED_NER_TC_NER	M771	C2	CP:REACTOME	Genes involved in Transcription-coupled NER (TC-NER)			Homo sapiens	EntrezGeneIds	Reactome	Reactome	0	45	45
REACTOME_RNA_POL_II_TRANSCRIPTION_PRE_INITIATION_AND_PROMOTER_OPENING	M772	C2	CP:REACTOME	Genes involved in RNA Polymerase II Transcription Pre-Initiation And Promoter Opening			Homo sapiens	EntrezGeneIds	Reactome	Reactome	0	41	41
REACTOME_GLUCAGON_SIGNALING_IN_METABOLIC_REGULATION	M11575	C2	CP:REACTOME	Genes involved in Glucagon signaling in metabolic regulation			Homo sapiens	EntrezGeneIds	Reactome	Reactome	0	34	34
REACTOME_MRNA_PROCESSING	M2531	C2	CP:REACTOME	Genes involved in mRNA Processing			Homo sapiens	EntrezGeneIds	Reactome	Reactome	0	161	161
REACTOME_SIGNALING_BY_PDGF	M2049	C2	CP:REACTOME	Genes involved in Signaling by PDGF			Homo sapiens	EntrezGeneIds	Reactome	Reactome	0	122	122
REACTOME_ASSOCIATION_OF_TRIC_CCT_WITH_TARGET_PROTEINS_DURING_BIOSYNTHESIS	M3871	C2	CP:REACTOME	Genes involved in Association of TriC/CCT with target proteins during biosynthesis			Homo sapiens	EntrezGeneIds	Reactome	Reactome	0	27	27
REACTOME_PREFOLDIN_MEDIATED_TRANSFER_OF_SUBSTRATE_TO_CCT_TRIC	M16067	C2	CP:REACTOME	Genes involved in Prefoldin mediated transfer of substrate to CCT/TriC			Homo sapiens	EntrezGeneIds	Reactome	Reactome	0	28	28
REACTOME_HORMONE_LIGAND_BINDING_RECEPTORS	M13070	C2	CP:REACTOME	Genes involved in Hormone ligand-binding receptors			Homo sapiens	EntrezGeneIds	Reactome	Reactome	0	10	10
REACTOME_GPVI_MEDIATED_ACTIVATION_CASCADE	M773	C2	CP:REACTOME	Genes involved in GPVI-mediated activation cascade			Homo sapiens	EntrezGeneIds	Reactome	Reactome	0	31	31
REACTOME_PROTEIN_FOLDING	M776	C2	CP:REACTOME	Genes involved in Protein folding			Homo sapiens	EntrezGeneIds	Reactome	Reactome	0	53	53
REACTOME_FORMATION_OF_TUBULIN_FOLDING_INTERMEDIATES_BY_CCT_TRIC	M9648	C2	CP:REACTOME	Genes involved in Formation of tubulin folding intermediates by CCT/TriC			Homo sapiens	EntrezGeneIds	Reactome	Reactome	0	22	22
REACTOME_PEROXISOMAL_LIPID_METABOLISM	M2286	C2	CP:REACTOME	Genes involved in Peroxisomal lipid metabolism			Homo sapiens	EntrezGeneIds	Reactome	Reactome	0	21	21
REACTOME_POST_CHAPERONIN_TUBULIN_FOLDING_PATHWAY	M19135	C2	CP:REACTOME	Genes involved in Post-chaperonin tubulin folding pathway			Homo sapiens	EntrezGeneIds	Reactome	Reactome	0	19	19
REACTOME_STRIATED_MUSCLE_CONTRACTION	M18647	C2	CP:REACTOME	Genes involved in Striated Muscle Contraction			Homo sapiens	EntrezGeneIds	Reactome	Reactome	0	27	27
REACTOME_METABOLISM_OF_NUCLEOTIDES	M777	C2	CP:REACTOME	Genes involved in Metabolism of nucleotides			Homo sapiens	EntrezGeneIds	Reactome	Reactome	0	72	72
REACTOME_AMINE_LIGAND_BINDING_RECEPTORS	M5868	C2	CP:REACTOME	Genes involved in Amine ligand-binding receptors			Homo sapiens	EntrezGeneIds	Reactome	Reactome	0	38	38
REACTOME_METABOLISM_OF_PROTEINS	M720	C2	CP:REACTOME	Genes involved in Metabolism of proteins			Homo sapiens	EntrezGeneIds	Reactome	Reactome	0	518	518
REACTOME_DOWNSTREAM_SIGNAL_TRANSDUCTION	M779	C2	CP:REACTOME	Genes involved in Downstream signal transduction			Homo sapiens	EntrezGeneIds	Reactome	Reactome	0	95	95
REACTOME_MUSCLE_CONTRACTION	M5485	C2	CP:REACTOME	Genes involved in Muscle contraction			Homo sapiens	EntrezGeneIds	Reactome	Reactome	0	48	48
REACTOME_SEROTONIN_RECEPTORS	M6034	C2	CP:REACTOME	Genes involved in Serotonin receptors			Homo sapiens	EntrezGeneIds	Reactome	Reactome	0	12	12
REACTOME_CDC6_ASSOCIATION_WITH_THE_ORC_ORIGIN_COMPLEX	M780	C2	CP:REACTOME	Genes involved in CDC6 association with the ORC:origin complex			Homo sapiens	EntrezGeneIds	Reactome	Reactome	0	11	11
REACTOME_M_G1_TRANSITION	M10080	C2	CP:REACTOME	Genes involved in M/G1 Transition			Homo sapiens	EntrezGeneIds	Reactome	Reactome	0	81	81
REACTOME_MRNA_SPLICING	M14033	C2	CP:REACTOME	Genes involved in mRNA Splicing			Homo sapiens	EntrezGeneIds	Reactome	Reactome	0	111	111
REACTOME_MRNA_SPLICING_MINOR_PATHWAY	M5583	C2	CP:REACTOME	Genes involved in mRNA Splicing - Minor Pathway			Homo sapiens	EntrezGeneIds	Reactome	Reactome	0	45	45
REACTOME_3_UTR_MEDIATED_TRANSLATIONAL_REGULATION	M781	C2	CP:REACTOME	Genes involved in 3' -UTR-mediated translational regulation			Homo sapiens	EntrezGeneIds	Reactome	Reactome	0	176	176
REACTOME_PROCESSING_OF_CAPPED_INTRONLESS_PRE_MRNA	M783	C2	CP:REACTOME	Genes involved in Processing of Capped Intronless Pre-mRNA			Homo sapiens	EntrezGeneIds	Reactome	Reactome	0	23	23
REACTOME_PURINE_RIBONUCLEOSIDE_MONOPHOSPHATE_BIOSYNTHESIS	M2071	C2	CP:REACTOME	Genes involved in Purine ribonucleoside monophosphate biosynthesis			Homo sapiens	EntrezGeneIds	Reactome	Reactome	0	11	11
REACTOME_G1_S_TRANSITION	M17283	C2	CP:REACTOME	Genes involved in G1/S Transition			Homo sapiens	EntrezGeneIds	Reactome	Reactome	0	112	112
REACTOME_CITRIC_ACID_CYCLE_TCA_CYCLE	M784	C2	CP:REACTOME	Genes involved in Citric acid cycle (TCA cycle)			Homo sapiens	EntrezGeneIds	Reactome	Reactome	0	26	26
REACTOME_TRANSCRIPTION	M14025	C2	CP:REACTOME	Genes involved in Transcription			Homo sapiens	EntrezGeneIds	Reactome	Reactome	0	210	210
REACTOME_POL_SWITCHING	M787	C2	CP:REACTOME	Genes involved in Polymerase switching			Homo sapiens	EntrezGeneIds	Reactome	Reactome	0	13	13
REACTOME_NUCLEOTIDE_EXCISION_REPAIR	M7927	C2	CP:REACTOME	Genes involved in Nucleotide Excision Repair			Homo sapiens	EntrezGeneIds	Reactome	Reactome	0	51	51
REACTOME_REGULATION_OF_THE_FANCONI_ANEMIA_PATHWAY	M788	C2	CP:REACTOME	Genes involved in Regulation of the Fanconi anemia pathway			Homo sapiens	EntrezGeneIds	Reactome	Reactome	0	11	11
REACTOME_AXON_GUIDANCE	M8821	C2	CP:REACTOME	Genes involved in Axon guidance			Homo sapiens	EntrezGeneIds	Reactome	Reactome	0	251	251
REACTOME_ACTIVATION_OF_CHAPERONE_GENES_BY_XBP1S	M790	C2	CP:REACTOME	Genes involved in Activation of Chaperone Genes by XBP1(S)			Homo sapiens	EntrezGeneIds	Reactome	Reactome	0	46	46
REACTOME_REGULATION_OF_INSULIN_SECRETION_BY_GLUCAGON_LIKE_PEPTIDE1	M791	C2	CP:REACTOME	Genes involved in Regulation of Insulin Secretion by Glucagon-like Peptide-1			Homo sapiens	EntrezGeneIds	Reactome	Reactome	0	43	43
REACTOME_PERK_REGULATED_GENE_EXPRESSION	M792	C2	CP:REACTOME	Genes involved in PERK regulated gene expression			Homo sapiens	EntrezGeneIds	Reactome	Reactome	0	29	29
REACTOME_G_ALPHA_Q_SIGNALLING_EVENTS	M18437	C2	CP:REACTOME	Genes involved in G alpha (q) signalling events			Homo sapiens	EntrezGeneIds	Reactome	Reactome	0	184	184
REACTOME_P2Y_RECEPTORS	M10960	C2	CP:REACTOME	Genes involved in P2Y receptors			Homo sapiens	EntrezGeneIds	Reactome	Reactome	0	12	12
REACTOME_TRAFFICKING_OF_AMPA_RECEPTORS	M7223	C2	CP:REACTOME	Genes involved in Trafficking of AMPA receptors			Homo sapiens	EntrezGeneIds	Reactome	Reactome	0	28	28
REACTOME_NCAM1_INTERACTIONS	M7169	C2	CP:REACTOME	Genes involved in NCAM1 interactions			Homo sapiens	EntrezGeneIds	Reactome	Reactome	0	39	39
REACTOME_CLASS_C_3_METABOTROPIC_GLUTAMATE_PHEROMONE_RECEPTORS	M793	C2	CP:REACTOME	Genes involved in Class C/3 (Metabotropic glutamate/pheromone receptors)			Homo sapiens	EntrezGeneIds	Reactome	Reactome	0	15	15
REACTOME_REGULATION_OF_INSULIN_SECRETION	M1921	C2	CP:REACTOME	Genes involved in Regulation of Insulin Secretion			Homo sapiens	EntrezGeneIds	Reactome	Reactome	0	93	93
REACTOME_NCAM_SIGNALING_FOR_NEURITE_OUT_GROWTH	M11187	C2	CP:REACTOME	Genes involved in NCAM signaling for neurite out-growth			Homo sapiens	EntrezGeneIds	Reactome	Reactome	0	64	64
REACTOME_INHIBITION_OF_INSULIN_SECRETION_BY_ADRENALINE_NORADRENALINE	M10679	C2	CP:REACTOME	Genes involved in Inhibition of Insulin Secretion by Adrenaline/Noradrenaline			Homo sapiens	EntrezGeneIds	Reactome	Reactome	0	25	25
REACTOME_NUCLEOTIDE_LIKE_PURINERGIC_RECEPTORS	M6786	C2	CP:REACTOME	Genes involved in Nucleotide-like (purinergic) receptors			Homo sapiens	EntrezGeneIds	Reactome	Reactome	0	16	16
REACTOME_ACTIVATION_OF_CHAPERONES_BY_ATF6_ALPHA	M794	C2	CP:REACTOME	Genes involved in Activation of Chaperones by ATF6-alpha			Homo sapiens	EntrezGeneIds	Reactome	Reactome	0	13	13
REACTOME_TRANSPORT_OF_MATURE_MRNA_DERIVED_FROM_AN_INTRONLESS_TRANSCRIPT	M795	C2	CP:REACTOME	Genes involved in Transport of Mature mRNA Derived from an Intronless Transcript			Homo sapiens	EntrezGeneIds	Reactome	Reactome	0	33	33
REACTOME_EICOSANOID_LIGAND_BINDING_RECEPTORS	M10620	C2	CP:REACTOME	Genes involved in Eicosanoid ligand-binding receptors			Homo sapiens	EntrezGeneIds	Reactome	Reactome	0	16	16
REACTOME_ACTIVATION_OF_GENES_BY_ATF4	M796	C2	CP:REACTOME	Genes involved in Activation of Genes by ATF4			Homo sapiens	EntrezGeneIds	Reactome	Reactome	0	26	26
REACTOME_UNFOLDED_PROTEIN_RESPONSE	M10294	C2	CP:REACTOME	Genes involved in Unfolded Protein Response			Homo sapiens	EntrezGeneIds	Reactome	Reactome	0	80	80
REACTOME_CLASS_B_2_SECRETIN_FAMILY_RECEPTORS	M797	C2	CP:REACTOME	Genes involved in Class B/2 (Secretin family receptors)			Homo sapiens	EntrezGeneIds	Reactome	Reactome	0	88	88
REACTOME_GLUCAGON_TYPE_LIGAND_RECEPTORS	M10322	C2	CP:REACTOME	Genes involved in Glucagon-type ligand receptors			Homo sapiens	EntrezGeneIds	Reactome	Reactome	0	33	33
REACTOME_REGULATION_OF_INSULIN_SECRETION_BY_ACETYLCHOLINE	M1825	C2	CP:REACTOME	Genes involved in Regulation of Insulin Secretion by Acetylcholine			Homo sapiens	EntrezGeneIds	Reactome	Reactome	0	11	11
REACTOME_G_ALPHA1213_SIGNALLING_EVENTS	M800	C2	CP:REACTOME	Genes involved in G alpha (12/13) signalling events			Homo sapiens	EntrezGeneIds	Reactome	Reactome	0	74	74
REACTOME_FANCONI_ANEMIA_PATHWAY	M14990	C2	CP:REACTOME	Genes involved in Fanconi Anemia pathway			Homo sapiens	EntrezGeneIds	Reactome	Reactome	0	25	25
REACTOME_TRAFFICKING_OF_GLUR2_CONTAINING_AMPA_RECEPTORS	M5488	C2	CP:REACTOME	Genes involved in Trafficking of GluR2-containing AMPA receptors			Homo sapiens	EntrezGeneIds	Reactome	Reactome	0	16	16
REACTOME_ACTIVATION_OF_CHAPERONE_GENES_BY_ATF6_ALPHA	M801	C2	CP:REACTOME	Genes involved in Activation of Chaperone Genes by ATF6-alpha			Homo sapiens	EntrezGeneIds	Reactome	Reactome	0	11	11
REACTOME_PROSTANOID_LIGAND_RECEPTORS	M804	C2	CP:REACTOME	Genes involved in Prostanoid ligand receptors			Homo sapiens	EntrezGeneIds	Reactome	Reactome	0	10	10
REACTOME_OPSINS	M6285	C2	CP:REACTOME	Genes involved in Opsins			Homo sapiens	EntrezGeneIds	Reactome	Reactome	0	10	10
REACTOME_FORMATION_OF_RNA_POL_II_ELONGATION_COMPLEX_	M805	C2	CP:REACTOME	Genes involved in Formation of RNA Pol II elongation complex			Homo sapiens	EntrezGeneIds	Reactome	Reactome	0	45	45
REACTOME_MRNA_3_END_PROCESSING	M12967	C2	CP:REACTOME	Genes involved in mRNA 3'-end processing			Homo sapiens	EntrezGeneIds	Reactome	Reactome	0	35	35
REACTOME_POST_TRANSLATIONAL_MODIFICATION_SYNTHESIS_OF_GPI_ANCHORED_PROTEINS	M806	C2	CP:REACTOME	Genes involved in Post-translational modification: synthesis of GPI-anchored proteins			Homo sapiens	EntrezGeneIds	Reactome	Reactome	0	26	26
REACTOME_CYCLIN_A_B1_ASSOCIATED_EVENTS_DURING_G2_M_TRANSITION	M808	C2	CP:REACTOME	Genes involved in Cyclin A/B1 associated events during G2/M transition			Homo sapiens	EntrezGeneIds	Reactome	Reactome	0	15	15
REACTOME_ELONGATION_ARREST_AND_RECOVERY	M810	C2	CP:REACTOME	Genes involved in Elongation arrest and recovery			Homo sapiens	EntrezGeneIds	Reactome	Reactome	0	32	32
REACTOME_SLC_MEDIATED_TRANSMEMBRANE_TRANSPORT	M5988	C2	CP:REACTOME	Genes involved in SLC-mediated transmembrane transport			Homo sapiens	EntrezGeneIds	Reactome	Reactome	0	241	241
REACTOME_ADP_SIGNALLING_THROUGH_P2RY1	M811	C2	CP:REACTOME	Genes involved in ADP signalling through P2Y purinoceptor 1			Homo sapiens	EntrezGeneIds	Reactome	Reactome	0	25	25
REACTOME_G_BETA_GAMMA_SIGNALLING_THROUGH_PLC_BETA	M11121	C2	CP:REACTOME	Genes involved in G beta:gamma signalling through PLC beta			Homo sapiens	EntrezGeneIds	Reactome	Reactome	0	20	20
REACTOME_CD28_CO_STIMULATION	M11725	C2	CP:REACTOME	Genes involved in CD28 co-stimulation			Homo sapiens	EntrezGeneIds	Reactome	Reactome	0	32	32
REACTOME_GPCR_DOWNSTREAM_SIGNALING	M812	C2	CP:REACTOME	Genes involved in GPCR downstream signaling			Homo sapiens	EntrezGeneIds	Reactome	Reactome	0	805	805
REACTOME_SYNTHESIS_SECRETION_AND_DEACYLATION_OF_GHRELIN	M813	C2	CP:REACTOME	Genes involved in Synthesis, Secretion, and Deacylation of Ghrelin			Homo sapiens	EntrezGeneIds	Reactome	Reactome	0	16	16
REACTOME_ADHERENS_JUNCTIONS_INTERACTIONS	M11980	C2	CP:REACTOME	Genes involved in Adherens junctions interactions			Homo sapiens	EntrezGeneIds	Reactome	Reactome	0	27	27
REACTOME_CRMPS_IN_SEMA3A_SIGNALING	M8245	C2	CP:REACTOME	Genes involved in CRMPs in Sema3A signaling			Homo sapiens	EntrezGeneIds	Reactome	Reactome	0	14	14
REACTOME_OTHER_SEMAPHORIN_INTERACTIONS	M10959	C2	CP:REACTOME	Genes involved in Other semaphorin interactions			Homo sapiens	EntrezGeneIds	Reactome	Reactome	0	15	15
REACTOME_ACTIVATION_OF_RAC	M6322	C2	CP:REACTOME	Genes involved in Activation of Rac			Homo sapiens	EntrezGeneIds	Reactome	Reactome	0	14	14
REACTOME_PURINE_SALVAGE	M814	C2	CP:REACTOME	Genes involved in Purine salvage			Homo sapiens	EntrezGeneIds	Reactome	Reactome	0	13	13
REACTOME_G_ALPHA_I_SIGNALLING_EVENTS	M600	C2	CP:REACTOME	Genes involved in G alpha (i) signalling events			Homo sapiens	EntrezGeneIds	Reactome	Reactome	0	195	195
REACTOME_SEMA3A_PAK_DEPENDENT_AXON_REPULSION	M16498	C2	CP:REACTOME	Genes involved in Sema3A PAK dependent Axon repulsion			Homo sapiens	EntrezGeneIds	Reactome	Reactome	0	15	15
REACTOME_CD28_DEPENDENT_VAV1_PATHWAY	M13618	C2	CP:REACTOME	Genes involved in CD28 dependent Vav1 pathway			Homo sapiens	EntrezGeneIds	Reactome	Reactome	0	11	11
REACTOME_SEMA4D_IN_SEMAPHORIN_SIGNALING	M2243	C2	CP:REACTOME	Genes involved in Sema4D in semaphorin signaling			Homo sapiens	EntrezGeneIds	Reactome	Reactome	0	32	32
REACTOME_SEMAPHORIN_INTERACTIONS	M7923	C2	CP:REACTOME	Genes involved in Semaphorin interactions			Homo sapiens	EntrezGeneIds	Reactome	Reactome	0	68	68
REACTOME_SEMA4D_INDUCED_CELL_MIGRATION_AND_GROWTH_CONE_COLLAPSE	M18415	C2	CP:REACTOME	Genes involved in Sema4D induced cell migration and growth-cone collapse			Homo sapiens	EntrezGeneIds	Reactome	Reactome	0	27	27
REACTOME_SEMA3A_PLEXIN_REPULSION_SIGNALING_BY_INHIBITING_INTEGRIN_ADHESION	M7578	C2	CP:REACTOME	Genes involved in SEMA3A-Plexin repulsion signaling by inhibiting Integrin adhesion			Homo sapiens	EntrezGeneIds	Reactome	Reactome	0	13	13
REACTOME_LYSOSOME_VESICLE_BIOGENESIS	M2881	C2	CP:REACTOME	Genes involved in Lysosome Vesicle Biogenesis			Homo sapiens	EntrezGeneIds	Reactome	Reactome	0	23	23
REACTOME_G_BETA_GAMMA_SIGNALLING_THROUGH_PI3KGAMMA	M14301	C2	CP:REACTOME	Genes involved in G beta:gamma signalling through PI3Kgamma			Homo sapiens	EntrezGeneIds	Reactome	Reactome	0	25	25
REACTOME_TRANSPORT_OF_GLUCOSE_AND_OTHER_SUGARS_BILE_SALTS_AND_ORGANIC_ACIDS_METAL_IONS_AND_AMINE_COMPOUNDS	M815	C2	CP:REACTOME	Genes involved in Transport of glucose and other sugars, bile salts and organic acids, metal ions and amine compounds			Homo sapiens	EntrezGeneIds	Reactome	Reactome	0	89	89
REACTOME_SPHINGOLIPID_METABOLISM	M14857	C2	CP:REACTOME	Genes involved in Sphingolipid metabolism			Homo sapiens	EntrezGeneIds	Reactome	Reactome	0	69	69
REACTOME_PD1_SIGNALING	M18810	C2	CP:REACTOME	Genes involved in PD-1 signaling			Homo sapiens	EntrezGeneIds	Reactome	Reactome	0	18	18
REACTOME_G_ALPHA_S_SIGNALLING_EVENTS	M4904	C2	CP:REACTOME	Genes involved in G alpha (s) signalling events			Homo sapiens	EntrezGeneIds	Reactome	Reactome	0	121	121
REACTOME_CELL_CELL_JUNCTION_ORGANIZATION	M820	C2	CP:REACTOME	Genes involved in Cell-cell junction organization			Homo sapiens	EntrezGeneIds	Reactome	Reactome	0	56	56
REACTOME_G_ALPHA_Z_SIGNALLING_EVENTS	M10775	C2	CP:REACTOME	Genes involved in G alpha (z) signalling events			Homo sapiens	EntrezGeneIds	Reactome	Reactome	0	44	44
REACTOME_FACILITATIVE_NA_INDEPENDENT_GLUCOSE_TRANSPORTERS	M8472	C2	CP:REACTOME	Genes involved in Facilitative Na+-independent glucose transporters			Homo sapiens	EntrezGeneIds	Reactome	Reactome	0	12	12
REACTOME_COSTIMULATION_BY_THE_CD28_FAMILY	M17386	C2	CP:REACTOME	Genes involved in Costimulation by the CD28 family			Homo sapiens	EntrezGeneIds	Reactome	Reactome	0	63	63
REACTOME_SIGNALING_BY_ROBO_RECEPTOR	M2780	C2	CP:REACTOME	Genes involved in Signaling by Robo receptor			Homo sapiens	EntrezGeneIds	Reactome	Reactome	0	30	30
REACTOME_CD28_DEPENDENT_PI3K_AKT_SIGNALING	M13897	C2	CP:REACTOME	Genes involved in CD28 dependent PI3K/Akt signaling			Homo sapiens	EntrezGeneIds	Reactome	Reactome	0	22	22
REACTOME_TIGHT_JUNCTION_INTERACTIONS	M17967	C2	CP:REACTOME	Genes involved in Tight junction interactions			Homo sapiens	EntrezGeneIds	Reactome	Reactome	0	29	29
REACTOME_G_PROTEIN_BETA_GAMMA_SIGNALLING	M14309	C2	CP:REACTOME	Genes involved in G-protein beta:gamma signalling			Homo sapiens	EntrezGeneIds	Reactome	Reactome	0	28	28
REACTOME_TRANSPORT_OF_INORGANIC_CATIONS_ANIONS_AND_AMINO_ACIDS_OLIGOPEPTIDES	M823	C2	CP:REACTOME	Genes involved in Transport of inorganic cations/anions and amino acids/oligopeptides			Homo sapiens	EntrezGeneIds	Reactome	Reactome	0	94	94
REACTOME_GOLGI_ASSOCIATED_VESICLE_BIOGENESIS	M1877	C2	CP:REACTOME	Genes involved in Golgi Associated Vesicle Biogenesis			Homo sapiens	EntrezGeneIds	Reactome	Reactome	0	53	53
REACTOME_CTLA4_INHIBITORY_SIGNALING	M5876	C2	CP:REACTOME	Genes involved in CTLA4 inhibitory signaling			Homo sapiens	EntrezGeneIds	Reactome	Reactome	0	21	21
REACTOME_FORMATION_OF_TRANSCRIPTION_COUPLED_NER_TC_NER_REPAIR_COMPLEX	M824	C2	CP:REACTOME	Genes involved in Formation of transcription-coupled NER (TC-NER) repair complex			Homo sapiens	EntrezGeneIds	Reactome	Reactome	0	30	30
REACTOME_AMINO_ACID_AND_OLIGOPEPTIDE_SLC_TRANSPORTERS	M19056	C2	CP:REACTOME	Genes involved in Amino acid and oligopeptide SLC transporters			Homo sapiens	EntrezGeneIds	Reactome	Reactome	0	49	49
REACTOME_CDT1_ASSOCIATION_WITH_THE_CDC6_ORC_ORIGIN_COMPLEX	M4953	C2	CP:REACTOME	Genes involved in CDT1 association with the CDC6:ORC:origin complex			Homo sapiens	EntrezGeneIds	Reactome	Reactome	0	56	56
REACTOME_BRANCHED_CHAIN_AMINO_ACID_CATABOLISM	M17694	C2	CP:REACTOME	Genes involved in Branched-chain amino acid catabolism			Homo sapiens	EntrezGeneIds	Reactome	Reactome	0	17	17
REACTOME_REPAIR_SYNTHESIS_FOR_GAP_FILLING_BY_DNA_POL_IN_TC_NER	M827	C2	CP:REACTOME	Genes involved in Repair synthesis for gap-filling by DNA polymerase in TC-NER			Homo sapiens	EntrezGeneIds	Reactome	Reactome	0	14	14
REACTOME_RECEPTOR_LIGAND_BINDING_INITIATES_THE_SECOND_PROTEOLYTIC_CLEAVAGE_OF_NOTCH_RECEPTOR	M830	C2	CP:REACTOME	Genes involved in Receptor-ligand binding initiates the second proteolytic cleavage of Notch receptor			Homo sapiens	EntrezGeneIds	Reactome	Reactome	0	12	12
REACTOME_SYNTHESIS_OF_DNA	M5224	C2	CP:REACTOME	Genes involved in Synthesis of DNA			Homo sapiens	EntrezGeneIds	Reactome	Reactome	0	92	92
REACTOME_NA_CL_DEPENDENT_NEUROTRANSMITTER_TRANSPORTERS	M6724	C2	CP:REACTOME	Genes involved in Na+/Cl- dependent neurotransmitter transporters			Homo sapiens	EntrezGeneIds	Reactome	Reactome	0	17	17
REACTOME_FORMATION_OF_FIBRIN_CLOT_CLOTTING_CASCADE	M2844	C2	CP:REACTOME	Genes involved in Formation of Fibrin Clot (Clotting Cascade)			Homo sapiens	EntrezGeneIds	Reactome	Reactome	0	32	32
REACTOME_DEADENYLATION_OF_MRNA	M13492	C2	CP:REACTOME	Genes involved in Deadenylation of mRNA			Homo sapiens	EntrezGeneIds	Reactome	Reactome	0	22	22
REACTOME_MRNA_DECAY_BY_5_TO_3_EXORIBONUCLEASE	M11063	C2	CP:REACTOME	Genes involved in mRNA Decay by 5' to 3' Exoribonuclease			Homo sapiens	EntrezGeneIds	Reactome	Reactome	0	15	15
REACTOME_SIGNAL_AMPLIFICATION	M9379	C2	CP:REACTOME	Genes involved in Signal amplification			Homo sapiens	EntrezGeneIds	Reactome	Reactome	0	31	31
REACTOME_ZINC_TRANSPORTERS	M832	C2	CP:REACTOME	Genes involved in Zinc transporters			Homo sapiens	EntrezGeneIds	Reactome	Reactome	0	15	15
REACTOME_DOUBLE_STRAND_BREAK_REPAIR	M15652	C2	CP:REACTOME	Genes involved in Double-Strand Break Repair			Homo sapiens	EntrezGeneIds	Reactome	Reactome	0	24	24
REACTOME_RAS_ACTIVATION_UOPN_CA2_INFUX_THROUGH_NMDA_RECEPTOR	M17670	C2	CP:REACTOME	Genes involved in Ras activation uopn Ca2+ infux through NMDA receptor			Homo sapiens	EntrezGeneIds	Reactome	Reactome	0	17	17
REACTOME_METAL_ION_SLC_TRANSPORTERS	M18795	C2	CP:REACTOME	Genes involved in Metal ion SLC transporters			Homo sapiens	EntrezGeneIds	Reactome	Reactome	0	22	22
REACTOME_AUTODEGRADATION_OF_THE_E3_UBIQUITIN_LIGASE_COP1	M833	C2	CP:REACTOME	Genes involved in Autodegradation of the E3 ubiquitin ligase COP1			Homo sapiens	EntrezGeneIds	Reactome	Reactome	0	51	51
REACTOME_SMOOTH_MUSCLE_CONTRACTION	M1429	C2	CP:REACTOME	Genes involved in Smooth Muscle Contraction			Homo sapiens	EntrezGeneIds	Reactome	Reactome	0	25	25
REACTOME_ACTIVATION_OF_NMDA_RECEPTOR_UPON_GLUTAMATE_BINDING_AND_POSTSYNAPTIC_EVENTS	M2843	C2	CP:REACTOME	Genes involved in Activation of NMDA receptor upon glutamate binding and postsynaptic events			Homo sapiens	EntrezGeneIds	Reactome	Reactome	0	37	37
REACTOME_CREB_PHOSPHORYLATION_THROUGH_THE_ACTIVATION_OF_RAS	M837	C2	CP:REACTOME	Genes involved in CREB phosphorylation through the activation of Ras			Homo sapiens	EntrezGeneIds	Reactome	Reactome	0	27	27
REACTOME_POST_NMDA_RECEPTOR_ACTIVATION_EVENTS	M74	C2	CP:REACTOME	Genes involved in Post NMDA receptor activation events			Homo sapiens	EntrezGeneIds	Reactome	Reactome	0	33	33
REACTOME_UNBLOCKING_OF_NMDA_RECEPTOR_GLUTAMATE_BINDING_AND_ACTIVATION	M838	C2	CP:REACTOME	Genes involved in Unblocking of NMDA receptor, glutamate binding and activation			Homo sapiens	EntrezGeneIds	Reactome	Reactome	0	15	15
REACTOME_METABOLISM_OF_MRNA	M19283	C2	CP:REACTOME	Genes involved in Metabolism of mRNA			Homo sapiens	EntrezGeneIds	Reactome	Reactome	0	284	284
REACTOME_MRNA_DECAY_BY_3_TO_5_EXORIBONUCLEASE	M19582	C2	CP:REACTOME	Genes involved in mRNA Decay by 3' to 5' Exoribonuclease			Homo sapiens	EntrezGeneIds	Reactome	Reactome	0	11	11
REACTOME_BILE_SALT_AND_ORGANIC_ANION_SLC_TRANSPORTERS	M17002	C2	CP:REACTOME	Genes involved in Bile salt and organic anion SLC transporters			Homo sapiens	EntrezGeneIds	Reactome	Reactome	0	11	11
REACTOME_DEADENYLATION_DEPENDENT_MRNA_DECAY	M839	C2	CP:REACTOME	Genes involved in Deadenylation-dependent mRNA decay			Homo sapiens	EntrezGeneIds	Reactome	Reactome	0	48	48
REACTOME_CREB_PHOSPHORYLATION_THROUGH_THE_ACTIVATION_OF_CAMKII	M10546	C2	CP:REACTOME	Genes involved in CREB phosphorylation through the activation of CaMKII			Homo sapiens	EntrezGeneIds	Reactome	Reactome	0	15	15
REACTOME_THROMBOXANE_SIGNALLING_THROUGH_TP_RECEPTOR	M18308	C2	CP:REACTOME	Genes involved in Thromboxane signalling through TP receptor			Homo sapiens	EntrezGeneIds	Reactome	Reactome	0	23	23
REACTOME_CELL_EXTRACELLULAR_MATRIX_INTERACTIONS	M840	C2	CP:REACTOME	Genes involved in Cell-extracellular matrix interactions			Homo sapiens	EntrezGeneIds	Reactome	Reactome	0	14	14
REACTOME_ADP_SIGNALLING_THROUGH_P2RY12	M841	C2	CP:REACTOME	Genes involved in ADP signalling through P2Y purinoceptor 12			Homo sapiens	EntrezGeneIds	Reactome	Reactome	0	21	21
REACTOME_CELL_JUNCTION_ORGANIZATION	M19248	C2	CP:REACTOME	Genes involved in Cell junction organization			Homo sapiens	EntrezGeneIds	Reactome	Reactome	0	78	78
REACTOME_AMINE_COMPOUND_SLC_TRANSPORTERS	M606	C2	CP:REACTOME	Genes involved in Amine compound SLC transporters			Homo sapiens	EntrezGeneIds	Reactome	Reactome	0	27	27
REACTOME_PYRUVATE_METABOLISM	M17157	C2	CP:REACTOME	Genes involved in Pyruvate metabolism			Homo sapiens	EntrezGeneIds	Reactome	Reactome	0	19	19
REACTOME_PURINE_CATABOLISM	M842	C2	CP:REACTOME	Genes involved in Purine catabolism			Homo sapiens	EntrezGeneIds	Reactome	Reactome	0	10	10
REACTOME_GLUCOSE_TRANSPORT	M18448	C2	CP:REACTOME	Genes involved in Glucose transport			Homo sapiens	EntrezGeneIds	Reactome	Reactome	0	38	38
REACTOME_FRS2_MEDIATED_CASCADE	M846	C2	CP:REACTOME	Genes involved in FRS2-mediated cascade			Homo sapiens	EntrezGeneIds	Reactome	Reactome	0	36	36
REACTOME_METABOLISM_OF_RNA	M16843	C2	CP:REACTOME	Genes involved in Metabolism of RNA			Homo sapiens	EntrezGeneIds	Reactome	Reactome	0	330	330
REACTOME_MITOTIC_G1_G1_S_PHASES	M848	C2	CP:REACTOME	Genes involved in Mitotic G1-G1/S phases			Homo sapiens	EntrezGeneIds	Reactome	Reactome	0	137	137
REACTOME_PI_3K_CASCADE	M850	C2	CP:REACTOME	Genes involved in PI-3K cascade			Homo sapiens	EntrezGeneIds	Reactome	Reactome	0	56	56
REACTOME_DOWNSTREAM_SIGNALING_OF_ACTIVATED_FGFR	M17776	C2	CP:REACTOME	Genes involved in Downstream signaling of activated FGFR			Homo sapiens	EntrezGeneIds	Reactome	Reactome	0	100	100
REACTOME_REGULATION_OF_MITOTIC_CELL_CYCLE	M851	C2	CP:REACTOME	Genes involved in Regulation of mitotic cell cycle			Homo sapiens	EntrezGeneIds	Reactome	Reactome	0	85	85
REACTOME_TAK1_ACTIVATES_NFKB_BY_PHOSPHORYLATION_AND_ACTIVATION_OF_IKKS_COMPLEX	M852	C2	CP:REACTOME	Genes involved in TAK1 activates NFkB by phosphorylation and activation of IKKs complex			Homo sapiens	EntrezGeneIds	Reactome	Reactome	0	23	23
REACTOME_REGULATION_OF_AMPK_ACTIVITY_VIA_LKB1	M19104	C2	CP:REACTOME	Genes involved in Regulation of AMPK activity via LKB1			Homo sapiens	EntrezGeneIds	Reactome	Reactome	0	15	15
REACTOME_MITOTIC_M_M_G1_PHASES	M7634	C2	CP:REACTOME	Genes involved in Mitotic M-M/G1 phases			Homo sapiens	EntrezGeneIds	Reactome	Reactome	0	172	172
REACTOME_MYOGENESIS	M853	C2	CP:REACTOME	Genes involved in Myogenesis			Homo sapiens	EntrezGeneIds	Reactome	Reactome	0	28	28
REACTOME_MAP_KINASE_ACTIVATION_IN_TLR_CASCADE	M855	C2	CP:REACTOME	Genes involved in MAP kinase activation in TLR cascade			Homo sapiens	EntrezGeneIds	Reactome	Reactome	0	50	50
REACTOME_PHOSPHOLIPASE_C_MEDIATED_CASCADE	M856	C2	CP:REACTOME	Genes involved in Phospholipase C-mediated cascade			Homo sapiens	EntrezGeneIds	Reactome	Reactome	0	54	54
REACTOME_ACTIVATION_OF_KAINATE_RECEPTORS_UPON_GLUTAMATE_BINDING	M18193	C2	CP:REACTOME	Genes involved in Activation of Kainate Receptors upon glutamate binding			Homo sapiens	EntrezGeneIds	Reactome	Reactome	0	31	31
REACTOME_IONOTROPIC_ACTIVITY_OF_KAINATE_RECEPTORS	M10272	C2	CP:REACTOME	Genes involved in Ionotropic activity of Kainate Receptors			Homo sapiens	EntrezGeneIds	Reactome	Reactome	0	11	11
REACTOME_ACTIVATION_OF_THE_AP1_FAMILY_OF_TRANSCRIPTION_FACTORS	M13962	C2	CP:REACTOME	Genes involved in Activation of the AP-1 family of transcription factors			Homo sapiens	EntrezGeneIds	Reactome	Reactome	0	10	10
REACTOME_MAPK_TARGETS_NUCLEAR_EVENTS_MEDIATED_BY_MAP_KINASES	M15195	C2	CP:REACTOME	Genes involved in MAPK targets/ Nuclear events mediated by MAP kinases			Homo sapiens	EntrezGeneIds	Reactome	Reactome	0	30	30
REACTOME_SYNTHESIS_AND_INTERCONVERSION_OF_NUCLEOTIDE_DI_AND_TRIPHOSPHATES	M17321	C2	CP:REACTOME	Genes involved in Synthesis and interconversion of nucleotide di- and triphosphates			Homo sapiens	EntrezGeneIds	Reactome	Reactome	0	19	19
REACTOME_GPCR_LIGAND_BINDING	M507	C2	CP:REACTOME	Genes involved in GPCR ligand binding			Homo sapiens	EntrezGeneIds	Reactome	Reactome	0	408	408
REACTOME_RNA_POL_I_RNA_POL_III_AND_MITOCHONDRIAL_TRANSCRIPTION	M858	C2	CP:REACTOME	Genes involved in RNA Polymerase I, RNA Polymerase III, and Mitochondrial Transcription			Homo sapiens	EntrezGeneIds	Reactome	Reactome	0	122	122
REACTOME_JNK_C_JUN_KINASES_PHOSPHORYLATION_AND_ACTIVATION_MEDIATED_BY_ACTIVATED_HUMAN_TAK1	M859	C2	CP:REACTOME	Genes involved in JNK (c-Jun kinases) phosphorylation and activation mediated by activated human TAK1			Homo sapiens	EntrezGeneIds	Reactome	Reactome	0	16	16
REACTOME_SHC_MEDIATED_CASCADE	M860	C2	CP:REACTOME	Genes involved in SHC-mediated cascade			Homo sapiens	EntrezGeneIds	Reactome	Reactome	0	28	28
REACTOME_THROMBIN_SIGNALLING_THROUGH_PROTEINASE_ACTIVATED_RECEPTORS_PARS	M861	C2	CP:REACTOME	Genes involved in Thrombin signalling through proteinase activated receptors (PARs)			Homo sapiens	EntrezGeneIds	Reactome	Reactome	0	32	32
REACTOME_ENERGY_DEPENDENT_REGULATION_OF_MTOR_BY_LKB1_AMPK	M19861	C2	CP:REACTOME	Genes involved in Energy dependent regulation of mTOR by LKB1-AMPK			Homo sapiens	EntrezGeneIds	Reactome	Reactome	0	18	18
REACTOME_MITOTIC_G2_G2_M_PHASES	M864	C2	CP:REACTOME	Genes involved in Mitotic G2-G2/M phases			Homo sapiens	EntrezGeneIds	Reactome	Reactome	0	81	81
REACTOME_REGULATION_OF_RHEB_GTPASE_ACTIVITY_BY_AMPK	M12922	C2	CP:REACTOME	Genes involved in Regulation of Rheb GTPase activity by AMPK			Homo sapiens	EntrezGeneIds	Reactome	Reactome	0	10	10
REACTOME_ACTIVATED_TAK1_MEDIATES_P38_MAPK_ACTIVATION	M17243	C2	CP:REACTOME	Genes involved in activated TAK1 mediates p38 MAPK activation			Homo sapiens	EntrezGeneIds	Reactome	Reactome	0	18	18
REACTOME_DNA_REPAIR	M15434	C2	CP:REACTOME	Genes involved in DNA Repair			Homo sapiens	EntrezGeneIds	Reactome	Reactome	0	112	112
REACTOME_EFFECTS_OF_PIP2_HYDROLYSIS	M12123	C2	CP:REACTOME	Genes involved in Effects of PIP2 hydrolysis			Homo sapiens	EntrezGeneIds	Reactome	Reactome	0	25	25
REACTOME_RNA_POL_II_PRE_TRANSCRIPTION_EVENTS	M865	C2	CP:REACTOME	Genes involved in RNA Polymerase II Pre-transcription Events			Homo sapiens	EntrezGeneIds	Reactome	Reactome	0	61	61
REACTOME_ROLE_OF_DCC_IN_REGULATING_APOPTOSIS	M866	C2	CP:REACTOME	Genes involved in Role of DCC in regulating apoptosis			Homo sapiens	EntrezGeneIds	Reactome	Reactome	0	10	10
REACTOME_POST_TRANSLATIONAL_PROTEIN_MODIFICATION	M19806	C2	CP:REACTOME	Genes involved in Post-translational protein modification			Homo sapiens	EntrezGeneIds	Reactome	Reactome	0	188	188
REACTOME_CHROMOSOME_MAINTENANCE	M868	C2	CP:REACTOME	Genes involved in Chromosome Maintenance			Homo sapiens	EntrezGeneIds	Reactome	Reactome	0	122	122
REACTOME_DEPOSITION_OF_NEW_CENPA_CONTAINING_NUCLEOSOMES_AT_THE_CENTROMERE	M871	C2	CP:REACTOME	Genes involved in Deposition of New CENPA-containing Nucleosomes at the Centromere			Homo sapiens	EntrezGeneIds	Reactome	Reactome	0	64	64
REACTOME_L1CAM_INTERACTIONS	M872	C2	CP:REACTOME	Genes involved in L1CAM interactions			Homo sapiens	EntrezGeneIds	Reactome	Reactome	0	86	86
REACTOME_ROLE_OF_SECOND_MESSENGERS_IN_NETRIN1_SIGNALING	M873	C2	CP:REACTOME	Genes involved in Role of second messengers in netrin-1 signaling			Homo sapiens	EntrezGeneIds	Reactome	Reactome	0	11	11
REACTOME_SIGNALING_BY_ILS	M874	C2	CP:REACTOME	Genes involved in Signaling by Interleukins			Homo sapiens	EntrezGeneIds	Reactome	Reactome	0	107	107
REACTOME_NETRIN1_SIGNALING	M875	C2	CP:REACTOME	Genes involved in Netrin-1 signaling			Homo sapiens	EntrezGeneIds	Reactome	Reactome	0	41	41
REACTOME_METABOLISM_OF_LIPIDS_AND_LIPOPROTEINS	M2134	C2	CP:REACTOME	Genes involved in Metabolism of lipids and lipoproteins			Homo sapiens	EntrezGeneIds	Reactome	Reactome	0	478	478
REACTOME_INTERACTION_BETWEEN_L1_AND_ANKYRINS	M877	C2	CP:REACTOME	Genes involved in Interaction between L1 and Ankyrins			Homo sapiens	EntrezGeneIds	Reactome	Reactome	0	23	23
REACTOME_SIGNAL_TRANSDUCTION_BY_L1	M878	C2	CP:REACTOME	Genes involved in Signal transduction by L1			Homo sapiens	EntrezGeneIds	Reactome	Reactome	0	34	34
REACTOME_FATTY_ACID_TRIACYLGLYCEROL_AND_KETONE_BODY_METABOLISM	M879	C2	CP:REACTOME	Genes involved in Fatty acid, triacylglycerol, and ketone body metabolism			Homo sapiens	EntrezGeneIds	Reactome	Reactome	0	168	168
REACTOME_TRANSPORT_OF_VITAMINS_NUCLEOSIDES_AND_RELATED_MOLECULES	M881	C2	CP:REACTOME	Genes involved in Transport of vitamins, nucleosides, and related molecules			Homo sapiens	EntrezGeneIds	Reactome	Reactome	0	31	31
REACTOME_HIGHLY_CALCIUM_PERMEABLE_POSTSYNAPTIC_NICOTINIC_ACETYLCHOLINE_RECEPTORS	M883	C2	CP:REACTOME	Genes involved in Highly calcium permeable postsynaptic nicotinic acetylcholine receptors			Homo sapiens	EntrezGeneIds	Reactome	Reactome	0	13	13
REACTOME_RNA_POL_I_PROMOTER_OPENING	M884	C2	CP:REACTOME	Genes involved in RNA Polymerase I Promoter Opening			Homo sapiens	EntrezGeneIds	Reactome	Reactome	0	62	62
REACTOME_PRESYNAPTIC_NICOTINIC_ACETYLCHOLINE_RECEPTORS	M886	C2	CP:REACTOME	Genes involved in Presynaptic nicotinic acetylcholine receptors			Homo sapiens	EntrezGeneIds	Reactome	Reactome	0	12	12
REACTOME_ORGANIC_CATION_ANION_ZWITTERION_TRANSPORT	M888	C2	CP:REACTOME	Genes involved in Organic cation/anion/zwitterion transport			Homo sapiens	EntrezGeneIds	Reactome	Reactome	0	13	13
REACTOME_DCC_MEDIATED_ATTRACTIVE_SIGNALING	M889	C2	CP:REACTOME	Genes involved in DCC mediated attractive signaling			Homo sapiens	EntrezGeneIds	Reactome	Reactome	0	13	13
REACTOME_RECYCLING_PATHWAY_OF_L1	M891	C2	CP:REACTOME	Genes involved in Recycling pathway of L1			Homo sapiens	EntrezGeneIds	Reactome	Reactome	0	27	27
REACTOME_SYNTHESIS_OF_SUBSTRATES_IN_N_GLYCAN_BIOSYTHESIS	M892	C2	CP:REACTOME	Genes involved in Synthesis of substrates in N-glycan biosythesis			Homo sapiens	EntrezGeneIds	Reactome	Reactome	0	14	14
REACTOME_RESPIRATORY_ELECTRON_TRANSPORT	M893	C2	CP:REACTOME	Genes involved in Respiratory electron transport			Homo sapiens	EntrezGeneIds	Reactome	Reactome	0	79	79
REACTOME_ASPARAGINE_N_LINKED_GLYCOSYLATION	M894	C2	CP:REACTOME	Genes involved in Asparagine N-linked glycosylation			Homo sapiens	EntrezGeneIds	Reactome	Reactome	0	81	81
REACTOME_ASSEMBLY_OF_THE_PRE_REPLICATIVE_COMPLEX	M895	C2	CP:REACTOME	Genes involved in Assembly of the pre-replicative complex			Homo sapiens	EntrezGeneIds	Reactome	Reactome	0	65	65
REACTOME_BIOSYNTHESIS_OF_THE_N_GLYCAN_PRECURSOR_DOLICHOL_LIPID_LINKED_OLIGOSACCHARIDE_LLO_AND_TRANSFER_TO_A_NASCENT_PROTEIN	M897	C2	CP:REACTOME	Genes involved in Biosynthesis of the N-glycan precursor (dolichol lipid-linked oligosaccharide, LLO) and transfer to a nascent protein			Homo sapiens	EntrezGeneIds	Reactome	Reactome	0	29	29
REACTOME_IL1_SIGNALING	M899	C2	CP:REACTOME	Genes involved in Interleukin-1 signaling			Homo sapiens	EntrezGeneIds	Reactome	Reactome	0	39	39
REACTOME_GLOBAL_GENOMIC_NER_GG_NER	M901	C2	CP:REACTOME	Genes involved in Global Genomic NER (GG-NER)			Homo sapiens	EntrezGeneIds	Reactome	Reactome	0	35	35
REACTOME_CGMP_EFFECTS	M902	C2	CP:REACTOME	Genes involved in cGMP effects			Homo sapiens	EntrezGeneIds	Reactome	Reactome	0	19	19
REACTOME_REGULATION_OF_SIGNALING_BY_CBL	M903	C2	CP:REACTOME	Genes involved in Regulation of signaling by CBL			Homo sapiens	EntrezGeneIds	Reactome	Reactome	0	18	18
REACTOME_AMINO_ACID_SYNTHESIS_AND_INTERCONVERSION_TRANSAMINATION	M906	C2	CP:REACTOME	Genes involved in Amino acid synthesis and interconversion (transamination)			Homo sapiens	EntrezGeneIds	Reactome	Reactome	0	17	17
REACTOME_CALNEXIN_CALRETICULIN_CYCLE	M907	C2	CP:REACTOME	Genes involved in Calnexin/calreticulin cycle			Homo sapiens	EntrezGeneIds	Reactome	Reactome	0	11	11
REACTOME_SYNTHESIS_SECRETION_AND_INACTIVATION_OF_GIP	M910	C2	CP:REACTOME	Genes involved in Synthesis, Secretion, and Inactivation of Glucose-dependent Insulinotropic Polypeptide (GIP)			Homo sapiens	EntrezGeneIds	Reactome	Reactome	0	14	14
REACTOME_PASSIVE_TRANSPORT_BY_AQUAPORINS	M911	C2	CP:REACTOME	Genes involved in Passive Transport by Aquaporins			Homo sapiens	EntrezGeneIds	Reactome	Reactome	0	11	11
REACTOME_NEPHRIN_INTERACTIONS	M913	C2	CP:REACTOME	Genes involved in Nephrin interactions			Homo sapiens	EntrezGeneIds	Reactome	Reactome	0	20	20
REACTOME_IL_3_5_AND_GM_CSF_SIGNALING	M914	C2	CP:REACTOME	Genes involved in Interleukin-3, 5 and GM-CSF signaling			Homo sapiens	EntrezGeneIds	Reactome	Reactome	0	43	43
REACTOME_NITRIC_OXIDE_STIMULATES_GUANYLATE_CYCLASE	M915	C2	CP:REACTOME	Genes involved in Nitric oxide stimulates guanylate cyclase			Homo sapiens	EntrezGeneIds	Reactome	Reactome	0	25	25
REACTOME_PLATELET_HOMEOSTASIS	M916	C2	CP:REACTOME	Genes involved in Platelet homeostasis			Homo sapiens	EntrezGeneIds	Reactome	Reactome	0	78	78
REACTOME_N_GLYCAN_TRIMMING_IN_THE_ER_AND_CALNEXIN_CALRETICULIN_CYCLE	M918	C2	CP:REACTOME	Genes involved in N-glycan trimming in the ER and Calnexin/Calreticulin cycle			Homo sapiens	EntrezGeneIds	Reactome	Reactome	0	13	13
REACTOME_PLATELET_SENSITIZATION_BY_LDL	M919	C2	CP:REACTOME	Genes involved in Platelet sensitization by LDL			Homo sapiens	EntrezGeneIds	Reactome	Reactome	0	16	16
REACTOME_AQUAPORIN_MEDIATED_TRANSPORT	M920	C2	CP:REACTOME	Genes involved in Aquaporin-mediated transport			Homo sapiens	EntrezGeneIds	Reactome	Reactome	0	51	51
REACTOME_IL_RECEPTOR_SHC_SIGNALING	M921	C2	CP:REACTOME	Genes involved in Interleukin receptor SHC signaling			Homo sapiens	EntrezGeneIds	Reactome	Reactome	0	27	27
REACTOME_RAP1_SIGNALLING	M923	C2	CP:REACTOME	Genes involved in Rap1 signalling			Homo sapiens	EntrezGeneIds	Reactome	Reactome	0	17	17
REACTOME_PLATELET_CALCIUM_HOMEOSTASIS	M924	C2	CP:REACTOME	Genes involved in Platelet calcium homeostasis			Homo sapiens	EntrezGeneIds	Reactome	Reactome	0	18	18
REACTOME_SIGNAL_REGULATORY_PROTEIN_SIRP_FAMILY_INTERACTIONS	M925	C2	CP:REACTOME	Genes involved in Signal regulatory protein (SIRP) family interactions			Homo sapiens	EntrezGeneIds	Reactome	Reactome	0	12	12
REACTOME_PROSTACYCLIN_SIGNALLING_THROUGH_PROSTACYCLIN_RECEPTOR	M926	C2	CP:REACTOME	Genes involved in Prostacyclin signalling through prostacyclin receptor			Homo sapiens	EntrezGeneIds	Reactome	Reactome	0	19	19
REACTOME_GABA_SYNTHESIS_RELEASE_REUPTAKE_AND_DEGRADATION	M927	C2	CP:REACTOME	Genes involved in GABA synthesis, release, reuptake and degradation			Homo sapiens	EntrezGeneIds	Reactome	Reactome	0	17	17
REACTOME_INCRETIN_SYNTHESIS_SECRETION_AND_INACTIVATION	M928	C2	CP:REACTOME	Genes involved in Incretin Synthesis, Secretion, and Inactivation			Homo sapiens	EntrezGeneIds	Reactome	Reactome	0	22	22
REACTOME_TRANSPORT_OF_ORGANIC_ANIONS	M930	C2	CP:REACTOME	Genes involved in Transport of organic anions			Homo sapiens	EntrezGeneIds	Reactome	Reactome	0	11	11
REACTOME_SYNTHESIS_SECRETION_AND_INACTIVATION_OF_GLP1	M932	C2	CP:REACTOME	Genes involved in Synthesis, Secretion, and Inactivation of Glucagon-like Peptide-1 (GLP-1)			Homo sapiens	EntrezGeneIds	Reactome	Reactome	0	19	19
REACTOME_REGULATION_OF_WATER_BALANCE_BY_RENAL_AQUAPORINS	M933	C2	CP:REACTOME	Genes involved in Regulation of Water Balance by Renal Aquaporins			Homo sapiens	EntrezGeneIds	Reactome	Reactome	0	44	44
REACTOME_DESTABILIZATION_OF_MRNA_BY_BRF1	M934	C2	CP:REACTOME	Genes involved in Destabilization of mRNA by Butyrate Response Factor 1 (BRF1)			Homo sapiens	EntrezGeneIds	Reactome	Reactome	0	17	17
REACTOME_IRAK1_RECRUITS_IKK_COMPLEX	M935	C2	CP:REACTOME	Genes involved in IRAK1 recruits IKK complex			Homo sapiens	EntrezGeneIds	Reactome	Reactome	0	10	10
REACTOME_TRAF6_MEDIATED_IRF7_ACTIVATION	M936	C2	CP:REACTOME	Genes involved in TRAF6 mediated IRF7 activation			Homo sapiens	EntrezGeneIds	Reactome	Reactome	0	30	30
REACTOME_CIRCADIAN_CLOCK	M938	C2	CP:REACTOME	Genes involved in Circadian Clock			Homo sapiens	EntrezGeneIds	Reactome	Reactome	0	53	53
REACTOME_TRAF6_MEDIATED_NFKB_ACTIVATION	M940	C2	CP:REACTOME	Genes involved in TRAF6 mediated NF-kB activation			Homo sapiens	EntrezGeneIds	Reactome	Reactome	0	21	21
REACTOME_FACTORS_INVOLVED_IN_MEGAKARYOCYTE_DEVELOPMENT_AND_PLATELET_PRODUCTION	M941	C2	CP:REACTOME	Genes involved in Factors involved in megakaryocyte development and platelet production			Homo sapiens	EntrezGeneIds	Reactome	Reactome	0	132	132
REACTOME_REGULATION_OF_IFNG_SIGNALING	M942	C2	CP:REACTOME	Genes involved in Regulation of IFNG signaling			Homo sapiens	EntrezGeneIds	Reactome	Reactome	0	14	14
REACTOME_GABA_A_RECEPTOR_ACTIVATION	M943	C2	CP:REACTOME	Genes involved in GABA A receptor activation			Homo sapiens	EntrezGeneIds	Reactome	Reactome	0	12	12
REACTOME_REGULATION_OF_MRNA_STABILITY_BY_PROTEINS_THAT_BIND_AU_RICH_ELEMENTS	M944	C2	CP:REACTOME	Genes involved in Regulation of mRNA Stability by Proteins that Bind AU-rich Elements			Homo sapiens	EntrezGeneIds	Reactome	Reactome	0	84	84
REACTOME_INHIBITION_OF_VOLTAGE_GATED_CA2_CHANNELS_VIA_GBETA_GAMMA_SUBUNITS	M947	C2	CP:REACTOME	Genes involved in Inhibition of voltage gated Ca2+ channels via Gbeta/gamma subunits			Homo sapiens	EntrezGeneIds	Reactome	Reactome	0	25	25
REACTOME_IRAK2_MEDIATED_ACTIVATION_OF_TAK1_COMPLEX_UPON_TLR7_8_OR_9_STIMULATION	M948	C2	CP:REACTOME	Genes involved in IRAK2 mediated activation of TAK1 complex upon TLR7/8 or 9 stimulation			Homo sapiens	EntrezGeneIds	Reactome	Reactome	0	9	9
REACTOME_TRAF6_MEDIATED_INDUCTION_OF_NFKB_AND_MAP_KINASES_UPON_TLR7_8_OR_9_ACTIVATION	M951	C2	CP:REACTOME	Genes involved in TRAF6 mediated induction of NFkB and MAP kinases upon TLR7/8 or 9 activation			Homo sapiens	EntrezGeneIds	Reactome	Reactome	0	77	77
REACTOME_TRAF3_DEPENDENT_IRF_ACTIVATION_PATHWAY	M953	C2	CP:REACTOME	Genes involved in TRAF3-dependent IRF activation pathway			Homo sapiens	EntrezGeneIds	Reactome	Reactome	0	14	14
REACTOME_GABA_B_RECEPTOR_ACTIVATION	M954	C2	CP:REACTOME	Genes involved in GABA B receptor activation			Homo sapiens	EntrezGeneIds	Reactome	Reactome	0	38	38
REACTOME_NFKB_ACTIVATION_THROUGH_FADD_RIP1_PATHWAY_MEDIATED_BY_CASPASE_8_AND10	M957	C2	CP:REACTOME	Genes involved in NF-kB activation through FADD/RIP-1 pathway mediated by caspase-8 and -10			Homo sapiens	EntrezGeneIds	Reactome	Reactome	0	12	12
REACTOME_DESTABILIZATION_OF_MRNA_BY_KSRP	M959	C2	CP:REACTOME	Genes involved in Destabilization of mRNA by KSRP			Homo sapiens	EntrezGeneIds	Reactome	Reactome	0	17	17
REACTOME_TRANSPORT_TO_THE_GOLGI_AND_SUBSEQUENT_MODIFICATION	M961	C2	CP:REACTOME	Genes involved in Transport to the Golgi and subsequent modification			Homo sapiens	EntrezGeneIds	Reactome	Reactome	0	33	33
REACTOME_IRON_UPTAKE_AND_TRANSPORT	M962	C2	CP:REACTOME	Genes involved in Iron uptake and transport			Homo sapiens	EntrezGeneIds	Reactome	Reactome	0	36	36
REACTOME_DESTABILIZATION_OF_MRNA_BY_TRISTETRAPROLIN_TTP	M964	C2	CP:REACTOME	Genes involved in Destabilization of mRNA by Tristetraprolin (TTP)			Homo sapiens	EntrezGeneIds	Reactome	Reactome	0	17	17
REACTOME_INTERFERON_GAMMA_SIGNALING	M965	C2	CP:REACTOME	Genes involved in Interferon gamma signaling			Homo sapiens	EntrezGeneIds	Reactome	Reactome	0	63	63
REACTOME_N_GLYCAN_ANTENNAE_ELONGATION	M966	C2	CP:REACTOME	Genes involved in N-Glycan antennae elongation			Homo sapiens	EntrezGeneIds	Reactome	Reactome	0	14	14
REACTOME_TRAF6_MEDIATED_IRF7_ACTIVATION_IN_TLR7_8_OR_9_SIGNALING	M967	C2	CP:REACTOME	Genes involved in TRAF6 mediated IRF7 activation in TLR7/8 or 9 signaling			Homo sapiens	EntrezGeneIds	Reactome	Reactome	0	10	10
REACTOME_ACTIVATION_OF_IRF3_IRF7_MEDIATED_BY_TBK1_IKK_EPSILON	M970	C2	CP:REACTOME	Genes involved in Activation of IRF3/IRF7 mediated by TBK1/IKK epsilon			Homo sapiens	EntrezGeneIds	Reactome	Reactome	0	14	14
REACTOME_ION_TRANSPORT_BY_P_TYPE_ATPASES	M971	C2	CP:REACTOME	Genes involved in Ion transport by P-type ATPases			Homo sapiens	EntrezGeneIds	Reactome	Reactome	0	34	34
REACTOME_INTERFERON_ALPHA_BETA_SIGNALING	M973	C2	CP:REACTOME	Genes involved in Interferon alpha/beta signaling			Homo sapiens	EntrezGeneIds	Reactome	Reactome	0	64	64
REACTOME_ADVANCED_GLYCOSYLATION_ENDPRODUCT_RECEPTOR_SIGNALING	M975	C2	CP:REACTOME	Genes involved in Advanced glycosylation endproduct receptor signaling			Homo sapiens	EntrezGeneIds	Reactome	Reactome	0	13	13
REACTOME_GABA_RECEPTOR_ACTIVATION	M976	C2	CP:REACTOME	Genes involved in GABA receptor activation			Homo sapiens	EntrezGeneIds	Reactome	Reactome	0	52	52
REACTOME_KINESINS	M977	C2	CP:REACTOME	Genes involved in Kinesins			Homo sapiens	EntrezGeneIds	Reactome	Reactome	0	24	24
REACTOME_N_GLYCAN_ANTENNAE_ELONGATION_IN_THE_MEDIAL_TRANS_GOLGI	M979	C2	CP:REACTOME	Genes involved in N-glycan antennae elongation in the medial/trans-Golgi			Homo sapiens	EntrezGeneIds	Reactome	Reactome	0	18	18
REACTOME_REGULATION_OF_IFNA_SIGNALING	M982	C2	CP:REACTOME	Genes involved in Regulation of IFNA signaling			Homo sapiens	EntrezGeneIds	Reactome	Reactome	0	24	24
REACTOME_INTERFERON_SIGNALING	M983	C2	CP:REACTOME	Genes involved in Interferon Signaling			Homo sapiens	EntrezGeneIds	Reactome	Reactome	0	159	159
REACTOME_NEGATIVE_REGULATORS_OF_RIG_I_MDA5_SIGNALING	M985	C2	CP:REACTOME	Genes involved in Negative regulators of RIG-I/MDA5 signaling			Homo sapiens	EntrezGeneIds	Reactome	Reactome	0	31	31
REACTOME_NFKB_AND_MAP_KINASES_ACTIVATION_MEDIATED_BY_TLR4_SIGNALING_REPERTOIRE	M987	C2	CP:REACTOME	Genes involved in NFkB and MAP kinases activation mediated by TLR4 signaling repertoire			Homo sapiens	EntrezGeneIds	Reactome	Reactome	0	72	72
REACTOME_TRANSFERRIN_ENDOCYTOSIS_AND_RECYCLING	M991	C2	CP:REACTOME	Genes involved in Transferrin endocytosis and recycling			Homo sapiens	EntrezGeneIds	Reactome	Reactome	0	25	25
REACTOME_DSCAM_INTERACTIONS	M994	C2	CP:REACTOME	Genes involved in DSCAM interactions			Homo sapiens	EntrezGeneIds	Reactome	Reactome	0	11	11
REACTOME_ION_CHANNEL_TRANSPORT	M997	C2	CP:REACTOME	Genes involved in Ion channel transport			Homo sapiens	EntrezGeneIds	Reactome	Reactome	0	55	55
REACTOME_DESTABILIZATION_OF_MRNA_BY_AUF1_HNRNP_D0	M998	C2	CP:REACTOME	Genes involved in Destabilization of mRNA by AUF1 (hnRNP D0)			Homo sapiens	EntrezGeneIds	Reactome	Reactome	0	53	53
REACTOME_TRAF6_MEDIATED_INDUCTION_OF_TAK1_COMPLEX	M1000	C2	CP:REACTOME	Genes involved in TRAF6 mediated induction of TAK1 complex			Homo sapiens	EntrezGeneIds	Reactome	Reactome	0	14	14
REACTOME_RIG_I_MDA5_MEDIATED_INDUCTION_OF_IFN_ALPHA_BETA_PATHWAYS	M1002	C2	CP:REACTOME	Genes involved in RIG-I/MDA5 mediated induction of IFN-alpha/beta pathways			Homo sapiens	EntrezGeneIds	Reactome	Reactome	0	73	73
REACTOME_IKK_COMPLEX_RECRUITMENT_MEDIATED_BY_RIP1	M1003	C2	CP:REACTOME	Genes involved in IKK complex recruitment mediated by RIP1			Homo sapiens	EntrezGeneIds	Reactome	Reactome	0	10	10
REACTOME_LIGAND_GATED_ION_CHANNEL_TRANSPORT	M1004	C2	CP:REACTOME	Genes involved in Ligand-gated ion channel transport			Homo sapiens	EntrezGeneIds	Reactome	Reactome	0	21	21
REACTOME_FORMATION_OF_INCISION_COMPLEX_IN_GG_NER	M1005	C2	CP:REACTOME	Genes involved in Formation of incision complex in GG-NER			Homo sapiens	EntrezGeneIds	Reactome	Reactome	0	23	23
REACTOME_TRANSCRIPTIONAL_REGULATION_OF_WHITE_ADIPOCYTE_DIFFERENTIATION	M1008	C2	CP:REACTOME	Genes involved in Transcriptional Regulation of White Adipocyte Differentiation			Homo sapiens	EntrezGeneIds	Reactome	Reactome	0	72	72
REACTOME_ENDOSOMAL_SORTING_COMPLEX_REQUIRED_FOR_TRANSPORT_ESCRT	M1009	C2	CP:REACTOME	Genes involved in Endosomal Sorting Complex Required For Transport (ESCRT)			Homo sapiens	EntrezGeneIds	Reactome	Reactome	0	27	27
REACTOME_MEIOTIC_RECOMBINATION	M1011	C2	CP:REACTOME	Genes involved in Meiotic Recombination			Homo sapiens	EntrezGeneIds	Reactome	Reactome	0	86	86
REACTOME_IL_2_SIGNALING	M1012	C2	CP:REACTOME	Genes involved in Interleukin-2 signaling			Homo sapiens	EntrezGeneIds	Reactome	Reactome	0	41	41
REACTOME_IL_6_SIGNALING	M1014	C2	CP:REACTOME	Genes involved in Interleukin-6 signaling			Homo sapiens	EntrezGeneIds	Reactome	Reactome	0	11	11
REACTOME_PLATELET_AGGREGATION_PLUG_FORMATION	M10735	C2	CP:REACTOME	Genes involved in Platelet Aggregation (Plug Formation)			Homo sapiens	EntrezGeneIds	Reactome	Reactome	0	36	36
REACTOME_SIGNALING_BY_NOTCH	M10189	C2	CP:REACTOME	Genes involved in Signaling by NOTCH			Homo sapiens	EntrezGeneIds	Reactome	Reactome	0	103	103
REACTOME_LAGGING_STRAND_SYNTHESIS	M9461	C2	CP:REACTOME	Genes involved in Lagging Strand Synthesis			Homo sapiens	EntrezGeneIds	Reactome	Reactome	0	19	19
REACTOME_INTRINSIC_PATHWAY	M14766	C2	CP:REACTOME	Genes involved in Intrinsic Pathway			Homo sapiens	EntrezGeneIds	Reactome	Reactome	0	17	17
REACTOME_INHIBITION_OF_REPLICATION_INITIATION_OF_DAMAGED_DNA_BY_RB1_E2F1	M1015	C2	CP:REACTOME	Genes involved in Inhibition of replication initiation of damaged DNA by RB1/E2F1			Homo sapiens	EntrezGeneIds	Reactome	Reactome	0	13	13
REACTOME_ETHANOL_OXIDATION	M14663	C2	CP:REACTOME	Genes involved in Ethanol oxidation			Homo sapiens	EntrezGeneIds	Reactome	Reactome	0	10	10
REACTOME_SYNTHESIS_OF_VERY_LONG_CHAIN_FATTY_ACYL_COAS	M1016	C2	CP:REACTOME	Genes involved in Synthesis of very long-chain fatty acyl-CoAs			Homo sapiens	EntrezGeneIds	Reactome	Reactome	0	14	14
REACTOME_DNA_REPLICATION	M1017	C2	CP:REACTOME	Genes involved in DNA Replication			Homo sapiens	EntrezGeneIds	Reactome	Reactome	0	192	192
REACTOME_CLEAVAGE_OF_GROWING_TRANSCRIPT_IN_THE_TERMINATION_REGION_	M1019	C2	CP:REACTOME	Genes involved in Cleavage of Growing Transcript in the Termination Region			Homo sapiens	EntrezGeneIds	Reactome	Reactome	0	44	44
REACTOME_PKB_MEDIATED_EVENTS	M1020	C2	CP:REACTOME	Genes involved in PKB-mediated events			Homo sapiens	EntrezGeneIds	Reactome	Reactome	0	29	29
REACTOME_E2F_MEDIATED_REGULATION_OF_DNA_REPLICATION	M6768	C2	CP:REACTOME	Genes involved in E2F mediated regulation of DNA replication			Homo sapiens	EntrezGeneIds	Reactome	Reactome	0	35	35
REACTOME_METABOLISM_OF_CARBOHYDRATES	M16864	C2	CP:REACTOME	Genes involved in Metabolism of carbohydrates			Homo sapiens	EntrezGeneIds	Reactome	Reactome	0	247	247
REACTOME_HORMONE_SENSITIVE_LIPASE_HSL_MEDIATED_TRIACYLGLYCEROL_HYDROLYSIS	M10064	C2	CP:REACTOME	Genes involved in Hormone-sensitive lipase (HSL)-mediated triacylglycerol hydrolysis			Homo sapiens	EntrezGeneIds	Reactome	Reactome	0	13	13
REACTOME_SIGNALING_BY_INSULIN_RECEPTOR	M1021	C2	CP:REACTOME	Genes involved in Signaling by Insulin receptor			Homo sapiens	EntrezGeneIds	Reactome	Reactome	0	108	108
REACTOME_SIGNAL_ATTENUATION	M14236	C2	CP:REACTOME	Genes involved in Signal attenuation			Homo sapiens	EntrezGeneIds	Reactome	Reactome	0	14	14
REACTOME_PURINE_METABOLISM	M9271	C2	CP:REACTOME	Genes involved in Purine metabolism			Homo sapiens	EntrezGeneIds	Reactome	Reactome	0	33	33
REACTOME_SOS_MEDIATED_SIGNALLING	M19489	C2	CP:REACTOME	Genes involved in SOS-mediated signalling			Homo sapiens	EntrezGeneIds	Reactome	Reactome	0	14	14
REACTOME_RNA_POL_III_TRANSCRIPTION_INITIATION_FROM_TYPE_3_PROMOTER	M1022	C2	CP:REACTOME	Genes involved in RNA Polymerase III Transcription Initiation From Type 3 Promoter			Homo sapiens	EntrezGeneIds	Reactome	Reactome	0	26	26
REACTOME_APOPTOSIS	M15303	C2	CP:REACTOME	Genes involved in Apoptosis			Homo sapiens	EntrezGeneIds	Reactome	Reactome	0	148	148
REACTOME_LIPID_DIGESTION_MOBILIZATION_AND_TRANSPORT	M1023	C2	CP:REACTOME	Genes involved in Lipid digestion, mobilization, and transport			Homo sapiens	EntrezGeneIds	Reactome	Reactome	0	46	46
REACTOME_HEMOSTASIS	M8395	C2	CP:REACTOME	Genes involved in Hemostasis			Homo sapiens	EntrezGeneIds	Reactome	Reactome	0	466	466
REACTOME_INFLUENZA_LIFE_CYCLE	M4669	C2	CP:REACTOME	Genes involved in Influenza Life Cycle			Homo sapiens	EntrezGeneIds	Reactome	Reactome	0	203	203
REACTOME_INFLUENZA_VIRAL_RNA_TRANSCRIPTION_AND_REPLICATION	M7636	C2	CP:REACTOME	Genes involved in Influenza Viral RNA Transcription and Replication			Homo sapiens	EntrezGeneIds	Reactome	Reactome	0	169	169
REACTOME_NEP_NS2_INTERACTS_WITH_THE_CELLULAR_EXPORT_MACHINERY	M3548	C2	CP:REACTOME	Genes involved in NEP/NS2 Interacts with the Cellular Export Machinery			Homo sapiens	EntrezGeneIds	Reactome	Reactome	0	27	27
REACTOME_HIV_INFECTION	M12469	C2	CP:REACTOME	Genes involved in HIV Infection			Homo sapiens	EntrezGeneIds	Reactome	Reactome	0	207	207
REACTOME_TRANSPORT_OF_RIBONUCLEOPROTEINS_INTO_THE_HOST_NUCLEUS	M18184	C2	CP:REACTOME	Genes involved in Transport of Ribonucleoproteins into the Host Nucleus			Homo sapiens	EntrezGeneIds	Reactome	Reactome	0	27	27
REACTOME_HIV_LIFE_CYCLE	M4076	C2	CP:REACTOME	Genes involved in HIV Life Cycle			Homo sapiens	EntrezGeneIds	Reactome	Reactome	0	125	125
REACTOME_ABORTIVE_ELONGATION_OF_HIV1_TRANSCRIPT_IN_THE_ABSENCE_OF_TAT	M3630	C2	CP:REACTOME	Genes involved in Abortive elongation of HIV-1 transcript in the absence of Tat			Homo sapiens	EntrezGeneIds	Reactome	Reactome	0	23	23
REACTOME_EARLY_PHASE_OF_HIV_LIFE_CYCLE	M4280	C2	CP:REACTOME	Genes involved in Early Phase of HIV Life Cycle			Homo sapiens	EntrezGeneIds	Reactome	Reactome	0	21	21
REACTOME_HOST_INTERACTIONS_OF_HIV_FACTORS	M5283	C2	CP:REACTOME	Genes involved in Host Interactions of HIV factors			Homo sapiens	EntrezGeneIds	Reactome	Reactome	0	132	132
REACTOME_RNA_POL_III_TRANSCRIPTION_TERMINATION	M1024	C2	CP:REACTOME	Genes involved in RNA Polymerase III Transcription Termination			Homo sapiens	EntrezGeneIds	Reactome	Reactome	0	19	19
REACTOME_RESPIRATORY_ELECTRON_TRANSPORT_ATP_SYNTHESIS_BY_CHEMIOSMOTIC_COUPLING_AND_HEAT_PRODUCTION_BY_UNCOUPLING_PROTEINS_	M1025	C2	CP:REACTOME	Genes involved in Respiratory electron transport, ATP synthesis by chemiosmotic coupling, and heat production by uncoupling proteins.			Homo sapiens	EntrezGeneIds	Reactome	Reactome	0	98	98
REACTOME_FORMATION_OF_THE_HIV1_EARLY_ELONGATION_COMPLEX	M1026	C2	CP:REACTOME	Genes involved in Formation of the HIV-1 Early Elongation Complex			Homo sapiens	EntrezGeneIds	Reactome	Reactome	0	34	34
REACTOME_RAF_MAP_KINASE_CASCADE	M1028	C2	CP:REACTOME	Genes involved in RAF/MAP kinase cascade			Homo sapiens	EntrezGeneIds	Reactome	Reactome	0	10	10
REACTOME_VIRAL_MESSENGER_RNA_SYNTHESIS	M109	C2	CP:REACTOME	Genes involved in Viral Messenger RNA Synthesis			Homo sapiens	EntrezGeneIds	Reactome	Reactome	0	14	14
REACTOME_LATE_PHASE_OF_HIV_LIFE_CYCLE	M14781	C2	CP:REACTOME	Genes involved in Late Phase of HIV Life Cycle			Homo sapiens	EntrezGeneIds	Reactome	Reactome	0	104	104
REACTOME_SHC_MEDIATED_SIGNALLING	M3293	C2	CP:REACTOME	Genes involved in SHC-mediated signalling			Homo sapiens	EntrezGeneIds	Reactome	Reactome	0	15	15
REACTOME_INTERACTIONS_OF_VPR_WITH_HOST_CELLULAR_PROTEINS	M1029	C2	CP:REACTOME	Genes involved in Interactions of Vpr with host cellular proteins			Homo sapiens	EntrezGeneIds	Reactome	Reactome	0	33	33
REACTOME_FORMATION_OF_ATP_BY_CHEMIOSMOTIC_COUPLING	M11716	C2	CP:REACTOME	Genes involved in Formation of ATP by chemiosmotic coupling			Homo sapiens	EntrezGeneIds	Reactome	Reactome	0	16	16
REACTOME_APC_C_CDH1_MEDIATED_DEGRADATION_OF_CDC20_AND_OTHER_APC_C_CDH1_TARGETED_PROTEINS_IN_LATE_MITOSIS_EARLY_G1	M1030	C2	CP:REACTOME	Genes involved in APC/C:Cdh1 mediated degradation of Cdc20 and other APC/C:Cdh1 targeted proteins in late mitosis/early G1			Homo sapiens	EntrezGeneIds	Reactome	Reactome	0	72	72
REACTOME_ACTIVATION_OF_ATR_IN_RESPONSE_TO_REPLICATION_STRESS	M11153	C2	CP:REACTOME	Genes involved in Activation of ATR in response to replication stress			Homo sapiens	EntrezGeneIds	Reactome	Reactome	0	38	38
REACTOME_UNWINDING_OF_DNA	M3656	C2	CP:REACTOME	Genes involved in Unwinding of DNA			Homo sapiens	EntrezGeneIds	Reactome	Reactome	0	11	11
REACTOME_APC_C_CDC20_MEDIATED_DEGRADATION_OF_MITOTIC_PROTEINS	M1032	C2	CP:REACTOME	Genes involved in APC/C:Cdc20 mediated degradation of mitotic proteins			Homo sapiens	EntrezGeneIds	Reactome	Reactome	0	73	73
REACTOME_GLUCURONIDATION	M17787	C2	CP:REACTOME	Genes involved in Glucuronidation			Homo sapiens	EntrezGeneIds	Reactome	Reactome	0	18	18
REACTOME_AUTODEGRADATION_OF_CDH1_BY_CDH1_APC_C	M1034	C2	CP:REACTOME	Genes involved in Autodegradation of Cdh1 by Cdh1:APC/C			Homo sapiens	EntrezGeneIds	Reactome	Reactome	0	64	64
REACTOME_MYD88_MAL_CASCADE_INITIATED_ON_PLASMA_MEMBRANE	M1035	C2	CP:REACTOME	Genes involved in MyD88:Mal cascade initiated on plasma membrane			Homo sapiens	EntrezGeneIds	Reactome	Reactome	0	83	83
REACTOME_INNATE_IMMUNE_SYSTEM	M1036	C2	CP:REACTOME	Genes involved in Innate Immune System			Homo sapiens	EntrezGeneIds	Reactome	Reactome	0	279	279
REACTOME_REGULATION_OF_GLUCOKINASE_BY_GLUCOKINASE_REGULATORY_PROTEIN	M14897	C2	CP:REACTOME	Genes involved in Regulation of Glucokinase by Glucokinase Regulatory Protein			Homo sapiens	EntrezGeneIds	Reactome	Reactome	0	27	27
REACTOME_MITOTIC_PROMETAPHASE	M4217	C2	CP:REACTOME	Genes involved in Mitotic Prometaphase			Homo sapiens	EntrezGeneIds	Reactome	Reactome	0	87	87
REACTOME_APC_C_CDC20_MEDIATED_DEGRADATION_OF_CYCLIN_B	M1039	C2	CP:REACTOME	Genes involved in APC/C:Cdc20 mediated degradation of Cyclin B			Homo sapiens	EntrezGeneIds	Reactome	Reactome	0	26	26
REACTOME_SCF_BETA_TRCP_MEDIATED_DEGRADATION_OF_EMI1	M17095	C2	CP:REACTOME	Genes involved in SCF-beta-TrCP mediated degradation of Emi1			Homo sapiens	EntrezGeneIds	Reactome	Reactome	0	51	51
REACTOME_LIPOPROTEIN_METABOLISM	M3462	C2	CP:REACTOME	Genes involved in Lipoprotein metabolism			Homo sapiens	EntrezGeneIds	Reactome	Reactome	0	28	28
REACTOME_G1_S_SPECIFIC_TRANSCRIPTION	M1040	C2	CP:REACTOME	Genes involved in G1/S-Specific Transcription			Homo sapiens	EntrezGeneIds	Reactome	Reactome	0	19	19
REACTOME_THE_ROLE_OF_NEF_IN_HIV1_REPLICATION_AND_DISEASE_PATHOGENESIS	M11362	C2	CP:REACTOME	Genes involved in The role of Nef in HIV-1 replication and disease pathogenesis			Homo sapiens	EntrezGeneIds	Reactome	Reactome	0	28	28
REACTOME_CHYLOMICRON_MEDIATED_LIPID_TRANSPORT	M14162	C2	CP:REACTOME	Genes involved in Chylomicron-mediated lipid transport			Homo sapiens	EntrezGeneIds	Reactome	Reactome	0	16	16
REACTOME_SIGNALING_BY_TGF_BETA_RECEPTOR_COMPLEX	M1041	C2	CP:REACTOME	Genes involved in Signaling by TGF-beta Receptor Complex			Homo sapiens	EntrezGeneIds	Reactome	Reactome	0	63	63
REACTOME_CONVERSION_FROM_APC_C_CDC20_TO_APC_C_CDH1_IN_LATE_ANAPHASE	M1044	C2	CP:REACTOME	Genes involved in Conversion from APC/C:Cdc20 to APC/C:Cdh1 in late anaphase			Homo sapiens	EntrezGeneIds	Reactome	Reactome	0	22	22
REACTOME_ACTIVATED_TLR4_SIGNALLING	M15343	C2	CP:REACTOME	Genes involved in Activated TLR4 signalling			Homo sapiens	EntrezGeneIds	Reactome	Reactome	0	93	93
REACTOME_IMMUNE_SYSTEM	M1045	C2	CP:REACTOME	Genes involved in Immune System			Homo sapiens	EntrezGeneIds	Reactome	Reactome	0	933	933
REACTOME_BINDING_AND_ENTRY_OF_HIV_VIRION	M1048	C2	CP:REACTOME	Genes involved in Binding and entry of HIV virion			Homo sapiens	EntrezGeneIds	Reactome	Reactome	0	10	10
REACTOME_PHOSPHORYLATION_OF_THE_APC_C	M1050	C2	CP:REACTOME	Genes involved in Phosphorylation of the APC/C			Homo sapiens	EntrezGeneIds	Reactome	Reactome	0	23	23
REACTOME_CYTOSOLIC_SULFONATION_OF_SMALL_MOLECULES	M16289	C2	CP:REACTOME	Genes involved in Cytosolic sulfonation of small molecules			Homo sapiens	EntrezGeneIds	Reactome	Reactome	0	14	14
REACTOME_INTEGRATION_OF_PROVIRUS	M1051	C2	CP:REACTOME	Genes involved in Integration of provirus			Homo sapiens	EntrezGeneIds	Reactome	Reactome	0	16	16
REACTOME_GLUTATHIONE_CONJUGATION	M1443	C2	CP:REACTOME	Genes involved in Glutathione conjugation			Homo sapiens	EntrezGeneIds	Reactome	Reactome	0	23	23
REACTOME_COMPLEMENT_CASCADE	M19752	C2	CP:REACTOME	Genes involved in Complement cascade			Homo sapiens	EntrezGeneIds	Reactome	Reactome	0	32	32
REACTOME_PHASE_II_CONJUGATION	M18788	C2	CP:REACTOME	Genes involved in Phase II conjugation			Homo sapiens	EntrezGeneIds	Reactome	Reactome	0	70	70
REACTOME_MTORC1_MEDIATED_SIGNALLING	M3492	C2	CP:REACTOME	Genes involved in mTORC1-mediated signalling			Homo sapiens	EntrezGeneIds	Reactome	Reactome	0	11	11
REACTOME_TOLL_RECEPTOR_CASCADES	M7494	C2	CP:REACTOME	Genes involved in Toll Receptor Cascades			Homo sapiens	EntrezGeneIds	Reactome	Reactome	0	118	118
REACTOME_ACTIVATION_OF_BH3_ONLY_PROTEINS	M17814	C2	CP:REACTOME	Genes involved in Activation of BH3-only proteins			Homo sapiens	EntrezGeneIds	Reactome	Reactome	0	17	17
REACTOME_GLUCOSE_METABOLISM	M1870	C2	CP:REACTOME	Genes involved in Glucose metabolism			Homo sapiens	EntrezGeneIds	Reactome	Reactome	0	69	69
REACTOME_RNA_POL_III_CHAIN_ELONGATION	M1055	C2	CP:REACTOME	Genes involved in RNA Polymerase III Chain Elongation			Homo sapiens	EntrezGeneIds	Reactome	Reactome	0	17	17
REACTOME_VOLTAGE_GATED_POTASSIUM_CHANNELS	M1056	C2	CP:REACTOME	Genes involved in Voltage gated Potassium channels			Homo sapiens	EntrezGeneIds	Reactome	Reactome	0	43	43
REACTOME_ADAPTIVE_IMMUNE_SYSTEM	M1058	C2	CP:REACTOME	Genes involved in Adaptive Immune System			Homo sapiens	EntrezGeneIds	Reactome	Reactome	0	539	539
REACTOME_NOD1_2_SIGNALING_PATHWAY	M1059	C2	CP:REACTOME	Genes involved in NOD1/2 Signaling Pathway			Homo sapiens	EntrezGeneIds	Reactome	Reactome	0	30	30
REACTOME_CYTOKINE_SIGNALING_IN_IMMUNE_SYSTEM	M1060	C2	CP:REACTOME	Genes involved in Cytokine Signaling in Immune system			Homo sapiens	EntrezGeneIds	Reactome	Reactome	0	270	270
REACTOME_MEIOTIC_SYNAPSIS	M1061	C2	CP:REACTOME	Genes involved in Meiotic Synapsis			Homo sapiens	EntrezGeneIds	Reactome	Reactome	0	73	73
REACTOME_ANTIGEN_PRESENTATION_FOLDING_ASSEMBLY_AND_PEPTIDE_LOADING_OF_CLASS_I_MHC	M1062	C2	CP:REACTOME	Genes involved in Antigen Presentation: Folding, assembly and peptide loading of class I MHC			Homo sapiens	EntrezGeneIds	Reactome	Reactome	0	21	21
REACTOME_THE_NLRP3_INFLAMMASOME	M1063	C2	CP:REACTOME	Genes involved in The NLRP3 inflammasome			Homo sapiens	EntrezGeneIds	Reactome	Reactome	0	12	12
REACTOME_CLASS_I_MHC_MEDIATED_ANTIGEN_PROCESSING_PRESENTATION	M1066	C2	CP:REACTOME	Genes involved in Class I MHC mediated antigen processing & presentation			Homo sapiens	EntrezGeneIds	Reactome	Reactome	0	251	251
REACTOME_NONSENSE_MEDIATED_DECAY_ENHANCED_BY_THE_EXON_JUNCTION_COMPLEX	M1067	C2	CP:REACTOME	Genes involved in Nonsense Mediated Decay Enhanced by the Exon Junction Complex			Homo sapiens	EntrezGeneIds	Reactome	Reactome	0	176	176
REACTOME_PIP3_ACTIVATES_AKT_SIGNALING	M1069	C2	CP:REACTOME	Genes involved in PIP3 activates AKT signaling			Homo sapiens	EntrezGeneIds	Reactome	Reactome	0	29	29
REACTOME_ANTIGEN_PROCESSING_UBIQUITINATION_PROTEASOME_DEGRADATION	M1070	C2	CP:REACTOME	Genes involved in Antigen processing: Ubiquitination & Proteasome degradation			Homo sapiens	EntrezGeneIds	Reactome	Reactome	0	212	212
REACTOME_TANDEM_PORE_DOMAIN_POTASSIUM_CHANNELS	M1071	C2	CP:REACTOME	Genes involved in Tandem pore domain potassium channels			Homo sapiens	EntrezGeneIds	Reactome	Reactome	0	12	12
REACTOME_INFLAMMASOMES	M1072	C2	CP:REACTOME	Genes involved in Inflammasomes			Homo sapiens	EntrezGeneIds	Reactome	Reactome	0	17	17
REACTOME_POTASSIUM_CHANNELS	M1073	C2	CP:REACTOME	Genes involved in Potassium Channels			Homo sapiens	EntrezGeneIds	Reactome	Reactome	0	98	98
REACTOME_NUCLEOTIDE_BINDING_DOMAIN_LEUCINE_RICH_REPEAT_CONTAINING_RECEPTOR_NLR_SIGNALING_PATHWAYS	M1074	C2	CP:REACTOME	Genes involved in Nucleotide-binding domain, leucine rich repeat containing receptor (NLR) signaling pathways			Homo sapiens	EntrezGeneIds	Reactome	Reactome	0	46	46
REACTOME_INWARDLY_RECTIFYING_K_CHANNELS	M1075	C2	CP:REACTOME	Genes involved in Inwardly rectifying K+ channels			Homo sapiens	EntrezGeneIds	Reactome	Reactome	0	31	31
REACTOME_AMYLOIDS	M1076	C2	CP:REACTOME	Genes involved in Amyloids			Homo sapiens	EntrezGeneIds	Reactome	Reactome	0	83	83
REACTOME_PACKAGING_OF_TELOMERE_ENDS	M17695	C2	CP:REACTOME	Genes involved in Packaging Of Telomere Ends			Homo sapiens	EntrezGeneIds	Reactome	Reactome	0	48	48
REACTOME_TELOMERE_MAINTENANCE	M4052	C2	CP:REACTOME	Genes involved in Telomere Maintenance			Homo sapiens	EntrezGeneIds	Reactome	Reactome	0	75	75
REACTOME_PLATELET_ACTIVATION_SIGNALING_AND_AGGREGATION	M1077	C2	CP:REACTOME	Genes involved in Platelet activation, signaling and aggregation			Homo sapiens	EntrezGeneIds	Reactome	Reactome	0	208	208
REACTOME_REMOVAL_OF_THE_FLAP_INTERMEDIATE_FROM_THE_C_STRAND	M12363	C2	CP:REACTOME	Genes involved in Removal of the Flap Intermediate from the C-strand			Homo sapiens	EntrezGeneIds	Reactome	Reactome	0	10	10
REACTOME_CREATION_OF_C4_AND_C2_ACTIVATORS	M1078	C2	CP:REACTOME	Genes involved in Creation of C4 and C2 activators			Homo sapiens	EntrezGeneIds	Reactome	Reactome	0	10	10
REACTOME_APC_CDC20_MEDIATED_DEGRADATION_OF_NEK2A	M1079	C2	CP:REACTOME	Genes involved in APC-Cdc20 mediated degradation of Nek2A			Homo sapiens	EntrezGeneIds	Reactome	Reactome	0	28	28
REACTOME_INITIAL_TRIGGERING_OF_COMPLEMENT	M6121	C2	CP:REACTOME	Genes involved in Initial triggering of complement			Homo sapiens	EntrezGeneIds	Reactome	Reactome	0	16	16
REACTOME_EXTENSION_OF_TELOMERES	M14804	C2	CP:REACTOME	Genes involved in Extension of Telomeres			Homo sapiens	EntrezGeneIds	Reactome	Reactome	0	27	27
REACTOME_G2_M_CHECKPOINTS	M19381	C2	CP:REACTOME	Genes involved in G2/M Checkpoints			Homo sapiens	EntrezGeneIds	Reactome	Reactome	0	45	45
REACTOME_G2_M_DNA_DAMAGE_CHECKPOINT	M1080	C2	CP:REACTOME	Genes involved in G2/M DNA damage checkpoint			Homo sapiens	EntrezGeneIds	Reactome	Reactome	0	12	12
REACTOME_S_PHASE	M3158	C2	CP:REACTOME	Genes involved in S Phase			Homo sapiens	EntrezGeneIds	Reactome	Reactome	0	109	109
REACTOME_SCFSKP2_MEDIATED_DEGRADATION_OF_P27_P21	M1081	C2	CP:REACTOME	Genes involved in SCF(Skp2)-mediated degradation of p27/p21			Homo sapiens	EntrezGeneIds	Reactome	Reactome	0	56	56
REACTOME_TRYPTOPHAN_CATABOLISM	M1084	C2	CP:REACTOME	Genes involved in Tryptophan catabolism			Homo sapiens	EntrezGeneIds	Reactome	Reactome	0	11	11
REACTOME_DNA_STRAND_ELONGATION	M19312	C2	CP:REACTOME	Genes involved in DNA strand elongation			Homo sapiens	EntrezGeneIds	Reactome	Reactome	0	30	30
REACTOME_RESOLUTION_OF_AP_SITES_VIA_THE_SINGLE_NUCLEOTIDE_REPLACEMENT_PATHWAY	M14735	C2	CP:REACTOME	Genes involved in Resolution of AP sites via the single-nucleotide replacement pathway			Homo sapiens	EntrezGeneIds	Reactome	Reactome	0	12	12
REACTOME_FGFR_LIGAND_BINDING_AND_ACTIVATION	M3661	C2	CP:REACTOME	Genes involved in FGFR ligand binding and activation			Homo sapiens	EntrezGeneIds	Reactome	Reactome	0	22	22
REACTOME_CHOLESTEROL_BIOSYNTHESIS	M16227	C2	CP:REACTOME	Genes involved in Cholesterol biosynthesis			Homo sapiens	EntrezGeneIds	Reactome	Reactome	0	24	24
REACTOME_APOBEC3G_MEDIATED_RESISTANCE_TO_HIV1_INFECTION	M1085	C2	CP:REACTOME	Genes involved in APOBEC3G mediated resistance to HIV-1 infection			Homo sapiens	EntrezGeneIds	Reactome	Reactome	0	12	12
REACTOME_GAP_JUNCTION_TRAFFICKING	M12898	C2	CP:REACTOME	Genes involved in Gap junction trafficking			Homo sapiens	EntrezGeneIds	Reactome	Reactome	0	27	27
REACTOME_FGFR2C_LIGAND_BINDING_AND_ACTIVATION	M1087	C2	CP:REACTOME	Genes involved in FGFR2c ligand binding and activation			Homo sapiens	EntrezGeneIds	Reactome	Reactome	0	12	12
REACTOME_METABOLISM_OF_PORPHYRINS	M1088	C2	CP:REACTOME	Genes involved in Metabolism of porphyrins			Homo sapiens	EntrezGeneIds	Reactome	Reactome	0	14	14
REACTOME_FGFR4_LIGAND_BINDING_AND_ACTIVATION	M1089	C2	CP:REACTOME	Genes involved in FGFR4 ligand binding and activation			Homo sapiens	EntrezGeneIds	Reactome	Reactome	0	12	12
REACTOME_VIF_MEDIATED_DEGRADATION_OF_APOBEC3G	M13104	C2	CP:REACTOME	Genes involved in Vif-mediated degradation of APOBEC3G			Homo sapiens	EntrezGeneIds	Reactome	Reactome	0	52	52
REACTOME_SIGNALING_BY_FGFR	M1090	C2	CP:REACTOME	Genes involved in Signaling by FGFR			Homo sapiens	EntrezGeneIds	Reactome	Reactome	0	112	112
REACTOME_DIGESTION_OF_DIETARY_CARBOHYDRATE	M1091	C2	CP:REACTOME	Genes involved in Digestion of dietary carbohydrate			Homo sapiens	EntrezGeneIds	Reactome	Reactome	0	12	12
REACTOME_FGFR1_LIGAND_BINDING_AND_ACTIVATION	M1092	C2	CP:REACTOME	Genes involved in FGFR1 ligand binding and activation			Homo sapiens	EntrezGeneIds	Reactome	Reactome	0	14	14
REACTOME_GAP_JUNCTION_ASSEMBLY	M14981	C2	CP:REACTOME	Genes involved in Gap junction assembly			Homo sapiens	EntrezGeneIds	Reactome	Reactome	0	18	18
REACTOME_SYNTHESIS_OF_GLYCOSYLPHOSPHATIDYLINOSITOL_GPI	M1093	C2	CP:REACTOME	Genes involved in Synthesis of glycosylphosphatidylinositol (GPI)			Homo sapiens	EntrezGeneIds	Reactome	Reactome	0	17	17
REACTOME_RNA_POL_I_TRANSCRIPTION_INITIATION	M1095	C2	CP:REACTOME	Genes involved in RNA Polymerase I Transcription Initiation			Homo sapiens	EntrezGeneIds	Reactome	Reactome	0	25	25
REACTOME_PYRIMIDINE_METABOLISM	M2909	C2	CP:REACTOME	Genes involved in Pyrimidine metabolism			Homo sapiens	EntrezGeneIds	Reactome	Reactome	0	24	24
REACTOME_INTRINSIC_PATHWAY_FOR_APOPTOSIS	M7455	C2	CP:REACTOME	Genes involved in Intrinsic Pathway for Apoptosis			Homo sapiens	EntrezGeneIds	Reactome	Reactome	0	30	30
REACTOME_PI3K_CASCADE	M16929	C2	CP:REACTOME	Genes involved in PI3K Cascade			Homo sapiens	EntrezGeneIds	Reactome	Reactome	0	71	71
REACTOME_APOPTOTIC_EXECUTION_PHASE	M2341	C2	CP:REACTOME	Genes involved in Apoptotic execution phase			Homo sapiens	EntrezGeneIds	Reactome	Reactome	0	54	54
REACTOME_SHC_RELATED_EVENTS	M825	C2	CP:REACTOME	Genes involved in SHC-related events			Homo sapiens	EntrezGeneIds	Reactome	Reactome	0	17	17
