# Supplementary material for: A hybrid gene selection approach to create the S1500+ targeted gene sets for use in high-throughput transcriptomics
Source: PLoS One. 2018 Feb 20;13(2):e0191105. doi: 10.1371/journal.pone.0191105 (PMC5819766; doi:10.1371/journal.pone.0191105)
Supplement: S7 File — This is a compressed tab delimited file consisting of a 1,320 x 4,089 numeric matrix denoting pathway enrichment scores for each of 1,320 canonical pathways and 4,089 differential expression profiles from the test data set. Note that row-names of this matrix match the “SYSTEMATIC_NAME” column from above pathway description file (i.e. S5.txt.gz). Also note that these enrichment scores are computed using true log2 fold-change values for all 21,064 genes. (GZ) [file pone.0191105.s007.gz]

Archive with 1 entries (1 files):
- S7_File.txt
