# Supplementary material for: A hybrid gene selection approach to create the S1500+ targeted gene sets for use in high-throughput transcriptomics
Source: PLoS One. 2018 Feb 20;13(2):e0191105. doi: 10.1371/journal.pone.0191105 (PMC5819766; doi:10.1371/journal.pone.0191105)
Supplement: S7 File — This is a compressed tab delimited file consisting of a 1,320 x 4,089 numeric matrix denoting pathway enrichment scores for each of 1,320 canonical pathways and 4,089 differential expression profiles from the test data set. Note that row-names of this matrix match the “SYSTEMATIC_NAME” column from above pathway description file (i.e. S5.txt.gz). Also note that these enrichment scores are computed using true log2 fold-change values for all 21,064 genes. (GZ) [file pone.0191105.s007.gz › S7_File.txt]

"PATHWAY_SYSTEMATIC_NAME"	"GSE15296:0000000:1"	"GSE16250:0000000:1"	"GSE16480:0000000:1"	"GSE16480:0000000:2"	"GSE16480:0000000:3"	"GSE16480:0000000:4"	"GSE16481:0000000:1"	"GSE16481:0000000:2"	"GSE16481:0000000:3"	"GSE16481:0000000:4"	"GSE19722:0000000:1"	"GSE22695:0:1"	"GSE22695:1:1"	"GSE22695:2:1"	"GSE22695:3:1"	"GSE23356:0000000:1"	"GSE23356:0000000:2"	"GSE23356:0000000:3"	"GSE25504:0000000:1"	"GSE27890:0000000:1"	"GSE28654:0000000:1"	"GSE28654:0000000:2"	"GSE29330:0000000:1"	"GSE29370:0000000:1"	"GSE29370:0000000:2"	"GSE29977:0000000:1"	"GSE30470:0000000:01"	"GSE30470:0000000:02"	"GSE30470:0000000:03"	"GSE30470:0000000:04"	"GSE30470:0000000:05"	"GSE30470:0000000:06"	"GSE30470:0000000:07"	"GSE30470:0000000:08"	"GSE30470:0000000:09"	"GSE30470:0000000:10"	"GSE30470:0000000:11"	"GSE30470:0000000:12"	"GSE30470:0000000:13"	"GSE30470:0000000:14"	"GSE30470:0000000:15"	"GSE30470:0000000:16"	"GSE30470:0000000:17"	"GSE30470:0000000:18"	"GSE30470:0000000:19"	"GSE30470:0000000:20"	"GSE31473:0000000:1"	"GSE33532:01:1"	"GSE33532:01:2"	"GSE33532:01:3"	"GSE33532:01:4"	"GSE33532:02:1"	"GSE33532:02:2"	"GSE33532:02:3"	"GSE33532:02:4"	"GSE33532:03:1"	"GSE33532:03:2"	"GSE33532:03:3"	"GSE33532:03:4"	"GSE33532:04:1"	"GSE33532:04:2"	"GSE33532:04:3"	"GSE33532:04:4"	"GSE33532:05:1"	"GSE33532:05:2"	"GSE33532:05:3"	"GSE33532:05:4"	"GSE33532:06:1"	"GSE33532:06:2"	"GSE33532:06:3"	"GSE33532:06:4"	"GSE33532:07:1"	"GSE33532:07:2"	"GSE33532:07:3"	"GSE33532:07:4"	"GSE33532:08:1"	"GSE33532:08:2"	"GSE33532:08:3"	"GSE33532:08:4"	"GSE33532:09:1"	"GSE33532:09:2"	"GSE33532:09:3"	"GSE33532:09:4"	"GSE33532:11:1"	"GSE33532:11:2"	"GSE33532:11:3"	"GSE33532:11:4"	"GSE33532:12:1"	"GSE33532:12:2"	"GSE33532:12:3"	"GSE33532:12:4"	"GSE33532:13:1"	"GSE33532:13:2"	"GSE33532:13:3"	"GSE33532:13:4"	"GSE33532:14:1"	"GSE33532:14:2"	"GSE33532:14:3"	"GSE33532:14:4"	"GSE33532:15:1"	"GSE33532:15:2"	"GSE33532:15:3"	"GSE33532:15:4"	"GSE33532:16:1"	"GSE33532:16:2"	"GSE33532:16:3"	"GSE33532:16:4"	"GSE33532:17:1"	"GSE33532:17:2"	"GSE33532:17:3"	"GSE33532:17:4"	"GSE33532:18:1"	"GSE33532:18:2"	"GSE33532:18:3"	"GSE33532:18:4"	"GSE33532:19:1"	"GSE33532:19:2"	"GSE33532:19:3"	"GSE33532:19:4"	"GSE34942:0000000:01"	"GSE34942:0000000:02"	"GSE34942:0000000:03"	"GSE34942:0000000:04"	"GSE34942:0000000:05"	"GSE34942:0000000:06"	"GSE34942:0000000:07"	"GSE34942:0000000:08"	"GSE34942:0000000:09"	"GSE34942:0000000:10"	"GSE34942:0000000:11"	"GSE34942:0000000:12"	"GSE34942:0000000:13"	"GSE34942:0000000:14"	"GSE34942:0000000:15"	"GSE34942:0000000:16"	"GSE34942:0000000:17"	"GSE34942:0000000:18"	"GSE34942:0000000:19"	"GSE34942:0000000:20"	"GSE34942:0000000:21"	"GSE34942:0000000:22"	"GSE34942:0000000:23"	"GSE34942:0000000:24"	"GSE34942:0000000:25"	"GSE34942:0000000:26"	"GSE34942:0000000:27"	"GSE34942:0000000:28"	"GSE34942:0000000:29"	"GSE34942:0000000:30"	"GSE34942:0000000:31"	"GSE34942:0000000:32"	"GSE34942:0000000:33"	"GSE34942:0000000:34"	"GSE34942:0000000:35"	"GSE34942:0000000:36"	"GSE34942:0000000:37"	"GSE34942:0000000:38"	"GSE34942:0000000:39"	"GSE34942:0000000:40"	"GSE34942:0000000:41"	"GSE34942:0000000:42"	"GSE34942:0000000:43"	"GSE34942:0000000:44"	"GSE34942:0000000:45"	"GSE34942:0000000:46"	"GSE34942:0000000:47"	"GSE34942:0000000:48"	"GSE34942:0000000:49"	"GSE34942:0000000:50"	"GSE34942:0000000:51"	"GSE34942:0000000:52"	"GSE34942:0000000:53"	"GSE34942:0000000:54"	"GSE34942:0000000:55"	"GSE35068:0:1"	"GSE35068:1:1"	"GSE35928:0000000:1"	"GSE35975:0000000:1"	"GSE36076:0000000:1"	"GSE36076:0000000:2"	"GSE36076:0000000:3"	"GSE36110:0000000:1"	"GSE36110:0000000:2"	"GSE36110:0000000:3"	"GSE36110:0000000:4"	"GSE36110:0000000:5"	"GSE36110:0000000:6"	"GSE36110:0000000:7"	"GSE36441:0000000:1"	"GSE36923:0000000:1"	"GSE36923:0000000:2"	"GSE36923:0000000:3"	"GSE37044:0000000:1"	"GSE37045:0000000:1"	"GSE37212:0:1"	"GSE37212:1:1"	"GSE37212:2:1"	"GSE37243:0:1"	"GSE37243:1:1"	"GSE37603:0000000:1"	"GSE38494:0000000:1"	"GSE38494:0000000:2"	"GSE38662:01:1"	"GSE38662:02:1"	"GSE38662:03:1"	"GSE38662:04:1"	"GSE38662:05:1"	"GSE38662:06:1"	"GSE38662:07:1"	"GSE38662:08:1"	"GSE38662:09:1"	"GSE38662:11:1"	"GSE38662:12:1"	"GSE38678:0000000:1"	"GSE38678:0000000:2"	"GSE38678:0000000:3"	"GSE38678:0000000:4"	"GSE38678:0000000:5"	"GSE38832:0000000:001"	"GSE38832:0000000:002"	"GSE38832:0000000:003"	"GSE38832:0000000:004"	"GSE38832:0000000:005"	"GSE38832:0000000:006"	"GSE38832:0000000:007"	"GSE38832:0000000:008"	"GSE38832:0000000:009"	"GSE38832:0000000:010"	"GSE38832:0000000:011"	"GSE38832:0000000:012"	"GSE38832:0000000:013"	"GSE38832:0000000:014"	"GSE38832:0000000:015"	"GSE38832:0000000:016"	"GSE38832:0000000:017"	"GSE38832:0000000:018"	"GSE38832:0000000:019"	"GSE38832:0000000:020"	"GSE38832:0000000:021"	"GSE38832:0000000:022"	"GSE38832:0000000:023"	"GSE38832:0000000:024"	"GSE38832:0000000:025"	"GSE38832:0000000:026"	"GSE38832:0000000:027"	"GSE38832:0000000:028"	"GSE38832:0000000:029"	"GSE38832:0000000:030"	"GSE38832:0000000:031"	"GSE38832:0000000:032"	"GSE38832:0000000:033"	"GSE38832:0000000:034"	"GSE38832:0000000:035"	"GSE38832:0000000:036"	"GSE38832:0000000:037"	"GSE38832:0000000:038"	"GSE38832:0000000:039"	"GSE38832:0000000:040"	"GSE38832:0000000:041"	"GSE38832:0000000:042"	"GSE38832:0000000:043"	"GSE38832:0000000:044"	"GSE38832:0000000:045"	"GSE38832:0000000:046"	"GSE38832:0000000:047"	"GSE38832:0000000:048"	"GSE38832:0000000:049"	"GSE38832:0000000:050"	"GSE38832:0000000:051"	"GSE38832:0000000:052"	"GSE38832:0000000:053"	"GSE38832:0000000:054"	"GSE38832:0000000:055"	"GSE38832:0000000:056"	"GSE38832:0000000:057"	"GSE38832:0000000:058"	"GSE38832:0000000:059"	"GSE38832:0000000:060"	"GSE38832:0000000:061"	"GSE38832:0000000:062"	"GSE38832:0000000:063"	"GSE38832:0000000:064"	"GSE38832:0000000:065"	"GSE38832:0000000:066"	"GSE38832:0000000:067"	"GSE38832:0000000:068"	"GSE38832:0000000:069"	"GSE38832:0000000:070"	"GSE38832:0000000:071"	"GSE38832:0000000:072"	"GSE38832:0000000:073"	"GSE38832:0000000:074"	"GSE38832:0000000:075"	"GSE38832:0000000:076"	"GSE38832:0000000:077"	"GSE38832:0000000:078"	"GSE38832:0000000:079"	"GSE38832:0000000:080"	"GSE38832:0000000:081"	"GSE38832:0000000:082"	"GSE38832:0000000:083"	"GSE38832:0000000:084"	"GSE38832:0000000:085"	"GSE38832:0000000:086"	"GSE38832:0000000:087"	"GSE38832:0000000:088"	"GSE38832:0000000:089"	"GSE38832:0000000:090"	"GSE38832:0000000:091"	"GSE38832:0000000:092"	"GSE38832:0000000:093"	"GSE38832:0000000:094"	"GSE38832:0000000:095"	"GSE38832:0000000:096"	"GSE38832:0000000:097"	"GSE38832:0000000:098"	"GSE38832:0000000:099"	"GSE38832:0000000:100"	"GSE38832:0000000:101"	"GSE38832:0000000:102"	"GSE38832:0000000:103"	"GSE38832:0000000:104"	"GSE38832:0000000:105"	"GSE38832:0000000:106"	"GSE38832:0000000:107"	"GSE38832:0000000:108"	"GSE38832:0000000:109"	"GSE38832:0000000:110"	"GSE38832:0000000:111"	"GSE38832:0000000:112"	"GSE38832:0000000:113"	"GSE38832:0000000:114"	"GSE38832:0000000:115"	"GSE38832:0000000:116"	"GSE38832:0000000:117"	"GSE38832:0000000:118"	"GSE38832:0000000:119"	"GSE38832:0000000:120"	"GSE38832:0000000:121"	"GSE39084:0000000:01"	"GSE39084:0000000:02"	"GSE39084:0000000:03"	"GSE39084:0000000:04"	"GSE39084:0000000:05"	"GSE39084:0000000:06"	"GSE39084:0000000:07"	"GSE39084:0000000:08"	"GSE39084:0000000:09"	"GSE39084:0000000:10"	"GSE39084:0000000:11"	"GSE39084:0000000:12"	"GSE39084:0000000:13"	"GSE39084:0000000:14"	"GSE39084:0000000:15"	"GSE39084:0000000:16"	"GSE39084:0000000:17"	"GSE39084:0000000:18"	"GSE39084:0000000:19"	"GSE39084:0000000:20"	"GSE39084:0000000:21"	"GSE39084:0000000:22"	"GSE39084:0000000:23"	"GSE39084:0000000:24"	"GSE39084:0000000:25"	"GSE39084:0000000:26"	"GSE39084:0000000:27"	"GSE39084:0000000:28"	"GSE39084:0000000:29"	"GSE39084:0000000:30"	"GSE39084:0000000:31"	"GSE39084:0000000:32"	"GSE39084:0000000:33"	"GSE39084:0000000:34"	"GSE39084:0000000:35"	"GSE39084:0000000:36"	"GSE39084:0000000:37"	"GSE39084:0000000:38"	"GSE39084:0000000:39"	"GSE39084:0000000:40"	"GSE39084:0000000:41"	"GSE39084:0000000:42"	"GSE39084:0000000:43"	"GSE39084:0000000:44"	"GSE39084:0000000:45"	"GSE39084:0000000:46"	"GSE39084:0000000:47"	"GSE39084:0000000:48"	"GSE39084:0000000:49"	"GSE39084:0000000:50"	"GSE39084:0000000:51"	"GSE39084:0000000:52"	"GSE39084:0000000:53"	"GSE39084:0000000:54"	"GSE39084:0000000:55"	"GSE39084:0000000:56"	"GSE39084:0000000:57"	"GSE39084:0000000:58"	"GSE39084:0000000:59"	"GSE39084:0000000:60"	"GSE39084:0000000:61"	"GSE39084:0000000:62"	"GSE39084:0000000:63"	"GSE39084:0000000:64"	"GSE39084:0000000:65"	"GSE39084:0000000:66"	"GSE39084:0000000:67"	"GSE39084:0000000:68"	"GSE39084:0000000:69"	"GSE39363:0000000:1"	"GSE40367:2:1"	"GSE40367:3:1"	"GSE40367:4:1"	"GSE40367:4:2"	"GSE40367:5:1"	"GSE40367:5:2"	"GSE40367:6:1"	"GSE40568:0000000:1"	"GSE40568:0000000:2"	"GSE40595:1:1"	"GSE40595:2:1"	"GSE40643:0000000:1"	"GSE40985:0000000:1"	"GSE40986:0000000:1"	"GSE41992:0000000:1"	"GSE42001:0:1"	"GSE42001:0:2"	"GSE42001:0:3"	"GSE42001:1:1"	"GSE42001:1:2"	"GSE42001:1:3"	"GSE42001:2:1"	"GSE42001:2:2"	"GSE42001:2:3"	"GSE42001:3:1"	"GSE42001:3:2"	"GSE42001:3:3"	"GSE42001:4:1"	"GSE42001:4:2"	"GSE42001:4:3"	"GSE42001:5:1"	"GSE42001:5:2"	"GSE42001:5:3"	"GSE42038:0000000:01"	"GSE42038:0000000:02"	"GSE42038:0000000:03"	"GSE42038:0000000:04"	"GSE42038:0000000:05"	"GSE42038:0000000:06"	"GSE42038:0000000:07"	"GSE42038:0000000:08"	"GSE42038:0000000:09"	"GSE42038:0000000:10"	"GSE42038:0000000:11"	"GSE42038:0000000:12"	"GSE42038:0000000:13"	"GSE42038:0000000:14"	"GSE42038:0000000:15"	"GSE42038:0000000:16"	"GSE42038:0000000:17"	"GSE42038:0000000:18"	"GSE42038:0000000:19"	"GSE42038:0000000:20"	"GSE42038:0000000:21"	"GSE42038:0000000:22"	"GSE42038:0000000:23"	"GSE42038:0000000:24"	"GSE42038:0000000:25"	"GSE42038:0000000:26"	"GSE42038:0000000:27"	"GSE42038:0000000:28"	"GSE42038:0000000:29"	"GSE42038:0000000:30"	"GSE42038:0000000:31"	"GSE42038:0000000:32"	"GSE42038:0000000:33"	"GSE42038:0000000:34"	"GSE42038:0000000:35"	"GSE42038:0000000:36"	"GSE42038:0000000:37"	"GSE42038:0000000:38"	"GSE42038:0000000:39"	"GSE42038:0000000:40"	"GSE42038:0000000:41"	"GSE42038:0000000:42"	"GSE42038:0000000:43"	"GSE42038:0000000:44"	"GSE42038:0000000:45"	"GSE42038:0000000:46"	"GSE42038:0000000:47"	"GSE42038:0000000:48"	"GSE42038:0000000:49"	"GSE42038:0000000:50"	"GSE42038:0000000:51"	"GSE42038:0000000:52"	"GSE42038:0000000:53"	"GSE42038:0000000:54"	"GSE42038:0000000:55"	"GSE42038:0000000:56"	"GSE42038:0000000:57"	"GSE42038:0000000:58"	"GSE42038:0000000:59"	"GSE42038:0000000:60"	"GSE42038:0000000:61"	"GSE42038:0000000:62"	"GSE42038:0000000:63"	"GSE42038:0000000:64"	"GSE42038:0000000:65"	"GSE42038:0000000:66"	"GSE42038:0000000:67"	"GSE42038:0000000:68"	"GSE42038:0000000:69"	"GSE42038:0000000:70"	"GSE42038:0000000:71"	"GSE42038:0000000:72"	"GSE42038:0000000:73"	"GSE42038:0000000:74"	"GSE42038:0000000:75"	"GSE42038:0000000:76"	"GSE42038:0000000:77"	"GSE42038:0000000:78"	"GSE42252:0000000:1"	"GSE42404:01:1"	"GSE42404:02:1"	"GSE42404:03:1"	"GSE42404:04:1"	"GSE42404:05:1"	"GSE42404:06:1"	"GSE42404:07:1"	"GSE42404:08:1"	"GSE42404:09:1"	"GSE42404:11:1"	"GSE42697:0000000:01"	"GSE42697:0000000:02"	"GSE42697:0000000:03"	"GSE42697:0000000:04"	"GSE42697:0000000:05"	"GSE42697:0000000:06"	"GSE42697:0000000:07"	"GSE42697:0000000:08"	"GSE42697:0000000:09"	"GSE42697:0000000:10"	"GSE42697:0000000:11"	"GSE42806:1:1"	"GSE42806:2:1"	"GSE42806:3:1"	"GSE42806:4:1"	"GSE43358:0000000:1"	"GSE43358:0000000:2"	"GSE43358:0000000:3"	"GSE43437:0000000:1"	"GSE43576:0000000:1"	"GSE43576:0000000:2"	"GSE43596:1:1"	"GSE43596:1:2"	"GSE43596:1:3"	"GSE43596:2:1"	"GSE43596:2:2"	"GSE43596:2:3"	"GSE43939:0:1"	"GSE43939:1:1"	"GSE44540:0000000:1"	"GSE44596:0000000:1"	"GSE44597:0000000:1"	"GSE45267:0:1"	"GSE45267:1:1"	"GSE45435:0000000:1"	"GSE45435:0000000:2"	"GSE45512:0000000:1"	"GSE45627:0000000:1"	"GSE45636:0000000:1"	"GSE45670:0000000:1"	"GSE45670:0000000:2"	"GSE45736:1:1"	"GSE46024:0000000:1"	"GSE46474:0000000:1"	"GSE46519:0000000:1"	"GSE46580:0000000:1"	"GSE46687:0000000:1"	"GSE46687:0000000:2"	"GSE46708:0000000:1"	"GSE46819:0:1"	"GSE46819:1:1"	"GSE46819:2:1"	"GSE46819:3:1"	"GSE46819:4:1"	"GSE46819:5:1"	"GSE46819:6:1"	"GSE46848:0000000:1"	"GSE46848:0000000:2"	"GSE47378:0000000:1"	"GSE47563:0000000:1"	"GSE47664:0000000:1"	"GSE47751:1:1"	"GSE47751:1:2"	"GSE47751:1:3"	"GSE47751:1:4"	"GSE47751:2:1"	"GSE47751:2:2"	"GSE47751:2:3"	"GSE47751:2:4"	"GSE47751:2:5"	"GSE47751:3:1"	"GSE47751:3:2"	"GSE47751:3:3"	"GSE47751:3:4"	"GSE47751:3:5"	"GSE47751:4:1"	"GSE47751:4:2"	"GSE47751:4:3"	"GSE47751:4:4"	"GSE47751:4:5"	"GSE47751:5:1"	"GSE47751:5:2"	"GSE47751:5:4"	"GSE47751:5:5"	"GSE47751:6:1"	"GSE47751:6:2"	"GSE47751:6:3"	"GSE47751:6:4"	"GSE47751:6:5"	"GSE47908:0000000:1"	"GSE47908:0000000:2"	"GSE47908:0000000:3"	"GSE47929:1:1"	"GSE47929:2:1"	"GSE47970:1:1"	"GSE47970:1:2"	"GSE47970:2:1"	"GSE47970:2:2"	"GSE48060:0000000:1"	"GSE48060:0000000:2"	"GSE48101:0000000:1"	"GSE48101:0000000:2"	"GSE48150:0000000:1"	"GSE48150:0000000:2"	"GSE48150:0000000:3"	"GSE48350:01:2"	"GSE48350:01:3"	"GSE48350:02:1"	"GSE48350:02:2"	"GSE48350:02:3"	"GSE48350:03:2"	"GSE48350:03:3"	"GSE48350:04:1"	"GSE48350:04:2"	"GSE48350:04:3"	"GSE48350:05:1"	"GSE48350:05:2"	"GSE48350:05:3"	"GSE48350:06:1"	"GSE48350:06:2"	"GSE48350:06:3"	"GSE48350:07:1"	"GSE48350:07:2"	"GSE48350:07:3"	"GSE48350:08:1"	"GSE48350:08:2"	"GSE48350:08:3"	"GSE48350:09:1"	"GSE48350:09:2"	"GSE48350:09:3"	"GSE48350:11:1"	"GSE48350:11:3"	"GSE48350:12:1"	"GSE48350:12:3"	"GSE48350:13:1"	"GSE48350:13:2"	"GSE48350:13:3"	"GSE48350:14:1"	"GSE48350:14:2"	"GSE48350:14:3"	"GSE48350:15:3"	"GSE48350:16:3"	"GSE48350:17:1"	"GSE48350:17:2"	"GSE48350:17:3"	"GSE48350:18:1"	"GSE48350:18:2"	"GSE48350:18:3"	"GSE48350:19:3"	"GSE48350:21:1"	"GSE48350:21:2"	"GSE48350:21:3"	"GSE48350:22:1"	"GSE48350:22:2"	"GSE48350:22:3"	"GSE48350:25:3"	"GSE48350:26:1"	"GSE48350:26:2"	"GSE48350:26:3"	"GSE48350:27:1"	"GSE48350:27:2"	"GSE48350:27:3"	"GSE48350:28:1"	"GSE48350:28:2"	"GSE48350:28:3"	"GSE48350:29:1"	"GSE48350:29:2"	"GSE48350:29:3"	"GSE48350:31:2"	"GSE48350:31:3"	"GSE48350:34:2"	"GSE48350:34:3"	"GSE48350:35:2"	"GSE48350:36:2"	"GSE48350:36:3"	"GSE48350:37:1"	"GSE48350:37:2"	"GSE48350:37:3"	"GSE48350:38:3"	"GSE48350:39:1"	"GSE48350:39:2"	"GSE48350:39:3"	"GSE48350:41:1"	"GSE48350:41:2"	"GSE48350:41:3"	"GSE48350:42:1"	"GSE48350:42:2"	"GSE48350:42:3"	"GSE48350:43:3"	"GSE48350:44:1"	"GSE48350:44:2"	"GSE48350:44:3"	"GSE48350:45:1"	"GSE48350:45:2"	"GSE48350:45:3"	"GSE48350:46:1"	"GSE48350:46:2"	"GSE48350:46:3"	"GSE48350:47:1"	"GSE48350:47:3"	"GSE48350:48:1"	"GSE48350:48:2"	"GSE48350:48:3"	"GSE48350:49:1"	"GSE48350:49:2"	"GSE48350:49:3"	"GSE48350:51:1"	"GSE48350:51:2"	"GSE48350:51:3"	"GSE48350:52:1"	"GSE48350:52:2"	"GSE48350:52:3"	"GSE48350:53:1"	"GSE48350:53:2"	"GSE48350:53:3"	"GSE48350:54:1"	"GSE48350:54:2"	"GSE48350:54:3"	"GSE48350:55:1"	"GSE48350:55:2"	"GSE48350:55:3"	"GSE48350:56:1"	"GSE48350:56:3"	"GSE48350:57:1"	"GSE48350:57:2"	"GSE48350:57:3"	"GSE48350:58:2"	"GSE48350:59:2"	"GSE48350:59:3"	"GSE48350:62:2"	"GSE48350:62:3"	"GSE48350:64:1"	"GSE48350:64:2"	"GSE48350:64:3"	"GSE48350:65:3"	"GSE48350:66:1"	"GSE48350:66:2"	"GSE48350:66:3"	"GSE48350:68:2"	"GSE48350:68:3"	"GSE48350:69:1"	"GSE48350:69:2"	"GSE48350:69:3"	"GSE48350:71:1"	"GSE48350:71:2"	"GSE48350:71:3"	"GSE48350:72:1"	"GSE48350:72:2"	"GSE48350:72:3"	"GSE48350:73:3"	"GSE48350:74:3"	"GSE48350:75:2"	"GSE48350:75:3"	"GSE48350:76:1"	"GSE48350:76:2"	"GSE48350:77:2"	"GSE48350:79:1"	"GSE48350:79:2"	"GSE48350:79:3"	"GSE48350:81:1"	"GSE48350:81:2"	"GSE48350:81:3"	"GSE48350:82:1"	"GSE48350:82:2"	"GSE48350:83:3"	"GSE48350:84:1"	"GSE48350:84:2"	"GSE48350:84:3"	"GSE48350:85:1"	"GSE48350:85:2"	"GSE48350:85:3"	"GSE48432:0000000:1"	"GSE48616:0:1"	"GSE48616:0:2"	"GSE48616:0:3"	"GSE48616:1:1"	"GSE48616:1:2"	"GSE48616:1:3"	"GSE48616:2:1"	"GSE48616:2:2"	"GSE48616:2:3"	"GSE48616:3:1"	"GSE48616:3:2"	"GSE48616:3:3"	"GSE48757:0000000:1"	"GSE48780:0000000:01"	"GSE48780:0000000:02"	"GSE48780:0000000:03"	"GSE48780:0000000:04"	"GSE48780:0000000:05"	"GSE48780:0000000:06"	"GSE48780:0000000:07"	"GSE48780:0000000:08"	"GSE48780:0000000:09"	"GSE48780:0000000:10"	"GSE48780:0000000:11"	"GSE48780:0000000:12"	"GSE48780:0000000:13"	"GSE48780:0000000:14"	"GSE48780:0000000:15"	"GSE48780:0000000:16"	"GSE48780:0000000:17"	"GSE48780:0000000:18"	"GSE48780:0000000:19"	"GSE48780:0000000:20"	"GSE48780:0000000:21"	"GSE48780:0000000:22"	"GSE48780:0000000:23"	"GSE48780:0000000:24"	"GSE48780:0000000:25"	"GSE48780:0000000:26"	"GSE48780:0000000:27"	"GSE48780:0000000:28"	"GSE48780:0000000:29"	"GSE48780:0000000:30"	"GSE48780:0000000:31"	"GSE48780:0000000:32"	"GSE48780:0000000:33"	"GSE48780:0000000:34"	"GSE48780:0000000:35"	"GSE48780:0000000:36"	"GSE48780:0000000:37"	"GSE48780:0000000:38"	"GSE48780:0000000:39"	"GSE48780:0000000:40"	"GSE48780:0000000:41"	"GSE48780:0000000:42"	"GSE48780:0000000:43"	"GSE48780:0000000:44"	"GSE48780:0000000:45"	"GSE48780:0000000:46"	"GSE48780:0000000:47"	"GSE48780:0000000:48"	"GSE48780:0000000:49"	"GSE48780:0000000:50"	"GSE48780:0000000:51"	"GSE48780:0000000:52"	"GSE48780:0000000:53"	"GSE48780:0000000:54"	"GSE48780:0000000:55"	"GSE48780:0000000:56"	"GSE48780:0000000:57"	"GSE48780:0000000:58"	"GSE48780:0000000:59"	"GSE48780:0000000:60"	"GSE48780:0000000:61"	"GSE48780:0000000:62"	"GSE48780:0000000:63"	"GSE48780:0000000:64"	"GSE48780:0000000:65"	"GSE48780:0000000:66"	"GSE48780:0000000:67"	"GSE48780:0000000:68"	"GSE48780:0000000:69"	"GSE48780:0000000:70"	"GSE48780:0000000:71"	"GSE48780:0000000:72"	"GSE48780:0000000:73"	"GSE48780:0000000:74"	"GSE48780:0000000:75"	"GSE48780:0000000:76"	"GSE48780:0000000:77"	"GSE48780:0000000:78"	"GSE48780:0000000:79"	"GSE48780:0000000:80"	"GSE48780:0000000:81"	"GSE48780:0000000:82"	"GSE48841:0:1"	"GSE48841:1:1"	"GSE48841:2:1"	"GSE48841:3:1"	"GSE49243:0000000:01"	"GSE49243:0000000:02"	"GSE49243:0000000:03"	"GSE49243:0000000:04"	"GSE49243:0000000:05"	"GSE49243:0000000:06"	"GSE49243:0000000:07"	"GSE49243:0000000:08"	"GSE49243:0000000:09"	"GSE49243:0000000:10"	"GSE49243:0000000:11"	"GSE49243:0000000:12"	"GSE49243:0000000:13"	"GSE49243:0000000:14"	"GSE49243:0000000:15"	"GSE49243:0000000:16"	"GSE49243:0000000:17"	"GSE49243:0000000:18"	"GSE49243:0000000:19"	"GSE49243:0000000:20"	"GSE49243:0000000:21"	"GSE49243:0000000:22"	"GSE49243:0000000:23"	"GSE49243:0000000:24"	"GSE49243:0000000:25"	"GSE49243:0000000:26"	"GSE49243:0000000:27"	"GSE49243:0000000:28"	"GSE49243:0000000:29"	"GSE49243:0000000:30"	"GSE49243:0000000:31"	"GSE49243:0000000:32"	"GSE49243:0000000:33"	"GSE49243:0000000:34"	"GSE49243:0000000:35"	"GSE49243:0000000:36"	"GSE49243:0000000:37"	"GSE49243:0000000:38"	"GSE49243:0000000:39"	"GSE49243:0000000:40"	"GSE49243:0000000:41"	"GSE49243:0000000:42"	"GSE49243:0000000:43"	"GSE49243:0000000:44"	"GSE49243:0000000:45"	"GSE49243:0000000:46"	"GSE49243:0000000:47"	"GSE49243:0000000:48"	"GSE49243:0000000:49"	"GSE49243:0000000:50"	"GSE49243:0000000:51"	"GSE49243:0000000:52"	"GSE49243:0000000:53"	"GSE49243:0000000:54"	"GSE49243:0000000:55"	"GSE49243:0000000:56"	"GSE49243:0000000:57"	"GSE49243:0000000:58"	"GSE49243:0000000:59"	"GSE49243:0000000:60"	"GSE49243:0000000:61"	"GSE49243:0000000:62"	"GSE49243:0000000:63"	"GSE49243:0000000:64"	"GSE49243:0000000:65"	"GSE49243:0000000:66"	"GSE49243:0000000:67"	"GSE49243:0000000:68"	"GSE49243:0000000:69"	"GSE49243:0000000:70"	"GSE49243:0000000:71"	"GSE49243:0000000:72"	"GSE49644:1:1"	"GSE49644:2:1"	"GSE49644:3:1"	"GSE49675:0:1"	"GSE49675:1:1"	"GSE49675:2:1"	"GSE49822:0000000:01"	"GSE49822:0000000:02"	"GSE49822:0000000:03"	"GSE49822:0000000:04"	"GSE49822:0000000:05"	"GSE49822:0000000:06"	"GSE49822:0000000:07"	"GSE49822:0000000:08"	"GSE49822:0000000:09"	"GSE49822:0000000:10"	"GSE49822:0000000:11"	"GSE49822:0000000:12"	"GSE49822:0000000:13"	"GSE49822:0000000:14"	"GSE49822:0000000:15"	"GSE49822:0000000:16"	"GSE49822:0000000:17"	"GSE49822:0000000:18"	"GSE49822:0000000:19"	"GSE49822:0000000:20"	"GSE49822:0000000:21"	"GSE49853:0000000:1"	"GSE49891:0000000:1"	"GSE49896:0000000:01"	"GSE49896:0000000:02"	"GSE49896:0000000:03"	"GSE49896:0000000:04"	"GSE49896:0000000:05"	"GSE49896:0000000:06"	"GSE49896:0000000:07"	"GSE49896:0000000:08"	"GSE49896:0000000:09"	"GSE49896:0000000:10"	"GSE49896:0000000:11"	"GSE49896:0000000:12"	"GSE49896:0000000:13"	"GSE49896:0000000:14"	"GSE49896:0000000:15"	"GSE49896:0000000:16"	"GSE49896:0000000:17"	"GSE49896:0000000:18"	"GSE49896:0000000:19"	"GSE49896:0000000:20"	"GSE49896:0000000:21"	"GSE49896:0000000:22"	"GSE49896:0000000:23"	"GSE49896:0000000:24"	"GSE49896:0000000:25"	"GSE49896:0000000:26"	"GSE49896:0000000:27"	"GSE49896:0000000:28"	"GSE49896:0000000:29"	"GSE49896:0000000:30"	"GSE49896:0000000:31"	"GSE49896:0000000:32"	"GSE49896:0000000:33"	"GSE49896:0000000:34"	"GSE49896:0000000:35"	"GSE49896:0000000:36"	"GSE49896:0000000:37"	"GSE49896:0000000:38"	"GSE49896:0000000:39"	"GSE49896:0000000:40"	"GSE49896:0000000:41"	"GSE49896:0000000:42"	"GSE49896:0000000:43"	"GSE49896:0000000:44"	"GSE49896:0000000:45"	"GSE49896:0000000:46"	"GSE49896:0000000:47"	"GSE49896:0000000:48"	"GSE49896:0000000:49"	"GSE49896:0000000:50"	"GSE49896:0000000:51"	"GSE49896:0000000:52"	"GSE49896:0000000:53"	"GSE49896:0000000:54"	"GSE49896:0000000:55"	"GSE49896:0000000:56"	"GSE49896:0000000:57"	"GSE49896:0000000:58"	"GSE49896:0000000:59"	"GSE49896:0000000:60"	"GSE49896:0000000:61"	"GSE49896:0000000:62"	"GSE49896:0000000:63"	"GSE49896:0000000:64"	"GSE49896:0000000:65"	"GSE49896:0000000:66"	"GSE49896:0000000:67"	"GSE49896:0000000:68"	"GSE49896:0000000:69"	"GSE49896:0000000:70"	"GSE49896:0000000:71"	"GSE49896:0000000:72"	"GSE49896:0000000:73"	"GSE49896:0000000:74"	"GSE49896:0000000:75"	"GSE49896:0000000:76"	"GSE49896:0000000:77"	"GSE49896:0000000:78"	"GSE49896:0000000:79"	"GSE49896:0000000:80"	"GSE49896:0000000:81"	"GSE49896:0000000:82"	"GSE49896:0000000:83"	"GSE49896:0000000:84"	"GSE49896:0000000:85"	"GSE49896:0000000:86"	"GSE49896:0000000:87"	"GSE49896:0000000:88"	"GSE49896:0000000:89"	"GSE49896:0000000:90"	"GSE49896:0000000:91"	"GSE49896:0000000:92"	"GSE49896:0000000:93"	"GSE49896:0000000:94"	"GSE49896:0000000:95"	"GSE49896:0000000:96"	"GSE49896:0000000:97"	"GSE49896:0000000:98"	"GSE49896:0000000:99"	"GSE50173:0000000:1"	"GSE50378:0:1"	"GSE50378:1:1"	"GSE50451:0000000:1"	"GSE50451:0000000:2"	"GSE50451:0000000:3"	"GSE50451:0000000:4"	"GSE50677:01:1"	"GSE50677:01:2"	"GSE50677:01:3"	"GSE50677:01:4"	"GSE50677:02:1"	"GSE50677:02:2"	"GSE50677:03:1"	"GSE50677:03:2"	"GSE50677:04:1"	"GSE50677:04:2"	"GSE50677:05:4"	"GSE50677:06:4"	"GSE50677:07:4"	"GSE50677:08:4"	"GSE50677:09:4"	"GSE50677:11:4"	"GSE50677:12:4"	"GSE50683:0000000:1"	"GSE50700:1:1"	"GSE50700:2:1"	"GSE50700:3:1"	"GSE50738:1:1"	"GSE50738:1:2"	"GSE50738:1:3"	"GSE50738:2:2"	"GSE50738:3:2"	"GSE50738:4:1"	"GSE50738:4:2"	"GSE50738:5:1"	"GSE50738:5:2"	"GSE50738:5:3"	"GSE50738:6:1"	"GSE50738:6:2"	"GSE50738:6:3"	"GSE50738:7:1"	"GSE50738:7:2"	"GSE50738:7:3"	"GSE50738:8:1"	"GSE50738:8:2"	"GSE50738:8:3"	"GSE50772:0000000:1"	"GSE50774:0000000:01"	"GSE50774:0000000:02"	"GSE50774:0000000:03"	"GSE50774:0000000:04"	"GSE50774:0000000:05"	"GSE50774:0000000:06"	"GSE50774:0000000:07"	"GSE50774:0000000:08"	"GSE50774:0000000:09"	"GSE50774:0000000:10"	"GSE50774:0000000:11"	"GSE50774:0000000:12"	"GSE50774:0000000:13"	"GSE50774:0000000:14"	"GSE50774:0000000:15"	"GSE50774:0000000:16"	"GSE50774:0000000:17"	"GSE50774:0000000:18"	"GSE50774:0000000:19"	"GSE50774:0000000:20"	"GSE50811:01:1"	"GSE50811:01:2"	"GSE50811:02:1"	"GSE50811:02:2"	"GSE50811:03:1"	"GSE50811:03:2"	"GSE50811:04:1"	"GSE50811:04:2"	"GSE50811:05:1"	"GSE50811:05:2"	"GSE50811:06:1"	"GSE50811:06:2"	"GSE50811:07:1"	"GSE50811:07:2"	"GSE50811:08:1"	"GSE50811:08:2"	"GSE50811:09:1"	"GSE50811:09:2"	"GSE50811:11:1"	"GSE50811:11:2"	"GSE50811:12:1"	"GSE50811:12:2"	"GSE50811:13:1"	"GSE50811:13:2"	"GSE50811:14:1"	"GSE50811:14:2"	"GSE50811:15:1"	"GSE50811:15:2"	"GSE50811:16:1"	"GSE50811:16:2"	"GSE50811:17:1"	"GSE50811:17:2"	"GSE50811:18:1"	"GSE50811:18:2"	"GSE50811:19:1"	"GSE50811:19:2"	"GSE50811:21:1"	"GSE50811:21:2"	"GSE50811:22:1"	"GSE50811:22:2"	"GSE50811:23:1"	"GSE50811:23:2"	"GSE50811:24:1"	"GSE50811:24:2"	"GSE50811:25:1"	"GSE50811:25:2"	"GSE50811:26:1"	"GSE50811:26:2"	"GSE50811:27:1"	"GSE50811:27:2"	"GSE50830:01:1"	"GSE50830:01:2"	"GSE50830:02:1"	"GSE50830:02:2"	"GSE50830:03:1"	"GSE50830:03:2"	"GSE50830:04:1"	"GSE50830:04:2"	"GSE50830:05:1"	"GSE50830:05:2"	"GSE50830:06:1"	"GSE50830:06:2"	"GSE50830:07:1"	"GSE50830:07:2"	"GSE50830:08:1"	"GSE50830:08:2"	"GSE50830:09:1"	"GSE50830:09:2"	"GSE50830:11:1"	"GSE50830:11:2"	"GSE50830:12:1"	"GSE50830:12:2"	"GSE50830:13:1"	"GSE50830:13:2"	"GSE50830:14:1"	"GSE50830:14:2"	"GSE50830:15:1"	"GSE50830:15:2"	"GSE50830:16:1"	"GSE50830:16:2"	"GSE50830:17:1"	"GSE50830:17:2"	"GSE50830:18:1"	"GSE50830:18:2"	"GSE50830:19:1"	"GSE50830:19:2"	"GSE50831:01:1"	"GSE50831:01:2"	"GSE50831:02:1"	"GSE50831:02:2"	"GSE50831:03:1"	"GSE50831:03:2"	"GSE50831:04:1"	"GSE50831:04:2"	"GSE50831:05:1"	"GSE50831:05:2"	"GSE50831:06:1"	"GSE50831:06:2"	"GSE50831:07:1"	"GSE50831:07:2"	"GSE50831:08:1"	"GSE50831:08:2"	"GSE50831:09:1"	"GSE50831:09:2"	"GSE50831:11:1"	"GSE50831:11:2"	"GSE50831:12:1"	"GSE50831:12:2"	"GSE50831:13:1"	"GSE50831:13:2"	"GSE50831:14:1"	"GSE50831:14:2"	"GSE50831:15:1"	"GSE50831:15:2"	"GSE50831:16:1"	"GSE50831:16:2"	"GSE50831:17:1"	"GSE50831:17:2"	"GSE50831:18:1"	"GSE50831:18:2"	"GSE50831:19:1"	"GSE50831:19:2"	"GSE50831:21:1"	"GSE50831:21:2"	"GSE50868:0000000:1"	"GSE50868:0000000:2"	"GSE50868:0000000:3"	"GSE50868:0000000:4"	"GSE50868:0000000:5"	"GSE50868:0000000:6"	"GSE50868:0000000:7"	"GSE50868:0000000:8"	"GSE50931:0000000:1"	"GSE50959:0000000:1"	"GSE50959:0000000:2"	"GSE51010:0000000:1"	"GSE51024:01:1"	"GSE51024:02:1"	"GSE51024:03:1"	"GSE51024:04:1"	"GSE51024:05:1"	"GSE51024:06:1"	"GSE51024:07:1"	"GSE51024:08:1"	"GSE51024:09:1"	"GSE51024:11:1"	"GSE51024:12:1"	"GSE51024:13:1"	"GSE51024:14:1"	"GSE51024:15:1"	"GSE51024:16:1"	"GSE51024:17:1"	"GSE51024:18:1"	"GSE51024:19:1"	"GSE51024:21:1"	"GSE51024:22:1"	"GSE51024:23:1"	"GSE51024:24:1"	"GSE51024:25:1"	"GSE51024:26:1"	"GSE51024:27:1"	"GSE51024:28:1"	"GSE51024:29:1"	"GSE51024:31:1"	"GSE51024:32:1"	"GSE51024:33:1"	"GSE51024:34:1"	"GSE51024:35:1"	"GSE51024:36:1"	"GSE51024:37:1"	"GSE51024:38:1"	"GSE51024:39:1"	"GSE51024:41:1"	"GSE51056:0000000:1"	"GSE51105:0000000:01"	"GSE51105:0000000:02"	"GSE51105:0000000:03"	"GSE51105:0000000:04"	"GSE51105:0000000:05"	"GSE51105:0000000:06"	"GSE51105:0000000:07"	"GSE51105:0000000:08"	"GSE51105:0000000:09"	"GSE51105:0000000:10"	"GSE51105:0000000:11"	"GSE51105:0000000:12"	"GSE51105:0000000:13"	"GSE51105:0000000:14"	"GSE51105:0000000:15"	"GSE51105:0000000:16"	"GSE51105:0000000:17"	"GSE51105:0000000:18"	"GSE51105:0000000:19"	"GSE51105:0000000:20"	"GSE51105:0000000:21"	"GSE51105:0000000:22"	"GSE51105:0000000:23"	"GSE51105:0000000:24"	"GSE51105:0000000:25"	"GSE51105:0000000:26"	"GSE51105:0000000:27"	"GSE51105:0000000:28"	"GSE51105:0000000:29"	"GSE51105:0000000:30"	"GSE51105:0000000:31"	"GSE51105:0000000:32"	"GSE51105:0000000:33"	"GSE51105:0000000:34"	"GSE51105:0000000:35"	"GSE51105:0000000:36"	"GSE51105:0000000:37"	"GSE51105:0000000:38"	"GSE51105:0000000:39"	"GSE51105:0000000:40"	"GSE51105:0000000:41"	"GSE51105:0000000:42"	"GSE51105:0000000:43"	"GSE51105:0000000:44"	"GSE51105:0000000:45"	"GSE51105:0000000:46"	"GSE51105:0000000:47"	"GSE51105:0000000:48"	"GSE51105:0000000:49"	"GSE51105:0000000:50"	"GSE51105:0000000:51"	"GSE51105:0000000:52"	"GSE51105:0000000:53"	"GSE51105:0000000:54"	"GSE51105:0000000:55"	"GSE51105:0000000:56"	"GSE51105:0000000:57"	"GSE51105:0000000:58"	"GSE51105:0000000:59"	"GSE51105:0000000:60"	"GSE51105:0000000:61"	"GSE51105:0000000:62"	"GSE51105:0000000:63"	"GSE51105:0000000:64"	"GSE51105:0000000:65"	"GSE51105:0000000:66"	"GSE51105:0000000:67"	"GSE51105:0000000:68"	"GSE51105:0000000:69"	"GSE51105:0000000:70"	"GSE51105:0000000:71"	"GSE51105:0000000:72"	"GSE51105:0000000:73"	"GSE51105:0000000:74"	"GSE51105:0000000:75"	"GSE51105:0000000:76"	"GSE51105:0000000:77"	"GSE51105:0000000:78"	"GSE51105:0000000:79"	"GSE51105:0000000:80"	"GSE51105:0000000:81"	"GSE51105:0000000:82"	"GSE51105:0000000:83"	"GSE51105:0000000:84"	"GSE51105:0000000:85"	"GSE51105:0000000:86"	"GSE51105:0000000:87"	"GSE51105:0000000:88"	"GSE51105:0000000:89"	"GSE51105:0000000:90"	"GSE51105:0000000:91"	"GSE51105:0000000:92"	"GSE51105:0000000:93"	"GSE51212:1:1"	"GSE51212:1:2"	"GSE51212:1:3"	"GSE51212:3:1"	"GSE51231:0000000:1"	"GSE51231:0000000:2"	"GSE51232:0000000:1"	"GSE51232:0000000:2"	"GSE51232:0000000:3"	"GSE51382:1:1"	"GSE51382:2:1"	"GSE51382:3:1"	"GSE51382:4:1"	"GSE51382:5:1"	"GSE51382:6:1"	"GSE51382:7:1"	"GSE51382:8:1"	"GSE51450:0000000:01"	"GSE51450:0000000:02"	"GSE51450:0000000:03"	"GSE51450:0000000:04"	"GSE51450:0000000:05"	"GSE51450:0000000:06"	"GSE51450:0000000:07"	"GSE51450:0000000:08"	"GSE51450:0000000:09"	"GSE51450:0000000:10"	"GSE51450:0000000:11"	"GSE51455:0000000:01"	"GSE51455:0000000:02"	"GSE51455:0000000:03"	"GSE51455:0000000:04"	"GSE51455:0000000:05"	"GSE51455:0000000:06"	"GSE51455:0000000:07"	"GSE51455:0000000:08"	"GSE51455:0000000:09"	"GSE51455:0000000:10"	"GSE51455:0000000:11"	"GSE51484:0000000:1"	"GSE51524:0:1"	"GSE51524:1:1"	"GSE51524:2:1"	"GSE51651:0000000:1"	"GSE51704:1:1"	"GSE51704:1:2"	"GSE51704:2:1"	"GSE51704:2:2"	"GSE51704:3:1"	"GSE51704:3:2"	"GSE51704:4:1"	"GSE51704:4:2"	"GSE51717:1:1"	"GSE51717:1:2"	"GSE51717:1:3"	"GSE51717:2:1"	"GSE51717:2:2"	"GSE51717:2:3"	"GSE51835:01:1"	"GSE51835:02:1"	"GSE51835:03:1"	"GSE51835:04:1"	"GSE51835:05:1"	"GSE51835:06:1"	"GSE51835:07:1"	"GSE51835:08:1"	"GSE51835:09:1"	"GSE51835:11:1"	"GSE51835:12:1"	"GSE51875:0000000:1"	"GSE51981:0000000:1"	"GSE51981:0000000:2"	"GSE51981:0000000:3"	"GSE52087:0000000:1"	"GSE52087:0000000:2"	"GSE52139:1:1"	"GSE52139:2:1"	"GSE52139:3:1"	"GSE52139:4:1"	"GSE52139:5:1"	"GSE52139:6:1"	"GSE52139:7:1"	"GSE52139:8:1"	"GSE52171:0:1"	"GSE52315:0000000:1"	"GSE52322:0000000:01"	"GSE52322:0000000:02"	"GSE52322:0000000:03"	"GSE52322:0000000:04"	"GSE52322:0000000:05"	"GSE52322:0000000:06"	"GSE52322:0000000:07"	"GSE52322:0000000:08"	"GSE52322:0000000:09"	"GSE52322:0000000:10"	"GSE52322:0000000:11"	"GSE52322:0000000:12"	"GSE52322:0000000:13"	"GSE52322:0000000:14"	"GSE52322:0000000:15"	"GSE52322:0000000:16"	"GSE52322:0000000:17"	"GSE52322:0000000:18"	"GSE52322:0000000:19"	"GSE52322:0000000:20"	"GSE52322:0000000:21"	"GSE52322:0000000:22"	"GSE52322:0000000:23"	"GSE52322:0000000:24"	"GSE52322:0000000:25"	"GSE52322:0000000:26"	"GSE52322:0000000:27"	"GSE52322:0000000:28"	"GSE52322:0000000:29"	"GSE52322:0000000:30"	"GSE52322:0000000:31"	"GSE52322:0000000:32"	"GSE52322:0000000:33"	"GSE52322:0000000:34"	"GSE52322:0000000:35"	"GSE52322:0000000:36"	"GSE52361:1:1"	"GSE52361:1:2"	"GSE52361:1:3"	"GSE52361:2:1"	"GSE52361:2:2"	"GSE52361:2:3"	"GSE52361:3:1"	"GSE52361:3:2"	"GSE52361:3:3"	"GSE52553:0:1"	"GSE52553:1:1"	"GSE52651:0000000:1"	"GSE52651:0000000:2"	"GSE52651:0000000:3"	"GSE52651:0000000:4"	"GSE52651:0000000:5"	"GSE52651:0000000:6"	"GSE52651:0000000:7"	"GSE52651:0000000:8"	"GSE52651:0000000:9"	"GSE52674:0000000:1"	"GSE52674:0000000:2"	"GSE52707:0000000:1"	"GSE52707:0000000:2"	"GSE52707:0000000:3"	"GSE52712:1:1"	"GSE52712:2:1"	"GSE52889:0:1"	"GSE52889:1:1"	"GSE52896:1:1"	"GSE52896:2:1"	"GSE52896:3:1"	"GSE52896:4:1"	"GSE52896:5:1"	"GSE52980:0:1"	"GSE52980:1:1"	"GSE52998:0000000:1"	"GSE53005:0000000:1"	"GSE53046:1:1"	"GSE53046:1:2"	"GSE53046:2:1"	"GSE53046:2:2"	"GSE53046:3:1"	"GSE53046:3:2"	"GSE53059:1:1"	"GSE53059:2:1"	"GSE53059:3:1"	"GSE53092:1:1"	"GSE53092:2:1"	"GSE53163:0000000:1"	"GSE53163:0000000:2"	"GSE53223:0000000:1"	"GSE53223:0000000:2"	"GSE53224:0000000:01"	"GSE53224:0000000:02"	"GSE53224:0000000:03"	"GSE53224:0000000:04"	"GSE53224:0000000:05"	"GSE53224:0000000:06"	"GSE53224:0000000:07"	"GSE53224:0000000:08"	"GSE53224:0000000:09"	"GSE53224:0000000:10"	"GSE53224:0000000:11"	"GSE53224:0000000:12"	"GSE53224:0000000:13"	"GSE53224:0000000:14"	"GSE53224:0000000:15"	"GSE53224:0000000:16"	"GSE53224:0000000:17"	"GSE53224:0000000:18"	"GSE53224:0000000:19"	"GSE53224:0000000:20"	"GSE53224:0000000:21"	"GSE53224:0000000:22"	"GSE53224:0000000:23"	"GSE53224:0000000:24"	"GSE53224:0000000:25"	"GSE53224:0000000:26"	"GSE53224:0000000:27"	"GSE53224:0000000:28"	"GSE53224:0000000:29"	"GSE53224:0000000:30"	"GSE53224:0000000:31"	"GSE53224:0000000:32"	"GSE53224:0000000:33"	"GSE53224:0000000:34"	"GSE53224:0000000:35"	"GSE53224:0000000:36"	"GSE53224:0000000:37"	"GSE53224:0000000:38"	"GSE53224:0000000:39"	"GSE53224:0000000:40"	"GSE53224:0000000:41"	"GSE53224:0000000:42"	"GSE53224:0000000:43"	"GSE53224:0000000:44"	"GSE53224:0000000:45"	"GSE53224:0000000:46"	"GSE53224:0000000:47"	"GSE53224:0000000:48"	"GSE53224:0000000:49"	"GSE53224:0000000:50"	"GSE53224:0000000:51"	"GSE53224:0000000:52"	"GSE53245:0000000:1"	"GSE53245:0000000:2"	"GSE53245:0000000:3"	"GSE53274:1:1"	"GSE53274:2:1"	"GSE53274:3:1"	"GSE53274:4:1"	"GSE53276:1:1"	"GSE53276:2:1"	"GSE53441:0000000:1"	"GSE53513:0000000:1"	"GSE53513:0000000:2"	"GSE53513:0000000:3"	"GSE53513:0000000:4"	"GSE53537:0000000:1"	"GSE53537:0000000:2"	"GSE53537:0000000:3"	"GSE53537:0000000:4"	"GSE53603:0:1"	"GSE53603:1:1"	"GSE53631:0000000:1"	"GSE53716:1:1"	"GSE53716:2:1"	"GSE53716:3:1"	"GSE53716:4:1"	"GSE53716:5:1"	"GSE53716:6:1"	"GSE53733:0000000:1"	"GSE53733:0000000:2"	"GSE53751:0000000:1"	"GSE53751:0000000:2"	"GSE53751:0000000:3"	"GSE53751:0000000:4"	"GSE53751:0000000:5"	"GSE53777:1:1"	"GSE53777:2:1"	"GSE53795:01:1"	"GSE53795:02:1"	"GSE53795:03:1"	"GSE53795:04:1"	"GSE53795:05:1"	"GSE53795:06:1"	"GSE53795:07:1"	"GSE53795:08:1"	"GSE53795:09:1"	"GSE53795:11:1"	"GSE53795:12:1"	"GSE53890:0000000:1"	"GSE53890:0000000:2"	"GSE53890:0000000:3"	"GSE53985:0000000:1"	"GSE54002:0000000:1"	"GSE54043:0000000:1"	"GSE54169:1:1"	"GSE54169:1:2"	"GSE54169:1:3"	"GSE54169:1:4"	"GSE54169:2:1"	"GSE54169:2:2"	"GSE54169:2:3"	"GSE54169:2:4"	"GSE54169:3:1"	"GSE54169:3:2"	"GSE54169:3:3"	"GSE54169:3:4"	"GSE54169:4:1"	"GSE54169:4:2"	"GSE54169:4:3"	"GSE54169:4:4"	"GSE54169:5:1"	"GSE54169:5:2"	"GSE54169:5:3"	"GSE54169:5:4"	"GSE54247:0000000:01"	"GSE54247:0000000:02"	"GSE54247:0000000:03"	"GSE54247:0000000:04"	"GSE54247:0000000:05"	"GSE54247:0000000:06"	"GSE54247:0000000:07"	"GSE54247:0000000:08"	"GSE54247:0000000:09"	"GSE54247:0000000:10"	"GSE54247:0000000:11"	"GSE54247:0000000:12"	"GSE54314:0000000:1"	"GSE54315:0000000:1"	"GSE54323:01:1"	"GSE54323:02:1"	"GSE54323:03:1"	"GSE54323:04:1"	"GSE54323:05:1"	"GSE54323:06:1"	"GSE54323:07:1"	"GSE54323:08:1"	"GSE54323:09:1"	"GSE54323:11:1"	"GSE54323:12:1"	"GSE54323:14:1"	"GSE54323:15:1"	"GSE54378:1:1"	"GSE54378:2:1"	"GSE54402:0000000:1"	"GSE54483:0000000:01"	"GSE54483:0000000:02"	"GSE54483:0000000:03"	"GSE54483:0000000:04"	"GSE54483:0000000:05"	"GSE54483:0000000:06"	"GSE54483:0000000:07"	"GSE54483:0000000:08"	"GSE54483:0000000:09"	"GSE54483:0000000:10"	"GSE54495:0000000:1"	"GSE54565:01:1"	"GSE54565:02:1"	"GSE54565:03:1"	"GSE54565:04:1"	"GSE54565:05:1"	"GSE54565:06:1"	"GSE54565:07:1"	"GSE54565:08:1"	"GSE54565:09:1"	"GSE54565:11:1"	"GSE54565:12:1"	"GSE54565:13:1"	"GSE54565:14:1"	"GSE54565:15:1"	"GSE54565:16:1"	"GSE54566:01:1"	"GSE54566:02:1"	"GSE54566:03:1"	"GSE54566:04:1"	"GSE54566:05:1"	"GSE54566:06:1"	"GSE54566:07:1"	"GSE54566:08:1"	"GSE54566:09:1"	"GSE54566:11:1"	"GSE54566:12:1"	"GSE54566:13:1"	"GSE54566:14:1"	"GSE54567:01:1"	"GSE54567:02:1"	"GSE54567:03:1"	"GSE54567:04:1"	"GSE54567:05:1"	"GSE54567:06:1"	"GSE54567:07:1"	"GSE54567:08:1"	"GSE54567:09:1"	"GSE54567:11:1"	"GSE54567:12:1"	"GSE54567:13:1"	"GSE54567:14:1"	"GSE54568:01:1"	"GSE54568:02:1"	"GSE54568:03:1"	"GSE54568:04:1"	"GSE54568:05:1"	"GSE54568:06:1"	"GSE54568:07:1"	"GSE54568:08:1"	"GSE54568:09:1"	"GSE54568:11:1"	"GSE54568:12:1"	"GSE54568:13:1"	"GSE54568:14:1"	"GSE54568:15:1"	"GSE54571:01:1"	"GSE54571:02:1"	"GSE54571:03:1"	"GSE54571:04:1"	"GSE54571:05:1"	"GSE54571:06:1"	"GSE54571:07:1"	"GSE54571:08:1"	"GSE54571:09:1"	"GSE54571:11:1"	"GSE54571:12:1"	"GSE54571:13:1"	"GSE54572:01:1"	"GSE54572:02:1"	"GSE54572:03:1"	"GSE54572:04:1"	"GSE54572:05:1"	"GSE54572:06:1"	"GSE54572:07:1"	"GSE54572:08:1"	"GSE54572:09:1"	"GSE54572:11:1"	"GSE54572:12:1"	"GSE54837:0000000:1"	"GSE54837:0000000:2"	"GSE54837:0000000:3"	"GSE54992:01:1"	"GSE54992:02:2"	"GSE54992:02:3"	"GSE54992:02:4"	"GSE54992:13:3"	"GSE54992:13:4"	"GSE54992:14:3"	"GSE54992:14:4"	"GSE54992:15:3"	"GSE54992:15:4"	"GSE54992:16:3"	"GSE54992:16:4"	"GSE54992:17:3"	"GSE54992:17:4"	"GSE54992:18:3"	"GSE54992:18:4"	"GSE54992:19:3"	"GSE54992:19:4"	"GSE54992:21:3"	"GSE54992:21:4"	"GSE55034:0000000:1"	"GSE55034:0000000:2"	"GSE55034:0000000:3"	"GSE55092:01:1"	"GSE55092:01:2"	"GSE55092:01:3"	"GSE55092:02:1"	"GSE55092:02:2"	"GSE55092:02:3"	"GSE55092:03:1"	"GSE55092:03:2"	"GSE55092:03:3"	"GSE55092:04:1"	"GSE55092:04:2"	"GSE55092:04:3"	"GSE55092:05:1"	"GSE55092:05:2"	"GSE55092:06:1"	"GSE55092:06:2"	"GSE55092:06:3"	"GSE55092:07:1"	"GSE55092:07:3"	"GSE55092:08:1"	"GSE55092:08:2"	"GSE55092:08:3"	"GSE55092:09:1"	"GSE55092:09:2"	"GSE55092:09:3"	"GSE55098:0000000:1"	"GSE55201:1:1"	"GSE55201:2:1"	"GSE55201:3:1"	"GSE55201:4:1"	"GSE55201:5:1"	"GSE55201:6:1"	"GSE55201:7:1"	"GSE55267:0000000:01"	"GSE55267:0000000:02"	"GSE55267:0000000:03"	"GSE55267:0000000:04"	"GSE55267:0000000:05"	"GSE55267:0000000:06"	"GSE55267:0000000:07"	"GSE55267:0000000:08"	"GSE55267:0000000:09"	"GSE55267:0000000:10"	"GSE55267:0000000:11"	"GSE55267:0000000:12"	"GSE55267:0000000:13"	"GSE55267:0000000:14"	"GSE55267:0000000:15"	"GSE55267:0000000:16"	"GSE55267:0000000:17"	"GSE55267:0000000:18"	"GSE55267:0000000:19"	"GSE55267:0000000:20"	"GSE55267:0000000:21"	"GSE55267:0000000:22"	"GSE55267:0000000:23"	"GSE55267:0000000:24"	"GSE55267:0000000:25"	"GSE55267:0000000:26"	"GSE55267:0000000:27"	"GSE55267:0000000:28"	"GSE55267:0000000:29"	"GSE55267:0000000:30"	"GSE55267:0000000:31"	"GSE55267:0000000:32"	"GSE55267:0000000:33"	"GSE55267:0000000:34"	"GSE55267:0000000:35"	"GSE55267:0000000:36"	"GSE55267:0000000:37"	"GSE55267:0000000:38"	"GSE55267:0000000:39"	"GSE55267:0000000:40"	"GSE55267:0000000:41"	"GSE55267:0000000:42"	"GSE55267:0000000:43"	"GSE55267:0000000:44"	"GSE55267:0000000:45"	"GSE55267:0000000:46"	"GSE55267:0000000:47"	"GSE55267:0000000:48"	"GSE55267:0000000:49"	"GSE55267:0000000:50"	"GSE55267:0000000:51"	"GSE55267:0000000:52"	"GSE55267:0000000:53"	"GSE55267:0000000:54"	"GSE55267:0000000:55"	"GSE55267:0000000:56"	"GSE55267:0000000:57"	"GSE55267:0000000:58"	"GSE55267:0000000:59"	"GSE55267:0000000:60"	"GSE55267:0000000:61"	"GSE55267:0000000:62"	"GSE55269:0:1"	"GSE55269:1:1"	"GSE55283:1:2"	"GSE55283:2:2"	"GSE55284:0000000:1"	"GSE55284:0000000:2"	"GSE55510:0000000:1"	"GSE55512:0000000:01"	"GSE55512:0000000:02"	"GSE55512:0000000:03"	"GSE55512:0000000:04"	"GSE55512:0000000:05"	"GSE55512:0000000:06"	"GSE55512:0000000:07"	"GSE55512:0000000:08"	"GSE55512:0000000:09"	"GSE55512:0000000:10"	"GSE55512:0000000:11"	"GSE55529:1:1"	"GSE55529:2:1"	"GSE55539:0000000:1"	"GSE55541:0000000:1"	"GSE55541:0000000:2"	"GSE55541:0000000:3"	"GSE55541:0000000:4"	"GSE55541:0000000:5"	"GSE55604:0:1"	"GSE55604:1:1"	"GSE55604:2:1"	"GSE55609:0000000:01"	"GSE55609:0000000:02"	"GSE55609:0000000:03"	"GSE55609:0000000:04"	"GSE55609:0000000:05"	"GSE55609:0000000:06"	"GSE55609:0000000:07"	"GSE55609:0000000:08"	"GSE55609:0000000:09"	"GSE55609:0000000:10"	"GSE55609:0000000:11"	"GSE55609:0000000:12"	"GSE55609:0000000:13"	"GSE55609:0000000:14"	"GSE55609:0000000:15"	"GSE55609:0000000:16"	"GSE55609:0000000:17"	"GSE55609:0000000:18"	"GSE55609:0000000:19"	"GSE55609:0000000:20"	"GSE55609:0000000:21"	"GSE55609:0000000:22"	"GSE55609:0000000:23"	"GSE55624:1:1"	"GSE55624:1:2"	"GSE55624:1:3"	"GSE55624:2:1"	"GSE55624:2:2"	"GSE55624:2:3"	"GSE55650:1:1"	"GSE55650:2:1"	"GSE55667:0000000:1"	"GSE55667:0000000:2"	"GSE55667:0000000:3"	"GSE55667:0000000:4"	"GSE55673:0000000:1"	"GSE55673:0000000:2"	"GSE55810:1:1"	"GSE55810:1:2"	"GSE55810:1:3"	"GSE55810:2:1"	"GSE55810:2:2"	"GSE55810:2:3"	"GSE55859:0000000:1"	"GSE56017:0:1"	"GSE56017:1:2"	"GSE56017:2:2"	"GSE56026:0000000:1"	"GSE56026:0000000:2"	"GSE56026:0000000:3"	"GSE56026:0000000:4"	"GSE56026:0000000:5"	"GSE56026:0000000:6"	"GSE56026:0000000:7"	"GSE56037:0000000:1"	"GSE56049:0000000:1"	"GSE56049:0000000:2"	"GSE56049:0000000:3"	"GSE56078:0000000:1"	"GSE56078:0000000:2"	"GSE56078:0000000:3"	"GSE56078:0000000:4"	"GSE56084:0000000:1"	"GSE56090:0000000:1"	"GSE56102:0000000:1"	"GSE56112:0000000:1"	"GSE56112:0000000:2"	"GSE56168:0:1"	"GSE56168:0:2"	"GSE56168:1:1"	"GSE56168:1:2"	"GSE56168:2:1"	"GSE56168:2:2"	"GSE56168:3:1"	"GSE56168:3:2"	"GSE56168:4:1"	"GSE56168:4:2"	"GSE56168:5:1"	"GSE56168:5:2"	"GSE56177:1:1"	"GSE56177:2:1"	"GSE56177:3:1"	"GSE56177:4:1"	"GSE56237:0000000:01"	"GSE56237:0000000:02"	"GSE56237:0000000:03"	"GSE56237:0000000:04"	"GSE56237:0000000:05"	"GSE56237:0000000:06"	"GSE56237:0000000:07"	"GSE56237:0000000:08"	"GSE56237:0000000:09"	"GSE56237:0000000:10"	"GSE56237:0000000:11"	"GSE56237:0000000:12"	"GSE56237:0000000:13"	"GSE56237:0000000:14"	"GSE56237:0000000:15"	"GSE56237:0000000:16"	"GSE56237:0000000:17"	"GSE56237:0000000:18"	"GSE56237:0000000:19"	"GSE56237:0000000:20"	"GSE56239:1:1"	"GSE56239:2:1"	"GSE56239:3:1"	"GSE56265:1:1"	"GSE56265:2:1"	"GSE56265:3:1"	"GSE56268:0:1"	"GSE56268:2:1"	"GSE56313:0000000:01"	"GSE56313:0000000:02"	"GSE56313:0000000:03"	"GSE56313:0000000:04"	"GSE56313:0000000:05"	"GSE56313:0000000:06"	"GSE56313:0000000:07"	"GSE56313:0000000:08"	"GSE56313:0000000:09"	"GSE56313:0000000:10"	"GSE56313:0000000:11"	"GSE56313:0000000:12"	"GSE56313:0000000:13"	"GSE56313:0000000:14"	"GSE56313:0000000:15"	"GSE56313:0000000:16"	"GSE56313:0000000:17"	"GSE56313:0000000:18"	"GSE56313:0000000:19"	"GSE56313:0000000:20"	"GSE56313:0000000:21"	"GSE56313:0000000:22"	"GSE56313:0000000:23"	"GSE56313:0000000:24"	"GSE56313:0000000:25"	"GSE56313:0000000:26"	"GSE56313:0000000:27"	"GSE56313:0000000:28"	"GSE56313:0000000:29"	"GSE56313:0000000:30"	"GSE56313:0000000:31"	"GSE56313:0000000:32"	"GSE56313:0000000:33"	"GSE56313:0000000:34"	"GSE56313:0000000:35"	"GSE56313:0000000:36"	"GSE56313:0000000:37"	"GSE56313:0000000:38"	"GSE56313:0000000:39"	"GSE56313:0000000:40"	"GSE56313:0000000:41"	"GSE56313:0000000:42"	"GSE56313:0000000:43"	"GSE56313:0000000:44"	"GSE56313:0000000:45"	"GSE56313:0000000:46"	"GSE56313:0000000:47"	"GSE56313:0000000:48"	"GSE56313:0000000:49"	"GSE56313:0000000:50"	"GSE56313:0000000:51"	"GSE56313:0000000:52"	"GSE56313:0000000:53"	"GSE56313:0000000:54"	"GSE56313:0000000:55"	"GSE56313:0000000:56"	"GSE56313:0000000:57"	"GSE56313:0000000:58"	"GSE56313:0000000:59"	"GSE56313:0000000:60"	"GSE56313:0000000:61"	"GSE56313:0000000:62"	"GSE56313:0000000:63"	"GSE56313:0000000:64"	"GSE56313:0000000:65"	"GSE56313:0000000:66"	"GSE56313:0000000:67"	"GSE56313:0000000:68"	"GSE56313:0000000:69"	"GSE56313:0000000:70"	"GSE56313:0000000:71"	"GSE56313:0000000:72"	"GSE56313:0000000:73"	"GSE56313:0000000:74"	"GSE56313:0000000:75"	"GSE56313:0000000:76"	"GSE56313:0000000:77"	"GSE56313:0000000:78"	"GSE56313:0000000:79"	"GSE56313:0000000:80"	"GSE56313:0000000:81"	"GSE56313:0000000:82"	"GSE56313:0000000:83"	"GSE56313:0000000:84"	"GSE56313:0000000:85"	"GSE56313:0000000:86"	"GSE56313:0000000:87"	"GSE56313:0000000:88"	"GSE56314:1:1"	"GSE56314:1:2"	"GSE56314:1:3"	"GSE56314:2:1"	"GSE56314:2:2"	"GSE56314:2:3"	"GSE56314:3:1"	"GSE56314:3:2"	"GSE56314:3:3"	"GSE56314:4:2"	"GSE56314:4:3"	"GSE56314:5:3"	"GSE56314:6:3"	"GSE56314:7:1"	"GSE56314:7:2"	"GSE56314:7:3"	"GSE56314:8:1"	"GSE56314:8:2"	"GSE56352:1:1"	"GSE56352:1:2"	"GSE56352:2:1"	"GSE56352:2:2"	"GSE56352:3:1"	"GSE56352:3:2"	"GSE56352:4:1"	"GSE56352:4:2"	"GSE56410:0000000:1"	"GSE56410:0000000:2"	"GSE56410:0000000:3"	"GSE56410:0000000:4"	"GSE56410:0000000:5"	"GSE56449:0000000:1"	"GSE56449:0000000:2"	"GSE56464:0000000:1"	"GSE56465:01:1"	"GSE56591:1:1"	"GSE56591:2:1"	"GSE56645:0000000:1"	"GSE56645:0000000:2"	"GSE56645:0000000:3"	"GSE56670:0000000:01"	"GSE56670:0000000:02"	"GSE56670:0000000:03"	"GSE56670:0000000:04"	"GSE56670:0000000:05"	"GSE56670:0000000:06"	"GSE56670:0000000:07"	"GSE56670:0000000:08"	"GSE56670:0000000:09"	"GSE56670:0000000:10"	"GSE56670:0000000:11"	"GSE56670:0000000:12"	"GSE56670:0000000:13"	"GSE56670:0000000:14"	"GSE56670:0000000:15"	"GSE56670:0000000:16"	"GSE56670:0000000:17"	"GSE56670:0000000:18"	"GSE56670:0000000:19"	"GSE56681:0000000:1"	"GSE56681:0000000:2"	"GSE56681:0000000:3"	"GSE56769:0000000:1"	"GSE56808:0000000:1"	"GSE56808:0000000:2"	"GSE56808:0000000:3"	"GSE56843:0:1"	"GSE56843:1:1"	"GSE56896:0000000:1"	"GSE56906:1:1"	"GSE56906:2:1"	"GSE56936:0:1"	"GSE56936:1:1"	"GSE56940:0000000:1"	"GSE56954:1:1"	"GSE56954:2:1"	"GSE56967:0000000:1"	"GSE56972:0000000:1"	"GSE56973:1:1"	"GSE56973:2:1"	"GSE57051:0000000:1"	"GSE57065:01:2"	"GSE57065:01:3"	"GSE57065:02:2"	"GSE57065:02:3"	"GSE57065:03:1"	"GSE57065:03:2"	"GSE57065:03:3"	"GSE57065:04:1"	"GSE57065:04:2"	"GSE57065:04:3"	"GSE57065:05:1"	"GSE57065:05:2"	"GSE57065:05:3"	"GSE57065:06:2"	"GSE57065:06:3"	"GSE57065:07:2"	"GSE57065:07:3"	"GSE57065:08:2"	"GSE57065:08:3"	"GSE57065:09:2"	"GSE57065:09:3"	"GSE57065:11:2"	"GSE57065:11:3"	"GSE57065:12:2"	"GSE57065:12:3"	"GSE57065:13:2"	"GSE57065:13:3"	"GSE57065:14:2"	"GSE57065:14:3"	"GSE57065:15:2"	"GSE57065:15:3"	"GSE57065:16:2"	"GSE57065:16:3"	"GSE57065:17:2"	"GSE57065:17:3"	"GSE57065:18:2"	"GSE57065:19:2"	"GSE57065:19:3"	"GSE57065:21:2"	"GSE57065:21:3"	"GSE57065:22:2"	"GSE57065:22:3"	"GSE57065:23:2"	"GSE57065:24:2"	"GSE57065:24:3"	"GSE57065:25:2"	"GSE57065:25:3"	"GSE57065:26:2"	"GSE57065:26:3"	"GSE57065:27:2"	"GSE57065:27:3"	"GSE57065:28:2"	"GSE57065:28:3"	"GSE57083:0000000:001"	"GSE57083:0000000:002"	"GSE57083:0000000:003"	"GSE57083:0000000:004"	"GSE57083:0000000:005"	"GSE57083:0000000:006"	"GSE57083:0000000:007"	"GSE57083:0000000:008"	"GSE57083:0000000:009"	"GSE57083:0000000:010"	"GSE57083:0000000:011"	"GSE57083:0000000:012"	"GSE57083:0000000:013"	"GSE57083:0000000:014"	"GSE57083:0000000:015"	"GSE57083:0000000:016"	"GSE57083:0000000:017"	"GSE57083:0000000:018"	"GSE57083:0000000:019"	"GSE57083:0000000:020"	"GSE57083:0000000:021"	"GSE57083:0000000:022"	"GSE57083:0000000:023"	"GSE57083:0000000:024"	"GSE57083:0000000:025"	"GSE57083:0000000:026"	"GSE57083:0000000:027"	"GSE57083:0000000:028"	"GSE57083:0000000:029"	"GSE57083:0000000:030"	"GSE57083:0000000:031"	"GSE57083:0000000:032"	"GSE57083:0000000:033"	"GSE57083:0000000:034"	"GSE57083:0000000:035"	"GSE57083:0000000:036"	"GSE57083:0000000:037"	"GSE57083:0000000:038"	"GSE57083:0000000:039"	"GSE57083:0000000:040"	"GSE57083:0000000:041"	"GSE57083:0000000:042"	"GSE57083:0000000:043"	"GSE57083:0000000:044"	"GSE57083:0000000:045"	"GSE57083:0000000:046"	"GSE57083:0000000:047"	"GSE57083:0000000:048"	"GSE57083:0000000:049"	"GSE57083:0000000:050"	"GSE57083:0000000:051"	"GSE57083:0000000:052"	"GSE57083:0000000:053"	"GSE57083:0000000:054"	"GSE57083:0000000:055"	"GSE57083:0000000:056"	"GSE57083:0000000:057"	"GSE57083:0000000:058"	"GSE57083:0000000:059"	"GSE57083:0000000:060"	"GSE57083:0000000:061"	"GSE57083:0000000:062"	"GSE57083:0000000:063"	"GSE57083:0000000:064"	"GSE57083:0000000:065"	"GSE57083:0000000:066"	"GSE57083:0000000:067"	"GSE57083:0000000:068"	"GSE57083:0000000:069"	"GSE57083:0000000:070"	"GSE57083:0000000:071"	"GSE57083:0000000:072"	"GSE57083:0000000:073"	"GSE57083:0000000:074"	"GSE57083:0000000:075"	"GSE57083:0000000:076"	"GSE57083:0000000:077"	"GSE57083:0000000:078"	"GSE57083:0000000:079"	"GSE57083:0000000:080"	"GSE57083:0000000:081"	"GSE57083:0000000:082"	"GSE57083:0000000:083"	"GSE57083:0000000:084"	"GSE57083:0000000:085"	"GSE57083:0000000:086"	"GSE57083:0000000:087"	"GSE57083:0000000:088"	"GSE57083:0000000:089"	"GSE57083:0000000:090"	"GSE57083:0000000:091"	"GSE57083:0000000:092"	"GSE57083:0000000:093"	"GSE57083:0000000:094"	"GSE57083:0000000:095"	"GSE57083:0000000:096"	"GSE57083:0000000:097"	"GSE57083:0000000:098"	"GSE57083:0000000:099"	"GSE57083:0000000:100"	"GSE57083:0000000:101"	"GSE57083:0000000:102"	"GSE57083:0000000:103"	"GSE57083:0000000:104"	"GSE57083:0000000:105"	"GSE57083:0000000:106"	"GSE57083:0000000:107"	"GSE57083:0000000:108"	"GSE57083:0000000:109"	"GSE57083:0000000:110"	"GSE57083:0000000:111"	"GSE57083:0000000:112"	"GSE57083:0000000:113"	"GSE57083:0000000:114"	"GSE57083:0000000:115"	"GSE57083:0000000:116"	"GSE57083:0000000:117"	"GSE57083:0000000:118"	"GSE57083:0000000:119"	"GSE57083:0000000:120"	"GSE57083:0000000:121"	"GSE57083:0000000:122"	"GSE57083:0000000:123"	"GSE57083:0000000:124"	"GSE57083:0000000:125"	"GSE57083:0000000:126"	"GSE57083:0000000:127"	"GSE57083:0000000:128"	"GSE57083:0000000:129"	"GSE57083:0000000:130"	"GSE57083:0000000:131"	"GSE57083:0000000:132"	"GSE57083:0000000:133"	"GSE57083:0000000:134"	"GSE57083:0000000:135"	"GSE57083:0000000:136"	"GSE57083:0000000:137"	"GSE57083:0000000:138"	"GSE57083:0000000:139"	"GSE57083:0000000:140"	"GSE57083:0000000:141"	"GSE57083:0000000:142"	"GSE57083:0000000:143"	"GSE57083:0000000:144"	"GSE57083:0000000:145"	"GSE57083:0000000:146"	"GSE57083:0000000:147"	"GSE57083:0000000:148"	"GSE57083:0000000:149"	"GSE57083:0000000:150"	"GSE57083:0000000:151"	"GSE57083:0000000:152"	"GSE57083:0000000:153"	"GSE57083:0000000:154"	"GSE57083:0000000:155"	"GSE57083:0000000:156"	"GSE57083:0000000:157"	"GSE57083:0000000:158"	"GSE57083:0000000:159"	"GSE57083:0000000:160"	"GSE57083:0000000:161"	"GSE57083:0000000:162"	"GSE57083:0000000:163"	"GSE57083:0000000:164"	"GSE57083:0000000:165"	"GSE57083:0000000:166"	"GSE57083:0000000:167"	"GSE57083:0000000:168"	"GSE57083:0000000:169"	"GSE57083:0000000:170"	"GSE57083:0000000:171"	"GSE57083:0000000:172"	"GSE57083:0000000:173"	"GSE57083:0000000:174"	"GSE57083:0000000:175"	"GSE57083:0000000:176"	"GSE57083:0000000:177"	"GSE57083:0000000:178"	"GSE57083:0000000:179"	"GSE57083:0000000:180"	"GSE57083:0000000:181"	"GSE57083:0000000:182"	"GSE57083:0000000:183"	"GSE57083:0000000:184"	"GSE57083:0000000:185"	"GSE57083:0000000:186"	"GSE57083:0000000:187"	"GSE57083:0000000:188"	"GSE57083:0000000:189"	"GSE57083:0000000:190"	"GSE57083:0000000:191"	"GSE57083:0000000:192"	"GSE57083:0000000:193"	"GSE57083:0000000:194"	"GSE57083:0000000:195"	"GSE57083:0000000:196"	"GSE57083:0000000:197"	"GSE57083:0000000:198"	"GSE57083:0000000:199"	"GSE57083:0000000:200"	"GSE57083:0000000:201"	"GSE57083:0000000:202"	"GSE57083:0000000:203"	"GSE57083:0000000:204"	"GSE57083:0000000:205"	"GSE57083:0000000:206"	"GSE57083:0000000:207"	"GSE57083:0000000:208"	"GSE57083:0000000:209"	"GSE57083:0000000:210"	"GSE57083:0000000:211"	"GSE57083:0000000:212"	"GSE57083:0000000:213"	"GSE57083:0000000:214"	"GSE57083:0000000:215"	"GSE57083:0000000:216"	"GSE57083:0000000:217"	"GSE57083:0000000:218"	"GSE57083:0000000:219"	"GSE57083:0000000:220"	"GSE57083:0000000:221"	"GSE57083:0000000:222"	"GSE57083:0000000:223"	"GSE57083:0000000:224"	"GSE57083:0000000:225"	"GSE57083:0000000:226"	"GSE57083:0000000:227"	"GSE57083:0000000:228"	"GSE57083:0000000:229"	"GSE57083:0000000:230"	"GSE57083:0000000:231"	"GSE57083:0000000:232"	"GSE57083:0000000:233"	"GSE57083:0000000:234"	"GSE57083:0000000:235"	"GSE57083:0000000:236"	"GSE57083:0000000:237"	"GSE57083:0000000:238"	"GSE57083:0000000:239"	"GSE57083:0000000:240"	"GSE57083:0000000:241"	"GSE57083:0000000:242"	"GSE57083:0000000:243"	"GSE57083:0000000:244"	"GSE57083:0000000:245"	"GSE57083:0000000:246"	"GSE57083:0000000:247"	"GSE57083:0000000:248"	"GSE57083:0000000:249"	"GSE57083:0000000:250"	"GSE57083:0000000:251"	"GSE57083:0000000:252"	"GSE57083:0000000:253"	"GSE57083:0000000:254"	"GSE57083:0000000:255"	"GSE57083:0000000:256"	"GSE57083:0000000:257"	"GSE57083:0000000:258"	"GSE57083:0000000:259"	"GSE57083:0000000:260"	"GSE57083:0000000:261"	"GSE57083:0000000:262"	"GSE57083:0000000:263"	"GSE57083:0000000:264"	"GSE57083:0000000:265"	"GSE57083:0000000:266"	"GSE57083:0000000:267"	"GSE57083:0000000:268"	"GSE57083:0000000:269"	"GSE57083:0000000:270"	"GSE57083:0000000:271"	"GSE57083:0000000:272"	"GSE57083:0000000:273"	"GSE57083:0000000:274"	"GSE57083:0000000:275"	"GSE57083:0000000:276"	"GSE57083:0000000:277"	"GSE57083:0000000:278"	"GSE57083:0000000:279"	"GSE57083:0000000:280"	"GSE57083:0000000:281"	"GSE57083:0000000:282"	"GSE57083:0000000:283"	"GSE57083:0000000:284"	"GSE57083:0000000:285"	"GSE57083:0000000:286"	"GSE57083:0000000:287"	"GSE57083:0000000:288"	"GSE57083:0000000:289"	"GSE57083:0000000:290"	"GSE57083:0000000:291"	"GSE57083:0000000:292"	"GSE57083:0000000:293"	"GSE57083:0000000:294"	"GSE57083:0000000:295"	"GSE57083:0000000:296"	"GSE57083:0000000:297"	"GSE57083:0000000:298"	"GSE57083:0000000:299"	"GSE57083:0000000:300"	"GSE57083:0000000:301"	"GSE57083:0000000:302"	"GSE57083:0000000:303"	"GSE57083:0000000:304"	"GSE57083:0000000:305"	"GSE57083:0000000:306"	"GSE57083:0000000:307"	"GSE57083:0000000:308"	"GSE57083:0000000:309"	"GSE57083:0000000:310"	"GSE57083:0000000:311"	"GSE57083:0000000:312"	"GSE57083:0000000:313"	"GSE57083:0000000:314"	"GSE57083:0000000:315"	"GSE57083:0000000:316"	"GSE57083:0000000:317"	"GSE57083:0000000:318"	"GSE57083:0000000:319"	"GSE57083:0000000:320"	"GSE57083:0000000:321"	"GSE57083:0000000:322"	"GSE57083:0000000:323"	"GSE57083:0000000:324"	"GSE57083:0000000:325"	"GSE57083:0000000:326"	"GSE57083:0000000:327"	"GSE57083:0000000:328"	"GSE57083:0000000:329"	"GSE57083:0000000:330"	"GSE57083:0000000:331"	"GSE57083:0000000:332"	"GSE57083:0000000:333"	"GSE57083:0000000:334"	"GSE57083:0000000:335"	"GSE57083:0000000:336"	"GSE57083:0000000:337"	"GSE57083:0000000:338"	"GSE57083:0000000:339"	"GSE57083:0000000:340"	"GSE57083:0000000:341"	"GSE57083:0000000:342"	"GSE57083:0000000:343"	"GSE57083:0000000:344"	"GSE57083:0000000:345"	"GSE57083:0000000:346"	"GSE57083:0000000:347"	"GSE57083:0000000:348"	"GSE57083:0000000:349"	"GSE57083:0000000:350"	"GSE57083:0000000:351"	"GSE57083:0000000:352"	"GSE57083:0000000:353"	"GSE57083:0000000:354"	"GSE57083:0000000:355"	"GSE57083:0000000:356"	"GSE57083:0000000:357"	"GSE57083:0000000:358"	"GSE57083:0000000:359"	"GSE57083:0000000:360"	"GSE57083:0000000:361"	"GSE57083:0000000:362"	"GSE57083:0000000:363"	"GSE57083:0000000:364"	"GSE57083:0000000:365"	"GSE57083:0000000:366"	"GSE57083:0000000:367"	"GSE57083:0000000:368"	"GSE57083:0000000:369"	"GSE57083:0000000:370"	"GSE57083:0000000:371"	"GSE57083:0000000:372"	"GSE57083:0000000:373"	"GSE57083:0000000:374"	"GSE57083:0000000:375"	"GSE57083:0000000:376"	"GSE57083:0000000:377"	"GSE57083:0000000:378"	"GSE57083:0000000:379"	"GSE57083:0000000:380"	"GSE57083:0000000:381"	"GSE57083:0000000:382"	"GSE57083:0000000:383"	"GSE57083:0000000:384"	"GSE57083:0000000:385"	"GSE57083:0000000:386"	"GSE57083:0000000:387"	"GSE57083:0000000:388"	"GSE57083:0000000:389"	"GSE57083:0000000:390"	"GSE57083:0000000:391"	"GSE57083:0000000:392"	"GSE57083:0000000:393"	"GSE57083:0000000:394"	"GSE57083:0000000:395"	"GSE57083:0000000:396"	"GSE57083:0000000:397"	"GSE57083:0000000:398"	"GSE57083:0000000:399"	"GSE57083:0000000:400"	"GSE57083:0000000:401"	"GSE57083:0000000:402"	"GSE57083:0000000:403"	"GSE57083:0000000:404"	"GSE57083:0000000:405"	"GSE57083:0000000:406"	"GSE57083:0000000:407"	"GSE57083:0000000:408"	"GSE57083:0000000:409"	"GSE57083:0000000:410"	"GSE57083:0000000:411"	"GSE57083:0000000:412"	"GSE57083:0000000:413"	"GSE57083:0000000:414"	"GSE57083:0000000:415"	"GSE57083:0000000:416"	"GSE57083:0000000:417"	"GSE57083:0000000:418"	"GSE57083:0000000:419"	"GSE57083:0000000:420"	"GSE57083:0000000:421"	"GSE57083:0000000:422"	"GSE57083:0000000:423"	"GSE57083:0000000:424"	"GSE57083:0000000:425"	"GSE57083:0000000:426"	"GSE57083:0000000:427"	"GSE57083:0000000:428"	"GSE57083:0000000:429"	"GSE57083:0000000:430"	"GSE57083:0000000:431"	"GSE57083:0000000:432"	"GSE57083:0000000:433"	"GSE57083:0000000:434"	"GSE57083:0000000:435"	"GSE57083:0000000:436"	"GSE57083:0000000:437"	"GSE57083:0000000:438"	"GSE57083:0000000:439"	"GSE57083:0000000:440"	"GSE57083:0000000:441"	"GSE57083:0000000:442"	"GSE57083:0000000:443"	"GSE57083:0000000:444"	"GSE57083:0000000:445"	"GSE57083:0000000:446"	"GSE57083:0000000:447"	"GSE57083:0000000:448"	"GSE57083:0000000:449"	"GSE57083:0000000:450"	"GSE57083:0000000:451"	"GSE57083:0000000:452"	"GSE57083:0000000:453"	"GSE57083:0000000:454"	"GSE57083:0000000:455"	"GSE57083:0000000:456"	"GSE57083:0000000:457"	"GSE57083:0000000:458"	"GSE57083:0000000:459"	"GSE57083:0000000:460"	"GSE57083:0000000:461"	"GSE57083:0000000:462"	"GSE57083:0000000:463"	"GSE57083:0000000:464"	"GSE57083:0000000:465"	"GSE57083:0000000:466"	"GSE57083:0000000:467"	"GSE57083:0000000:468"	"GSE57083:0000000:469"	"GSE57083:0000000:470"	"GSE57083:0000000:471"	"GSE57083:0000000:472"	"GSE57083:0000000:473"	"GSE57083:0000000:474"	"GSE57083:0000000:475"	"GSE57083:0000000:476"	"GSE57083:0000000:477"	"GSE57083:0000000:478"	"GSE57083:0000000:479"	"GSE57083:0000000:480"	"GSE57083:0000000:481"	"GSE57083:0000000:482"	"GSE57083:0000000:483"	"GSE57083:0000000:484"	"GSE57083:0000000:485"	"GSE57083:0000000:486"	"GSE57083:0000000:487"	"GSE57083:0000000:488"	"GSE57083:0000000:489"	"GSE57083:0000000:490"	"GSE57083:0000000:491"	"GSE57083:0000000:492"	"GSE57083:0000000:493"	"GSE57083:0000000:494"	"GSE57083:0000000:495"	"GSE57083:0000000:496"	"GSE57083:0000000:497"	"GSE57083:0000000:498"	"GSE57083:0000000:499"	"GSE57083:0000000:500"	"GSE57083:0000000:501"	"GSE57083:0000000:502"	"GSE57083:0000000:503"	"GSE57083:0000000:504"	"GSE57083:0000000:505"	"GSE57083:0000000:506"	"GSE57083:0000000:507"	"GSE57083:0000000:508"	"GSE57083:0000000:509"	"GSE57083:0000000:510"	"GSE57083:0000000:511"	"GSE57083:0000000:512"	"GSE57083:0000000:513"	"GSE57083:0000000:514"	"GSE57083:0000000:515"	"GSE57083:0000000:516"	"GSE57083:0000000:517"	"GSE57083:0000000:518"	"GSE57083:0000000:519"	"GSE57083:0000000:520"	"GSE57083:0000000:521"	"GSE57083:0000000:522"	"GSE57083:0000000:523"	"GSE57083:0000000:524"	"GSE57083:0000000:525"	"GSE57083:0000000:526"	"GSE57083:0000000:527"	"GSE57083:0000000:528"	"GSE57083:0000000:529"	"GSE57083:0000000:530"	"GSE57083:0000000:531"	"GSE57083:0000000:532"	"GSE57083:0000000:533"	"GSE57083:0000000:534"	"GSE57083:0000000:535"	"GSE57083:0000000:536"	"GSE57083:0000000:537"	"GSE57083:0000000:538"	"GSE57083:0000000:539"	"GSE57083:0000000:540"	"GSE57083:0000000:541"	"GSE57083:0000000:542"	"GSE57083:0000000:543"	"GSE57083:0000000:544"	"GSE57083:0000000:545"	"GSE57083:0000000:546"	"GSE57083:0000000:547"	"GSE57083:0000000:548"	"GSE57083:0000000:549"	"GSE57083:0000000:550"	"GSE57083:0000000:551"	"GSE57083:0000000:552"	"GSE57083:0000000:553"	"GSE57083:0000000:554"	"GSE57083:0000000:555"	"GSE57083:0000000:556"	"GSE57083:0000000:557"	"GSE57083:0000000:558"	"GSE57083:0000000:559"	"GSE57083:0000000:560"	"GSE57083:0000000:561"	"GSE57083:0000000:562"	"GSE57083:0000000:563"	"GSE57083:0000000:564"	"GSE57083:0000000:565"	"GSE57083:0000000:566"	"GSE57083:0000000:567"	"GSE57083:0000000:568"	"GSE57083:0000000:569"	"GSE57083:0000000:570"	"GSE57083:0000000:571"	"GSE57083:0000000:572"	"GSE57083:0000000:573"	"GSE57083:0000000:574"	"GSE57083:0000000:575"	"GSE57083:0000000:576"	"GSE57083:0000000:577"	"GSE57083:0000000:578"	"GSE57083:0000000:579"	"GSE57083:0000000:580"	"GSE57083:0000000:581"	"GSE57083:0000000:582"	"GSE57083:0000000:583"	"GSE57083:0000000:584"	"GSE57083:0000000:585"	"GSE57083:0000000:586"	"GSE57083:0000000:587"	"GSE57083:0000000:588"	"GSE57083:0000000:589"	"GSE57083:0000000:590"	"GSE57083:0000000:591"	"GSE57083:0000000:592"	"GSE57083:0000000:593"	"GSE57083:0000000:594"	"GSE57083:0000000:595"	"GSE57083:0000000:596"	"GSE57083:0000000:597"	"GSE57083:0000000:598"	"GSE57083:0000000:599"	"GSE57083:0000000:600"	"GSE57083:0000000:601"	"GSE57083:0000000:602"	"GSE57083:0000000:603"	"GSE57083:0000000:604"	"GSE57083:0000000:605"	"GSE57083:0000000:606"	"GSE57083:0000000:607"	"GSE57083:0000000:608"	"GSE57083:0000000:609"	"GSE57083:0000000:610"	"GSE57083:0000000:611"	"GSE57083:0000000:612"	"GSE57083:0000000:613"	"GSE57083:0000000:614"	"GSE57083:0000000:615"	"GSE57083:0000000:616"	"GSE57083:0000000:617"	"GSE57083:0000000:618"	"GSE57083:0000000:619"	"GSE57083:0000000:620"	"GSE57083:0000000:621"	"GSE57083:0000000:622"	"GSE57083:0000000:623"	"GSE57083:0000000:624"	"GSE57083:0000000:625"	"GSE57083:0000000:626"	"GSE57156:0:1"	"GSE57156:1:1"	"GSE57194:0:1"	"GSE57194:0:2"	"GSE57194:0:3"	"GSE57194:0:4"	"GSE57194:1:1"	"GSE57194:1:2"	"GSE57194:1:3"	"GSE57194:1:4"	"GSE57194:2:1"	"GSE57194:2:2"	"GSE57194:2:3"	"GSE57194:2:4"	"GSE57255:0:1"	"GSE57255:0:2"	"GSE57255:0:3"	"GSE57255:0:4"	"GSE57255:0:5"	"GSE57255:1:1"	"GSE57255:1:2"	"GSE57255:1:3"	"GSE57255:1:4"	"GSE57255:1:5"	"GSE57303:0000000:01"	"GSE57303:0000000:02"	"GSE57303:0000000:03"	"GSE57303:0000000:04"	"GSE57303:0000000:05"	"GSE57303:0000000:06"	"GSE57303:0000000:07"	"GSE57303:0000000:08"	"GSE57303:0000000:09"	"GSE57303:0000000:10"	"GSE57303:0000000:11"	"GSE57303:0000000:12"	"GSE57303:0000000:13"	"GSE57303:0000000:14"	"GSE57303:0000000:15"	"GSE57303:0000000:16"	"GSE57303:0000000:17"	"GSE57303:0000000:18"	"GSE57303:0000000:19"	"GSE57303:0000000:20"	"GSE57303:0000000:21"	"GSE57303:0000000:22"	"GSE57303:0000000:23"	"GSE57303:0000000:24"	"GSE57303:0000000:25"	"GSE57303:0000000:26"	"GSE57303:0000000:27"	"GSE57303:0000000:28"	"GSE57303:0000000:29"	"GSE57303:0000000:30"	"GSE57303:0000000:31"	"GSE57303:0000000:32"	"GSE57303:0000000:33"	"GSE57303:0000000:34"	"GSE57303:0000000:35"	"GSE57303:0000000:36"	"GSE57303:0000000:37"	"GSE57303:0000000:38"	"GSE57303:0000000:39"	"GSE57303:0000000:40"	"GSE57303:0000000:41"	"GSE57303:0000000:42"	"GSE57303:0000000:43"	"GSE57303:0000000:44"	"GSE57303:0000000:45"	"GSE57303:0000000:46"	"GSE57303:0000000:47"	"GSE57303:0000000:48"	"GSE57303:0000000:49"	"GSE57303:0000000:50"	"GSE57303:0000000:51"	"GSE57303:0000000:52"	"GSE57303:0000000:53"	"GSE57303:0000000:54"	"GSE57303:0000000:55"	"GSE57303:0000000:56"	"GSE57303:0000000:57"	"GSE57303:0000000:58"	"GSE57303:0000000:59"	"GSE57303:0000000:60"	"GSE57303:0000000:61"	"GSE57303:0000000:62"	"GSE57303:0000000:63"	"GSE57303:0000000:64"	"GSE57303:0000000:65"	"GSE57303:0000000:66"	"GSE57303:0000000:67"	"GSE57303:0000000:68"	"GSE57303:0000000:69"	"GSE57317:0000000:01"	"GSE57317:0000000:02"	"GSE57317:0000000:03"	"GSE57317:0000000:04"	"GSE57317:0000000:05"	"GSE57317:0000000:06"	"GSE57317:0000000:07"	"GSE57317:0000000:08"	"GSE57317:0000000:09"	"GSE57317:0000000:10"	"GSE57317:0000000:11"	"GSE57317:0000000:12"	"GSE57317:0000000:13"	"GSE57317:0000000:14"	"GSE57317:0000000:15"	"GSE57317:0000000:16"	"GSE57317:0000000:17"	"GSE57317:0000000:18"	"GSE57317:0000000:19"	"GSE57317:0000000:20"	"GSE57317:0000000:21"	"GSE57317:0000000:22"	"GSE57317:0000000:23"	"GSE57317:0000000:24"	"GSE57317:0000000:25"	"GSE57317:0000000:26"	"GSE57317:0000000:27"	"GSE57317:0000000:28"	"GSE57317:0000000:29"	"GSE57317:0000000:30"	"GSE57317:0000000:31"	"GSE57317:0000000:32"	"GSE57317:0000000:33"	"GSE57317:0000000:34"	"GSE57317:0000000:35"	"GSE57317:0000000:36"	"GSE57317:0000000:37"	"GSE57317:0000000:38"	"GSE57317:0000000:39"	"GSE57317:0000000:40"	"GSE57317:0000000:41"	"GSE57317:0000000:42"	"GSE57317:0000000:43"	"GSE57317:0000000:44"	"GSE57317:0000000:45"	"GSE57317:0000000:46"	"GSE57317:0000000:47"	"GSE57317:0000000:48"	"GSE57317:0000000:49"	"GSE57317:0000000:50"	"GSE57317:0000000:51"	"GSE57317:0000000:52"	"GSE57317:0000000:53"	"GSE57317:0000000:54"	"GSE57348:1:1"	"GSE57348:1:2"	"GSE57348:1:3"	"GSE57348:2:2"	"GSE57429:0000000:1"	"GSE57429:0000000:2"	"GSE57441:0000000:1"	"GSE57463:0000000:1"	"GSE57520:0000000:1"	"GSE57547:1:2"	"GSE57547:2:2"	"GSE57547:3:2"	"GSE57547:4:2"	"GSE57547:5:2"	"GSE57547:6:2"	"GSE57547:7:2"	"GSE57547:8:2"	"GSE57552:1:1"	"GSE57552:2:1"	"GSE57634:0:1"	"GSE57634:0:2"	"GSE57634:1:1"	"GSE57634:1:2"	"GSE57634:2:1"	"GSE57634:2:2"	"GSE57660:0000000:1"	"GSE57660:0000000:2"	"GSE57728:0:1"	"GSE57728:1:1"	"GSE57864:1:1"	"GSE57864:2:1"	"GSE58004:1:1"	"GSE58004:2:1"	"GSE58024:0000000:1"	"GSE58033:1:1"	"GSE58033:2:1"	"GSE58049:0000000:1"	"GSE58049:0000000:2"	"GSE58133:0000000:001"	"GSE58133:0000000:002"	"GSE58133:0000000:003"	"GSE58133:0000000:004"	"GSE58133:0000000:005"	"GSE58133:0000000:006"	"GSE58133:0000000:007"	"GSE58133:0000000:008"	"GSE58133:0000000:009"	"GSE58133:0000000:010"	"GSE58133:0000000:011"	"GSE58133:0000000:012"	"GSE58133:0000000:013"	"GSE58133:0000000:014"	"GSE58133:0000000:015"	"GSE58133:0000000:016"	"GSE58133:0000000:017"	"GSE58133:0000000:018"	"GSE58133:0000000:019"	"GSE58133:0000000:020"	"GSE58133:0000000:021"	"GSE58133:0000000:022"	"GSE58133:0000000:023"	"GSE58133:0000000:024"	"GSE58133:0000000:025"	"GSE58133:0000000:026"	"GSE58133:0000000:027"	"GSE58133:0000000:028"	"GSE58133:0000000:029"	"GSE58133:0000000:030"	"GSE58133:0000000:031"	"GSE58133:0000000:032"	"GSE58133:0000000:033"	"GSE58133:0000000:034"	"GSE58133:0000000:035"	"GSE58133:0000000:036"	"GSE58133:0000000:037"	"GSE58133:0000000:038"	"GSE58133:0000000:039"	"GSE58133:0000000:040"	"GSE58133:0000000:041"	"GSE58133:0000000:042"	"GSE58133:0000000:043"	"GSE58133:0000000:044"	"GSE58133:0000000:045"	"GSE58133:0000000:046"	"GSE58133:0000000:047"	"GSE58133:0000000:048"	"GSE58133:0000000:049"	"GSE58133:0000000:050"	"GSE58133:0000000:051"	"GSE58133:0000000:052"	"GSE58133:0000000:053"	"GSE58133:0000000:054"	"GSE58133:0000000:055"	"GSE58133:0000000:056"	"GSE58133:0000000:057"	"GSE58133:0000000:058"	"GSE58133:0000000:059"	"GSE58133:0000000:060"	"GSE58133:0000000:061"	"GSE58133:0000000:062"	"GSE58133:0000000:063"	"GSE58133:0000000:064"	"GSE58133:0000000:065"	"GSE58133:0000000:066"	"GSE58133:0000000:067"	"GSE58133:0000000:068"	"GSE58133:0000000:069"	"GSE58133:0000000:070"	"GSE58133:0000000:071"	"GSE58133:0000000:072"	"GSE58133:0000000:073"	"GSE58133:0000000:074"	"GSE58133:0000000:075"	"GSE58133:0000000:076"	"GSE58133:0000000:077"	"GSE58133:0000000:078"	"GSE58133:0000000:079"	"GSE58133:0000000:080"	"GSE58133:0000000:081"	"GSE58133:0000000:082"	"GSE58133:0000000:083"	"GSE58133:0000000:084"	"GSE58133:0000000:085"	"GSE58133:0000000:086"	"GSE58133:0000000:087"	"GSE58133:0000000:088"	"GSE58133:0000000:089"	"GSE58133:0000000:090"	"GSE58133:0000000:091"	"GSE58133:0000000:092"	"GSE58133:0000000:093"	"GSE58133:0000000:094"	"GSE58133:0000000:095"	"GSE58133:0000000:096"	"GSE58133:0000000:097"	"GSE58133:0000000:098"	"GSE58133:0000000:099"	"GSE58133:0000000:100"	"GSE58133:0000000:101"	"GSE58133:0000000:102"	"GSE58133:0000000:103"	"GSE58133:0000000:104"	"GSE58133:0000000:105"	"GSE58133:0000000:106"	"GSE58133:0000000:107"	"GSE58133:0000000:108"	"GSE58133:0000000:109"	"GSE58133:0000000:110"	"GSE58133:0000000:111"	"GSE58133:0000000:112"	"GSE58133:0000000:113"	"GSE58133:0000000:114"	"GSE58133:0000000:115"	"GSE58133:0000000:116"	"GSE58133:0000000:117"	"GSE58133:0000000:118"	"GSE58133:0000000:119"	"GSE58142:0000000:1"	"GSE58149:0:1"	"GSE58149:0:2"	"GSE58149:1:1"	"GSE58149:1:2"	"GSE58161:1:1"	"GSE58161:2:1"	"GSE58173:1:1"	"GSE58173:1:2"	"GSE58173:1:3"	"GSE58173:1:4"	"GSE58173:1:5"	"GSE58173:2:1"	"GSE58173:2:2"	"GSE58173:2:3"	"GSE58173:2:4"	"GSE58173:2:5"	"GSE58173:3:1"	"GSE58173:3:2"	"GSE58173:3:3"	"GSE58173:3:4"	"GSE58173:3:5"	"GSE58208:0000000:1"	"GSE58208:0000000:2"	"GSE58209:0000000:1"	"GSE58224:1:1"	"GSE58224:1:2"	"GSE58224:1:3"	"GSE58224:2:1"	"GSE58224:2:2"	"GSE58224:2:3"	"GSE58252:0000000:1"	"GSE58294:0000000:1"	"GSE58435:0000000:1"	"GSE58475:1:1"	"GSE58475:2:1"	"GSE58475:3:1"	"GSE58525:0000000:1"	"GSE58565:0000000:01"	"GSE58565:0000000:02"	"GSE58565:0000000:03"	"GSE58565:0000000:04"	"GSE58565:0000000:05"	"GSE58565:0000000:06"	"GSE58565:0000000:07"	"GSE58565:0000000:08"	"GSE58565:0000000:09"	"GSE58565:0000000:10"	"GSE58565:0000000:11"	"GSE58565:0000000:12"	"GSE58565:0000000:13"	"GSE58565:0000000:14"	"GSE58565:0000000:15"	"GSE58565:0000000:16"	"GSE58573:1:1"	"GSE58573:2:1"	"GSE58588:0000000:1"	"GSE58589:1:1"	"GSE58589:1:2"	"GSE58589:1:3"	"GSE58589:1:4"	"GSE58589:1:5"	"GSE58589:2:1"	"GSE58589:2:2"	"GSE58589:2:3"	"GSE58589:2:4"	"GSE58589:2:5"	"GSE58589:3:1"	"GSE58589:3:2"	"GSE58589:3:3"	"GSE58589:3:4"	"GSE58589:3:5"	"GSE58589:3:6"	"GSE58605:0000000:1"	"GSE58605:0000000:2"	"GSE58667:0000000:1"	"GSE58753:0000000:1"	"GSE58792:0000000:1"	"GSE58831:0000000:1"	"GSE58914:0000000:1"	"GSE58914:0000000:2"	"GSE58914:0000000:3"	"GSE58914:0000000:4"	"GSE58914:0000000:5"	"GSE59125:0000000:1"	"GSE59125:0000000:2"	"GSE59125:0000000:3"	"GSE59125:0000000:4"	"GSE59125:0000000:5"	"GSE59184:0:1"	"GSE59184:0:2"	"GSE59184:0:3"	"GSE59184:1:1"	"GSE59184:1:2"	"GSE59184:1:3"	"GSE59226:0000000:1"	"GSE59226:0000000:2"	"GSE59228:1:1"	"GSE59228:2:1"	"GSE59229:0000000:1"	"GSE59229:0000000:2"	"GSE59237:1:1"	"GSE59237:1:2"	"GSE59307:0000000:1"	"GSE59307:0000000:2"	"GSE59307:0000000:3"	"GSE59307:0000000:4"	"GSE59312:0000000:1"	"GSE59361:0000000:1"	"GSE59412:1:1"	"GSE59412:2:1"	"GSE59412:2:2"	"GSE59424:0000000:1"	"GSE59424:0000000:2"	"GSE59445:0:1"	"GSE59445:1:1"	"GSE59653:0000000:1"	"GSE59665:0:1"	"GSE59665:1:1"	"GSE59665:2:1"	"GSE59665:3:1"	"GSE59666:0:1"	"GSE59666:1:1"	"GSE59666:2:1"	"GSE59666:3:1"	"GSE59704:0000000:1"	"GSE59704:0000000:2"	"GSE59704:0000000:3"	"GSE59704:0000000:4"	"GSE59704:0000000:5"	"GSE59746:0000000:1"	"GSE59746:0000000:2"	"GSE59771:0000000:1"	"GSE59780:1:1"	"GSE59780:1:2"	"GSE59780:2:1"	"GSE59780:2:2"	"GSE59808:0000000:01"	"GSE59808:0000000:02"	"GSE59808:0000000:03"	"GSE59808:0000000:04"	"GSE59808:0000000:05"	"GSE59808:0000000:06"	"GSE59808:0000000:07"	"GSE59808:0000000:08"	"GSE59808:0000000:09"	"GSE59808:0000000:10"	"GSE59808:0000000:11"	"GSE59808:0000000:12"	"GSE59808:0000000:13"	"GSE59808:0000000:14"	"GSE59808:0000000:15"	"GSE59808:0000000:16"	"GSE59808:0000000:17"	"GSE59808:0000000:18"	"GSE59808:0000000:19"	"GSE59808:0000000:20"	"GSE59808:0000000:21"	"GSE59808:0000000:22"	"GSE59808:0000000:23"	"GSE59808:0000000:24"	"GSE59808:0000000:25"	"GSE59808:0000000:26"	"GSE59808:0000000:27"	"GSE59808:0000000:28"	"GSE59808:0000000:29"	"GSE59808:0000000:30"	"GSE59808:0000000:31"	"GSE59931:0000000:1"	"GSE59957:0000000:1"	"GSE60028:01:1"	"GSE60028:02:1"	"GSE60028:03:1"	"GSE60028:04:1"	"GSE60028:05:1"	"GSE60028:06:1"	"GSE60028:07:1"	"GSE60028:08:1"	"GSE60028:09:1"	"GSE60028:11:1"	"GSE60028:12:1"	"GSE60028:13:1"	"GSE60028:14:1"	"GSE60028:15:1"	"GSE60028:16:1"	"GSE60028:17:1"	"GSE60028:18:1"	"GSE60028:19:1"	"GSE60028:21:1"	"GSE60028:22:1"	"GSE60123:0000000:1"	"GSE60124:0000000:1"	"GSE60135:0000000:1"	"GSE60135:0000000:2"	"GSE60135:0000000:3"	"GSE60159:0000000:1"	"GSE60159:0000000:2"	"GSE60159:0000000:3"	"GSE60159:0000000:4"	"GSE60159:0000000:5"	"GSE60184:0000000:01"	"GSE60184:0000000:02"	"GSE60184:0000000:03"	"GSE60184:0000000:04"	"GSE60184:0000000:05"	"GSE60184:0000000:06"	"GSE60184:0000000:07"	"GSE60184:0000000:08"	"GSE60184:0000000:09"	"GSE60184:0000000:10"	"GSE60184:0000000:11"	"GSE60184:0000000:12"	"GSE60184:0000000:13"	"GSE60184:0000000:14"	"GSE60184:0000000:15"	"GSE60184:0000000:16"	"GSE60184:0000000:17"	"GSE60184:0000000:18"	"GSE60184:0000000:19"	"GSE60184:0000000:20"	"GSE60184:0000000:21"	"GSE60184:0000000:22"	"GSE60291:0000000:1"	"GSE60327:1:1"	"GSE60327:2:1"	"GSE60518:1:1"	"GSE60518:2:1"	"GSE60616:0000000:1"	"GSE60697:0000000:1"	"GSE60771:0:1"	"GSE60771:1:1"	"GSE60771:2:1"	"GSE60771:3:1"	"GSE60878:0000000:1"	"GSE60878:0000000:2"	"GSE60879:0000000:1"	"GSE60879:0000000:2"	"GSE60948:0000000:1"	"GSE60948:0000000:2"	"GSE60948:0000000:3"	"GSE61007:0000000:1"	"GSE61007:0000000:2"	"GSE61007:0000000:3"	"GSE61050:1:1"	"GSE61050:2:1"	"GSE61171:1:1"	"GSE61171:2:1"	"GSE61226:0000000:1"	"GSE61226:0000000:2"	"GSE61226:0000000:3"	"GSE61275:1:1"	"GSE61275:2:1"	"GSE61277:0000000:1"	"GSE61314:1:1"	"GSE61314:2:1"	"GSE61352:0000000:1"	"GSE61353:0000000:1"	"GSE61353:0000000:2"	"GSE61381:0000000:1"	"GSE61399:1:1"	"GSE61399:2:1"	"GSE61513:0000000:1"	"GSE61513:0000000:2"	"GSE61513:0000000:3"	"GSE61513:0000000:4"	"GSE61635:0000000:1"	"GSE61804:0000000:1"	"GSE61827:0:1"	"GSE61827:1:1"	"GSE61842:1:1"	"GSE61842:2:1"	"GSE61842:3:1"	"GSE61942:1:1"	"GSE61942:2:1"	"GSE61973:0000000:1"	"GSE62080:0000000:1"	"GSE62114:0000000:1"	"GSE62114:0000000:2"	"GSE62114:0000000:3"	"GSE62156:0000000:01"	"GSE62156:0000000:02"	"GSE62156:0000000:03"	"GSE62156:0000000:04"	"GSE62156:0000000:05"	"GSE62156:0000000:06"	"GSE62156:0000000:07"	"GSE62156:0000000:08"	"GSE62156:0000000:09"	"GSE62156:0000000:10"	"GSE62156:0000000:11"	"GSE62156:0000000:12"	"GSE62156:0000000:13"	"GSE62156:0000000:14"	"GSE62156:0000000:15"	"GSE62156:0000000:16"	"GSE62156:0000000:17"	"GSE62156:0000000:18"	"GSE62156:0000000:19"	"GSE62156:0000000:20"	"GSE62156:0000000:21"	"GSE62156:0000000:22"	"GSE62156:0000000:23"	"GSE62156:0000000:24"	"GSE62156:0000000:25"	"GSE62156:0000000:26"	"GSE62156:0000000:27"	"GSE62156:0000000:28"	"GSE62156:0000000:29"	"GSE62156:0000000:30"	"GSE62156:0000000:31"	"GSE62156:0000000:32"	"GSE62156:0000000:33"	"GSE62156:0000000:34"	"GSE62156:0000000:35"	"GSE62156:0000000:36"	"GSE62156:0000000:37"	"GSE62156:0000000:38"	"GSE62156:0000000:39"	"GSE62156:0000000:40"	"GSE62156:0000000:41"	"GSE62156:0000000:42"	"GSE62156:0000000:43"	"GSE62156:0000000:44"	"GSE62156:0000000:45"	"GSE62156:0000000:46"	"GSE62156:0000000:47"	"GSE62156:0000000:48"	"GSE62156:0000000:49"	"GSE62156:0000000:50"	"GSE62156:0000000:51"	"GSE62156:0000000:52"	"GSE62156:0000000:53"	"GSE62156:0000000:54"	"GSE62156:0000000:55"	"GSE62156:0000000:56"	"GSE62156:0000000:57"	"GSE62156:0000000:58"	"GSE62156:0000000:59"	"GSE62156:0000000:60"	"GSE62156:0000000:61"	"GSE62156:0000000:62"	"GSE62156:0000000:63"	"GSE62203:0000000:1"	"GSE62232:0000000:1"	"GSE62510:0000000:1"	"GSE62547:0000000:1"	"GSE62572:0000000:1"	"GSE62572:0000000:2"	"GSE62665:0000000:1"	"GSE62687:0:1"	"GSE62687:1:1"	"GSE63009:0000000:1"	"GSE63009:0000000:2"	"GSE63067:0000000:1"	"GSE63067:0000000:2"	"GSE63129:0:1"	"GSE63129:1:1"	"GSE63138:0000000:1"	"GSE63252:1:1"	"GSE63252:1:2"	"GSE63252:2:1"	"GSE63252:2:2"	"GSE63252:3:1"	"GSE63252:3:2"	"GSE63327:0000000:1"	"GSE63626:0000000:01"	"GSE63626:0000000:02"	"GSE63626:0000000:03"	"GSE63626:0000000:04"	"GSE63626:0000000:05"	"GSE63626:0000000:06"	"GSE63626:0000000:07"	"GSE63626:0000000:08"	"GSE63626:0000000:09"	"GSE63626:0000000:10"	"GSE63626:0000000:11"	"GSE63626:0000000:12"	"GSE63626:0000000:13"	"GSE63626:0000000:14"	"GSE63626:0000000:15"	"GSE63626:0000000:16"	"GSE63662:0000000:1"	"GSE63862:0000000:1"	"GSE63885:0000000:1"	"GSE63885:0000000:2"	"GSE63885:0000000:3"	"GSE63885:0000000:4"	"GSE63941:0000000:01"	"GSE63941:0000000:02"	"GSE63941:0000000:03"	"GSE63941:0000000:04"	"GSE63941:0000000:05"	"GSE63941:0000000:06"	"GSE63941:0000000:07"	"GSE63941:0000000:08"	"GSE63941:0000000:09"	"GSE63941:0000000:10"	"GSE63941:0000000:11"	"GSE63941:0000000:12"	"GSE63941:0000000:13"	"GSE63941:0000000:14"	"GSE63941:0000000:15"	"GSE63941:0000000:16"	"GSE63941:0000000:17"	"GSE63941:0000000:18"	"GSE63941:0000000:19"	"GSE63941:0000000:20"	"GSE63941:0000000:21"	"GSE63941:0000000:22"	"GSE63941:0000000:23"	"GSE63995:1:1"	"GSE63995:2:1"	"GSE63995:3:1"	"GSE63995:4:1"	"GSE64023:0000000:1"	"GSE64023:0000000:2"	"GSE64028:1:1"	"GSE64028:1:2"	"GSE64028:1:3"	"GSE64028:2:1"	"GSE64028:2:2"	"GSE64028:2:3"	"GSE64028:3:1"	"GSE64028:3:2"	"GSE64028:3:3"	"GSE64028:4:1"	"GSE64028:4:2"	"GSE64028:4:3"	"GSE64028:5:1"	"GSE64028:5:2"	"GSE64028:5:3"	"GSE64085:0000000:01"	"GSE64085:0000000:02"	"GSE64085:0000000:03"	"GSE64085:0000000:04"	"GSE64085:0000000:05"	"GSE64085:0000000:06"	"GSE64085:0000000:07"	"GSE64085:0000000:08"	"GSE64085:0000000:09"	"GSE64085:0000000:10"	"GSE64085:0000000:11"	"GSE64143:0000000:1"	"GSE64178:0000000:1"	"GSE64322:0000000:1"	"GSE64322:0000000:2"	"GSE64322:0000000:3"	"GSE64322:0000000:4"	"GSE64322:0000000:5"	"GSE64322:0000000:6"	"GSE64322:0000000:7"	"GSE64322:0000000:8"	"GSE64322:0000000:9"	"GSE64480:1:1"	"GSE64480:1:2"	"GSE64480:2:1"	"GSE64480:2:2"	"GSE64480:3:1"	"GSE64480:3:2"	"GSE64555:0000000:1"	"GSE64603:0000000:1"	"GSE64603:0000000:2"	"GSE64603:0000000:3"	"GSE64603:0000000:4"	"GSE64681:0000000:1"	"GSE64762:0000000:1"	"GSE64762:0000000:2"	"GSE64762:0000000:3"	"GSE64857:0000000:01"	"GSE64857:0000000:02"	"GSE64857:0000000:03"	"GSE64857:0000000:04"	"GSE64857:0000000:05"	"GSE64857:0000000:06"	"GSE64857:0000000:07"	"GSE64857:0000000:08"	"GSE64857:0000000:09"	"GSE64857:0000000:10"	"GSE64857:0000000:11"	"GSE64857:0000000:12"	"GSE64857:0000000:13"	"GSE64857:0000000:14"	"GSE64857:0000000:15"	"GSE64857:0000000:16"	"GSE64857:0000000:17"	"GSE64857:0000000:18"	"GSE64857:0000000:19"	"GSE64857:0000000:20"	"GSE64857:0000000:21"	"GSE64857:0000000:22"	"GSE64857:0000000:23"	"GSE64857:0000000:24"	"GSE64857:0000000:25"	"GSE64857:0000000:26"	"GSE64857:0000000:27"	"GSE64857:0000000:28"	"GSE64857:0000000:29"	"GSE64857:0000000:30"	"GSE64857:0000000:31"	"GSE64857:0000000:32"	"GSE64857:0000000:33"	"GSE64857:0000000:34"	"GSE64857:0000000:35"	"GSE64857:0000000:36"	"GSE64857:0000000:37"	"GSE64857:0000000:38"	"GSE64857:0000000:39"	"GSE64857:0000000:40"	"GSE64857:0000000:41"	"GSE64857:0000000:42"	"GSE64857:0000000:43"	"GSE64857:0000000:44"	"GSE64857:0000000:45"	"GSE64857:0000000:46"	"GSE64857:0000000:47"	"GSE64857:0000000:48"	"GSE64857:0000000:49"	"GSE64857:0000000:50"	"GSE64857:0000000:51"	"GSE64857:0000000:52"	"GSE64857:0000000:53"	"GSE64857:0000000:54"	"GSE64857:0000000:55"	"GSE64857:0000000:56"	"GSE64857:0000000:57"	"GSE64857:0000000:58"	"GSE64857:0000000:59"	"GSE64857:0000000:60"	"GSE64857:0000000:61"	"GSE64857:0000000:62"	"GSE64857:0000000:63"	"GSE64857:0000000:64"	"GSE64857:0000000:65"	"GSE64857:0000000:66"	"GSE64857:0000000:67"	"GSE64857:0000000:68"	"GSE64857:0000000:69"	"GSE64857:0000000:70"	"GSE64857:0000000:71"	"GSE64857:0000000:72"	"GSE64857:0000000:73"	"GSE64857:0000000:74"	"GSE64857:0000000:75"	"GSE64857:0000000:76"	"GSE64857:0000000:77"	"GSE64857:0000000:78"	"GSE64857:0000000:79"	"GSE64857:0000000:80"	"GSE64890:0000000:1"	"GSE64951:0000000:1"	"GSE65009:0000000:1"	"GSE65132:0000000:1"	"GSE65144:0000000:1"	"GSE65210:0000000:1"	"GSE65222:0000000:1"	"GSE65351:0000000:1"	"GSE65351:0000000:2"	"GSE65351:0000000:3"	"GSE65363:0:1"	"GSE65363:1:1"	"GSE65433:0000000:1"	"GSE65577:1:1"	"GSE65577:1:2"	"GSE65646:0:1"	"GSE65646:1:1"	"GSE65707:0000000:1"	"GSE65816:0000000:1"	"GSE65816:0000000:2"	"GSE65816:0000000:3"	"GSE65835:0000000:1"	"GSE65835:0000000:2"	"GSE65835:0000000:3"	"GSE65856:1:1"	"GSE65856:1:2"	"GSE65856:1:3"	"GSE65856:1:4"	"GSE65856:2:1"	"GSE65856:2:2"	"GSE65856:2:3"	"GSE65856:2:4"	"GSE65856:3:1"	"GSE65856:3:2"	"GSE65856:3:3"	"GSE65856:3:4"	"GSE65892:0000000:1"	"GSE65965:0000000:1"	"GSE65965:0000000:2"	"GSE66354:0000000:1"	"GSE66354:0000000:2"	"GSE66354:0000000:3"	"GSE66354:0000000:4"	"GSE66354:0000000:5"	"GSE66354:0000000:6"	"GSE66354:0000000:7"	"GSE66354:0000000:8"	"GSE66354:0000000:9"	"GSE66360:0000000:1"	"GSE66384:0000000:1"	"GSE66473:0000000:1"	"GSE66473:0000000:2"	"GSE66473:0000000:3"	"GSE66503:0000000:1"	"GSE66705:0000000:001"	"GSE66705:0000000:002"	"GSE66705:0000000:003"	"GSE66705:0000000:004"	"GSE66705:0000000:005"	"GSE66705:0000000:006"	"GSE66705:0000000:007"	"GSE66705:0000000:008"	"GSE66705:0000000:009"	"GSE66705:0000000:010"	"GSE66705:0000000:011"	"GSE66705:0000000:012"	"GSE66705:0000000:013"	"GSE66705:0000000:014"	"GSE66705:0000000:015"	"GSE66705:0000000:016"	"GSE66705:0000000:017"	"GSE66705:0000000:018"	"GSE66705:0000000:019"	"GSE66705:0000000:020"	"GSE66705:0000000:021"	"GSE66705:0000000:022"	"GSE66705:0000000:023"	"GSE66705:0000000:024"	"GSE66705:0000000:025"	"GSE66705:0000000:026"	"GSE66705:0000000:027"	"GSE66705:0000000:028"	"GSE66705:0000000:029"	"GSE66705:0000000:030"	"GSE66705:0000000:031"	"GSE66705:0000000:032"	"GSE66705:0000000:033"	"GSE66705:0000000:034"	"GSE66705:0000000:035"	"GSE66705:0000000:036"	"GSE66705:0000000:037"	"GSE66705:0000000:038"	"GSE66705:0000000:039"	"GSE66705:0000000:040"	"GSE66705:0000000:041"	"GSE66705:0000000:042"	"GSE66705:0000000:043"	"GSE66705:0000000:044"	"GSE66705:0000000:045"	"GSE66705:0000000:046"	"GSE66705:0000000:047"	"GSE66705:0000000:048"	"GSE66705:0000000:049"	"GSE66705:0000000:050"	"GSE66705:0000000:051"	"GSE66705:0000000:052"	"GSE66705:0000000:053"	"GSE66705:0000000:054"	"GSE66705:0000000:055"	"GSE66705:0000000:056"	"GSE66705:0000000:057"	"GSE66705:0000000:058"	"GSE66705:0000000:059"	"GSE66705:0000000:060"	"GSE66705:0000000:061"	"GSE66705:0000000:062"	"GSE66705:0000000:063"	"GSE66705:0000000:064"	"GSE66705:0000000:065"	"GSE66705:0000000:066"	"GSE66705:0000000:067"	"GSE66705:0000000:068"	"GSE66705:0000000:069"	"GSE66705:0000000:070"	"GSE66705:0000000:071"	"GSE66705:0000000:072"	"GSE66705:0000000:073"	"GSE66705:0000000:074"	"GSE66705:0000000:075"	"GSE66705:0000000:076"	"GSE66705:0000000:077"	"GSE66705:0000000:078"	"GSE66705:0000000:079"	"GSE66705:0000000:080"	"GSE66705:0000000:081"	"GSE66705:0000000:082"	"GSE66705:0000000:083"	"GSE66705:0000000:084"	"GSE66705:0000000:085"	"GSE66705:0000000:086"	"GSE66705:0000000:087"	"GSE66705:0000000:088"	"GSE66705:0000000:089"	"GSE66705:0000000:090"	"GSE66705:0000000:091"	"GSE66705:0000000:092"	"GSE66705:0000000:093"	"GSE66705:0000000:094"	"GSE66705:0000000:095"	"GSE66705:0000000:096"	"GSE66705:0000000:097"	"GSE66705:0000000:098"	"GSE66705:0000000:099"	"GSE66705:0000000:100"	"GSE66705:0000000:101"	"GSE66705:0000000:102"	"GSE66705:0000000:103"	"GSE66705:0000000:104"	"GSE66705:0000000:105"	"GSE66705:0000000:106"	"GSE66705:0000000:107"	"GSE66705:0000000:108"	"GSE66705:0000000:109"	"GSE66705:0000000:110"	"GSE66705:0000000:111"	"GSE66705:0000000:112"	"GSE66705:0000000:113"	"GSE66705:0000000:114"	"GSE66705:0000000:115"	"GSE66705:0000000:116"	"GSE66705:0000000:117"	"GSE66705:0000000:118"	"GSE66705:0000000:119"	"GSE66705:0000000:120"	"GSE66705:0000000:121"	"GSE66705:0000000:122"	"GSE66705:0000000:123"	"GSE66705:0000000:124"	"GSE66705:0000000:125"	"GSE66705:0000000:126"	"GSE66705:0000000:127"	"GSE66705:0000000:128"	"GSE66705:0000000:129"	"GSE66705:0000000:130"	"GSE66705:0000000:131"	"GSE66705:0000000:132"	"GSE66705:0000000:133"	"GSE66705:0000000:134"	"GSE66705:0000000:135"	"GSE66705:0000000:136"	"GSE66705:0000000:137"	"GSE66705:0000000:138"	"GSE66705:0000000:139"	"GSE66705:0000000:140"	"GSE66705:0000000:141"	"GSE66705:0000000:142"	"GSE66705:0000000:143"	"GSE66705:0000000:144"	"GSE66705:0000000:145"	"GSE66705:0000000:146"	"GSE66705:0000000:147"	"GSE66705:0000000:148"	"GSE66705:0000000:149"	"GSE66705:0000000:150"	"GSE66705:0000000:151"	"GSE66705:0000000:152"	"GSE66705:0000000:153"	"GSE66705:0000000:154"	"GSE66705:0000000:155"	"GSE66705:0000000:156"	"GSE66705:0000000:157"	"GSE66705:0000000:158"	"GSE66705:0000000:159"	"GSE66705:0000000:160"	"GSE66705:0000000:161"	"GSE66705:0000000:162"	"GSE66705:0000000:163"	"GSE66705:0000000:164"	"GSE66705:0000000:165"	"GSE66705:0000000:166"	"GSE66705:0000000:167"	"GSE66705:0000000:168"	"GSE66705:0000000:169"	"GSE66705:0000000:170"	"GSE66720:1:2"	"GSE66720:2:2"	"GSE66720:3:2"	"GSE66837:0:1"	"GSE66837:1:1"	"GSE66853:0:1"	"GSE66853:1:1"	"GSE66854:0:1"	"GSE66854:1:1"	"GSE66936:0000000:1"	"GSE67051:1:1"	"GSE67051:2:1"	"GSE67066:0000000:1"	"GSE67309:1:1"	"GSE67309:1:2"	"GSE67309:1:3"	"GSE67309:2:1"	"GSE67309:2:2"	"GSE67309:2:3"	"GSE67338:0000000:1"	"GSE67342:0:1"	"GSE67342:1:1"	"GSE67456:0000000:1"	"GSE67596:1:1"	"GSE67596:1:2"	"GSE67596:2:1"	"GSE67596:2:2"	"GSE67738:0000000:1"	"GSE67850:0000000:01"	"GSE67850:0000000:02"	"GSE67850:0000000:03"	"GSE67850:0000000:04"	"GSE67850:0000000:05"	"GSE67850:0000000:06"	"GSE67850:0000000:07"	"GSE67850:0000000:08"	"GSE67850:0000000:09"	"GSE67850:0000000:10"	"GSE67850:0000000:11"	"GSE67850:0000000:12"	"GSE67850:0000000:13"	"GSE67850:0000000:14"	"GSE67850:0000000:15"	"GSE67850:0000000:16"	"GSE67850:0000000:17"	"GSE67850:0000000:18"	"GSE67850:0000000:19"	"GSE67850:0000000:20"	"GSE67850:0000000:21"
"M11521"	-0.432944615069987	0.281235869682426	0.346282340451234	-0.210412504089148	-0.297480981856287	-0.338500825442475	-0.215903561513823	-0.296387828712067	-0.301398188799017	-0.218112613286534	0.440471696851441	0.275738833432487	0.253449709931457	0.336243027156174	0.26926301168462	-0.425114094246863	-0.524719953920438	-0.503339663633939	0.396724462663805	-0.426736312985071	0.406350152420941	0.331056952105094	-0.33459335131717	0.354621160815365	-0.261830480972703	0.250215322886966	0.231082305115665	-0.274192035040744	0.289620141201154	-0.17184822912918	-0.23171095568147	-0.176124455739665	-0.284393144272369	-0.376337347356796	0.337044408955776	0.252139233461417	0.157476434976804	-0.247203010175231	0.249921449253066	0.154651656990954	0.272929427703737	-0.232835296250962	-0.221787240081645	-0.279804971954648	-0.188398773039246	-0.208327955971469	-0.55783013815523	0.378338338068908	0.381530853311181	0.316029323245008	0.308234207675714	0.349073151946359	0.314467623525844	0.324677676058331	-0.328296703059459	0.40310934501108	0.333634723481787	0.351923637589073	0.281609972073811	0.277670397208215	0.398401952939738	0.350458115032841	-0.256051632484215	-0.285314971663601	-0.291341804283007	-0.304050939162249	-0.278334019536206	-0.421976242876901	-0.31525982423917	-0.428086519575688	-0.392598207810659	-0.368978029144433	-0.298036215933067	-0.35661878703249	-0.377885183982651	-0.381961569861733	-0.41815826913646	-0.429453258067211	-0.371242835031062	0.421550412866384	0.393337863483422	0.520336098215893	0.477734722654663	0.336688665521606	-0.3455386387071	-0.395910476530533	-0.421148223666781	0.395613824783977	0.358757574918057	0.413802895552844	0.379926379613824	0.438723228213704	0.432045925187999	0.442100766941842	0.454936576563982	-0.288593966442314	-0.3139991137968	-0.308366982285925	-0.30065778299558	0.276832486726214	0.279985145593768	0.230561142927759	0.322092732539423	-0.379866315658236	-0.419884923647003	-0.352320298819526	-0.361137469793661	-0.327269241347981	-0.365888247689395	-0.401093891206462	-0.42457118302989	0.320168652415299	0.343665272636681	0.361048810858387	0.311399001393126	0.428204634156903	0.465070972506572	0.445874542796637	0.410150515934971	-0.412362396304648	0.44478128139724	-0.420165217510287	0.311738051413684	-0.372714454509499	0.391871599152002	-0.342457313669557	-0.395918400681573	-0.372732372184508	0.303421111759274	0.376660965098778	-0.227250293045223	-0.279896059340609	-0.366051564980843	-0.313239860983555	-0.269136912143983	-0.489214381755765	-0.416873412230733	-0.312239928576865	-0.467265655373192	-0.25896478707642	-0.522954218331676	0.340427380732701	-0.294354058173621	-0.474220563654834	-0.343175429349547	-0.288061619000079	-0.357880434481623	-0.398852161223602	-0.456863449944021	0.575623914275013	-0.285017140627168	0.279491362072608	-0.287923794977314	-0.323389397556931	0.373059364822603	-0.430764966004999	-0.363857620281035	-0.586252424429651	0.624095045497147	0.397534865541078	-0.284259888323421	0.494112795084345	0.459176651103266	-0.276639807927879	0.551084511596376	-0.331664877428498	-0.293966534556437	-0.443062051863771	0.537272292001266	-0.410475307791674	0.282400602224148	-0.495122961128612	-0.40260469842192	0.282449439198419	0.259641248651599	-0.334235400360955	0.462340478682302	0.26128328048969	-0.242572832127942	0.401651645024019	0.302862711201527	-0.445045990795217	-0.463895198469499	-0.450401207457261	0.379316071604857	-0.421755211724471	-0.41479418855906	-0.311839857432112	-0.412323521845654	0.312013200244979	0.510985720507616	0.369331985615494	0.186257050058105	-0.343362671722415	-0.259704970953631	0.294329154923228	0.338771460763374	-0.295602084972549	-0.263380651501868	-0.378349526018377	-0.5659491533624	0.263356545917184	0.229968539775143	0.359217865079904	0.23235808594677	-0.312274745664776	-0.290552523293173	-0.216753263711307	-0.220319564093967	0.443233971217565	-0.332973383687272	0.395560768583442	0.339446234187679	-0.308223946294356	-0.297111692673381	0.300027078132024	-0.344546937795343	-0.327109277029756	-0.339942490397432	0.461049136710477	0.527975960766305	0.531369677196427	-0.334893277755107	-0.316556197485242	0.456351403879295	-0.335417531828239	-0.341595141769104	-0.29642075413933	-0.491034186694006	-0.356483797156801	-0.351397914249035	-0.432198342162854	-0.409233745012445	-0.539773222561021	-0.495821695708355	0.288013723134477	-0.431296550358008	-0.338805284707037	-0.312167210707413	-0.429099681614194	-0.446981255505087	-0.444697258557631	-0.435914597523751	-0.341166881003324	0.279220183183084	-0.420837414927598	-0.506300638061648	-0.404018056985588	-0.488461257199413	-0.519364870342439	-0.549684608369821	-0.301063136780991	0.310238303052358	0.302119238922269	0.274593261726628	-0.317509585017892	-0.23097456183271	0.219096070207133	-0.330314864077827	0.285901595261518	-0.239611993125484	-0.247142003834871	-0.360439662340318	-0.292075896869157	0.28683845532752	-0.304682632441676	-0.319704239745886	-0.382191480827644	-0.333164602666911	-0.250916480714385	-0.213287372247256	-0.277510931729296	-0.249872827001282	-0.264308501592792	0.242240902923173	0.589915235878804	-0.275305958186139	0.262667804164144	0.223784690100124	0.33362222349587	-0.30502020720555	0.305517186697122	0.351543627210892	0.328287504251883	0.289242556438216	-0.293866908597114	0.246927095646555	0.287599519838512	-0.437120008416031	0.368031830415338	-0.296779479879472	-0.296904091779858	-0.247479930331251	-0.278449863872166	-0.341592146919818	0.329790964196574	-0.242766516495639	-0.255843500538218	-0.397392793918987	-0.335923466374608	-0.299505917737574	-0.432321651795315	-0.249208433903304	-0.337067661289926	-0.24322880774713	-0.287669937687974	-0.314823091798009	0.243714420772324	0.321628338163672	0.33501926772048	-0.345919820382347	-0.305284671489541	-0.221151263654025	-0.452515583499599	0.41321451410139	-0.538181668203301	-0.411456229828741	-0.367746499509114	-0.436924985239819	-0.351302159079319	-0.337578175117741	-0.304281163267183	-0.369700803285874	0.28858999731545	-0.481994431488228	-0.49886913111742	0.273660783744414	-0.401968257058949	-0.403707548467805	0.396045319058762	-0.386599625322882	0.337595059078631	-0.35333225826194	-0.27451860169322	0.395859000287698	0.44270138647071	-0.362047623423356	-0.438468173969895	-0.422048648441643	-0.466141302199359	0.323695109625186	0.469787577605314	0.333523771684789	-0.296517477896482	0.311037953793865	-0.374958234234151	0.273007870570109	-0.278536585802779	-0.33432199010743	0.262033741988581	0.328428641663537	0.31056564982755	-0.420134990056948	0.278928791616441	-0.375762344275642	-0.423268408795675	0.425481234798833	0.209256484144941	0.420108844802738	0.381933392642086	-0.393467673709863	-0.212320889431942	0.370375331446503	0.257041008847475	0.296954670453818	0.375611784653586	-0.400560970209781	0.387964823510775	-0.383375066999331	-0.393767300387126	0.358663640421683	0.355786753174154	0.348371616729139	-0.435245353966058	-0.33837439257312	0.468484670492215	0.353530101657783	0.37129572655778	-0.442037550611371	-0.38874524473745	0.253762845329382	0.540432959766992	0.343386192145909	0.373157042161811	0.342246879521013	-0.356332025065076	-0.387182463613685	0.437379174778862	0.311277944464173	0.293752659387279	-0.297805279563003	-0.258031059872549	-0.375425054975468	0.250718916749091	-0.368282825676157	-0.303206701434939	-0.436639078807336	0.240823089856938	-0.398334867696455	0.391643376297094	0.381163121548836	-0.265260183483466	-0.553485081953205	0.256698927134637	-0.264917798541351	-0.28695189684225	-0.34706975997711	0.432690323241857	-0.576767002966327	-0.621713905043342	-0.27764699577155	0.43061305273618	0.476912984919356	0.393035154060014	-0.494311727038561	0.447618151960029	0.153272358383895	0.331256406506694	0.522433616987938	-0.545468970487764	0.235712888379071	0.35688678316313	-0.385158656715334	0.554509095924383	-0.404351447718695	0.321382807644832	0.319319735820966	-0.410038067668947	0.281937057605254	0.230919292396973	-0.413790990155909	0.25215264775475	0.266266612643913	-0.430097644439611	0.246833530266767	0.273938500622477	-0.384591197909255	0.306437378157985	0.334378816573205	-0.377853987046466	0.407717384407686	0.357637037557418	0.458751710923499	0.390276872497569	0.400800480123383	0.383510361911675	0.39898486136017	0.275849568595851	0.521261137037426	-0.296829330906181	-0.346815106460333	0.33054030551895	-0.363777478754701	0.322737192807071	0.404810909024194	0.420651218867639	-0.286967052526133	0.327250809197139	-0.302313458000472	0.406693481606641	0.447990071616676	0.39082496382316	0.322894676074697	0.356191062177335	0.328955102123991	0.301080283963663	0.303614430193645	0.519217049794573	0.547862682091896	0.49101041466728	0.34427399648251	0.564264825859453	0.426371913280349	0.536982776126868	0.462623472315198	0.27554720765293	0.370300262056894	-0.295857226411744	0.398169445709195	0.240119112935933	-0.290726073013168	0.541193073352801	0.297759616096599	0.39759253088081	-0.258344655177984	0.333638884700122	0.34436485223368	0.419139898653281	0.366293274234152	0.46238798680043	0.592360367918587	0.330002299112241	0.4161538028024	0.457009197201355	0.455638369458165	0.304442977124095	-0.321127940898383	0.311209752359955	-0.272747591190954	0.541823515923064	-0.359176419719749	0.457314672018761	0.367160012634516	0.393221007170018	0.343343120654495	0.330870234439415	0.364197961567486	0.304911838184205	-0.236841021372012	0.344114703789006	0.282773587911104	0.374904860230633	0.295484374567235	0.367012005865748	0.414951097486211	0.529301888815691	0.249184676863629	-0.27374053792171	0.482005892485182	0.354167691093652	0.532758817241318	0.559727098265014	0.366113705471986	0.345745196432121	0.515714042314948	0.219352238739606	0.272850078637599	-0.240886987444739	0.308243365766	0.337791983896201	-0.322795189030407	-0.357292913266143	0.310759564978098	0.308496074258348	0.343173145454767	0.276425489001678	0.335906367645353	0.441894726463906	0.293646366745194	0.324897781313059	0.411213167020689	0.309212291865347	0.385826893137483	0.309563862464435	0.433817358745243	0.293832098023711	-0.497645474431736	-0.291676974296822	0.317051483950037	0.242922655407977	-0.596747750747676	0.533817818669907	0.20878099179089	0.142895985212255	-0.149699954644735	-0.337769295707196	-0.228147178298081	-0.354962884109615	0.505008994390552	0.350902400652015	0.309554978812862	-0.369276541731521	-0.448762588855698	-0.691311136893497	-0.683788097985262	-0.526065984805145	-0.623645464736358	0.232246063472927	-0.334042905298254	-0.278131322311689	-0.439965313768975	-0.390383557097403	-0.351163199265525	-0.481655528268051	0.289472384405703	0.284099833190664	-0.376174083345012	-0.291805089824652	-0.326239830736357	0.257387537967945	-0.280309080073296	-0.315683212243309	-0.412687195693129	-0.338960909550737	-0.265801355493723	-0.447603160032866	-0.396442651257289	0.413429927993656	0.290045572559679	-0.209582852649432	-0.542995542797656	-0.30034211391735	0.308145036427031	0.416907501177895	0.31660911890159	0.42209399016132	0.467165381254572	0.447065677138239	0.485903745952269	0.503767644980334	0.384711293946802	0.346116091631918	0.336427048971062	0.316899659938566	-0.315645359284015	-0.405022847090643	-0.261027455972657	0.405308571886897	-0.282213128633952	-0.249731924894632	-0.295726705433923	-0.283926635594758	-0.465620891242916	-0.316340292238133	-0.26536806259568	0.571951777189328	0.534418386921406	0.358227754120486	0.545305747790182	0.461225311295963	-0.526630210457406	-0.52683378728032	-0.4768430333841	-0.316980229398162	-0.213970325424884	-0.253298521314883	-0.524324213229485	0.368943822331279	0.375816064638774	0.333903201947985	0.397170987991297	-0.502617030631218	-0.503167932174557	0.276635868530161	0.31314071652422	0.549267983831639	-0.242881560675098	-0.246302294070077	0.364882249325909	0.366889884469545	0.515084052197424	-0.226082185781682	0.236750507790959	0.301638842512724	-0.34904033913817	0.221221788344624	0.257208839162104	0.248083330115008	-0.381431226796381	0.496381785713837	0.392322628660234	0.394805323879903	0.205479534715872	0.276460961872919	0.375444961978899	0.276943602147937	0.314876381669423	0.370136863498188	0.306534014856368	-0.258191857160282	-0.167780117284016	-0.304330070458456	0.199045157758752	-0.256605575086979	0.437157460273987	0.212428230919105	-0.243416683515873	0.263126810187448	0.42326063397137	0.337916114824342	0.25285493547507	-0.279057974800384	0.546111386564028	0.267134102958719	0.422711934551416	0.400164830828194	0.327080090156959	0.492770027727593	0.502114285888239	0.319276205757564	-0.273922373110388	-0.216239298954043	0.256945195738834	-0.216632878098192	-0.207371451000629	-0.382525044427441	0.233629189416304	-0.315172512058281	-0.293461898004444	0.329570055544834	0.275192057323165	-0.243717042833544	0.235497489547231	0.305100037706255	-0.211398532089003	0.283823242575708	-0.384146658504186	0.238845237236172	0.362553505949201	-0.210884926868114	0.318728804768124	0.404026292463901	0.416532531900721	0.381532979228004	0.227769081266215	0.330565983664021	0.307543817693252	0.424420090859289	0.496817591350829	0.286178696247148	0.452315411363516	0.482857735249507	0.536946692244966	-0.280208084361579	-0.282954203825937	-0.311897039269515	0.130605736547881	0.233173722326606	0.310972875485852	-0.376517887411635	0.25868802622103	-0.289805883118318	-0.279093622258845	-0.451611019283883	-0.317253449416241	-0.268160348022853	-0.289636455690158	-0.327759341196995	-0.230652033382438	-0.147431111753126	-0.187914998475276	0.459074381897625	-0.454941844937084	-0.259726132782455	-0.392092973008418	0.281329064132947	-0.215089034184951	-0.225331363809935	0.246740556619912	0.276337997494628	0.20070317297243	0.251835061621835	0.294175645414674	-0.424412251929594	-0.282357328231437	-0.379487539252319	-0.286429550101015	-0.274514591617359	0.306200408646929	-0.211024919539495	0.247759407036469	0.361135334669277	0.442491469560953	0.50483257939897	0.205785108554324	-0.208225154645992	0.234550030558489	0.37180941756666	0.211060027314548	0.242822339381433	-0.2502270660977	0.369813036260792	-0.260754298051061	0.453184613853678	0.451435252863527	-0.26608802013993	0.306534014856368	-0.258191857160282	-0.167780117284016	-0.204197669481097	0.500267566046111	0.348038318439843	0.539198219839092	0.503078326017463	0.201978976904364	0.399147622054619	-0.194020168762902	-0.513309596591706	0.379560927218576	0.437421347686444	-0.241877521597194	0.306317140643767	0.353932837085506	0.39955054960142	0.45143078580602	0.468225098659505	-0.484786237714338	0.257949024208895	0.476284689269948	-0.259910087878173	-0.238675617978432	0.326645383354247	-0.23127064073665	0.206171902272299	0.473043139122235	0.215087129607502	-0.456695575800429	-0.252400354211311	0.277758413753391	0.264087649546527	0.285181269403343	0.317263282952939	0.357053173262791	-0.524286508312331	-0.38448600007771	-0.333669572353251	-0.54316258688099	0.309183299405879	0.361580483392102	-0.630441688327528	-0.279441251753545	-0.377521123879375	-0.555588592470777	-0.379458099999585	0.350031819685812	0.308013437529295	0.220627228723848	-0.519733216453926	-0.330857917151113	-0.492703153012507	-0.397758892390655	0.394484134997943	-0.412186015434074	0.36777308634173	-0.33035449282165	-0.447611282718461	0.418600985558218	-0.370341169803468	-0.471555547185191	-0.52679035312423	-0.44353214494419	-0.359499424351093	-0.390084640224916	-0.492572447587938	0.293628507791033	0.535490123794444	0.304222645689086	-0.389412960042528	-0.458506904893986	-0.449883994566911	-0.360461257102566	0.282557548827359	0.453575113974832	-0.332735993021326	-0.365288687573426	0.391377540562543	-0.460758104403556	0.43914848522578	-0.527094759069262	0.441560773171741	0.352742501335277	-0.436583029856144	0.3395096927298	-0.532903938171482	-0.384768283362023	-0.512749729921534	-0.539149235614999	0.227610298565347	0.355286263867325	-0.535127555154813	-0.499389289318314	0.52717452721489	-0.473058142324708	0.435934132951163	-0.177913369603555	-0.436338710473025	-0.497769356014828	-0.283492098064515	0.213123111720953	-0.244902549564573	0.192673170613922	-0.215397919931034	0.211331298622854	-0.32927135781173	-0.305611778010326	0.328943587295122	-0.275436370024033	-0.45578471053109	0.425314629900476	-0.362958060074495	-0.311732381443612	-0.399114002706852	-0.358689773413696	-0.310720877896496	-0.356277746249181	-0.288477894395653	-0.313442297284231	-0.24676269559357	0.264854926072792	-0.246278395474508	0.403404862816729	-0.40965814540758	0.335589125214911	-0.600972998104325	-0.476378759259797	0.409204666438041	-0.295811952692596	-0.363970621758986	0.177910632243458	-0.47345141279664	-0.37929745075141	-0.414368263928023	0.32189542037181	-0.280519282120196	-0.378401948248887	-0.238133723595468	-0.285095235015129	0.238814744556985	-0.531834508038764	-0.347379802637907	-0.398059236496437	0.296789869293661	-0.283198380447568	0.338769435740936	-0.375272419945366	0.338411413781819	-0.351723755336258	-0.34975068581804	-0.31849080727184	0.311958870281328	0.30911394601943	0.338750782497971	-0.252043574922279	-0.236900425550251	0.237960209667933	0.4293395878704	0.302041078186932	-0.222200195166181	0.393695638937808	0.336476318568232	0.326861629500782	-0.432993351669414	-0.220630784769879	-0.289249934678586	0.289967228910288	-0.222340348943193	-0.404384838570055	-0.33556005174461	-0.222191059312513	-0.350937861622772	-0.339641542424192	-0.371967487864786	-0.275688550991619	-0.428224486962834	0.26801580785339	-0.286632009246218	-0.320916997004822	-0.394141271675927	0.207369864699841	-0.254056150014537	0.339551592674523	0.453791662787956	0.340778936735975	-0.212048609888158	-0.342674827470142	0.205050839504216	0.243731036198565	0.290624079434577	-0.420407151178508	0.322122442218333	-0.339515739514232	-0.215508787297681	-0.432943121375316	-0.409514010528156	-0.414773767387867	-0.563178011289598	-0.430997212451005	0.163822279228406	0.254713870654907	-0.196526454537282	0.2557123525561	-0.229465891685371	-0.486069578885971	-0.426924178136002	-0.562378360417844	-0.590782708997969	-0.56713963164279	-0.203861419693124	-0.249216871165789	-0.441639435604632	-0.403991276542433	-0.424776770703698	-0.44504349576961	-0.497628591195966	-0.35616563628278	-0.49905689533733	-0.421378590982797	-0.459018330424348	-0.460571911845316	-0.394987616967093	-0.37494072095674	-0.308203209667736	-0.405340570681217	-0.352870569976268	-0.455805354913545	-0.403253104374387	-0.509738419785951	-0.387958956616541	-0.451832626006995	-0.380624289159193	-0.489393433035599	0.338199850883173	0.585191862500972	-0.543546021050769	-0.303333851698277	0.335731645749523	-0.373954664162557	-0.395105601856475	-0.434359283425691	-0.513643902425884	-0.414771409867357	-0.379842991614566	-0.609930238826074	-0.561545768617049	-0.266333124850852	-0.469075850029543	-0.459936720001744	-0.38207048503461	-0.456881103619664	-0.463738027650975	-0.338711715462303	-0.400846189954254	-0.433963159309298	-0.379366470044885	-0.457163394953543	-0.518736655033626	-0.436203621402998	-0.43164739845809	-0.585662052096315	-0.474851974891901	-0.480866730016257	-0.614760787821251	-0.432403539107538	-0.496233454997379	-0.450140498280286	-0.279686385904331	-0.418671534915544	-0.450885871761144	0.312748340888768	-0.329258084779787	-0.420122375702375	-0.373751310930928	-0.465811526046589	-0.471144345844032	0.327434814012191	-0.335666357268889	-0.459497087763108	-0.470762407996789	-0.56021316018738	-0.4465388538467	-0.475676674893937	-0.491808326017059	-0.521131379943089	-0.57615405745724	-0.52864482838315	0.260553557532725	-0.462495016329932	-0.273537706408538	-0.360796949421049	0.446579713498504	-0.499723506834954	-0.485503167995744	-0.433572393220406	-0.530364575562567	-0.471860164317413	-0.567160090166521	-0.345258738497321	-0.46160039373701	-0.622327777815975	-0.360102644702339	-0.527369501167927	-0.343847190131601	-0.534117229284544	-0.409896787913313	0.357974109329274	-0.545453833978614	-0.388512876918356	-0.424199153604855	-0.526960038917434	-0.310233177649285	0.246296187824892	-0.592356169588027	-0.566113832341716	-0.45674155737154	-0.475838246390963	0.333108257639305	-0.499889561040862	-0.461575661013262	-0.464617581534258	-0.433699075479673	-0.423455692585997	-0.356592766051963	-0.522950628492404	-0.580549235506632	-0.542874764721922	-0.505436942989343	-0.512178896146842	-0.334719507288118	-0.446406342251133	-0.494396287072431	-0.319310643018129	-0.430708156585835	-0.505245360099911	0.173081575990224	-0.256386957067676	0.514859449155624	-0.405459160663508	0.476491484828681	0.477052561443123	0.382918797184501	0.243587231122256	0.251434807391964	-0.323725923944049	0.239782298908442	0.185005643687628	-0.527040959505178	-0.659912405708613	0.449081925906927	-0.240246170926084	0.273088935954242	-0.285555391944014	0.368026391522665	-0.31218600472914	-0.351097772837231	-0.320053715088104	-0.336994983232725	0.391829070956515	-0.414298505701615	-0.433866175546959	0.480721827138858	-0.334102324745106	-0.234872226790117	-0.27271494168122	0.259423186824391	-0.25469481293	-0.527036450777115	-0.323768092622301	-0.268652443905197	-0.271142335835413	-0.316257290795606	0.232361323661787	-0.248335947143494	0.295943907549491	0.347605317354089	-0.230292778169063	0.24691109668819	0.400418767902568	-0.229153635325527	0.348174022906632	0.335249658041579	-0.282125083903194	-0.29824040120103	0.321395018457612	0.319758079187809	0.37268605923906	0.340684128133091	0.260239483583356	0.612368769839021	0.487633549716542	0.381265683542073	0.483401384903932	0.500374500027807	0.347276416381241	-0.288113260510902	0.271050399365058	-0.335454021706155	0.376439193372382	0.45032250742178	0.532696582213335	0.396071857126905	-0.289982188506857	-0.358841486968195	-0.290515812295747	-0.449963702086725	-0.358230714035487	-0.24974190504575	-0.417910119484253	-0.372567996183646	-0.297772735076964	-0.288302236304567	0.227538153772251	-0.257307873466376	-0.448623495975864	-0.434550736563919	-0.320321390072064	-0.368594044093749	-0.380614930019693	-0.426782088348027	-0.42298863285396	-0.337796200655735	-0.37680012952074	-0.236065009289626	-0.383918566394261	-0.26102639880121	-0.215837290950348	0.245998215751704	-0.193263128625989	-0.32183239058997	-0.486922752049527	-0.416883418668205	-0.454899528856133	-0.466412382868217	-0.241551209380469	-0.223556710087061	-0.15207520535131	-0.316640319492782	-0.380630573342881	-0.422555654870148	-0.266914664233682	-0.329460344738055	0.281996774468067	-0.208878263241429	-0.313832670436371	-0.250193481863621	-0.382490137049976	-0.254290032208102	-0.374003985638475	-0.291189653101031	0.360244805996231	0.247086262325615	-0.475397312956439	-0.476555843197039	-0.449812569364006	-0.455772576863572	-0.393513603350029	-0.399022436777159	-0.376390565464779	-0.395671587050116	-0.429150467349638	-0.382757955207927	-0.302186490948868	0.25152208982078	0.249478186132054	-0.281944308302398	-0.490301416424148	-0.596230816496157	0.310930382657926	-0.40422919929035	-0.330629009355916	-0.388368951353806	-0.296032466469825	-0.400729004681917	-0.411174113897689	-0.386924353586069	-0.308698158252391	-0.245908762038186	-0.431261270338438	-0.394603235424726	-0.349112694036557	-0.341674128019674	-0.287635612724433	-0.307667976155452	0.260539256465116	-0.193693409539956	-0.35680696850108	-0.285427026077852	-0.507891399064866	-0.475723813288366	-0.231520115768875	-0.232007148175342	-0.272225043956907	-0.278134557983954	-0.383045766570393	-0.365129153236745	-0.343646028431573	-0.388612794000632	-0.23800319380599	-0.27919431840127	-0.222478996362158	-0.281697950892602	-0.427817027473093	-0.369024586328084	-0.169947962978569	-0.318646721247458	0.23229567425931	0.281573673349117	-0.508804893703512	-0.527840081526084	-0.311515078179797	-0.387853211419497	-0.28890370425343	-0.376412640720836	-0.282241408441744	-0.36951215147576	0.223808487571856	-0.175314730442891	-0.458634750198817	-0.36951483053102	-0.476112096652142	-0.349388882897376	-0.29795827555318	-0.350442675745446	-0.341703299725467	-0.334324452837964	-0.2489556913106	-0.451186068447222	0.462585775773624	-0.273288472330652	0.335853123321416	0.338805736261394	0.484075978011554	-0.446515983596377	-0.291916488198741	-0.305283494814026	0.179749909397211	0.442371865217678	-0.468528443228278	-0.345575362830389	-0.504496108488336	-0.24481716101349	-0.672061575476816	0.364136072467799	0.441806925436564	0.593317428857661	0.434656466138438	0.375563553279235	-0.488710605887022	-0.344870989338064	0.441417872458953	0.349793612523436	-0.393612114394042	0.249925055241227	-0.299934603590627	-0.597758680256666	-0.381516949210124	0.421166888152935	-0.422215653553791	-0.297526553115889	-0.333487237906579	-0.605171163469018	-0.404469092615575	0.576709073085553	0.364424683656882	-0.351844685925771	-0.477230821231989	-0.456910077778119	-0.493276189686347	-0.578119940536943	-0.286118886624255	-0.460884207084811	-0.638847393674374	-0.294494829559493	0.453095012163511	0.325501776975274	-0.444673084451078	-0.445105321647293	0.413814953867581	0.32820580710882	0.416742066204288	-0.333170642468483	-0.412547826462411	-0.453141300877539	0.355927088927211	0.461980893936819	-0.314440315890214	0.380181814998882	0.332195410652175	-0.362022536427358	0.595792224740088	0.43528937910144	-0.413420743936268	-0.376912877782029	0.26958197548812	-0.389475417005212	0.420490154380228	-0.328661275976253	-0.351896623171494	-0.478531409829995	0.437186740752205	-0.342791537661395	-0.51139028448188	-0.35333736425014	-0.413045284712246	-0.485290044974305	0.456469745703098	0.492628398651797	0.475416861583479	-0.447432228002384	0.505643794701951	-0.388813547383585	0.43766613125123	0.442611898071614	-0.36027103359139	0.588938680668782	-0.47985744611008	0.564185335309228	-0.359773561854394	-0.315838310818673	0.395395378415211	0.292767045194858	-0.352926950048974	-0.35511077659204	0.355085899488742	-0.381418142951306	0.286008348790223	0.375978656185155	-0.325788387676802	0.505356808798944	0.335422980688886	0.332525869291799	0.526413878045116	0.338906235193975	-0.452408851902391	-0.460183948780451	0.330139478684179	0.494086219823481	-0.369698242673057	0.309831816556922	-0.408265579697854	-0.382234657041537	0.393639975719651	0.37059183758779	0.335990573439863	-0.342049954106107	0.382723785981092	0.310330347377166	-0.558076317548892	-0.268120471993015	0.291388584161832	-0.484597353546991	-0.291126299640326	-0.371286832558499	-0.315354186402232	-0.335874237068709	0.284520030660344	-0.326453134106488	-0.355607030248558	-0.314730855050825	0.409125561878345	0.317568284998396	0.491897180022993	-0.355173366878582	0.587478445077444	-0.380180739052658	-0.373624108181177	0.391512310154768	-0.381326179120919	0.302963416650677	0.227323097301686	-0.312014719685806	-0.40013078517204	0.364283069151585	0.354943545104324	0.212440499573956	-0.271606368463067	0.238982932086489	-0.239443246280967	0.305896433336579	-0.244617470257106	0.247908235463911	0.179121222858041	-0.22946130623387	0.287709002350078	0.255349645055682	0.254614396338978	0.346936515274152	0.324833290746758	0.207359444594971	0.237100590256534	0.24291026235405	0.404853641633689	-0.240567346273536	0.265364865175407	0.321934389128649	0.39158355561106	-0.339719305755294	-0.317937410725872	-0.257917346863283	0.426505330324688	-0.369631825649944	-0.598183772500602	-0.610722118085891	-0.548168395634663	0.25153328846144	0.311026942037042	0.350806086297831	-0.363435618972575	0.345397132804268	0.427688759854754	0.456636286184017	-0.374622602176663	-0.339022135151349	-0.316706324298307	-0.347248212712827	0.327128717455786	0.352340403075461	0.325328382715141	-0.347180458283455	0.352379332508759	0.319502698118255	0.564148517636886	0.437871983178534	-0.375046325334929	-0.412258097544558	0.255807719697625	0.144349140066314	-0.325113006637333	0.296168242564604	0.438814079689926	0.417539033611006	0.21657595797863	-0.259306556819808	-0.194588403900544	0.336994702631862	0.251974622904537	0.250267860407401	0.180480991069591	-0.326814529360497	-0.268613025996164	-0.225563793958111	-0.574022882763917	-0.424468150240152	0.508112151523508	0.546489548705618	0.292183653795022	-0.281833404436971	0.368892407817379	-0.405966174596581	0.42460307710078	0.428700016044851	0.395978736997775	0.481895309844861	0.353325049186213	0.393824158457363	0.362137415950201	0.5291180564411	0.27504458845404	0.358387994570961	0.620281721847802	0.514394762084035	-0.340716800705884	-0.266787513075135	0.232209915955001	0.520258635684207	0.33036971541271	-0.329539483060288	0.297164258739358	0.366106037299393	0.291941103981729	0.457879620225679	-0.350715960373531	-0.37171807231057	-0.386163973647591	0.406918249035301	-0.48065319416758	-0.48752498636317	-0.318970914318212	-0.340737284300732	-0.383164749539091	0.422840489465735	-0.379774128972488	0.375090158263133	-0.544783096596699	0.287514717632214	0.461706132781125	-0.301112665359502	0.450580131836477	-0.293734169101788	-0.294313855229527	-0.49468435237593	-0.300878241993077	0.376962254775263	0.267625413849099	0.344997202751123	-0.277279238295552	-0.470852081673599	0.287431554188669	-0.483744839431918	-0.530540595182006	0.304588734317639	0.319306351598481	0.304814369095605	0.266311892431029	0.327522171627969	0.357116555895451	0.358767018800087	0.377783627288954	0.223321003891695	0.272607389088894	0.45866256620704	0.292667780357958	0.317511176003481	-0.432889244883799	-0.477434504887462	-0.274654645371348	-0.186505671528305	-0.31549023915629	0.611043134705478	0.397748486238605	0.416333835309185	0.573501859567471	0.575943965973857	-0.332138743553893	-0.233231274366149	-0.233667559498005	0.42251626384926	-0.213943815370414	-0.299057458264685	-0.216627467356678	-0.423278475797389	0.393501384193156	0.336506130624663	0.417901168924848	0.429560272538568	0.385299794905416	-0.365326203778524	-0.546336496188666	0.365592455116707	-0.351070639601111	0.3899782991446	0.531053045003384	-0.344287434851372	-0.471963121479392	-0.422924471901206	-0.220451734764469	-0.326928860482462	-0.228403789105231	0.664647667632059	0.321599651000164	0.309181826107378	-0.570995651855852	-0.581273081377573	0.297325916951509	0.274348247857018	-0.421256448539033	-0.364843109666798	-0.384549311482135	-0.421586168683564	0.422243416510932	-0.467525469748817	-0.353381529026881	-0.382347539684574	-0.52429915580124	-0.302684541009848	-0.514717665916145	-0.349059005308277	0.253216878908	-0.393835864163061	-0.420241645316974	-0.331473902769047	0.612390186822128	-0.419309801286736	-0.285770483808694	-0.499716991609571	-0.430407811026332	0.304842572513632	-0.440451982267381	-0.451342941264116	-0.305765239105001	0.504898169139825	-0.425591765042881	-0.530860972344019	-0.391211465964438	-0.40459548051738	-0.379410787477846	-0.380371161792465	-0.450447931106145	-0.468806114268679	-0.411558698132706	-0.373753405394732	-0.457305064032635	-0.512529160957868	-0.560471391915771	-0.565549156137178	-0.299656993344953	-0.457335445145465	-0.347630191668311	0.355650947922717	-0.504448269681295	-0.307679768080578	-0.504064429047439	-0.309232031827887	-0.33627321586279	-0.332134456655785	-0.331142752354537	-0.282914375686766	-0.313523993928565	0.367338324163638	0.530061669718207	-0.250972887611427	0.596270681792525	0.334551207850158	-0.245949865490662	0.573325341027837	0.129491556011799	-0.144511636962194	0.402041332059573	0.40950565364334	0.508109403554094	0.317497566019517	0.282417797836864	-0.343796082520306	0.295185440685616	-0.231372934670691	0.240883429034445	-0.218968908804238	0.269455063258701	0.451396198427615	-0.306765754291942	0.281256587321725	-0.407011780448462	-0.423059425201408	-0.454418451643029	-0.334901951305887	-0.433164430052056	0.296066636237546	-0.401280513377261	-0.391471457310419	0.301761080621414	0.243696051416244	0.265699422224113	-0.412403986665884	-0.36660017777852	-0.350183728300539	-0.256248708514865	0.599710757388693	0.257960729907431	0.249953143829671	-0.334225321032822	0.342510198943954	0.322535741719687	0.180548051785996	-0.260802071131066	0.25217357005565	0.211450777470588	0.205858970590772	0.347724123806914	0.260508598597545	0.304086827133495	0.320269877221322	0.293028090833263	0.328600098626213	0.458605692663662	0.422304607016499	-0.21507638699718	0.233420421485637	-0.294509079847167	-0.333338019787705	-0.351562160101011	-0.392620385213995	-0.413783262125989	-0.479131680400236	-0.467224995316902	-0.481060226919587	-0.498229046115682	-0.556500763683484	-0.430573110082836	-0.421349518496298	-0.454602621399975	0.181413391466689	0.569355695087868	0.555097890994179	0.276838796366946	-0.390798706424945	-0.262879755437793	0.319675893059677	0.434437948141529	-0.69380706937472	-0.298228068329529	0.191801941245718	-0.354708536927135	-0.664999880109488	0.392186454622961	-0.596599423736572	-0.189418605994532	-0.292101275987806	-0.742750248755407	-0.701797475250317	-0.247487211488964	-0.553266088824058	-0.412525741918035	-0.336406567373528	-0.723347216468861	-0.376410217926063	-0.516432298156864	-0.752920937092941	-0.586717545829446	-0.285799800805863	0.376744285714156	-0.245893933835792	0.30868529412373	0.375858555106309	0.303877166925594	0.40108708781546	-0.423640140839765	-0.485171270764182	0.240584243142102	0.292250377305813	0.309541369356707	-0.266834814481278	-0.272899342205636	-0.354684467213391	-0.22334252536561	0.255480415817537	0.405183445602063	0.390380814279231	0.352417959396946	-0.449911319131209	-0.38214371360031	0.511847646578426	0.193982074986207	0.254582143634456	0.25678907320509	0.281094767856468	-0.252757854979862	0.308285505787142	0.423010740546687	0.422635557393472	-0.276844694718258	0.212572733113643	-0.272377344687437	-0.407269291915841	0.304772299689747	-0.301209670139637	0.369010080503413	0.203100356319977	-0.317485757256203	0.242391411501153	-0.227987186873332	-0.45266839437887	-0.359641684589088	-0.320505703275407	0.278138468200037	0.281052177972259	-0.320181096997347	0.233057883908923	-0.292129251882042	0.221975921882358	0.277752117690747	0.250316301449655	-0.437465949447624	-0.298394652057525	0.360572564105989	0.307866847419397	0.211434874024348	-0.17982972098586	-0.382452151190632	-0.1803461967399	-0.210478406314688	-0.237004088236261	0.21530417901367	0.240277603278959	0.21690289700178	-0.387253140693023	0.387119276636496	0.352963837385083	0.192179104775663	-0.317156433228353	0.281764322616307	0.288475008941548	-0.377959333174788	-0.255830778085267	0.207928208327414	-0.33431031873438	0.262550846300333	0.323788390572285	0.209515450588997	0.238235930352057	-0.255598021790451	0.380097681387322	-0.271169083466171	-0.333752366539314	-0.241587521330918	-0.379755336753002	0.167806815543848	-0.456811310413649	0.252722330472751	-0.489671173143013	-0.39612624572241	-0.495078000519578	-0.468755310988357	-0.51242730835262	-0.435453512531151	-0.392486303285021	-0.457035687040287	-0.51488191001994	-0.178449818461629	-0.489095570114056	0.493622379559117	0.395911752130096	0.390351312104343	-0.486815370901922	-0.254583054372247	-0.560590376488739	-0.476367988244579	0.497594571773375	-0.503395211736692	-0.412637042544644	0.25893341007484	-0.324874040651384	-0.487308863978395	-0.233193876059151	-0.475806815085515	0.432347845705888	0.269702387590937	-0.550692169528999	-0.515256660471788	-0.702677431810036	0.410245861117634	0.439629206358067	-0.385561408816844	0.441118556154498	0.32636486097638	-0.517044886743032	-0.343573567551689	-0.458470510971265	0.301052623794792	0.21542520102038	0.275737592092259	0.357485121188099	0.255904645057478	0.247572632002022	0.257259399345488	0.36927195660181	0.362379891457132	-0.32019641544115	-0.274384164603732	-0.252700513287925	0.307676830213571	0.466822284163718	-0.468339153466654	0.437624832234631	0.367965805600083	-0.467432150279893	0.269405260673423	0.240654341780454	-0.398002936515971	-0.278529216160532	-0.260276089507181	0.320819538976842	-0.318761309327918	-0.245991743273393	-0.174819017443027	-0.244033667117027	0.290716401460416	-0.34154518837052	0.309826292400314	0.274738157077949	-0.337499706093448	-0.321904210907311	-0.283173600941187	0.371483184599278	-0.261770412709149	-0.318082382436191	-0.416381298917987	-0.378783316472368	-0.471500134048628	-0.489622521892109	-0.419706149544464	-0.31227223118967	-0.475179677240865	-0.512791188482821	-0.278400971421648	-0.444430687215975	-0.438430934536637	-0.24688225897332	-0.302447564916214	-0.319600867172909	-0.286388512792943	-0.550284540573175	-0.329475290229961	-0.44040081806055	-0.444603761897729	-0.476009871915363	-0.377272376654697	-0.388922125580388	0.290272825123692	-0.512603375040921	-0.272599530735231	-0.404881125911268	0.285528323716231	0.302800812460529	-0.263031088953572	-0.39045609217017	0.339325311485712	-0.417790645454162	-0.319810137569391	0.22236081970764	-0.301698339861503	-0.424656832520675	-0.420648467660781	-0.462079581104463	0.360243605016362	0.361668360672412	0.423974184138787	0.422043484863942	0.342246314394918	0.414538410447682	0.380240870858249	0.406203456272447	0.516673574814379	0.510881035034544	0.463680340806333	0.479683416301457	-0.603330130904066	-0.208919538663766	-0.469141240123195	-0.318672416421376	-0.225857564672251	0.564032129006282	0.481228383237674	0.460358777924296	0.223632999058441	0.238990304181763	0.182881804610589	-0.459650955243026	-0.370455450278567	-0.448590690258725	-0.455963488964823	-0.516460729965351	-0.495702764731016	-0.307765805444736	-0.382970997671793	-0.323308206501199	-0.520444397546848	-0.446942465859189	-0.47429231973268	-0.41915086925997	-0.475238803004507	-0.330565567419446	-0.454479311104831	-0.480156285112502	-0.440498526398985	-0.460805545028825	-0.441962065281704	-0.409449495471451	-0.348126825795282	-0.475957089917168	-0.290070283520959	0.204944575464063	0.304930831557451	-0.256482895976017	0.361331828282565	0.34732902783426	0.385914324378798	0.281006954199156	0.343802300714597	0.304653258457301	0.249067322266922	-0.270641557650701	0.3743766329196	0.376060263062339	-0.25410080386141	0.177378709946263	0.233546619070487	-0.22801523212824	0.66495161838843	0.620898353398523	-0.54971165418807	0.276405188652262	0.402085545766909	0.308530104770738	0.260174995992893	-0.309876963094967	-0.255368084347896	0.295922833433399	0.278321962733401	0.291386792726481	0.265824206286469	-0.182156504108735	-0.46096167511792	0.19885063232412	-0.398939035202838	-0.383424889383479	0.334778914938802	0.437332142631204	0.39772461458302	0.241603887675473	-0.640691882584841	0.222952621682769	0.412459720400353	0.388365629633488	-0.218959839010129	-0.1855988087292	-0.507072366290477	-0.122955860504873	-0.259077552812286	0.361372638197926	0.175937167780227	-0.504566708051292	0.323030120155379	-0.237373381571486	0.454394989020663	0.339722716438602	0.628211224142319	0.544025546466764	0.46772576149481	-0.158213539626723	-0.374236233361631	-0.347303471197312	-0.40555701450922	-0.355778312662818	-0.318076287624362	-0.382293765740321	-0.292323854563732	-0.299741699941892	-0.232230219136558	-0.187562918315496	-0.228165053625211	-0.317541598579491	-0.248179502862954	0.206242194754602	0.478846514358786	-0.426061902739778	-0.324120762673394	-0.255696016229246	-0.351513519198932	-0.256344791529527	0.325734995456852	0.348525229795534	-0.191626338228014	-0.184763445887779	-0.194354439369485	0.201006230550117	0.303651891500857	0.268247804308139	-0.524577860255225	-0.352879129103165	-0.338746460038233	-0.463766783215252	-0.272651745771442	-0.343731943252647	0.349011190965064	-0.492548468091136	0.424075329644995	-0.339260879834928	-0.308095536734569	0.380612037885692	-0.418663969309558	-0.372213026994214	-0.469617001461656	-0.22725210245539	-0.355046178877275	-0.480188771829289	-0.174054384847632	-0.440429484024556	-0.544181960085578	0.288429516997615	-0.334752363565462	0.367344014366369	-0.231843507664734	-0.317138241194393	-0.514435715437047	-0.30868991998776	-0.359008821988707	-0.450464294691314	0.216968108439373	0.250131918466896	0.343725675347425	0.2947895668463	-0.389240303339536	-0.400000853446404	-0.373374121817843	-0.559568880996872	-0.246936476626378	0.262586263680671	-0.344408316801321	-0.308232614833864	0.253159813193902	-0.350517111927578	0.289478241095328	-0.536150348733108	-0.27090980888143	-0.28148646592336	0.431945252388639	-0.412685045556317	-0.362924958250016	-0.359484294741741	-0.286168852130927	0.331143987876603	-0.265408660090016	-0.197170679487241	-0.549610156004456	-0.277369436021472	0.198522920534637	-0.264805240917773	0.336096336076063	0.37977820744006	0.355522944415736	-0.349981479177357	-0.354241377281648	-0.256630531462851	-0.387471704178608	-0.422806538889084	0.414338819774019	-0.460545273522825	-0.43365365235976	-0.335163084551449	-0.39080264841254	-0.278220314449201	-0.266364953693192	-0.302819958388034	0.242482737357991	-0.373444397839028	-0.34461913555951	-0.295939327760062	-0.334689764849145	-0.290688587816575	-0.507643783166976	0.211303732827247	0.187657491506459	0.25052569077139	0.341472972748216	-0.411581941740277	0.326132031407198	0.237492420732743	0.356590546592936	0.301935695127608	-0.334052635584666	0.276182684815177	0.28412220314034	-0.254876937129252	0.297832214042391	-0.313712877555047	-0.281070294620864	0.410470299493879	0.293245549303513	-0.307042384748842	-0.416004477039491	-0.315318345585423	0.342999386065316	0.227124194545133	0.273926968805389	0.217358317553159	-0.413912345079568	-0.400501253454476	-0.513884045064472	-0.581190081198795	0.266924498090886	0.254501294366851	0.289351303252309	-0.397882612300422	-0.357536431818284	-0.349155565435027	-0.281091254062036	0.234504629744617	0.218768400147209	-0.312469953646052	-0.367742845186444	-0.248755509014746	0.218482671181486	0.298032709427196	0.560505571802407	0.502228861964596	0.29638235680753	0.230852550751817	0.464913778327877	0.313660015889125	0.334175376511093	0.303029713997082	0.221145385701314	0.27310171445626	0.220024128643326	0.195304033366638	0.438879648184157	-0.356950179450789	0.268001734489197	0.250677033189	0.198005100342602	0.416086562179686	0.222384062275607	0.319373874353011	0.299503888903095	-0.48283878856241	-0.580271347545536	-0.450627067448804	-0.345066678603457	0.283996178914933	0.305491246278812	-0.399899106511466	0.27313975189967	0.324139500043165	0.243501007750868	-0.340031465509654	0.578777608067766	-0.268618124908777	0.347915648803492	0.383814725730725	0.473465455117087	-0.234914353860403	0.244965284901735	0.232478138774749	0.251375681387825	0.388578369774072	0.438429651929083	-0.206144241614675	0.265615166821071	0.493275839828866	0.315124217158154	0.425869293008363	0.441480079884797	0.39667127725805	0.445386140290295	0.434302864918817	0.452631922368383	0.336473397116282	0.320538108926404	-0.280188094503458	-0.367769787554227	-0.340055584101963	-0.311469227244323	-0.289648514940145	-0.22939257015728	-0.364207631036016	-0.224282396788273	-0.406389520147619	-0.273941809169397	0.207211644475907	0.149171996008031	-0.203386133358738	0.326380890884861	0.203991084728557	-0.220346377436262	-0.328216587778755	-0.281098503242826	-0.416287503347877	0.313352789920741	-0.251248675703763	-0.425385423239779	-0.539083917677429	0.342376920833707	-0.308750470085539	-0.175575822166009	0.249515981390746	-0.354875972899728	-0.258614582833234	-0.348031151720044	-0.380021733865623	-0.251612905167922	-0.312380843809	-0.321873646950528	0.247536805651969	-0.355212797821292	-0.282044589542555	0.286135479839704	0.249870312470293	0.258520622676029	0.314519133293136	-0.312339753068073	0.523697574988278	0.462013012927329	-0.32546238240336	-0.293839439908125	0.314225521869179	0.292546004287503	0.315632933572905	-0.364949146323841	0.387276296326839	0.291215110483693	0.287451202707974	0.389176618287587	-0.266876311605573	0.459635262223412	0.435155118820134	0.416229509351823	0.437327691120079	0.448716704969828	0.313262677019968	-0.369506121335557	-0.238642076633167	0.322326018385289	-0.360788768006471	0.34819418532546	0.388504983021045	0.318225278877374	-0.223473786590346	0.347244266355377	0.396638926276876	0.34593410745947	0.386806226940732	0.363647612381017	0.44074635802214	0.439336950000334	0.308546548374958	-0.361071751269965	-0.436938119786663	0.365204780176855	0.419359020094883	0.386792683068021	0.453879550253175	0.241212725234161	0.32546728289762	-0.388331405703293	0.496902296495086	0.441532676056533	0.497739211978703	0.373791504243591	0.587121691523537	0.380790866887536	0.324643894157909	0.559337328255523	0.423801026849878	0.588545525791913	0.459904075275407	0.299714383526582	0.43651778490198	0.485071484968154	-0.291542581662072	0.296333246118994	0.282912159695314	0.407434222731733	-0.280959479425714	0.388728137855349	0.33504351195991	0.420650212365402	-0.354474772875148	0.377227007448525	0.422123167706378	-0.358305064638002	0.310052634496926	0.258749510095275	0.489147975615646	0.469408600857897	-0.264176460551524	0.49593555006871	0.381339103418993	0.480544272753421	-0.275166821042774	0.346104447000254	0.414468700776673	0.402443848398989	0.394483960349406	0.387353480772658	0.419746854607535	0.451958746790243	0.40411778629689	0.242016215269066	-0.286891283185826	-0.297196376653159	0.413244343292821	0.504242543707293	0.436955246348949	-0.302225060509296	0.277889953839533	-0.254994668411934	0.234199916302673	0.331267456388191	0.442549331174575	0.341680602138498	0.364111149220607	0.287341342583508	0.231163969412174	-0.316127252217015	-0.351724673257844	-0.350492059546848	0.371953012673264	0.309912164433493	0.29906474024431	0.384485433235286	-0.301183208887741	0.225880581113829	0.451079404083198	-0.311495825573188	0.468528879551602	0.335089282339235	0.447686249923286	0.47902639511697	-0.331136713580132	0.49474429340822	0.318562302569225	0.408506153990418	-0.354087348546076	0.291531194472957	-0.255555066666916	0.258784924520957	-0.239626203896486	0.330847754788724	0.468685420807218	-0.375001287748256	0.271195766397259	0.268270421183644	0.398676677321343	0.492386377693558	0.449568656333747	0.326582209716222	0.330716437952085	-0.375444703930641	-0.259588095383199	0.328567563597047	-0.391902706230515	0.284392236730264	0.454550185578315	0.374633760156088	0.40464216149011	0.331556964420831	0.394551071794975	0.445445935361591	0.381206653906606	0.398329113660313	0.410762449538038	0.387920338848449	0.532107416363751	0.340879245191417	0.29649183919903	-0.247106435848834	0.291965918057145	0.419018980108844	0.271094855418863	0.402204956176906	-0.333303298560646	0.392920547599728	0.335824430829871	0.358998868120835	-0.268553754302021	-0.315114077341738	-0.28879554177221	-0.268716059731325	-0.403174874002288	0.331959316238605	0.450717495819028	0.380154346151527	0.397429961804543	0.370084146159179	0.354199962929814	0.459951464835333	0.54464807923258	0.571394986561839	0.249438520805791	0.213519649105092	-0.229074359458898	0.310411790582757	0.556567580638168	0.551568625125917	0.26683224844387	0.272173389885325	0.340977265486073	0.322614859855244	-0.416848538021724	-0.435540117357029	0.312104706775129	0.413074756049944	0.417177087393058	0.45341742151427	0.464330406352011	-0.331248540283481	-0.350477676960704	0.388323685541627	0.253178941386454	0.348658726280576	0.341903131841585	-0.258629389480638	0.453072951919001	0.481237664443183	-0.292528117250158	0.406921843043912	-0.266479610015283	0.341888516474293	-0.283093972713999	-0.330384096886755	0.257527539604212	0.314108223447689	0.338660576824985	0.309261806261628	0.28457365343963	-0.307558377742586	-0.296055512339117	-0.281699321853484	-0.346358303813386	-0.387098663279113	-0.347040604097739	-0.435688341127098	0.331716324894834	0.292196077702734	0.461030102608206	0.514118333362535	-0.38382173472687	-0.431470732118436	-0.340767782664752	0.475922505530255	0.353564256458684	0.246319133827693	-0.423710330015531	0.581444209591597	0.373708727595196	-0.386057141680972	-0.390697235379875	0.482202402352429	-0.198537096710674	-0.224779218912699	0.334679451550496	0.387349927963044	0.40978671023271	0.355167639795974	0.339709188058399	0.308279984281551	0.31028338696692	0.408156663833599	0.443039735051799	0.386354666034163	-0.266087559262173	0.377090845023366	0.433446038905733	0.341277003882094	0.423031999486071	0.543403108278713	0.402424847658633	0.530084464676669	0.418782648640848	0.430845566793973	0.260440573103118	0.495622766629875	0.415476872741768	0.363907016002556	0.500510884021487	0.464334011871281	0.37839780538077	0.353279877540295	0.527823465973223	-0.32937625223533	-0.361593038869052	-0.257613263159074	-0.294069476128064	0.341226103421797	0.258776220291249	0.327465272888603	-0.367571060988519	0.278304272638638	-0.313901358724889	-0.257008003274072	0.412498442083863	0.48428543552632	0.312515252832131	0.372401062115344	0.342717647390011	0.354538904716035	0.285266091531591	0.392886357448931	0.357583234050229	-0.316575857484034	0.312397088058228	-0.351462195612145	0.35458924861351	0.384696203444048	-0.28477181797812	-0.428559235515073	-0.291096916921692	-0.269614984539089	-0.329438913795443	0.489662820524244	0.323118756516964	0.418788191959001	0.207286931709544	0.381559019946937	0.410435141721979	0.330748338450537	0.311543267050138	0.283149504655735	0.219484720255247	0.326867699998539	0.385203701016967	-0.431374451125308	0.225236540241947	-0.354915460754688	-0.440732738407292	-0.232120886438249	0.293304406136181	-0.411910415988151	-0.285152103195008	0.264193238043192	-0.260642456623398	0.434398147544953	-0.360458035323099	-0.286075588670894	-0.267235848894753	-0.313068383037682	0.266545740511312	-0.385090900474383	-0.23000811690666	0.386763260417467	0.520556567405514	0.349007285691323	0.406834270187068	0.35759674855816	0.451562190499025	-0.378167130674325	-0.274310805853581	0.420551802158182	-0.266974509411727	0.378153686279102	0.453996221311814	0.343614840161797	0.417932013791948	0.498136366177008	0.316572674038585	0.458912186092703	0.367938146973443	-0.29555815914609	0.414621215855276	-0.235952004738631	-0.395813458211393	0.366525156660181	0.473170697405735	0.410043183543564	0.279076064804937	0.333425103262175	0.495714394679657	0.298000769514526	0.247830149590027	0.287352428439061	-0.291442155751139	0.400190997060076	-0.336142728255237	0.319797063364019	0.341508097944766	-0.255534121289173	0.367338079351951	0.341067919277362	-0.351833273254815	0.382137832366863	0.392689475096266	0.345703931297978	0.459176777738155	0.500043244307692	-0.297542219679212	0.427838904983433	0.421013596414566	0.349872377878843	0.322952060101174	0.455556412807339	0.427762084327114	-0.280392895044908	-0.310678821728733	0.301161121065649	0.414742216288372	0.489634100806624	0.462632298910634	0.50185701763838	0.445584465874525	0.261083669724009	0.327191791382853	0.312651415807409	-0.279459870373343	0.440083055684153	0.418487163382402	0.370076552687609	0.293089313984895	0.408543149806336	0.409918343139924	0.303924756327696	-0.267383398085098	0.286455470724646	0.310647615045127	0.384820444174984	-0.407407699936438	0.267649505598845	0.306892402003365	-0.289940737229669	0.367229296932348	-0.300975768615695	-0.420551287001684	-0.291232794892697	-0.339301713444536	-0.408950918145877	-0.314205530202255	-0.292392873648241	0.28762675116686	-0.310779599772087	0.299407279652405	-0.267732193161894	-0.293210615502652	0.292458839139196	-0.318066941814035	-0.305375443633261	0.329585364599735	0.426584296711212	0.410564890705085	0.306294732535692	-0.316659943439137	-0.396955174098594	0.345270832170462	0.396825938186175	-0.280435361065365	0.272022416720892	0.323724257489802	0.252319403367584	-0.274678973853036	0.260771704610524	-0.312698772114199	0.301259906395953	0.362085877883144	0.474152150484281	-0.334941794315557	0.428019847124181	0.411102573773359	0.424202631812167	0.531610933718369	0.477812770021171	0.288914592180051	-0.378391403911786	0.400610085489793	0.524937338219059	0.571401383241888	0.5333009813148	0.477995335219698	-0.279679882513697	0.393989030706293	0.371724843044825	0.37512697759608	-0.289347539724825	0.308720154867088	0.362680976727575	0.435866814372045	-0.326258095727613	0.283047143690324	0.349770073659692	-0.290649395764109	0.319768521218084	0.254272088055706	-0.356197996787523	-0.285649451729339	-0.341959769836428	-0.284628256639979	-0.272677590142017	-0.468304132950595	0.581445164275151	-0.250853672512336	0.442868339320393	-0.356786073930082	0.288552533982984	0.324303149127311	0.331921461733381	-0.307968478706757	0.312514534992687	-0.299803789979126	-0.256088641871366	-0.288075203857655	0.26716669480976	0.355040533976923	0.273895901456544	0.287205325815267	-0.31242376248768	-0.277859496657121	0.403003957161007	0.321952236680068	0.298941937002522	0.41542823073497	0.381627121706256	0.370054623823593	0.324546923018618	-0.345878742504968	0.445077854881349	0.446961254705938	0.451833289156874	0.30004525747823	0.43523025732295	0.435298328331603	0.365610423898137	0.241953658912188	0.229070370822443	0.344553837422913	0.292543748748672	-0.321518265567716	0.356513108903928	0.336348777703539	0.36279737311175	0.431916726303251	-0.4100021608519	0.411619782671575	-0.311683848394024	0.296884402949298	-0.436963889639905	0.493150945519192	0.363918649666907	0.43665769425397	0.462896622589976	0.323301884904448	-0.307295837669093	-0.379915505211924	0.441726333769966	0.439224147559265	0.246700058997701	0.362359117441223	-0.442330892922099	-0.295153146731637	-0.277001559297662	-0.353641153836537	-0.405609689105739	-0.341279750340239	0.285459233286497	0.378617947913249	0.384929212004881	-0.444661553040722	0.334441653358461	0.349122593117031	0.45816287933571	0.450747234755783	0.444629302692175	-0.365116412658929	-0.305387258093508	0.365423158234751	0.347254359732292	0.393417315446673	0.439914451759045	0.40963276485917	0.476887509482018	0.394183249615935	0.284505254867111	0.536539833848917	0.376220439922096	0.369226124122223	0.34485799803161	-0.322324959773471	0.38320209704718	0.357852262465587	0.291722506396503	0.374203148615535	0.451715222302834	0.503426981867645	0.339596962702027	0.291129707279184	0.277362433519968	0.230668469497764	0.269186948464257	-0.246369265452713	0.316285612810909	0.504830734853373	0.442788724179423	0.388402478457117	-0.366905694010075	0.363270519989335	-0.33026822395481	0.356068869212337	0.448686701793747	-0.330787673230169	-0.241386126672343	0.420746252406368	-0.492084420009854	0.346658931526071	0.379080264082645	0.295878310934278	-0.273358309683745	0.269577725277612	-0.387068773475943	0.379494680294834	0.458962431438226	0.500855714914839	0.243287888241435	-0.368805970850387	0.280559228638736	0.316071049956132	0.284488393334008	-0.255171059029046	0.462564208497802	-0.281978482987115	-0.275862713608313	-0.304902300382894	-0.38535195551553	-0.349270372833488	0.484426764963245	0.522072816280788	0.521907011212123	0.560853742156922	0.284569991947954	-0.353123746356841	0.575578003239768	0.34096839753128	0.436294709729253	-0.317136901988251	-0.415656504353303	0.344113890313196	-0.356826527552676	-0.328694425090542	-0.292156474818426	-0.348674410855778	0.172234920577388	0.293280745516863	-0.359466740429146	0.251525109972658	0.300749845320194	0.477385994901797	-0.479663790999628	-0.376524677615032	-0.280646370030409	-0.478240852849584	-0.475375749268706	-0.227318698065392	0.348628051038525	-0.23854954379097	-0.314293927737174	-0.325405314939433	-0.325399751321088	-0.240173543312325	-0.285325762660664	-0.302456980825971	0.291048161146148	0.238053067897901	0.282088186052854	-0.299624360999098	0.272723800472802	0.451855091803662	-0.243625204635047	-0.301584149091415	0.392436777989324	-0.503891780961498	0.340355600211701	0.383085991767646	-0.400420670525473	-0.408331622700242	-0.285487304079962	-0.218929892473021	-0.356679247649339	-0.357363565293339	0.335883616884059	0.287516535595971	0.294102675324919	0.30710989577499	-0.317187787145054	0.311454555870373	0.371298288548074	0.323819705659627	0.381291013139452	0.351923331220037	0.264078875043887	0.336459437153423	0.350129778136699	0.434970791499396	-0.37268758258686	-0.343187103763287	-0.367515325233015	0.297755445657818	0.291733219495875	-0.387790644840186	0.400946380824218	0.382042247153407	-0.358490637958531	-0.349211852215443	-0.409963997324278	-0.298081359824169	-0.342513243008171	0.328794578932494	-0.411111866667729	0.310795619887457	0.313410291524293	-0.369308310553749	0.418887291975757	0.424040724109566	0.532499448048657	-0.361240247700388	-0.435966212983593	0.406923411047912	-0.307256813400143	-0.386267363783368	0.357598367230938	-0.295473010946953	-0.356610054562007	-0.31167095325353	-0.469941451587716	0.408971919002317	0.369557681756724	-0.355190665630214	0.542081214591017	0.485781142992159	0.251283663657592	-0.411805663242771	-0.461349037746713	-0.281675642033863	0.325290321337442	0.28497798927754	-0.340588649776499	0.306446793428856	0.234771761926609	-0.274491871873529	-0.335999705318257	-0.344410374876299	-0.393645526347092	0.230975907102156	-0.385319025368563	-0.267935775719348	-0.306797178025682	-0.313383353359555	-0.403661275352202	-0.222366197565529	-0.243518757238041	0.427159267954766	0.297659482842121	-0.265053385787533	-0.366175196844929	-0.268394896333686	-0.41939527469718	-0.499872984143351	-0.398128717361902	-0.155043608189589	-0.359864192616376	-0.397517531280753	-0.260934781141103	-0.408911358413597	-0.359917556863218	-0.277315291296016	-0.352756646869438	-0.351652628886932	0.346691906754708	0.261110300994398	-0.290302103740089	-0.255584044065737	-0.335663316890853	0.41118268053635	-0.300192850241796	-0.367266360807705	-0.279418121255361	-0.430659722766953	-0.439492956924109	-0.362283794528596	-0.521618783361701	-0.405220324230634	-0.318117921656102	-0.331950895031656	-0.374837040021494	-0.507068597758738	-0.380686419961339	0.265620813927967	-0.307546117558524	-0.415790102577709	-0.330148720341023	-0.32992609469915	-0.210092579653973	-0.498472209734084	-0.585798561586472	-0.384012374382546	-0.639323259502772	0.389526463195751	0.348147791420343	0.274900579878024	0.277757271083285	0.352067184899564	-0.502354561582513	-0.462353815653913	-0.236222312858902	0.236702654330665	-0.328341013212134	-0.383062560238988	0.324563153666506	-0.316857490297036	0.316253149394386	0.259236727049475	0.284874813215847	-0.172230261188709	-0.379201506381218	-0.362555599819602	-0.389684329232812	-0.466504286412972	-0.393643845080285	0.292734843771144	-0.381211850760762	0.275908837865547	0.537337234641625	-0.290887792863372	-0.335784704922033	0.570910273866627	-0.674883076593505	0.254016615398153	-0.28750403036494	-0.310659404477794	0.415855083187243	-0.404501667902514	-0.259555759132514	0.185030400949794	-0.305911027861143	-0.361586652887634	-0.414784377542064	-0.309345687599823	-0.45804692027085	-0.280412000673316	-0.235027753947116	-0.370213225157566	-0.56038033693984	-0.538724329404828	-0.274367253694166	-0.48320423712463	-0.468407018578462	-0.452495772628657	-0.434495626030922	-0.689591526098333	-0.513114283368853	-0.593043372306739	0.26014250611307	-0.412676032301125	-0.385176070354768	-0.541722676767317	-0.549299525126223	-0.387084711307321	-0.364579274852726	-0.44079250454104	-0.536535806502742	-0.373348652770998	0.353900122191278	-0.44582473827844	-0.391533228184437	-0.522430065443632	-0.378586127054116	-0.466995509743998	-0.49096128106863	0.308503978916602	-0.311323719957948	-0.518758305118107	-0.620421925405865	-0.609944625119346	-0.476841524308374	-0.522765371164808	-0.491548902966946	-0.394932340781621	-0.37879793198212	-0.428316902217251	-0.361801692181401	-0.440649236210623	-0.571786293013008	-0.479020541863154	-0.33988027346969	-0.445748336246484	-0.514311453103424	-0.429236728501512	-0.32245630522527	-0.344691597460683	-0.398610927782057	-0.404346193966343	-0.333184350342395	-0.642345473079633	-0.606325105455129	-0.502789876478012	-0.491545550320459	-0.493516639246269	-0.466837109107048	-0.413836403731389	-0.326392785393563	0.29595154457018	0.319222058306721	0.330469552802765	-0.41745864177311	0.383302365789751	0.30392386937893	-0.36199354460166	-0.476805855896103	-0.272785611409164	-0.555905363353859	-0.435528345008512	-0.303451695093015	-0.292734288103189	0.269170077734167	-0.409274575563987	-0.544179249209955	0.273150954404625	-0.420355875351331	-0.277564331368218	-0.228128061057081	-0.323000151825317	-0.347198159775272	-0.354489450748885	-0.400711521699989	-0.319282585536672	0.353263801481939	0.294120816402652	0.410974588019711	0.375137939370565	-0.338755367160951	0.318053257287435	-0.305508960314573	0.366921080192594	0.273977520161483	-0.242134898883115	0.465251417009455	-0.415972253027806	-0.530589121450114	-0.216334716982064	0.358539854503423	-0.33516179901791	-0.422576744175174	0.342981017082689	-0.315402443497099	-0.488522355625556	-0.284794279214375	-0.32455532436976	0.27423520345542	-0.466045817491136	-0.440428776767822	0.29921030249685	-0.229775698480154	-0.302946261260702	0.523228830968942	-0.296881102233698	-0.274172393187665	-0.353481483178771	-0.375238122058861	0.471990416333773	-0.322695167260454	-0.329844412949783	-0.429977067762934	0.215092649072837	0.5276542819348	-0.291383408070232	-0.364955492057451	-0.310588998222027	0.421104591014283	0.29502870282321	0.310923303576215	0.34861117072681	0.319063808453257	0.256152162297066	-0.308567913095167	0.180117036122185	0.221238039947371	0.388851207294632	0.19873889548915	0.393638553797595	-0.297488482772267	-0.317045926676571	0.372754857484718	-0.258194030047135	-0.225684159473978	-0.294490162408086	-0.45133196804881	-0.282421354631888	0.393905147927497	-0.392962268774912	-0.402574026360907	0.452548430448251	-0.438963112272937	-0.403808653103646	0.569076352193483	-0.419953449142939	-0.248324447867276	0.308262190061714	0.302194700962557	0.437374315604702	-0.20114156368097	0.233781519728177	-0.308938760190742	0.545434689909768	0.450322822540893	0.4377932943515	0.545478719954241	0.469549802385483	0.452390444010307	0.38719445415485	0.41417025202851	0.405439709202894	0.422153102899591	0.400732975807776	0.34153721952755	0.332424118944711	-0.294845763368123	0.316253844575676	-0.359620024251606	0.247611525854188	0.259944347757474	-0.295191653612202	-0.266287481020988	-0.376014284878083	0.320670873432908	-0.302045801174028	0.267362763829476	0.184445960291934	0.263729152124358	0.42549618158717	-0.412242411025567	-0.406344900218594	-0.332550454697436	-0.395207239040233	-0.417756915484157	-0.458527918207965	-0.492273365935222	0.410147831641749	-0.427429029421257	0.387338356389725	0.4522841937212	0.303551957322687	-0.554718753510163	-0.370374841168696	-0.514684351990623	0.518364335561882	0.445013754113174	-0.26659889836296	-0.259568048292919	0.320722404453601	0.477471351266299	0.380147964345854	-0.201317213725657	-0.261741102151797	0.325706353073412	-0.477302766111191	0.263649691228545	0.380666571643447	-0.286561022960081	0.490094717741923	0.429472031109755	0.467846475755366	0.320237978101988	-0.38882179730052	-0.27855901586886	0.185075053951335	-0.207733984173079	-0.45997221675499	0.225217651082861	0.356062507579182	-0.285547376977189	0.317727776176393	0.375139732568444	0.284085378924828	0.386559703444075	-0.301731643911607	-0.345151407765586	-0.328675699626473	-0.350102288577382	0.217220783521318	-0.288000871682067	-0.161418925767136	-0.256679702648697	0.454095056767165	-0.419244853384367	-0.340629154761457	-0.335177242315713	0.381495540716944	0.547808228889858	-0.330670470177312	0.417617203859744	0.316968458296624	-0.412102135012856	0.310067647015424	0.308106376252324	0.421411808785886	-0.298264597326433	0.310013508248172	0.524060469098847	-0.313037745526093	0.496925210346442	0.377188308482466	0.310935928558787	-0.287436390606656	-0.311391916706333	0.563796202971102	-0.359825891101955	0.333391928919556	-0.384999834247599	0.447309591253352	0.402853516895058	0.413835282841671	0.40693803365568	0.472690382775872	0.600503537990655	-0.538712240993634	-0.368384720015442	0.4066452822249	-0.461645795135556	-0.322935023682923	0.293308270879378	-0.405320090360476	0.232120317868866	-0.26927516011316	-0.379157310156425	0.257796211673156	0.261803686333212	-0.421322455132787	0.331273330976001	0.468889727547927	-0.369312883251479	0.21697148819428	0.221288617419583	-0.277000050442528	0.222635503577053	0.407572145347236	-0.237387485483716	0.304022102510313	-0.490143227037201	-0.310497190795306	0.388219748479824	-0.427288395256797	-0.42861818962588	-0.457596876041972	-0.467408780977279	-0.328029517164755	-0.285977266947189	0.288248675263059	0.513081831741167	0.43097787689792	0.322222541401898	0.298717841325308	0.363240290704757	0.550469331732479	0.212239016933828	0.379659738709977	0.32748216051336	0.268853161279908	0.312354370355081	-0.351382985752017	0.50615122671605	0.238974722071276	-0.273895181372842	0.480552181222021	0.483869489777895	0.36981727593387	0.469598838608599	0.269848247959997	0.352429598750285	0.568209429618371	0.300927648007625	0.340492620566934	-0.294785970540232	-0.61944070573321	0.421681917318702	-0.257864332277936	-0.293880753592506	0.356827991994048	-0.279282912429227	0.496079081770812	0.418604129765942	-0.449767954409725	-0.3429851064425	-0.462244275510285	-0.332390036306914	0.260657790709184	0.382473713783539	0.309969993717672	0.268636289759811	-0.328378312897458	-0.402591073783582	0.238050809576675	0.214685141104365	0.410009041498346	0.43099577806969	0.39134198547103	-0.423530855825156	-0.319226319123668	0.357264033236494	-0.245008320054773	-0.216584876523656	0.282299425314139	0.297570282306857	0.323499841429765	-0.413817890214001	0.28090125377394	-0.224717714175037	0.559182226995586	-0.412630724470687	0.338823401624703	0.39865186992312	-0.206679413344778	-0.367558441831199	-0.49144701765982	-0.367751573309771	0.427705533988018	0.55323354035862	0.544847333874505	0.401994490862303	0.168088773068507	-0.300545088438744	0.462918557342917	-0.202756747092161	-0.295825468693829	-0.30950211680704	0.301724683211892	0.580597678102977	0.463326621301699	0.524579828751549	0.322462409166309	0.271710721374203	0.573498190735679	-0.285090845733659	0.520135161905525	0.432159636910489	0.432559757227412	0.498797677723513	0.362293882205308	-0.341152172423548	0.320646212545393	0.278291956702191	0.374489824232187	0.460894664487659	0.520318337451815	0.528305727968755	0.52671096914455	0.380711934738334	0.3676268303919	0.484599519582547	0.440582398373679	0.264557982986427	0.292089381851052	0.274162775900554	0.319944651978252	0.483543883299597	0.269937691297399	0.377837479603326	0.532539243939945	-0.266226143536788	0.434221010243545	0.451575949413984	-0.278282233762506	0.441716513600689	0.299093994821977	0.562650859905207	0.3775796907869	0.429694994249534	0.31416336472464	0.398914404978676	0.241319177604155	0.45982759616883	0.413704227585242	0.482920135967161	0.254165784519738	-0.327079083046522	0.300319610919511	0.351265481716128	0.433897279446718	-0.23774581828381	0.410062446010659	-0.352138736241692	0.434707647336635	0.282985687304969	0.5067935696226	-0.235061512955929	0.283139348139511	-0.347775732511851	0.318137784915854	0.738722671293372	-0.594559989564191	0.309324255002412	-0.274856242764428	0.218497260325316	0.238961584194156	-0.2629633660707	-0.360848517742756	0.371234982730474	0.227584571650425	0.45643026828155	0.644901918837778	0.46267297180762	-0.205023990589118	-0.33963961224318	0.235731797074448	-0.227421176783732	-0.301240642650355	-0.281246736704033	-0.633371511472331	-0.3066066568689	-0.456255763699539	-0.195592505484317	-0.341779021855345	0.356437042883898	0.380103033459289	-0.304513243191026	0.311545394182796	0.427256407017273	0.419496926356761	0.382543066408075	0.328854002268971	-0.308675884748933	0.300406263642727	0.328352435519816	0.42667230291587	0.461380339868469	-0.309664967156948	0.461721223421254	0.396019591354095	0.262586089666046	-0.292625899411644	0.298335356966085	0.350926895409608	-0.33423840320579	-0.310160728478638	-0.429280150679797	0.341221926430962	-0.38211406497497	0.272261289090122	-0.326117300754994	-0.304362485663922	0.272790976188347	0.342333363778545	0.330607521638415	0.44041749803109	-0.302024119789885	0.391947732237762	0.293999657080285	0.354936594888144	0.291191378253638	0.41270191398482	0.331276907433945	0.403092708278419	0.389741521339307	0.4727697955681	0.319886446891953	-0.340326234210735	-0.307710834925742	-0.146762571326272	0.345046209855098	-0.24695623544331	-0.390015422472892	-0.385411433685241	0.330809124823569	0.231485180906638	-0.318945738543774	-0.263359199656108	0.256073375264068	-0.441171612018384	0.231637299832867	0.261837450396792	-0.298200156487657	0.402798964285268	-0.423449397877619	-0.379456893765158	0.26638485226262	-0.315375922826496	-0.386247474569822	-0.249369067368639	-0.440510200147404	-0.391496143210992	-0.328099776486681	-0.504462148238252	0.286820479515651	0.261215870891113	-0.423449450446489	-0.32136508025628	-0.438165045544411	-0.409188221602855	0.412024781887408	0.223275216464277	-0.278226747705647	-0.414800480220165	-0.357827109024031	-0.320453023708578	-0.433967448034769	-0.433496246809093	-0.301324500044992	-0.38894029564708	-0.501648606287488	-0.4120463520521	-0.712563027437435	0.304469816291517	-0.552140286855174	0.42774583771529	-0.503353133705958	0.368249805913849	0.204482012861337	0.15096234953069	0.382363485561936	0.406991313180655	-0.261823192864416	0.339977547114437	0.551575538732817	0.61445863357662	0.440557275975797	0.291132974736593	0.312626939359312	-0.486749848690218	-0.431144505558564	0.385966861443729	0.277843648074249	-0.36653467035637	-0.490000030130172	0.334642807018142	-0.338662765586568	0.357554088589405	-0.364146506821846	0.497255763953558	-0.447367269355863	0.420003211602527	-0.35947899520134	-0.397090608624102	-0.546049934059787	-0.386992055959361	-0.367108499822868	0.303384606311773	-0.33843337857839	-0.334719780602412	-0.476838994624564	0.333969405029442	-0.359452440994962	-0.342216186451724	-0.387449851914762	0.327444582122038	-0.490625035001311	-0.471187521670465	-0.400125608328578	-0.352452834445597	-0.447727566174355	-0.268997585859997	-0.308615451346009	-0.406290797220292	-0.35597455752493	-0.456796040334089	-0.299195489556931	-0.350236348264787	-0.353618006170995	-0.304290670567962	0.313244574264133	-0.384953452752107	-0.376590716298484	-0.305061525143899	-0.344893223855799	-0.436510378082477	-0.29404700828286	-0.44822497864748	-0.305346576895178	-0.308470775071959	-0.558072082868266	-0.408168811098499	-0.418141472589609	-0.359803746326017	-0.373695090794389	-0.397371465354736	-0.422823775348934	-0.378036276021075	-0.326310752910589	0.268512738307813	-0.341343122340608	-0.339747480142058	-0.341702230379341	-0.442357929108393	-0.552505062435353	-0.509735841126992	-0.381818982369228	-0.397167933599645	-0.605126460821066	-0.314842462420732	-0.364238899303564	0.319466267775952	-0.361235072434673	-0.313266800827153	-0.368310541329186	-0.345455857375482	-0.563774677942044	-0.589721422335373	0.227993599280681	0.225216670858181	0.421361116872765	-0.250228232659333	-0.538871349996468	0.361279119591803	-0.321927909014062	-0.302590015196423	0.309604874490332	0.329458452552866	-0.336969448068604	-0.480071079508551	-0.346016634077229	-0.247255050993521	0.314867637354988	-0.25699926506693	-0.297935067897104	-0.498493311582728	-0.448794653315988	0.429078976435434	0.353340291697592	0.451724616026782	-0.286665123299842	-0.38580818266763	0.39315714560388	0.532545127378809	-0.302692199947803	0.44906537544704	0.321854911175587	0.526136926292449	0.16826566955007	0.238905434092231	0.405578152091766	0.561388980123985	-0.31482779280411	-0.227782188823218	0.435939434521354	-0.188701090994593	-0.26439803269375	-0.401446059593701	-0.199488926128644	-0.190577185096454	0.30643319623419	0.266821557013972	-0.211007905765782	0.227402618109052	0.293446346016756	-0.331875266181923	-0.177695088517525	-0.230928536618915	-0.23000662853727	0.246275021048731	-0.313414097995152	-0.318685257628064	-0.307697650349551	0.336152191566388	0.26763105924266	-0.304141113704777	-0.469946654893458	-0.447896851432899	-0.310367811538563	-0.39871271708994	-0.352614894368676	-0.276944671005057	-0.298037645563984	0.313722991592734	-0.479153826030559	-0.386807427697058	0.406522606654208	-0.415759935493284	-0.28105562652727	0.432511407034628	-0.370201374214327	-0.320626166343492	0.398498524089464	0.314262061579518	-0.315734127672503	-0.333903846588756	0.33325822846576	-0.30923576728918	-0.337241942748595	-0.431542850715624	-0.341189730480352	0.355826909733988	0.277227183553772	0.383499068987428	0.246934847153543	0.292905657993418	-0.426297240196843	-0.281787046923569	-0.327331888956519	-0.324692842059773	-0.329151502354166	0.292350648692665	-0.398319788555626	-0.356685550413783	-0.349580112064099	-0.410693132581714	0.39354837958393	-0.407144035490504	-0.302892919535558	-0.448358064404224	-0.460915873553187	-0.372256654364254	-0.317093892880477	-0.390134904520955	0.391210873195534	-0.42049487526267	-0.494015149639755	0.424891239708043	0.305502824218662	0.27464528429329	-0.336922609660718	-0.411852204574835	-0.30061272405209	-0.3959024779707	0.262785951566719	0.428757171263553	-0.285722422366958	-0.292289880277016	-0.376955143445738	-0.421744586972588	-0.452324423833982	-0.321410247744179	-0.371304982720095	0.311939455236708	-0.379808754561854	0.364057822204548	-0.28735481170513	-0.266934442280053	-0.342873930497333	-0.369168109551734	-0.300585272102845	-0.375731224339056	-0.332191562823146	0.312054717904205	0.398328875712978	-0.312442371043134	-0.387634871584703	0.409865215253406	0.294634166402148	0.296684957696972	-0.291629755242823	-0.381868226152694	-0.369133869246102	-0.29113433123591	0.334091005470465	-0.303442655416174	0.430693635366018	-0.270646248988879	-0.358533454397862	0.335408740143368	-0.346481548613112	0.305374195096339	0.46824511194353	0.361484448864373	-0.309455354460441	0.290148666101718	0.434799075676825	0.454962895795299	0.263377649007033	0.523873363054195	0.413628223002414	-0.29431236022106	-0.531146024373843	-0.294756259923222	0.441425714975326	0.370474210266679	-0.26787360045932	0.332855292498196	0.231662034649508	0.343916169957076	0.445087905909019	-0.350655772033733	0.36689728116955	0.369733346568354	-0.291893850238893	-0.366233962171016	0.375909053499247	0.278213745891034	0.320199607608302	0.42186139387331	0.350749313016636	-0.350529701731037	0.326475011168515	0.400313311909958	0.31465405838229	0.442650769552708	0.52669858465319	0.403565350772794	0.394875118419411	0.346879218628328	0.335013733117736	0.323915063426216	0.449488309711021	-0.2980633304172	0.320943145847947	-0.261338784284217	0.412398152973074	0.474263779596436	-0.39210590428483	0.287118858183472	0.332928624169035	0.435575061735034	0.364032199138687	0.225993662289401	-0.264254017948233	-0.239785054513162	-0.349835041469857	0.281546827074955	0.268975351820812	0.388976500239513	0.284559318085716	-0.243993992021162	0.268928500430789	-0.282613816965198	0.284398890033344	0.385004682717975	0.405691669362125	0.251758281312021	-0.353401394323583	-0.283801264883838	-0.348099821353999	0.2494707857629	-0.320075675687434	-0.334668274526053	0.352198225237787	-0.292610114303229	0.219454477418769	-0.236920678613222	-0.212417508678907	-0.294859508218244	0.303691798288137	-0.255497824912523	0.313726993685103	0.232671531339658	0.240571428712583	0.18366967125094	0.296273361511547	0.28161884803354	0.310624615916467	0.363636313955326	-0.379385983534017	0.271869917466027	-0.29024816754597	0.275292256440969	-0.322721030568758	0.259008479308128	0.429991130766245	0.504464043943417	0.368931138689835	0.343765269855293	0.369827225035496	0.482897720898762	0.498424220498922	0.337186121432505	0.40570931546692	0.405126286140588	0.345634651548633	0.401784230964687	0.405681064629219	0.444423037294103	0.40018530109873	0.264713882005609	0.46404694623251	0.314096730719265	0.356458767682513	0.346365714092333	0.429042451845989	0.402585779461553	-0.241322035789956
"M3985"	-0.640140192379625	0.491071621973611	-0.306426924074717	-0.281200940178798	-0.434372189763768	-0.509757545940467	0.280778483801742	-0.344139922358837	-0.52830988184858	-0.424326882891681	-0.381777850349092	0.254245262731721	0.471772241047797	0.36958849220585	0.32469817510558	-0.575120875708234	-0.224288858462375	-0.248874565423034	0.336948412654073	-0.664975891723088	-0.305922979680967	-0.366602522818123	0.299332740049375	0.31229932945898	-0.350445718592681	0.449863234566754	-0.323062512593718	-0.311176146731858	-0.330759963979541	-0.393265578462662	-0.38373884021056	-0.427868160214112	-0.270906343982787	-0.415313707505759	0.245758006998107	-0.250097360149545	-0.420175545914892	-0.417540647911889	-0.36805452136534	-0.48671907874584	-0.419045683914676	-0.350686600458962	-0.337341274923197	-0.38806593003264	-0.307209071168396	0.272143576016279	-0.756337204117931	0.554801935612922	0.451576995668954	0.455488837487821	0.451277723628198	0.344065160160135	0.359778183281294	0.300150093088127	0.196506532684297	0.452657844457401	0.412798958096253	0.426053773227082	0.395305030095496	-0.201218277935774	0.311792831217493	0.352160809887765	-0.205277553993325	0.546342240119427	0.528683613562435	0.565839737680756	0.536405765531355	0.48322432658484	0.579007762744909	0.338517556181063	0.549213190602386	0.20395718795575	0.311866530458064	0.31892746331987	-0.294103307562811	0.378311739189856	0.571496184991283	0.400717875249297	0.358458240170367	0.642667577897756	0.626270195145178	0.663589881376191	0.659580514423708	0.268511088554631	-0.253709054432382	-0.221541468032918	-0.168440734480308	0.342923845592095	0.328787714501961	0.336141545461093	0.29962826079541	0.527804227331137	0.514275969543415	0.454140986417606	0.385582316105997	0.490838697336959	0.492233592544483	0.527317757632136	0.511955441969324	-0.230573592747016	-0.304275622368862	-0.332582323730168	-0.294780625090454	0.326786746589367	0.285311699110353	0.259879752848061	0.384607717683373	0.24804953857398	0.309733935783637	0.221545606630926	0.295119211914087	0.397568213607465	0.432126321427695	0.47892853125349	0.295796879827423	0.572285268388852	0.559323532340557	0.635874933484834	0.483689710129516	-0.155241794299899	0.654468909535532	0.440151660307454	0.316025689485472	-0.306336520224555	-0.328133579344881	-0.200333109457077	0.222113812015775	-0.303672039614917	0.639852950720264	0.524705305331863	0.251149419246608	0.485721870975227	0.353211580213283	0.671635249360611	0.549653485735908	-0.257549269312926	-0.290744691127303	0.450096365281996	0.214120097549961	0.420531450341971	-0.586930905214577	0.408636594013121	0.337668718604014	-0.493855368007232	0.39862984764386	0.687894188259384	0.236534838574381	-0.315665601353602	0.416764996065571	0.506366123093856	0.315248591988941	0.380361398559071	0.494149286158212	0.480924272029216	0.450764731828328	-0.207533660072923	0.590555546627612	-0.664284353472731	0.675139811446653	0.511365440061512	0.535258348213051	0.552110143155837	0.523782374440386	0.279650191788055	0.595598151062348	0.345935434882385	0.429623942509879	0.253207772590136	0.443104491682372	0.307844873470097	-0.17643831255876	0.34804028056746	0.316719471496526	0.234000341308368	-0.207792482637226	-0.217282388611195	0.460432247868309	-0.297843944769937	-0.231936832864447	0.443490439450601	0.367051067823764	-0.444860525296524	-0.371371981644502	-0.270997008038593	0.406401863165779	-0.478338663036727	0.213987316779477	-0.301114747928228	0.485255252656458	0.296067436936567	0.749829055989754	-0.374393178992398	0.1652440839568	-0.438919158436935	-0.332948087216029	-0.220147898859685	0.50803008322546	-0.538165308536071	-0.558740777214324	-0.496776085836665	-0.402013594481774	0.395738820883146	-0.307931660412639	0.310618688580067	0.318708384583813	-0.331907188762613	0.209240194973022	0.397853204992743	-0.454079507487263	0.45207449866141	-0.429472905516436	0.514954380022604	0.243058207172965	0.27684958837193	0.520771433281349	0.527218073736461	0.494114435002952	0.500860143457061	-0.328876671131647	0.589613309639543	0.608328907552551	0.569014204974634	-0.400231001556007	0.443704090898317	0.586809498947439	0.489629843205648	0.399045318061016	-0.340238434833679	-0.640367403908583	0.234630254724237	0.28078485278839	-0.210837254116288	-0.266814203572426	-0.412882758955182	0.41596696410066	0.456276471748637	-0.648336101250369	0.313726220242476	0.299297869986947	-0.399868098877243	0.390645717375212	-0.316653910992139	-0.384089866340855	0.292168522289708	0.454374173221647	-0.289551595577163	-0.403350259378537	0.242522751945507	-0.350265680654449	-0.544116583128252	-0.68848138477849	0.409352854910117	0.373432746771999	0.573009089362958	0.59826224796924	0.338650558923794	0.531494384844568	0.190094937334969	0.325047478636375	0.405054310006326	0.579456891001289	0.47346875463641	0.360926381367843	-0.250482544368293	0.445287838265365	0.262025311446973	0.298941948763044	-0.248410408006018	0.447622606708676	0.419516017960737	0.318294395694138	0.276389591303272	0.21173000900543	0.506451298565898	0.350298915492607	0.573955070976486	0.345362911606607	0.583901539329182	0.487205061207325	0.508553965616746	0.319149357589891	0.602139144134599	0.405656016646863	0.547401435275452	0.48143308056972	0.32557543069504	0.456477456208011	0.564882306285528	0.288505003922801	0.560862750563788	0.246792903294409	0.358799579688968	0.436961097119169	0.497205049415738	0.413293606459167	0.580020807896979	0.348976345277661	0.400582418112332	-0.241820247574965	0.349432375972663	0.199485145998264	0.220522610960081	0.514206917752158	-0.340415227782189	0.405583321050401	0.317517914054747	0.305065836219215	0.472017199428389	0.420053896336909	0.368090871483299	0.343436020925933	0.219523048656724	0.481586813519172	-0.248476065667175	0.50794428389209	-0.472845625360237	-0.458534160793805	0.328143823194802	-0.353239623633333	-0.238155093907855	0.375489807629998	0.373692972174872	-0.353042425685695	-0.275701809432659	-0.55702162376983	-0.526102099489044	0.453028139579427	0.489682409867955	-0.336954913066965	0.498163632109715	-0.354954819740775	0.394376085897282	0.298446106029003	0.467122950378273	0.497712427475001	0.481666608410482	-0.347946475722557	-0.453127691715656	-0.476762002733629	-0.578195037643847	0.310199284451941	0.241418877825075	-0.453619567384416	-0.454853439398668	-0.596009883459544	-0.545349347096573	-0.634495144353969	-0.328258507738623	-0.496696897086072	-0.474292874899981	-0.393873472016567	-0.470745709099393	-0.575686513468891	-0.541045992654148	-0.531489139383896	-0.699994796049784	0.417954631689507	-0.240760434354544	-0.241555620735299	0.337987499401968	-0.64173247605781	-0.391368906986209	-0.350186567859796	0.268480998730349	-0.642955204255695	-0.4181823630906	-0.577904713114585	-0.439214943844623	-0.6481921869898	-0.700430656927794	-0.541965124674458	-0.271994435514572	-0.517397254840053	-0.61979147753573	-0.535071518192281	-0.53861540514357	-0.570324841162198	-0.361133258647369	-0.48154809117342	-0.605316047029795	-0.296704292093268	0.352336425164853	-0.372012378683136	-0.281469778002745	0.314724174862981	-0.564530551962659	-0.652320671653452	-0.296050183391759	-0.490178671358081	-0.397355137533891	-0.448959601347034	-0.351749455435852	-0.470034350055185	-0.340854603365797	-0.582435488194534	-0.383546597084752	-0.561760642918466	-0.60891718729067	-0.621664031605128	0.293617643416921	-0.297170654342044	-0.554237090637832	-0.687785843999822	-0.481942254946419	-0.50490188125028	-0.39917297586035	-0.654964679335926	-0.34503000361078	-0.746693299488829	-0.71672220217421	0.353082026881876	0.587709866551548	0.631954998789701	0.607843178607871	-0.429785667651984	0.431917161630245	0.485059958140401	0.34670964833717	0.643960015351966	-0.439569640809969	-0.440561677508442	-0.311358003037233	-0.327438401039144	0.62124116592301	-0.430429000126791	-0.306723027398232	-0.368819306515994	-0.434448211653298	-0.277066947272118	-0.27695655939328	-0.428423135631325	-0.273257655995586	-0.2970931129854	-0.433941415920313	-0.383172156325158	-0.359128185264606	-0.392216718523568	-0.22947395949415	0.258772180354534	-0.424191914924964	0.220726851782539	-0.233396664262514	0.716517901045908	0.588083609476313	0.699772248297721	0.59203490979957	-0.331085573496137	0.469233667580746	0.701688602306756	0.274620708911682	-0.330251283601393	0.387115419742997	-0.584377002997437	0.247188156122049	0.575448303220609	0.363890082079041	0.474232172568207	-0.239866127200283	-0.298107310889741	0.394413106494322	0.266874901816445	0.639923683818878	0.5949159786088	0.683065189037852	0.50005678232008	0.453171574917031	0.537618166350769	0.735267204368859	0.731127890267586	0.588821411657006	0.619699679093151	0.713352726278361	0.593147106145104	0.616522483490497	0.639149981793345	0.276795944670451	0.562630462039468	-0.309349454663549	0.416199214764159	0.31397741330582	0.368372085334551	0.617295299576438	0.541790544532122	0.506621211237645	0.393652022834794	0.379177968846189	0.248168659848645	0.619411818795852	0.522827394564906	0.655080680797466	0.726523218578118	0.62257962290421	0.516739472210361	0.502788554853567	0.544095731057988	0.569745401334273	0.363319201887547	0.453800360374014	0.406727167453248	0.705930103949232	0.446410119457216	0.60114795753705	0.613774674635818	0.237484647435962	0.644458565075759	0.56579138363957	0.425764593779938	0.591886052055219	-0.3045428871579	0.465869843459967	0.670527666031734	0.552975453037284	0.554177857430721	0.633356031032809	0.660456862967241	0.651511938966021	0.511174436507227	0.512811616402431	0.673984509236583	0.534726203042118	0.616583238664927	0.385171613265051	-0.19033044365578	-0.489438930154686	0.403034914424207	-0.35117408774711	-0.276835495855466	-0.453309126504627	-0.241222157453528	-0.186373748879328	-0.265115603427282	-0.345754922309052	0.378497593282628	0.380240873201491	0.392487596546646	-0.307485204882273	0.426191272546625	0.409033059161759	0.24691018290458	0.398032128098475	0.456784110222068	-0.308265438975481	0.376743320736022	-0.395439442907934	-0.395554761280732	0.356585787135885	-0.421117200713017	0.275962008390711	0.323669214477807	-0.429357977110457	-0.54851000024649	-0.302141150246257	0.213587383522793	0.191339247255336	-0.379484171971615	-0.313483619709337	-0.403647317541459	-0.539592634761537	0.318254979876846	-0.219615975706616	0.321824346217985	-0.562326622506373	-0.270800593251783	-0.640634560484481	-0.537261811528259	-0.338442150220044	-0.740218089132066	0.328084456568767	-0.464471399140111	-0.24571887342925	0.281820882797906	-0.319416567642784	0.378675299465469	-0.520465534607833	0.371499601053743	0.276300683238645	-0.595728580730684	-0.511031437643878	-0.533503368370347	0.364395639557908	-0.486281455620841	-0.371413217693548	-0.240447147252052	-0.557724678636102	-0.553061104129762	-0.625220213863701	-0.661700159421639	0.273501758283755	0.245700163190784	-0.497164376613543	-0.409635509225212	-0.38629180109196	0.194554802624704	0.278627947846267	-0.29409724847666	0.24083773138136	0.585501309713516	0.584030491088116	0.665926049644163	0.607933834440663	0.347815416892687	-0.472654392821112	-0.437491417845797	-0.255559435444751	-0.468262400015649	0.183179332277659	-0.356710566475987	-0.233835808372054	-0.303255370083037	-0.422207795136327	-0.544998003660995	-0.571841025966493	-0.549551709683308	-0.408963129893008	-0.492441035432135	0.628189166406717	0.589656716696932	0.453514193498004	0.56133026744675	0.418120184235672	-0.653530197584731	-0.780026629729443	-0.720906969103224	0.170568679135376	-0.335013641238025	0.339313316637172	-0.485160386084952	0.415886160589327	0.419669459973042	-0.407911968721127	-0.240844029114612	-0.263729433643012	0.235762525646133	0.312733767358442	0.44644880723894	0.39154290342904	-0.333587847301103	-0.384114869654245	0.607514465864188	0.478882632185846	0.681111478012269	0.316834731748885	0.247842098836712	0.2540242162567	-0.335539779475952	0.254223068487489	0.461840600716656	0.449576590093133	0.271498911675066	0.502385365824916	0.559039154679613	0.520110262562903	0.481296877736793	0.683492869809084	0.577004513034659	0.232072488600349	0.644727886205216	0.604322828858481	0.205723932317054	0.41309044886289	0.279034616794941	0.289195694453751	0.420830259075866	-0.303041662876195	0.400186485628598	0.2377925980227	0.498191873983509	0.356905624817552	0.304646064904949	0.343027266736471	0.392648820446441	-0.476867539623082	0.704472994156785	0.379354494995178	0.63354215522833	0.626872609906491	0.356048526092198	0.633121861001631	0.599456564455249	0.29685771657316	-0.280232424870797	0.478473614280307	0.535870862403072	0.370524240470082	0.570754851110798	0.360791487176565	0.514795032311227	-0.368708397272759	0.270601902194441	0.458065868989324	-0.249976303845442	-0.308155504213584	0.287932517620971	-0.372331953444801	-0.22206357295263	-0.234751361143127	-0.406170503865856	0.411565162682379	0.160118337722173	0.308610373722493	0.234652197640011	0.613853538381153	0.605224086552629	0.341901293505585	0.597526879173899	-0.212608158220025	0.441779232161559	0.632924688787141	0.612156227102107	-0.181875170410102	0.688973187539743	0.72326350371777	0.685835558399532	0.315063598076251	0.339043968235198	-0.264578834068088	0.157554215588543	0.510146412487819	0.227063407135533	-0.494243967697226	0.232217818127669	-0.406447797117439	-0.367446579637003	-0.310112854760047	0.472379760314872	0.341541176299245	-0.261600049241986	0.339452549741408	0.333869630580813	0.321240864112136	0.521760224466719	0.542751203565574	-0.324509420790744	0.367746134132297	-0.366399074338224	0.563715593476723	0.461571412419486	0.465326219989471	0.567168910972282	0.534493687543516	0.56499639528384	0.612829867233574	0.676222127574215	-0.568149098861355	0.293331145581281	-0.363935871283553	-0.563181264376459	0.242411677710245	0.464864413183972	0.324124699369229	0.57583648834245	0.638774203339351	0.41020391754917	0.617274137937956	-0.33353411675902	0.44000239473807	0.577831802618986	-0.246664470222543	0.204355638011717	0.369878806642414	0.379364516663766	0.614123103994737	-0.283397177603725	0.651313215682894	0.652893351381028	-0.468162831373735	0.205723932317054	0.41309044886289	0.279034616794941	-0.208940561895749	0.606443628704612	-0.408844532703311	0.651033175863959	0.638530545936687	0.35721650496817	0.645573431967016	0.518072220213982	-0.593720801390431	0.635725714335201	0.595871957780623	-0.464098974134553	0.274314484315905	0.529449676283126	0.552956689461156	0.675735682807738	0.711280848692595	-0.384107213688033	0.314633530719458	0.752303810318726	-0.18816482705351	-0.353615174455821	0.634800955100818	0.45030234811592	0.174112288325852	0.658025072440701	-0.602387801624487	-0.541637713569766	-0.254940123298194	0.388641503761161	0.438478731234781	0.500071107057576	0.512459608624119	-0.474398366773461	0.600421017340476	-0.153094283632699	0.333855298013338	0.449523726022699	0.445521073706418	0.465827166193767	0.245306568783014	0.331889566722997	-0.249910747684067	0.445545598524798	0.273042360797722	0.34561040589165	-0.458925199519624	0.324301373428538	-0.364261454876455	-0.371994490462583	-0.408310764042085	0.421420310671624	-0.377666103132246	-0.32917699695524	0.584804590347139	0.288097650064065	-0.439572449641141	0.715421520876586	0.198148253157461	-0.497379810935101	-0.565051781488151	0.209896529893599	0.419208255504263	0.381004480790412	-0.357048437417114	0.251172732078699	0.630289668807178	0.533386867086492	-0.378796252847671	-0.333943785596108	0.303498205980652	0.256520062571567	0.486137477344748	-0.31327703877136	-0.464823682262368	0.210718859970023	-0.348649651393123	-0.334466732681999	-0.275511330234725	-0.36527190046	0.563563761258416	0.344604745131839	-0.28160093772509	0.244356855745243	-0.465024057875306	-0.454931918670655	-0.443414911929381	-0.41533183684965	0.434454024070749	0.269682801932748	-0.415559782808223	-0.648378032035354	0.338603350205018	-0.308460611228035	0.52066355606088	0.402600410348546	-0.254259083799156	0.302124349156556	-0.269741298247048	0.241865249965226	0.347305345380052	0.315122990360839	0.393303423146451	0.51351079970429	0.295177247654211	0.476926861691516	0.529314515776087	0.308565053960944	-0.353799298478958	-0.404196020013125	-0.310806753769877	-0.372388441732178	-0.39324576163216	0.247166857471546	0.325205849074881	0.265753472539695	0.321373131235921	-0.233037202104967	0.493300814343842	0.480552686600091	-0.307673279455041	0.539504785520198	-0.277952367359912	0.543046660672985	-0.464709131246143	-0.310544899378068	0.706283880992734	0.314711428913447	-0.237239939483525	0.264714401295476	-0.531437964028828	-0.426090806427071	-0.481757301062927	0.25130448901373	-0.48978975494429	-0.577263792508539	-0.399963436964078	-0.311393035337486	0.356359439567503	-0.546489486252476	-0.555268196665416	-0.395641349748315	-0.362472326592355	-0.545608707725103	0.249846414957536	-0.392719343823139	0.367592110645027	-0.309438726945415	-0.400347274133096	-0.54912137315425	0.245583052743419	0.366797834046957	0.253033022179907	0.295539034475664	-0.27731382021937	-0.33143186649276	0.285484007180728	-0.263662341415113	-0.388643703627102	0.245500616469634	0.280478504195994	-0.203170859125189	-0.439083255041062	-0.442775251614532	-0.416572012154113	0.295200299477366	-0.283289338626758	0.305424606411588	0.505420632580465	0.234071884430008	-0.30623648841033	-0.549701090041374	-0.413179417072983	-0.322394415047491	-0.660889949645953	0.374334737599239	-0.290428923759217	-0.455676211083076	-0.430334858753459	0.261357912638268	-0.415689515629334	-0.417458062096883	0.404171594337367	-0.350038957081629	-0.394299394658922	-0.42142176579349	-0.347647713080972	-0.382118988346116	0.261930316054683	-0.574839725728962	0.189616389797295	0.378929267764522	-0.357342210771416	-0.575905163104366	-0.641976059009389	-0.547375633567512	-0.640558679425043	-0.494106894342084	-0.262236395686292	-0.467662742680701	-0.257190675822601	-0.31736541936633	0.275266175129321	-0.388387090523328	0.324337177439008	-0.51369582211641	-0.509115032181815	-0.41332170625166	0.286513832792164	-0.241155659794295	-0.352479606463551	0.361862960973328	0.385007888993452	-0.300155822406862	-0.399852536970734	-0.187885371981915	0.286310541483927	0.438616228631311	0.429678266469062	-0.178003686224679	0.434322086949217	0.353692992773919	0.354712020733698	0.420571716472961	0.38105416357527	0.47307431314598	0.2355543763154	-0.377723107506542	0.256247744243463	0.423816553032212	0.407112833881506	-0.243936556719957	-0.222981669929863	0.484849090243467	-0.660373409878755	-0.494314503249705	-0.454911551030138	-0.61817172065994	-0.614283642080313	-0.689897983580305	-0.696195603297838	-0.620752228516346	-0.610511867748811	-0.712595965246493	-0.687139054387247	-0.357969362769839	-0.603835621729226	-0.679388582795999	-0.539342808467705	-0.673154808806184	-0.695484338578009	-0.541243794974844	-0.637570885370994	-0.628337562993557	-0.565930941642037	-0.69093493359382	-0.613266517557922	-0.696369222263572	-0.617538690436349	-0.652427749487804	-0.712529651773371	-0.636227509118251	-0.627195028791744	-0.620641535611332	-0.719601097916772	-0.61183586835269	-0.33444511459487	-0.658116814360831	-0.702513609886968	-0.456643590852644	-0.531675900029611	-0.510979342932431	-0.642437852936529	-0.661513062851121	-0.64363392773143	-0.4905992594725	-0.562123987532756	-0.672285691389116	-0.651422538432035	-0.69383415201392	-0.674109360073324	-0.674336039283664	-0.665550601978948	-0.660273864561047	-0.668436245090483	-0.593361022626782	-0.344241673866232	-0.674425423684717	-0.619176868916181	-0.537741738161714	-0.465433610034076	-0.633456785148838	-0.655292729621191	-0.644106551196832	-0.647912947150017	-0.679741412722134	-0.689729272202202	-0.706011815989588	-0.619883159466167	-0.644311112738495	-0.623299043329691	-0.652917313256636	-0.556491032362284	-0.670468372457653	-0.646857521163704	-0.327971058127394	-0.710133018608844	-0.685969289370648	-0.668994906476625	-0.723197786717307	-0.667031362056726	-0.313618175228173	-0.663169671398803	-0.687444460720903	-0.642131271682243	-0.641692347076426	-0.356746469586068	-0.674214774972348	-0.633389172283345	-0.555318043214052	-0.672566154197354	-0.680211711622009	-0.552484613903215	-0.65266388324123	-0.682000441000489	-0.684347269459926	-0.576800869189691	-0.626218481569867	-0.429558896691849	-0.633527781454246	-0.610831583265284	-0.681382431067955	-0.717939190270606	0.276449970805256	0.406958975634382	0.2551811579338	0.333063973254864	-0.504366895319546	0.224531742285905	-0.415463686574756	0.289923225550243	0.353456923752504	0.387358299070938	-0.400242109762975	0.327036249714491	0.438358262168409	-0.501333776916448	-0.477338400990848	0.595349803512424	0.567695478649256	-0.580654903973985	-0.527550620362031	-0.381094743889433	-0.509656403166805	-0.503105207948132	-0.507880678622254	-0.536196439595835	0.444779444498733	-0.656779573933594	-0.513249677661368	0.342994181891299	-0.454364320593386	0.392707043701438	0.365094182241831	0.441811098615265	0.37923204278402	-0.373708825971186	0.384988050234552	-0.431450943159103	0.431954392385844	0.394058675181729	-0.236140858138821	0.412793148731127	0.412668432342647	0.378486739518729	0.451463307103548	0.444726341754315	0.473269257180849	0.433354248025911	0.475473354209809	-0.366393798578999	0.234385650765943	0.232511280605152	0.387643735242724	0.362995798446021	0.31215941686792	0.371052196871725	-0.334770355924905	0.36028574150938	0.404528029753327	0.330407687415942	0.209025344966985	0.36584138676153	0.246052914298181	0.23383791739065	0.295274310057832	0.258424910673503	0.368657089824351	0.479134629616801	0.451908438261972	0.317134073547429	-0.559127507924082	-0.489266838232001	-0.390391061707493	-0.36406018416905	-0.502623899916918	-0.454352641156982	-0.46283120061536	0.166964943507669	-0.338264541743253	-0.351466363151583	0.204895126759903	-0.301924732049582	-0.313531990436301	-0.422646351274547	-0.408333401433353	-0.430714970921487	0.317101636511257	-0.35522033254958	-0.381009067377924	-0.288438772963991	-0.622726311140301	-0.518716493839547	0.21724401197739	-0.307016442175826	-0.240154769390227	-0.331537062762934	-0.40530122314325	-0.383404494537745	-0.556716975659827	-0.504178299554754	-0.338407124379062	-0.358384768083281	-0.274999905989808	-0.321276157384595	-0.292954353973663	-0.240983220641311	-0.420192806403591	-0.51170820707743	-0.399414926113802	-0.518112285695345	-0.200819782600912	-0.32385676542689	-0.397507911563628	0.182342636462317	-0.407400375242349	0.151773563659241	-0.427599419560874	-0.292152794205651	-0.395882800124434	-0.215557340953102	-0.506337526445775	-0.418025792276935	-0.405164249501826	-0.381313325810897	-0.456920719814672	-0.379699964290838	0.265013655062518	-0.293591921028981	-0.208884433713367	0.225341815440999	-0.277884608101544	0.334203454812273	0.281021304979225	0.360144609835999	-0.529005399394678	-0.466182842625085	0.415419345777764	-0.368249478487675	0.323189515705714	0.294463539647139	-0.251464969021319	-0.253510291581783	-0.464949374515451	-0.278989075779867	-0.597566992738485	-0.466486841167502	-0.559057525900687	-0.459764175205506	-0.525251402503086	-0.456170127599093	-0.450272571355929	-0.461662534914384	-0.327239529080996	0.170819622953807	-0.251661767727178	-0.375854638223235	-0.457273140098847	-0.426676583237235	-0.465618680798519	-0.466476806226202	-0.313453465884111	0.27991432074941	-0.35629213858972	-0.342811309735002	-0.51394576497229	-0.53147429974436	-0.446257060169016	-0.566495541720445	-0.200908702111534	-0.292992338942021	0.315285876767347	0.301980671399168	-0.23616591646804	-0.291721168816992	0.25483363275739	0.391303116534874	-0.344422082335888	-0.220407845540013	-0.401787532829535	-0.377612768713022	-0.496359966428713	-0.552117128173259	-0.357817598929016	-0.219654224264649	-0.500274549360702	-0.497053294636741	-0.432202813459713	0.170628271168036	-0.647231280771892	-0.389861553985961	-0.349571851664634	-0.395327482220587	-0.314436623140489	-0.331439225646426	-0.428997259135322	-0.460240537792736	0.382774483083984	0.319406705493286	0.337051210009421	0.366880498720877	0.270987851323438	-0.510768554287189	0.261313917616587	-0.413608036785935	-0.403491810260168	0.520848314800325	-0.520920611565502	-0.327676690122909	-0.43405470648432	0.45472927499941	-0.719276151627768	0.476630109579634	0.296038980876675	0.706757699305001	0.704263916377983	0.499892223720753	-0.447803172265745	0.453783687413658	0.613638546087768	0.416205908379539	-0.479040217685849	0.149470086944888	-0.316658633121266	-0.652415607992732	-0.489955975451439	0.507066002473311	-0.313031446906386	0.355194956245472	0.385092801618521	-0.634281474696507	-0.221660724342442	0.702189828288418	0.482870117442344	-0.243103718143019	0.355082811300942	-0.414428969107048	-0.269696339369122	-0.59092020124094	0.411037137318097	-0.380328337457538	-0.736927006149959	0.370022934211625	0.452082880845731	0.315934823272451	-0.444653802744157	-0.550755969708524	-0.60217883506563	-0.645408560365726	-0.565133423260596	-0.629851587504661	0.315967184841007	-0.363602357659543	-0.470892176483381	0.469563505146868	-0.467673252695675	-0.569695362759786	-0.690546828579254	-0.382919117791275	0.617684238357669	0.356700801461079	-0.666686930036425	-0.520621622013813	-0.352169846149512	-0.371099445388498	-0.497512015558986	0.363131763447495	-0.651934445845007	-0.625379480820795	-0.483505000332294	0.511902263984517	-0.47810616628459	-0.493978340775126	-0.578517692015374	-0.631444290045385	-0.366407442942826	-0.460493235648513	-0.304932231620941	-0.46840344979204	-0.532665658908711	-0.527910183033406	-0.509841056160247	0.31605202993746	-0.52724281305628	0.473219795921187	-0.539688140956881	0.507540017162365	-0.540176783133621	-0.542287819457338	-0.59205359442978	-0.28425285423984	-0.485795193094598	-0.54775046569483	-0.358612341835678	0.372793312400098	-0.402685681637092	-0.524869475237923	-0.617911789211066	-0.375115167351178	-0.34255649987349	-0.487526190312495	-0.420853277024439	-0.557180957704967	-0.497651000826695	-0.606884265837998	-0.474283888554354	-0.448978737427578	-0.58913568821099	0.323144751530072	-0.597701829400872	-0.612465556098755	0.364116645404737	-0.302081809912227	0.342635118899549	0.299766159003583	-0.626397597250438	0.335856629530091	-0.63516178510541	0.3030470441713	-0.298229699937604	-0.6201837895114	-0.487814160725036	-0.371920874551729	0.258275017385056	0.351289034356292	0.317382399595499	-0.615693602503778	-0.5542507928127	-0.504203172571535	-0.413094239513375	-0.414742641573963	-0.368214604316825	-0.433768773551033	0.456249573804548	-0.56458895177874	-0.557120055906199	-0.482367681674427	-0.576332707907384	0.621773422073124	0.461047954565595	0.271749410505846	-0.436748534457784	-0.378852082035011	0.248090396706227	0.331373487560191	-0.236688506836135	0.253161935009253	-0.275357815232908	0.455448725408359	-0.319544893581724	-0.165508668995745	0.256785204304693	0.431950771196028	0.381969245102795	-0.255314057828851	-0.28211372495769	-0.212408341887898	0.256601938547543	-0.417952860851011	-0.260611746155996	0.246813194980297	0.497992127052273	-0.263954959177738	-0.169107496287125	-0.352055901853849	0.510114519075597	-0.48923341983698	-0.436166269104042	-0.391611406086695	-0.336961093816159	-0.451475609702362	-0.530112381151953	-0.563408874078969	-0.557523885645451	0.441912037865848	0.418555481394081	0.466614694551117	0.421870644034881	0.334547436559633	0.412899230569768	0.403813182843954	-0.356146919294216	0.378197091257788	-0.351007668479973	0.392523034860658	0.312190943773779	0.424073642827005	0.236600979952156	0.382184244527127	0.343002272901212	0.305733949578102	0.391603243824967	-0.255557377756574	0.344634959161478	0.356694146480848	-0.272935574274143	-0.206122508562023	-0.333839709870958	-0.25942067018791	-0.161605839831995	0.462298522802983	0.415703624168828	0.278341455944212	-0.204626217197376	0.465771082342803	-0.514480898974442	-0.240786596823113	0.224301195072902	-0.436388276745086	-0.47678795350181	-0.36926148207172	-0.67595239049701	0.359257961974331	0.480398601244203	0.648357040602514	0.400226896045504	-0.367192658724634	-0.391507218956785	-0.328784567527921	0.566261875612254	0.517557284217907	0.489103898077257	-0.406149806699108	0.599131533392737	0.548694632647866	0.276908958868829	0.570677853232562	0.409457988850052	0.520353429163546	0.742652151175124	0.682271716505958	0.338121422187884	-0.434737004237366	0.382183479983007	0.612007738021001	-0.33321748295942	-0.484801992992632	0.270971700068663	-0.277545709272163	0.314226872300212	0.445754768096864	-0.449051726805647	-0.431742226457687	-0.384476977089798	0.259700982317313	-0.56636094182387	-0.628200658438628	-0.524511537362262	-0.534143003031831	-0.464526007130496	0.665988967655138	-0.344692243857276	0.47094836764133	-0.626811356669835	0.35141913442899	0.554793404418927	0.295091153511367	0.381796621547059	0.324939892230794	0.354655876152622	0.250305283069539	0.469226688648698	0.264258152623621	0.40838972252934	0.266328486451392	-0.215398031189143	0.25894684422946	0.332783551394312	-0.462605806464924	-0.469526251750607	0.472941163826185	0.406872024001416	0.304664332058629	0.274350303533606	0.298802127002054	0.328455112983344	0.261219915453956	0.271961673170748	0.249421569206296	0.418404809818473	0.299576815269185	0.660054277714837	0.733254431872468	-0.547853486964236	-0.497620570985097	-0.645104049781447	0.31175833868038	0.166485867922387	0.231931953579733	-0.288993765298208	-0.317593181460098	0.25247596220902	0.463932295904922	0.288251515543103	-0.239013893073788	0.404027914874255	0.364106236876771	0.237294187069707	-0.341171726252237	0.421532805959684	-0.407340672467175	0.44841329773321	0.194270310686041	0.496585424500785	0.542116791657092	0.444444342583926	0.225945084212171	-0.385963872877807	-0.346365955995752	-0.416873633768012	0.530921759974381	0.684169488846091	0.299705615857578	0.251658774395031	0.360710696751576	0.484157074205035	0.451049238566095	0.374039420593278	0.814825028365506	0.465218609838152	0.277992601289013	-0.224913670239503	-0.152600453756299	0.459430493993358	0.384178702719019	0.218255229953636	0.502017943807219	0.266318230580309	0.254421716519912	0.634442745731735	0.257290583854496	0.423234544916922	0.390971258722895	-0.170602181328283	0.410240879657432	-0.179920008111137	0.257284897569297	0.336294707549334	0.323479509356431	0.327421856884799	0.36583957498967	0.796358817183961	0.245014637426878	0.517018927211394	0.229925397701564	0.333261040131957	0.441094306335777	0.431054856283446	0.271812266830484	0.506121909739673	0.669145613587789	0.276168854525462	-0.203782124336336	0.327898713727489	0.208807005736246	-0.318902937625426	0.450006221513727	0.319263110934586	-0.565310423687073	-0.243454979170104	-0.382378656980081	-0.5865683612915	-0.268489364245497	-0.242762516516495	-0.611628437059527	-0.320485929284077	-0.460816521400286	0.365259134363947	0.637144390622161	0.496213245096307	-0.292011085447313	-0.481803985093346	-0.28506818086563	-0.605843710698363	0.336822787660745	0.344076690120126	-0.390511601236483	0.266928044085461	0.309070703115943	0.429672213882993	-0.300370458510973	0.511602688109484	0.482798805951432	-0.427608964145965	-0.435206259533664	0.428524997613528	0.536902306071095	0.715436762330595	0.400375420382252	0.695070654975303	0.282134865638096	0.437505437661653	0.316905246530377	-0.503759117319921	-0.24456072437011	-0.479192801981879	-0.231452249892983	-0.441016434956766	-0.277335897661678	-0.44899337975192	-0.576080641034947	-0.777749018378124	-0.657918560955786	-0.809662803889063	-0.588641429269805	-0.634617932205794	-0.494682582195152	-0.54747359319342	-0.615220876734489	-0.663298320976704	-0.41093252840959	0.253940466118291	-0.594262417723201	-0.568194791075629	-0.610204599725398	0.351046874505003	0.522784369381161	0.361099468477179	0.349802187996797	-0.321961883557012	0.434333064280862	-0.161215584131799	0.201727189471619	0.31019638943709	0.265587405678915	0.465304074716318	0.40215218182973	0.201031717874248	0.522322372641357	0.539566352046389	0.357635941117326	0.194680525279956	0.446365854048241	-0.308648372433037	-0.230062132176457	0.156793435662516	-0.179484151808691	-0.280697463369138	0.304211961650885	-0.277859010783924	-0.182551294711547	-0.382004002868855	-0.363891035974479	-0.522432443220004	0.26982413482897	-0.320346179750811	-0.443083267558884	-0.522402261743578	-0.552800413698365	-0.303667599591926	0.182011658990904	0.462858376652596	0.582311018617857	-0.528006582618578	-0.540675434300601	-0.502349117292596	-0.48138567314312	0.346002607600671	-0.762488366954709	-0.519038089025959	-0.535619121106629	-0.564671028130802	-0.598770406513104	-0.316854648140299	-0.743788955129383	-0.344488363435011	-0.303776724717354	-0.663061314220078	-0.667196853484009	-0.320006038525127	-0.678677614320718	-0.32090676166411	-0.199906114971738	-0.733164493871334	0.397157868861323	-0.578673064177188	-0.733210407779898	-0.404906247037878	-0.270885051736133	-0.265567107415975	0.292355330908532	0.353959783098351	-0.248855772768413	0.556225493126119	0.432599243427784	-0.523405195017195	-0.569890059010432	-0.279042619518048	0.312010681906366	0.325687138750081	-0.410562314366782	-0.250594934532029	-0.385486605180632	0.271516588534499	0.361617413202971	0.610570410667308	0.498493653066804	0.497577431792712	-0.658571082564501	-0.526707750354628	0.613736715146034	0.157340475619689	-0.312620796553821	-0.244156166254699	0.181038362184269	-0.522875655449196	-0.254786911543216	0.271852161783607	0.239910160996575	-0.559653044512089	0.292598653983809	0.217062398055658	-0.554167772010586	-0.279874848468303	0.272926394543798	0.343036066845361	0.392985003998424	0.197042429221843	0.302995324092307	0.298017696482187	-0.500641524210089	-0.476829943950959	-0.282066410518262	0.218665173623113	0.474114125452852	-0.467752668129236	-0.275793566189876	-0.596518429987762	-0.371036453679967	-0.27344839502058	0.341811825041969	-0.654960081086761	0.346340316443807	0.404262611660148	0.449459003724963	0.437315445057391	-0.257099302325117	0.359404716215559	-0.226154810197009	-0.434117064717855	-0.508577022901358	0.242149563592377	-0.186488447315696	0.333069453968006	-0.353259488570069	0.420435736845368	-0.204561038310883	-0.324052150467746	-0.30314649324959	0.260082889626124	-0.248803628076868	0.275236996200831	-0.197665485364702	0.277823817713767	0.332590136263729	0.294131331652134	0.277084547032175	-0.422252130666443	0.262292042875964	-0.308016821366557	0.37804966371872	-0.416503475967621	-0.428505062885399	-0.366120735066069	-0.554302801147957	0.533308840129359	-0.225639908719918	0.509872275478821	-0.5176607798197	-0.621630705674687	-0.523090144452939	-0.555055292014977	-0.393166449293334	-0.627136814669973	0.255841124930455	-0.585772229917397	-0.488489229398107	0.231615620690677	-0.509395546869792	0.419777360392836	-0.303984408271784	-0.465364114450853	-0.441087945165256	-0.566033520933007	-0.55658740018714	-0.414118021943064	-0.309764554963904	-0.557017287034185	-0.604437882142438	-0.527811263195907	-0.483552642613714	0.307439807110473	-0.508070609760556	-0.339868989915823	0.359126131058095	-0.421291367605954	-0.50839864995976	-0.533127113771737	-0.718967548166996	-0.346833008156157	-0.362342129441252	0.398918883483602	0.434593849549241	0.471142838798282	-0.626192959804307	-0.545910877335931	-0.680381500574055	-0.443364469641261	0.349062396028299	0.332441839201144	0.345703187727634	0.400749773888918	0.191635520581822	-0.328446057262358	0.303116356141987	-0.303982764488484	-0.580951262824935	-0.396707390531913	-0.319208967122913	-0.455805933269779	0.382711056099248	-0.577943563637989	0.500555027644613	-0.315657486235365	-0.592940676437	-0.319341764700852	-0.311650528852967	-0.568870481197189	-0.358524162391821	0.247291412681408	0.30164317686871	-0.570283977185969	-0.534709156145196	-0.37609829068857	-0.510061883949831	0.311590537154486	-0.47486289091481	-0.30328379842478	-0.270273450395358	-0.519639641740026	-0.544186391540336	-0.420865485742309	-0.258610343338949	-0.408715723802231	-0.470785632037814	-0.624359327779895	-0.630494824311917	-0.733909073490034	-0.634065258250307	-0.570493180420445	-0.554297201232024	-0.67033592951923	-0.690177571733934	-0.496771738732256	-0.601379823991273	-0.700505628654104	-0.528047976670835	-0.4477526785092	-0.549681404153077	-0.558257760028169	-0.686432398105331	-0.563364078475023	-0.735251631885553	-0.562930894936518	-0.615746189726348	-0.245339353847537	-0.521757257659112	0.37075742357947	-0.664260711061567	-0.574228004702163	-0.552360058957799	-0.386859125472362	0.293771737755178	-0.515297733155904	-0.578166976939049	-0.22775205047839	-0.492028193282336	0.257605096967041	-0.295730873825936	-0.473112892158183	-0.517931716732871	0.437438183378901	-0.33073969114614	-0.378403382318714	0.381089966459086	0.515397575651891	0.648769875024775	0.316176398203811	0.612375321870165	0.600290514101464	0.639484061614135	0.605330554108827	0.601694745816993	0.54710760833517	0.478935561633852	-0.58131717302359	-0.342292232446832	-0.494108144726671	-0.346386469349843	0.220581805673013	0.399183534581133	0.418220363714939	0.31118238111792	-0.243452101593282	0.24242107565356	-0.236691998118816	-0.463658312665158	-0.486171005134667	-0.33096884964085	-0.525907416207935	-0.405048400498061	-0.386207876344218	0.205834468741276	0.527138538033601	0.389498389346151	-0.569005265325806	-0.447887554640103	-0.436116345027267	-0.314591654808053	-0.651797379865399	-0.431923024735682	-0.453955109576892	-0.491413146387201	-0.575854321979243	-0.40012360145704	-0.331526417734897	-0.587150455749872	-0.56602112250558	-0.429718214375267	0.209280212988495	0.442041220037541	0.396774874529569	-0.408612930871481	0.410572540951739	0.281164859196323	-0.32123941320854	-0.611931530186168	-0.347389451826454	0.317444321455652	0.330966886809324	-0.331169107930528	0.375789508853107	0.379154393432587	-0.179707759525495	-0.267349227990563	-0.463671869905591	-0.192973768460151	-0.296536321579238	0.273231677269048	-0.496557905364109	0.33293622308385	0.488391356284	0.562789453929614	-0.214907311201276	-0.446938048027227	-0.430817371302944	-0.348530213991313	-0.407679560368582	-0.403145294911092	-0.367049371057791	-0.356502014209143	-0.479077342304414	-0.286318813230335	-0.291016501144927	-0.249667015338392	0.321796316115472	0.345496182930184	0.380817374547486	0.407624990799798	-0.500631740966717	0.364018231994018	-0.215632943810797	0.432830251509917	-0.33450116353794	0.273035376172381	-0.617151675281212	0.146049253589427	0.280805076308995	0.441997059002508	-0.257756608081111	-0.659491989573183	0.494368737585759	0.326641455277176	0.395740430001319	0.257538528224626	0.477221443915984	0.496940327554254	0.373854730045283	0.201601440332047	0.352404442740654	-0.25670224772917	-0.437497846837424	0.198017626321798	-0.205105688567604	-0.343012439682395	-0.213097533921212	0.27391987820152	-0.283653500087209	-0.183707319256131	0.228921280427442	-0.175782914826746	0.388720089645269	0.328146835648762	0.465740307275753	-0.434977694558716	-0.419887950408823	-0.318973822509305	-0.234539694221906	0.44618821258683	0.472309701433891	0.562472734583149	0.517318231941175	-0.376394265196698	-0.430323296495434	-0.180687849240134	-0.407623645202753	-0.406125777768996	-0.590865746681474	-0.32964049138927	-0.411976437138095	-0.469723710400772	0.223214731540383	-0.437308871560108	-0.408235446691752	-0.64258252986527	0.244436791492796	-0.602819099502991	0.323013332875035	-0.224248537636888	-0.476737888474493	-0.488047577371327	-0.621198522875442	-0.427213472034099	-0.378841659324388	-0.587515776804013	-0.586660240772858	-0.388166463297956	-0.604448148905082	-0.377220225152188	0.356334514522784	-0.51348973390486	0.489694282540957	-0.504396934990232	-0.643941073532322	-0.334569448234233	0.229241712718816	-0.469261310802156	-0.259753489362609	-0.323353335366114	-0.588206147024433	-0.280143560651937	-0.474579597218196	-0.354713872832699	-0.529687161613153	-0.579151313150581	0.266919342722384	0.266927501101773	-0.311811963391774	-0.294246071227303	0.373210287146895	-0.417122409644132	-0.422499098521552	-0.537305782955588	0.258274211587389	0.299202295388627	-0.376823743701306	-0.703835802871163	-0.344596816106061	-0.297205975168279	-0.340741761346491	-0.291503405252834	0.316662924754651	-0.257726101335702	-0.573334936162089	-0.399169757642845	-0.289851281031702	-0.599731320707937	0.357121745111581	-0.34225695660396	-0.379926004704475	-0.611802768119257	-0.611500462138013	-0.326250522064817	-0.280398082655941	-0.464649522586023	-0.386502819059212	-0.500703052876185	-0.360106597524673	-0.319471116623669	-0.343864888150186	-0.409455991633268	0.23766480778111	-0.429885690355893	-0.391977921397018	0.211880656112634	-0.416584953210891	-0.237075465854238	0.268916397938174	0.390633355382011	-0.344940107209185	-0.407498227921777	-0.216390298788553	-0.207643987288363	0.347786509289623	-0.274668823805072	0.311564753541433	-0.269323642437418	0.421023414701084	0.424360495489549	0.45443400933121	0.438638302639903	0.320202542011158	-0.260707057272468	0.381002621761124	0.238243984789639	0.344612118085467	0.330538987046028	-0.231623489607576	0.296445498661222	0.334971028472057	0.413836363588864	-0.315112170407348	-0.303650869495782	0.427582662456255	0.360855356387929	-0.258015328069859	-0.295000388210127	-0.368309019014797	-0.485793848617492	0.39829304569842	0.278963701736851	0.518458187587837	-0.324462280994617	0.289382594102014	0.311178447869594	-0.213869117550734	0.560909219540161	0.630434507465624	0.246195074937422	0.176278945431433	-0.488412878004487	0.287313309829405	-0.353855241900488	0.446156870626522	0.557616635253546	-0.242634399170776	0.224028032343416	0.428513270414033	0.307245135244896	0.266703666046665	0.38716388335572	0.24846464668873	0.27637120482879	-0.274837565726962	0.314908255586757	0.323183069111494	-0.493532454575237	-0.331169640793184	0.308394857512285	-0.363698571927187	-0.300588384087947	-0.185957976732471	0.293112551535961	0.253151371486296	-0.525180885356953	-0.502356472246769	-0.536598585494942	-0.352190153495367	0.385057218067698	0.328717612125607	0.444652454118735	-0.395583601452687	0.502076822532916	-0.232408508118011	0.316743640519501	-0.189876032230003	0.358009491795432	0.495516700320311	0.551073023932065	0.371161520554975	-0.388511793366027	0.243944778146361	-0.247495768576465	0.301873600237648	-0.277398749480311	-0.426205384850566	0.334356083540627	0.464608356035024	0.540275262200696	0.556619597100319	-0.26375528907138	-0.322324204197344	-0.278887040599243	0.421430153346199	0.588948976780278	0.574869159578248	-0.492664175052867	-0.373567146643578	-0.460982343906858	-0.269514604315795	0.408238089774793	-0.383295812480118	0.509847518726017	-0.225959173878526	-0.482816725229323	-0.49105190304302	-0.543052418951518	0.213168782948478	-0.254070885096859	-0.393553215002719	-0.39077841585815	-0.410920289987345	-0.414951287763526	-0.41340895324714	-0.500660913904215	0.376512322749855	0.256730485732563	0.466903319440626	0.501304193193837	-0.486070186523554	-0.28742177208249	0.339977691209533	-0.46164397569269	0.363204717553881	0.53930892865195	0.342703604987718	0.428406228822585	0.2640494532185	0.24627035329738	0.473771307315524	-0.271806002162516	0.442507586138551	0.348120763685006	0.420342696400547	0.284192874453098	-0.259749214982882	0.34240773563569	0.563253362821988	0.528710761183819	-0.317082759083987	0.573174427350982	0.302528295146875	0.285583869424653	0.296471905666763	0.393327146491657	-0.234774435596824	0.276184503949625	-0.274466479381169	0.461332779785622	0.469840322890617	0.43246585094582	0.301130570215272	-0.333845469522185	-0.315677549873904	0.440065564866908	-0.238199169525415	0.307358693160029	0.445980851103622	0.316610806362754	-0.372982271377875	0.386694943111158	0.459400124603022	0.385711659046639	0.224885195798755	0.399930253144448	0.29258109782208	-0.399765986726636	0.37725157704787	-0.262092268654981	0.308265200662521	0.382654548495823	0.255129201022838	0.253081536382255	0.475236082440469	0.231021822053111	0.393676346092962	0.29872467948559	0.45571962200843	0.311219201158813	0.517395269647494	0.301233705663089	0.291073628211713	0.282226226208033	0.439624991081595	0.280728220909947	0.39458296209012	0.451096133628324	-0.292430611596166	0.617590687438433	0.444129258191608	0.289455892766931	0.626506516892657	0.419959294253036	0.673766682208403	0.347957360863352	0.534550367051809	0.347110278595422	0.405119410286285	0.462682083715877	-0.288878294000482	-0.471560903374754	0.289022821650518	-0.277057656615542	0.288392136086282	0.483643793461749	0.426796172994625	0.464895600465637	0.437895241872119	0.334862240086507	-0.343007681109602	0.315289766631001	0.302238936322267	0.392305290053595	0.459566598598623	-0.316039834997592	0.286835792665059	-0.256592570011837	0.222564144074651	0.405069955886124	0.446507498330397	0.490572530249561	0.489307597465536	0.610903531281114	0.491659283684573	0.564653592755985	-0.314659547309982	0.6504236130607	0.412044671607734	0.243577869517665	0.403811319591164	0.361673447926314	0.420026080796882	0.46465208672349	0.400430849637337	0.270790885155923	-0.32659454745282	0.38607340492894	-0.395172559383923	-0.30968949037488	-0.331825276913373	-0.356092922028474	0.316475299300907	-0.350084466694126	0.305726201666593	0.345099049510971	0.388286270226589	0.551188902754796	0.345050284086376	0.407360836156685	-0.307834039313329	0.436785816005494	0.244966633263762	0.633635270649253	-0.314827350228272	0.317299210333095	-0.432316113712593	0.368836042108806	0.362558112575757	-0.265954836396667	0.515388452682015	-0.338694286828159	0.451168553482831	-0.431918960879436	0.419231936136196	0.426632505283141	0.395047858794376	0.355293550246472	0.391084272408558	0.412317247486129	-0.334667352223412	0.416431825713595	0.508285211552465	0.247902737988581	0.332373198058637	0.296597701533973	0.290954638483409	0.450228676144094	-0.365737262336916	0.439748189243584	0.318258151728604	-0.28641803636211	0.309207974158678	-0.293091671431224	-0.241503703692659	0.261531334555376	0.320165134923203	0.263443994889549	0.351097535343269	0.543702832472768	0.463021894136803	0.371439972986158	0.453342622897883	0.503075169044638	-0.322712128194102	-0.298635481934463	0.295196483911502	0.271946607731384	0.439806225543128	0.421507034432738	0.319739514223415	0.339879453812547	0.485695136967437	0.508585468451941	0.394073072804493	-0.353288607623297	0.307444931908562	-0.308309499921107	-0.344282935891015	-0.287110622028501	0.313995023441676	0.265767996015215	0.248373560271562	0.349668993669067	-0.257927735397419	-0.301808134736574	0.286178980946218	0.337906606430812	0.678213430974986	0.272544100716861	-0.263164692496874	0.317978788833068	-0.427558952732519	0.255687676410678	0.334187657430575	-0.273297115363404	-0.300470346500915	-0.30327625927978	0.452958850195006	0.336016284300732	-0.436993017198304	0.300951443462742	0.36498305062522	0.346076823971422	0.40950290722207	0.415645216575661	0.497484233270764	-0.358481890884132	-0.298096525358198	-0.367074032068161	0.242156388020205	0.34810144461387	0.435814659918074	0.427799895183566	0.449115449679233	0.410588821904728	-0.251006039749018	0.475191292495617	0.325583731690089	0.365548531934657	0.446913969578746	0.4218996295611	0.416648690852702	0.53131889520585	0.358614297385062	0.329706669516887	0.346499934801114	0.372787051242956	0.422811555991375	0.361775620070842	0.371727807503578	0.304851042738395	-0.285584797533045	0.450038487672075	0.393974391485777	0.58582348826546	0.566592322675244	0.332013771626546	0.325530622901201	-0.315518830964378	0.476703055931092	0.455129814873255	0.321707811840638	0.382538597864016	0.41593232843353	-0.301807902195486	0.39276381941772	0.343040111568156	0.344727783430625	-0.320332065965122	-0.340228575111518	-0.321884570105532	0.502836826335698	0.397641340194876	0.30630122465898	0.554821256116294	0.479307198846063	0.341390833216928	0.304660915813646	0.307639093182333	0.496524304471237	0.29759966738695	0.459744593451354	0.478729020510105	0.543147647563972	0.512501571026195	0.513067964355322	0.688799000536305	0.526974514226901	0.420901647555424	0.50064291115985	0.483788492127274	0.508176910888225	0.532403579764403	0.494436467422314	0.490613598158276	0.607873847424257	0.463467722708761	0.438726814474996	0.437239482155024	-0.333183927387211	-0.285464074403156	0.402630179216808	0.431806763173187	0.441372833594216	0.400685538868185	0.298293685181858	-0.319595474881812	-0.361593937297628	-0.251386757723341	0.309698526229756	0.358122399737379	0.283881993288464	0.263869707425351	0.332241284081891	0.398835183389833	0.267396128378471	0.595051589450229	0.615442017834881	0.567175977208446	0.368734583059125	0.360487461391844	0.496368242162412	0.452185009688178	0.39918096141461	0.436513173001345	0.37863825095295	0.385921200448947	0.419168038495831	-0.369535968438482	0.483974035024704	0.472247742548285	-0.378036446195482	-0.545085927151289	-0.315315243654173	-0.272221898235266	-0.357764880871543	0.52026228789915	0.567045461913577	0.385743864708784	0.290593359279105	0.277940227674387	-0.422074998693184	0.511800274646925	0.303423736618049	0.322498023627158	-0.306578006957036	-0.256477568591756	-0.259230197229697	0.400429615972321	0.487593363748638	0.366432021954457	0.317305378247402	-0.302844994224886	0.403138989644073	0.352512332592958	0.510719372138246	0.41188775837789	-0.372205383783517	0.273973097859752	0.257440753567263	0.314920884381498	0.34928110682207	0.361302545710479	0.284339548417498	-0.289265364534563	-0.280067719217803	0.343842887345774	-0.321532083856761	0.272331142256301	-0.454681098906766	0.292805242909186	0.350135458228234	0.283589610905008	-0.29415395321535	-0.527808438350696	0.412328170159256	-0.338758765688022	0.558085451713501	0.242411819884629	0.293488889206405	-0.382446589964457	0.323499501883195	-0.309565700680755	0.34189315685045	-0.280895830199457	0.429007919713207	0.299355723580344	0.409494798080263	-0.300766656310139	0.320764246633751	0.264718063326193	-0.414485821433312	-0.265732469814226	-0.294811628411742	0.24465095080987	-0.349974280000101	-0.367938628212002	-0.306334891171548	-0.338963003184037	-0.422715463811494	0.33491804031469	-0.35841326852093	0.322319642669895	0.298210640106649	0.323894264186815	0.518456536429338	0.38204211040639	0.400966724790808	0.345816217268027	0.413633138620047	0.362221746172464	0.301433635162697	-0.460079684092565	0.517850470522418	0.571581003101288	-0.35163382923581	0.356177743072158	0.349512440535931	0.425542879556029	-0.33923683919562	-0.28471833085363	0.322508979935494	0.381218118012857	0.458909148812292	0.358168332577545	0.430212123714582	0.449492835319158	-0.312337961444229	-0.204294373616489	-0.397047364044361	0.271372391518643	-0.31958859063977	-0.332171327894826	0.414092173404327	0.295208570819486	-0.316682826601406	-0.360743173752932	0.277824197557658	0.43518693964515	0.493272981260758	0.278403495796097	0.441226539590399	0.272521941641581	0.309767713116039	0.297604526900857	0.377525192270235	0.433079389025478	0.409454960674175	0.35549759107139	0.384975660269227	0.410161545535163	-0.280906459129482	-0.291732258453422	0.518369990765019	0.276839737084167	0.3757912604646	0.373187937062341	-0.299160490050435	0.579551535953609	-0.30863864420237	0.545316521415627	0.338778048174721	0.430749208099444	0.31045692399577	-0.326583901664391	0.375313501799208	0.40262159720838	-0.269709404355433	-0.271872038708009	-0.479113500855267	-0.407124784092912	0.305876644659728	-0.392388034518147	0.35865732000321	0.35199905563805	-0.258764100193801	0.381644495207557	-0.303267130539784	0.349003668568835	-0.300621070060483	0.511420083602262	0.314465984619804	0.285736853882827	0.350549776677888	0.447199392435684	-0.378316882550575	0.271591701139173	0.447779151813165	0.337383549227848	-0.510541532287288	-0.500661383071906	-0.331310392746294	0.318121070009783	0.283538576821447	-0.30927478516584	0.386944051783929	-0.270622114532653	-0.315682255619884	0.273880078385507	0.375492366018561	0.44307180873742	0.418015322451306	0.348989919632102	0.295038190480735	0.357612623659712	0.574185128638584	0.4694997726645	0.329450493436314	-0.329138600064907	-0.287235353394456	-0.283278274096597	0.307275090902649	0.596848399315188	0.530777262639729	0.3596167250685	0.414919573976978	-0.438985836582539	-0.383442285190951	-0.488205277192685	0.439526824175537	0.443714584446432	-0.435647993761841	-0.446998179814599	-0.40788777788386	-0.33589196489884	-0.365846360746293	-0.331349482695443	0.39327667703198	0.356441539030806	0.354444226375328	0.458140105284291	0.493618416925194	0.420793681737278	0.615189609537871	-0.269631161868615	0.361284938887682	0.35058210014246	-0.478650631223702	0.253276520949902	0.439328670511659	0.571842021550788	0.307248917651317	0.300694180922064	0.368098202218118	0.283474780348919	0.420594324070149	0.24248715622928	-0.339541157121801	0.406100489986279	0.368255380183441	-0.253093134637031	-0.449057689128515	0.319780273580378	-0.358645776732699	0.569310945461454	0.27500390753047	0.527818932820268	0.301208894114158	0.305057077689338	0.334747169981452	0.268822809742018	0.48166056038539	-0.391546508870501	0.29985271026893	0.499719226596151	0.331210306430896	0.401134845599955	0.292348813125461	0.259987757574466	-0.411287605780017	0.385653310040342	0.568089262900486	0.323142184690875	-0.245853209079389	-0.361042279974493	0.461482596110335	0.549706465924639	0.495844657368234	-0.34213334599936	-0.311408612785277	-0.327020321090987	-0.332565210260361	0.561518372816505	0.59757918666414	0.296352564918461	0.378971192243188	0.355286410060261	0.350313342657808	0.526693310085419	0.253189603086654	0.353793947378186	0.313645616253094	0.385387344135584	0.33271124430341	-0.305883856209774	-0.369420240248528	0.414363629397586	0.6079196258554	0.57944088290446	0.304983103593948	-0.313696193625575	-0.274189700115976	-0.27127366808928	-0.287614038073914	-0.302055567610965	-0.27722893612947	0.371471667921482	0.42758333440865	-0.259028090167224	0.544143415671093	0.372597030298698	0.532798208016543	0.415302371179941	0.529327861542013	0.259808475500483	-0.320882200417017	0.304687723217714	-0.664019624183411	0.303236178286523	-0.345286022832729	0.405646185016142	0.30569763283567	0.382172234791706	0.232532774533813	0.503053984211506	0.410708580568225	0.359914507842864	-0.260793266551572	-0.392363862100568	-0.320739409733283	0.318916889643755	-0.289385388437282	0.279970469751455	0.310375035998376	0.455340082712019	-0.358841820351694	0.410556970060372	0.320139386681684	0.298304649191469	0.469991084121505	0.643720631781872	0.518590862484275	0.32666125681362	0.518323453488368	-0.368954201527181	0.310003803646806	-0.387893654868668	0.337802815508727	-0.320912236954723	-0.31718515738974	0.525198208143518	0.300353540648778	0.385464168664776	0.226587556053306	0.334810903760569	-0.21074824021218	-0.58584627125375	0.261142462773279	0.516131440122162	0.276931280050087	0.402389981752119	-0.680925292631258	-0.655343514929461	-0.550439843363489	-0.697968422836919	-0.413222924349174	-0.227285123976389	0.293382939626785	0.470515934280293	-0.285291281970245	0.245352700072215	0.328443134558186	0.255441861885482	0.439533663299869	0.288446816325541	0.389207894547655	0.334911393759226	0.354039537332202	0.283602725210236	0.350395239438721	0.413878470719845	0.383144268905243	0.340738550171862	0.485720829896208	-0.507538808520479	0.660098793863562	-0.336843358566766	0.541184861978102	-0.277451675853159	0.591217133819936	0.45726555089578	-0.264907650902995	0.463958964436787	-0.251360571596279	-0.283878264847558	0.51456822852644	0.558081744172036	0.398646509821402	0.193399879153917	0.625040600011958	-0.317652690431382	0.542262967394981	0.547664499820874	0.435526087579624	0.456249038824706	0.631603366826488	-0.302125686685399	-0.555764389431643	0.418884091865591	0.26484472805204	0.564427364284964	0.529628988806631	-0.273679662128333	0.369025572866536	0.503551877860421	-0.427580174573199	0.532413038737049	-0.560935054218081	0.430823079963297	0.550610639124074	0.472285327899753	0.302334936686213	0.529141020478397	0.427346023799508	-0.412445309899196	0.646244115530493	0.564315348230295	0.366214685981626	0.378340164078198	0.425031636245329	0.609747185252504	0.404505830701966	0.412114023934039	0.603045167370358	0.225453404161487	-0.383880810817608	0.355598823192342	0.317667815738241	0.537334187257205	-0.23114798749719	0.521327970863727	0.696403711331702	0.507561905799266	0.248397176474602	0.318153390123888	-0.635725069422157	0.443073643211581	-0.437466820267119	0.348857283653367	0.437869720649994	0.480054992863392	0.326710947414939	0.265785447506482	-0.204734024456548	0.277768165911964	0.269995455281612	0.301753795861305	-0.600809453147773	-0.368631666536943	-0.366312809124472	-0.332312677803112	-0.587179734309778	-0.257968357694931	-0.396015283063184	0.375334879296079	0.242215097937096	-0.593552703283054	-0.563068140003011	0.291385022939181	0.43061611796676	-0.609253638007572	-0.223170362036663	0.297975759680839	-0.568228075968693	-0.221235333548767	-0.323598295163292	-0.461654616230719	0.369036873794043	0.442623098692256	-0.220528259221565	0.245946933673841	0.580379800894003	0.336941721693252	-0.250430724308623	0.360946519659533	-0.266359625084668	0.486787321438088	-0.34130313197361	-0.292294660978939	-0.353308722300252	-0.415481375266087	-0.51188861829577	-0.358766322013656	-0.624741251089917	-0.504693864219104	0.283356114844492	0.26709495133772	-0.417779679511894	-0.598486594753909	-0.376801059005343	0.446904017425624	0.371616424073061	-0.304733470656594	-0.362569230100218	-0.259461753947777	0.444623097370953	-0.419165079149466	-0.452186692383886	-0.389950180918636	-0.677464682260214	0.534484656471336	-0.358432230924742	-0.497193453289826	0.208247371387245	0.564422201634508	-0.637569160960367	-0.68059738739161	0.389612014004322	0.391134149656481	-0.404977541702619	-0.289469698981818	0.273959550956983	-0.256639376557596	0.468412698928485	0.469389255136067	-0.249976611308707	-0.231581772572057	-0.540859642714246	-0.420644728101472	0.390787630121445	-0.510999374649046	-0.495243405854997	-0.56259599284362	-0.509413679319611	-0.29097640545824	0.590314355299247	-0.363730742359983	-0.291707948343431	-0.692470526922489	-0.774557918553491	-0.498569952917188	-0.643379741861072	0.289572757105366	0.414472919413274	-0.662349130331159	0.289122800586632	0.342648637616991	-0.453750476518181	-0.433553230366655	-0.364181889574357	-0.270090403544806	-0.540384861539254	-0.457970213485681	-0.326104489988956	-0.50716695535166	-0.642902179063365	-0.549200561704049	-0.34971566135302	-0.566755530947168	-0.416069282932944	-0.499286497943254	-0.371108514811613	-0.705604126426005	-0.559306879454922	-0.726503510719299	-0.409028651274998	-0.31838964593827	-0.408466130843063	-0.638974065452533	-0.564151770362731	-0.583906210052312	-0.673162374121616	-0.43783495964665	-0.684185692731302	-0.36039607473317	0.369598782724703	-0.550016728301768	-0.288694897298128	-0.614753108083699	-0.657568076144755	-0.531379751389424	-0.484212354479761	-0.452376299231021	-0.403644204936222	-0.654757948801986	-0.610711517107551	-0.664588288475625	-0.575222444828995	0.298097664108179	-0.611343006240231	-0.650249050599995	-0.312616539369009	-0.492555331189417	-0.599037714959616	-0.651753716047646	-0.712051168652275	-0.446178185325221	-0.404245342689191	-0.633167252006467	-0.583106173103746	-0.583473422536601	-0.293795716173498	-0.540487244215246	-0.52716999371706	-0.251658144099139	-0.499544694395513	-0.530804345587146	-0.572677747867392	-0.659878274387962	-0.65065508584293	-0.634209379298624	-0.750612277857686	-0.54317158460278	0.289293633207563	-0.381070546173184	-0.565131330833235	-0.301538125110187	-0.67126401036492	0.367293630417408	-0.5642762083688	-0.529531576303926	-0.669664814034786	0.239367923286286	-0.700452492678291	-0.532433839192167	-0.581307202255267	-0.305141556519914	-0.334753108208466	-0.615495025062084	-0.722439754887018	-0.526048790086224	-0.652856882954217	-0.572008747076344	-0.316391747937545	-0.521038587067805	-0.573090711110645	-0.389594558932239	-0.726997825802653	-0.405676343898665	0.318595395462392	0.292734273682172	-0.244131986222867	-0.568452167798392	-0.389884865909144	0.4560092006314	-0.563717561996307	-0.492897391296523	0.341938762147325	0.317235777930712	0.416723848358691	-0.543510915845694	-0.631227785139253	0.24524695401004	-0.336809888031121	-0.464628587590254	-0.37099154373984	-0.265670245045531	-0.410390141146108	-0.506562414158101	-0.324645084096702	0.236562362178677	0.354631667278644	-0.449687121327855	-0.510706539365148	0.349215782992663	0.45466410083166	0.313014174935944	0.544848107884676	-0.618836246310762	0.262954389038884	0.168024657256857	-0.374427639630875	0.509099725676475	-0.63005662878847	0.263226923002302	-0.220934853307117	0.164573201638949	0.506712244913761	-0.568773892624477	-0.281443781171477	0.440167095497245	-0.411777031261351	-0.438055969134084	-0.281765450743834	0.385198544565856	0.264263925818947	0.434821640111401	0.187483596041116	-0.249905926105704	-0.234877570294813	0.302877686761005	-0.373596456949289	0.423629440039452	-0.302114411673121	-0.470709815728742	0.301186132037871	0.227807079555695	0.243595963916291	0.365853436387584	-0.383025846075171	0.255915221749367	0.398322808568181	-0.480652900797512	-0.388189557317327	0.589474450066071	0.320086339944777	0.295252300286025	0.696743692003725	-0.482158087484106	-0.253465263170648	0.303839002003449	0.282210654424032	0.491580806320733	0.279358678303402	0.393414645980502	-0.547952365350611	0.689571292781755	0.595210589449257	0.523076542491192	0.567006287108966	0.558967917624968	0.634896874552494	0.536712870195491	0.543090507214043	0.484212912233839	0.580509192543293	0.322135091003849	-0.288330524311903	-0.292073589936626	-0.500620236037553	-0.523372402450007	-0.323727027904768	-0.293438349568577	-0.317419918837017	0.275337907832431	-0.52221560937741	-0.303525490669469	0.457201121944781	-0.395279311707856	-0.498511944039798	0.325316392984686	-0.562869332805585	-0.357632632909847	-0.592381746022364	-0.346239399134461	-0.483426644069667	-0.666086726186101	-0.519116567715998	-0.654453364877433	-0.356898584584958	0.513904229397039	-0.573980353154255	-0.499578269130115	0.57423395655605	-0.327906504584067	-0.665626402922939	-0.340053509833646	-0.527306645542177	0.528015175094841	0.630716244527215	-0.448625227635335	-0.326461445517555	0.330672665324495	0.536440546284838	0.551522179579417	0.202025170184058	0.368064071999661	0.275475909570625	-0.303208016578889	0.273068685044999	0.304793268488769	0.621751893147591	0.657451965766975	-0.51786970989878	-0.474755798871085	-0.426649365787368	-0.460015832182196	-0.332840495109129	0.217387222521713	0.167213955591166	-0.651854077602359	0.290380000945158	0.498619852237249	-0.559982351161953	0.312444146619648	-0.285185121841207	0.312216900957756	0.463870902982165	-0.382732490363376	-0.379550344810701	0.263752099664097	-0.528969456980066	-0.196141384438788	0.340235024741051	-0.206613783672232	0.197097539350263	0.438507833305516	-0.683186229907011	-0.587224758083684	-0.468531123726873	-0.293684874852804	0.23567344972653	-0.36806456077715	0.458476962729656	-0.438325931827236	-0.377864832358709	0.334924085065929	0.46524443976606	0.249261989678001	0.299195975434073	-0.259380037586038	-0.267589371632758	0.510246083791271	-0.242749565026327	0.36391558876441	-0.331159484646919	-0.255195585767314	-0.628316965168722	-0.372248202734846	-0.380707787844484	-0.422394432312588	-0.657141310919031	-0.314803832159433	0.293441548518189	-0.534264580234859	0.376955842430465	-0.247845221565286	0.647989813550437	-0.749209205994545	-0.45711386262206	0.303460549224131	-0.618698612664167	-0.627163300360031	0.441942443434651	-0.451715574745571	-0.411619249249356	-0.528427081969982	-0.296161503466516	-0.3495430489768	0.338536250282308	-0.587635045942258	-0.231118394237968	0.45973702624232	-0.428101299385225	0.326574368432101	0.390139763662276	-0.411255226750044	-0.344374343302738	0.527285196756751	-0.518280176344274	-0.300877572154017	0.302042174873449	0.419709913093425	0.473701702543534	-0.58109304672144	0.491796275465094	0.49995762402857	-0.633423238985815	0.563387477888997	0.276693939063221	0.300165610167707	0.317254657222918	0.326220643496153	0.383771689631967	0.239832508621133	-0.314456596576126	-0.218043035760077	-0.289697596767182	0.273413871295563	-0.47339380983232	0.304094438489318	-0.41053187249845	0.260493642255176	0.470745006655633	-0.367022067059992	-0.30890702530108	0.217783895128926	0.264975825846364	0.23648680693223	0.353845557880233	0.358540250324352	-0.295842660170895	0.20519543337415	-0.222293366171255	-0.367667532014586	-0.372783593339498	0.281640522197141	0.409552172146343	0.357619626086397	0.34026852351748	0.493928411204689	0.352975945902055	0.607599134931147	0.532122757761142	-0.532312194721656	-0.495899863860482	-0.341931788714584	-0.320653122485188	-0.259307349224227	0.509895431158801	0.315205190821103	-0.314700077878431	-0.432020306753011	-0.396279474729853	0.200716721813956	-0.42438664504731	0.346369852376075	0.550638627354477	0.635129057606547	0.274377063318391	-0.342806079739551	-0.726945225222488	-0.235458071970521	-0.287165436563366	0.456992869948361	0.390433831195491	0.372871072802384	-0.323780897725225	-0.279149149914386	-0.235408856919662	0.619102650940387	-0.384849512343756	0.364260385594406	0.566838632843612	-0.52773124876686	0.565200784287708	-0.492792008276274	-0.37389609661624	-0.363829750097984	-0.192562670269276	-0.368855959639583	0.485411084452158	0.515384442382747	-0.358942648204865	0.64349141400649	-0.450433826125691	-0.607700235344632	-0.575474115894338	-0.379356204924086	0.399841738366155	-0.330556684402101	-0.422618263408356	-0.452358590257389	-0.456159957757081	-0.21758202753608	-0.683130402052986	0.263511978886862	-0.340579643588653	0.321829812839347	-0.278954530131811	0.224513539859019	-0.581057391578491	-0.533395389728095	-0.361363770391796	0.362017505107156	0.505126836456612	-0.366809299554907	0.343646260286359	-0.203492812286236	-0.56152029998531	0.38841771501045	0.388144485988122	-0.374810751463974	-0.544463108280631	-0.464209064951223	-0.474012061671498	-0.331792345976241	-0.306485386942038	-0.329029738153815	-0.46590066402049	0.487173233425093	0.350107614960645	-0.529141941365638	-0.238265808602498	-0.506574819347348	0.286308290814769	-0.617768590870092	0.394801265773099	0.327447837730186	0.302373946038444	-0.235201578584415	-0.485232177503064	-0.462388301517093	0.319769921466548	-0.420497900351741	-0.372284517736806	-0.535357590922204	-0.401107997255267	-0.250659585246397	-0.271200650397302	-0.375669937572349	-0.525582880651836	0.267099189550844	-0.546105978088039	0.326942109414888	-0.35330354818462	0.517264696212425	-0.238354137320751	-0.537937199268975	-0.454521854226811	0.51455576053714	0.461151424394994	-0.396189474600015	0.507090668205983	0.544064938561903	0.306274131837759	0.306336791327311	-0.27721937803938	0.260146286880198	0.44444855362003	0.321166470379331	0.451998930812376	0.492746438938654	-0.273913401954527	0.440670230197678	-0.264740287366699	-0.279532276328048	0.305662290589315	-0.301247385260897	0.252356011194886	-0.527768740025911	-0.347379526377173	-0.431611571399297	0.40452010392675	0.548694614078039	0.308202638951126	0.367376004850498	0.412644036416651	0.45148248278398	0.547413561055857	0.565095099839152	0.510537045869894	0.468002515725429	0.392259825008822	0.473196569246927	0.530706037318215	0.549869333699268	0.431027297630522	0.498124686716649	0.275571963693319	0.567496764631442	0.459694981829845	0.222678162920437	-0.281744444030425	0.356905046630847	0.396201128475337	0.325616393146368	0.28754426165383	0.487970099201445	0.314124347623572	0.318064485278834	-0.323693146721056	-0.237862903411207	0.516510531247329	0.361833140588395	0.405765234269285	0.390259002619763	0.526487850521519	0.450870320836011	0.392102495042035	0.293215910867078	0.452655076319246	0.377782072686058	0.449886538502985	0.305782056897797	0.434765586325523	0.319965000943211	-0.251963502225086	0.425691838256902	0.191826359764177	0.23760687306834	-0.34761995432551	0.395516577119004	-0.321355821115783	-0.381002938437301	-0.254056628208582	-0.382123912193901	-0.283209329620703	-0.349616999387478	0.249502496755521	-0.397616430553352	-0.339134856855419	-0.349325753548206	-0.220029858867889	0.218726526180432	-0.497487146275094	-0.273250577508416	0.171581539127493	-0.253336038118537	-0.172071092118771	-0.385291763079268	-0.491972728283543	0.306055009195157	0.321657100636776	-0.402672634662185	-0.252892146862528	-0.397997433058722	-0.552814213535702	-0.46067925363367	-0.480519241626001	-0.476332547336345	-0.254590039718299	0.238788909110443	0.256358024075996	-0.302966775483812	0.328454300823725	-0.328068322184013	0.312871499441501	0.338875347582629	0.286839611917857	-0.459609553097042	-0.293246252757297	-0.380539113457794	-0.528053139982943	0.502676741130321	0.306893708975082	0.532939695214838	-0.373300165033907	-0.264459891263155	0.491556260810115	-0.217118177358532	0.585630274824424	0.522576955384213	0.271724806800958	0.355040118748664	0.377940047257251	0.770405510400527	0.24133976323662	0.41272492145863	-0.365434756878345	-0.620386821178103	-0.421193738159548	0.42460613530756	-0.554457758810869	-0.518721096825731	-0.560077799649464	-0.460524145540149	-0.527248751700346	-0.360888039442051	-0.560199836165982	0.268622244577961	-0.621339238347892	0.439557972921275	-0.440865808817761	-0.505329058609805	-0.529837365314874	-0.392689033405098	-0.446972353654588	-0.304772273114859	-0.363386017346009	-0.578822747169005	-0.674679820694446	0.224186840919813	-0.428715027968336	0.300595666762668	-0.511100017646031	-0.556271684728476	-0.551301523145537	-0.657501593201819	0.269909618869473	-0.490360738248731	-0.392602394754693	-0.306798754272797	-0.500151668951011	-0.431617588516392	-0.313012629565551	-0.599826611895027	-0.414090557931737	-0.278307077787656	-0.506124506181291	-0.44059204966397	-0.441248677957595	-0.530642993183748	-0.372112290114388	-0.25436757089927	-0.324463565153886	-0.582124398001156	-0.308036118299323	-0.288911339042159	0.257171847845016	-0.332852977983235	-0.480437007970922	-0.382542019749057	-0.234156689123181	-0.315333661832612	-0.39770317469203	-0.445504873138761	-0.34480636554065	-0.40608262880187	-0.404441051683616	0.262309120104869	-0.344179810353696	0.418005751334815	-0.224473761090907	-0.345189245467759	-0.352605416554426	-0.489983657189357	-0.403882928045999	-0.523342869208681	-0.511571323742398	-0.377261268372939	-0.334224107710417	-0.291330438815242	0.31473908286533	-0.464900463680502	-0.24215226901917	-0.250765580578001	-0.365156438947656	-0.630946473164575	0.242474732471418	0.276412265027069	-0.242217754522929	-0.293982436622707	-0.519171901320272	0.325237680946576	0.416518479583071	0.419047788270014	-0.241155018476653	0.270972308046629	-0.364952036234772	-0.444662506284635	-0.438128533523646	-0.431367618884363	-0.447265595937382	-0.34288625307945	0.249636064190216	-0.530249983748303	-0.429559439267322	0.305526217062922	-0.433480888205579	-0.332242332324994	-0.183847967887884	0.400024855077731	0.461404448149661	0.420052419522615	0.390003610182171	0.51070480911191	0.52995037452206	0.411324117490726	0.303823014331324	0.487495294129167	0.525615750911426	0.300172312620301	0.30803488080127	-0.325010583493803	-0.257057836364458	-0.487278245731024	-0.498278673795257	-0.402070644764345	-0.38852998185836	-0.438343135807533	-0.352682078300826	-0.362637463934543	-0.446488638215765	-0.464193930862408	-0.540623157451636	-0.300754613043623	-0.380136593721346	0.613497694900441	0.589913585110506	0.307876706107943	0.434180617481422	-0.379207379293973	0.296243249216595	0.597554971846999	-0.326461278247315	-0.328840688486365	-0.334158859560758	-0.26252116884844	0.44408577345808	0.342853664802787	-0.308056021025846	0.622384707543868	0.574109543552825	0.296958953204526	-0.357440755820045	-0.350615418926441	0.64950805115607	-0.206730092513871	0.387032758181041	0.463772977505588	-0.297818370925111	0.526949937774518	0.401491231683568	0.331654506157312	0.378926097453466	0.24444668800577	-0.297394313726506	0.31055205600054	-0.316812165177677	0.340997865338565	0.327486905860715	0.297685814521957	0.26177980795911	0.534483448941045	0.259958319739942	0.231144998656336	0.370566124972812	-0.375382316837936	0.394008980658602	0.215996298603846	0.379632449484611	0.473480818776956	-0.233237796965707	-0.31744989130264	0.24910194014882	0.262958295952782	0.417441426333291	-0.302478540327556	0.480165369963964	-0.495078304519742	-0.44127403611704	-0.515775439094189	0.325599255244219	-0.224087331772321	0.437463269733494	0.217618937705159	-0.372368618059705	0.538495217028617	0.483443244760124	0.45235448164141	0.187938811717781	-0.354437752572699	0.418550410663939	0.344555594912944	0.379923427796082	0.622163579001082	0.4774208474669	-0.462631811219106	0.297143178053105	0.28685642747899	-0.466644011680107	0.380992339884713	-0.258043640972804	0.506100079197063	0.292338544614654	0.382546136268487	0.403725526200704	0.25624765783765	-0.354922363809852	0.251748648995229	-0.295790191414406	-0.308493145954547	-0.275113444666635	0.56889780978646	0.550155278889983	-0.317497538343798	-0.28975862275272	0.489786312717488	0.580237576236424	-0.282724196575311	0.34766418329603	-0.369660091055988	0.409895042422413	0.35668810988538	0.365931079510073	0.386313538664228	0.535291677500278	0.381326518967662	0.416172731604532	0.301363448168363	0.200556375926901	0.271344606961256	0.384230118767544	-0.288065649424482	0.641324097244464	0.371998175362772	0.515346779012338	-0.346596885019995	0.528198650148421	0.408450740411987	0.252752937470788	0.361885760954485	-0.605175429773111	0.332213758446537	0.540051110349023	0.270556748159511	-0.229498084985355	0.419444710088662	0.44222981176297	0.349640860140503	0.526524572417813	0.33381418919194	0.535615569008046	0.556109348833201	0.369815328818699	0.304476977433126	0.414992195775587	0.407868414093193	0.433995328947742	0.570433889498868	0.464491643168439	0.509774973428512	0.48520343244189	0.447963357677268	0.533908090199973	0.550269826472092	0.516069399829041	0.583387509092783	0.67837821118963	0.532432648151429	0.548044052573458	0.325326996658768	0.631613281498123	0.440861026810667	0.452323535520015	0.47688135398382	0.528836917630416	0.3832125305115	0.412529573459881	0.314415385797464	0.42123178896191	0.55540923400818	0.44911811818541	0.485554570274901	0.404776660404357	0.399451373074058	-0.323528972340219	0.512973990761609	0.429595492153011	0.479287493659678	0.267404645361864	0.306385303180848	0.565754676684452	0.448943015771191	0.509881601011336	0.38108277258749	0.619568093480055	0.577529191103321	-0.35265502980011	0.347947127702465	-0.297474349369525	0.348401941630094	0.212770428385272	0.434207694410762	0.250176715786347	-0.329321573503917	0.367711053189042	0.257723374664451	-0.258618585205686	-0.421214285122359	-0.421894688363727	-0.360982123317346	0.485498787276663	0.279304414197821	-0.251965377172093	0.252882266779338	0.444971217508024	0.410444804438065	0.304322775758964	0.447815682846207	0.313797804959286	0.316275116116705	-0.564282261696644	-0.293830517386944	-0.218455336419798	-0.344622453226181	-0.309733653387287	0.280621058610186	-0.453941399640473	-0.37750654739136	-0.311836519836464	-0.293904113558228	-0.33150685209425	-0.387693379253345	0.29709628402914	-0.436842808410149	-0.505764677574395	-0.418626884804314	-0.403246925640836	-0.475194682782274	-0.491893904227183	-0.467071279958011	-0.474213440034423	-0.535334630451879	-0.532380189128326	-0.261346922317212	-0.268397446489597	-0.357098814228107	-0.669313798410711
"M1386"	-0.528215820221006	0.612155665145703	-0.341129953417035	-0.306915168164914	-0.433185071445687	-0.569369270950179	-0.21847659415573	-0.279183895313919	-0.431681398855095	-0.258226671028175	0.467625288982612	0.3860654244992	0.303629281307549	0.432191786990751	0.442165972983829	-0.499151412541158	-0.409858261669892	-0.238605765640068	0.436278337609087	-0.569635584579311	0.418466251278357	-0.321042165545769	0.496575789532715	-0.204556873167335	-0.357147912137227	-0.367941740272449	-0.363273560682206	-0.565831072289768	-0.224950514194383	-0.273444548591053	-0.307273536845856	-0.338179288420412	-0.343502561733062	-0.377207565079874	0.250684685500618	-0.243861200470543	0.176028616619444	0.354323021907994	0.270195235600757	0.185899611350251	-0.244953452716654	-0.454005283351378	-0.391062592836635	-0.211760524089976	-0.279627534020975	0.284158933908604	-0.673453509092682	0.510137342810691	0.464012993894301	0.495906991962531	0.413830617403557	0.65621833045805	0.555775968942744	0.57394171748262	0.487766695769381	0.541226275446938	0.573206103815148	0.554458110419898	0.552853063411489	0.30013170036059	0.444829847445435	0.394183119888137	0.309789232416084	0.394073703755499	0.32613883086232	0.399503876397739	0.369619350873086	0.526926598309946	0.597378660452468	0.44214645121109	0.563155897819507	0.290043405461464	0.342205759390453	0.282295206399648	-0.340890824223845	0.423539053585497	0.384013679857601	0.376209555595144	0.409473619017427	0.500908070788177	0.496130830585569	0.593617263471355	0.614914516937702	0.288141403891059	0.283546523860104	-0.311064935956473	-0.303494313983733	0.473331943231027	0.395308083938106	0.477531611380046	0.518864120864237	0.512838135604026	0.58087189023027	0.482731962847443	0.50744316251923	0.311991602128209	0.378413753234028	0.340902110892944	0.274182789721412	0.297713657546335	0.265406044336057	0.227476422082145	0.259180207029159	0.302719072926833	0.243664846051657	-0.276470856663558	0.325377883317156	0.342758766663497	0.321719104307121	0.250232850657017	0.253791197411873	0.43567012352624	0.430346486707671	0.48783569210299	0.415693482956688	0.533757800246815	0.595174196908165	0.565643584337188	0.564810351234459	0.407635924684342	0.456740961835419	0.330556313821326	0.567614569982143	-0.397072809680147	0.309559800592609	-0.509701907641023	-0.504990745571779	-0.508065778708721	-0.316274457164897	-0.250241412416379	0.264138383400418	0.437969389226628	-0.59540364290078	0.493809116442864	0.324970685987089	-0.340701989893745	-0.54813886678613	0.320543908039552	-0.277057020200808	-0.337938258006658	-0.669280264131639	0.456436742923593	-0.320006166336223	-0.502303874751408	0.363094727358991	-0.30032432812505	-0.537950948882399	-0.286089295284531	0.300774052756747	0.439729037558514	-0.478264815410818	0.437516407039079	0.29813942714029	-0.346246055952038	0.319509444136841	-0.489809719388989	0.356867240732424	-0.696678916690861	0.454518182912219	0.398725994477266	0.279604317657772	-0.361993792144362	0.451204854430215	-0.318236623447307	0.570254031754184	0.321383043008404	-0.457809962004224	-0.578860631691124	0.430584644060229	0.338813986825089	0.206344155698422	-0.550828336983243	-0.622696078363663	0.349559085995554	0.318583828117808	-0.283318487661549	0.566383792813716	0.246578226472576	-0.50760393843642	0.354018810580367	-0.279129536247229	-0.542568686499682	-0.594151649910307	-0.529521488727241	-0.313957975217125	-0.590344299112722	-0.585449756443602	-0.412488925461768	-0.347137002343139	-0.507442233774508	0.393741367650935	-0.238076441484977	0.176053603011421	0.359574366458669	-0.529765523670515	0.379183590924802	0.488377770544121	0.36663402228474	0.333417557393112	-0.595647537278199	-0.571939763460476	-0.306180990125165	0.321781152508538	0.351464792996661	0.218903367738636	-0.540261830012414	-0.248160036188544	-0.338780234903191	-0.465819199907521	0.600602117787128	0.475540000967177	0.467637624505988	0.444997376317379	0.323981035114726	0.435205694840492	0.443625899215605	0.346739813008562	0.471878858901667	0.577510724303973	0.536885224456289	0.461854936978603	0.543151362589607	0.353053346091148	-0.305798226210183	0.455410603424198	0.365764432516993	0.581312102454808	0.561580197485149	-0.483027330257368	0.461926013968085	0.383730097735504	-0.237347623116809	0.30306720472172	-0.2492585645648	0.251425304878267	0.489046062981875	-0.557869772661034	0.457603461615995	0.437979960021031	0.225609410919343	0.426487817359585	0.304303476173331	-0.374017671455706	0.302575601202794	0.330211164091526	0.211847447877875	-0.456419536353187	-0.52936937747326	-0.286714227573159	-0.558385973345472	-0.447453164127128	0.491311906347265	0.315176822005552	0.372565495527173	0.428017764731299	0.42019559010434	0.383297066525714	0.423873292859503	0.273562927502943	0.320859329905083	0.46660690117995	-0.172518527741894	0.263198311359433	0.426630684830778	0.299167650336118	0.293820860866518	0.417073760442869	-0.375847099092042	-0.292710371746051	0.285929667759634	0.378286570602478	0.317990434482155	0.380729952381397	0.339917831293845	0.258547002652885	0.443260205359638	0.306631906529389	0.353453461679785	0.364227189024348	0.437833380504328	-0.302846109985121	0.27152994331197	0.307545362050057	0.352709609344802	0.449045989625384	0.329483778536319	0.456396739328221	0.496928804560096	-0.271036894490107	0.495084525278844	-0.197743133239189	-0.310407660088819	-0.252255433776505	0.213892794589473	0.258354070681045	-0.315747462456013	-0.288996452951626	-0.230770952378816	-0.368038898011102	-0.375511123593495	-0.473300293888369	-0.294507277881861	0.34005237515201	0.241044595695414	0.305186465045931	0.411450207681668	0.286265846323568	0.361704267439524	0.317772822303382	-0.296599785439173	-0.275412300876843	0.464124025456499	0.280431213328153	-0.374009458648436	0.552915503288321	-0.470342200933532	0.342079937914709	0.335963652063324	-0.209807499695129	0.411155036773632	0.429525648521507	0.546113197939998	-0.402784323688209	0.523745717727039	-0.429462005790646	-0.529810616196701	-0.408789703977684	-0.404771318192534	-0.306609328873077	0.397889624276007	0.353048533234242	0.625162886858364	0.40008886585139	0.485748978567105	0.474883982635059	0.56222892215762	-0.361698950013858	-0.584264730613725	-0.250169723196223	-0.391816547078045	0.480329532407474	0.337444200150223	0.261210221531882	0.411579219924236	0.363445116858381	-0.31362634043414	-0.330386545223223	0.362968856762776	-0.391310694084861	0.411468123121214	0.320870795044302	-0.306536448047574	-0.327465409442469	-0.31529695339265	0.465507585062087	-0.319685941034991	0.367150000037446	0.391034520192069	0.330917918523253	0.341950683480582	0.294865536339358	0.275718588389205	0.424459724860238	0.381247314523844	-0.381877522912061	0.34745091315777	-0.390865904703121	-0.332313792599363	0.291593479479268	-0.252006423792396	0.352976601819572	0.580582664371687	0.303445923560099	-0.506135762921994	-0.585785086734863	0.288114650141839	0.285649050337374	0.509750218037324	-0.430303117638647	-0.355595709787351	0.49312031484381	0.559938043626944	0.457105044502267	-0.382009440096483	-0.357208672759747	-0.387713386140215	-0.375794972000404	0.260905333329851	0.251208021172973	0.256409800141014	0.207688921717128	-0.203390809751652	0.447350698582628	-0.198233184208496	0.236723711200295	0.397089225396704	-0.518250326151917	-0.362894453945107	0.407417286083914	0.393468639113176	-0.267508229797487	0.358407618073387	-0.608487501901565	0.411280874856691	0.217316025791377	0.248886046852884	0.370156214202225	0.461438759497782	-0.726305399214095	-0.634161054773267	0.497026054497863	0.498655123952659	0.50607252660491	0.538274777303128	-0.391767623727841	0.537534970804919	-0.246916350640581	-0.227303102151632	0.556941647194216	-0.427424009605134	-0.537458900344301	0.304555518695855	-0.548682360664162	0.59816441426752	-0.456878922903326	0.458021766323128	0.444294215529182	-0.460267871074118	0.35398983770882	0.384099958512242	-0.438106839155939	0.350645468442334	0.440019666367573	-0.408390987558475	0.385790954677251	0.408089323050461	-0.338946329074136	0.412088508765103	0.536273297010045	-0.389189022804693	0.511039943913899	0.43195379932569	0.536922215345262	0.559151812188283	0.33841086218124	0.425758285982563	-0.422536827463839	-0.4537823467353	0.630139550539832	-0.336802672641161	-0.492988639859623	0.245001879476464	-0.458852578253382	-0.548753719065977	0.305246640229149	0.284492716501677	-0.582947698855159	-0.484581969512016	-0.582912588427887	0.407651431749501	0.498080079491324	0.467066946243438	-0.298736023463792	-0.371361303315206	-0.369579215646899	-0.489693439636088	-0.355433291722309	0.624493394563724	0.680721340377304	0.454511863045141	0.273685301744649	0.646096165406865	0.602303702501698	0.516648953174376	0.564622222873261	-0.460713883326713	0.385207062882634	-0.532790037238774	-0.345272966416025	-0.395219026272809	-0.65452203592105	0.521134473510507	0.412223968157714	0.423542349085636	-0.293168929177643	-0.309775806536049	0.2990268663975	0.52835431891021	-0.455241774438981	0.493527128543673	0.674127826968493	0.402569717604879	0.568111924767184	0.445464136108387	0.335731645161777	-0.383763826545235	-0.575192248023479	0.398101037817597	-0.440449616534009	0.613686155364232	-0.498455236625882	0.518787457896543	0.444734052073574	0.563868136673108	0.366675800510085	-0.276216116339241	0.325294267635913	-0.548556873292023	-0.599564007076254	0.441559243396442	-0.350597670636797	0.315171669039924	-0.403519152572899	0.305974353106584	0.400904025301068	0.566904823695289	-0.299291235946973	-0.433313171337254	0.401178252206339	0.264404539105622	-0.291697298642525	0.551933122340919	0.34081124997791	-0.566213644393032	0.499914505633994	0.238049824097743	0.427709154396074	-0.512750055054158	0.316415534432564	0.331494891656678	0.283216088423613	-0.345297089079447	0.258406963448119	0.306193061458928	-0.287880231914615	0.257244141744099	-0.308906293332188	0.470206198192038	-0.391318987292936	-0.297927011716135	0.458491585311724	0.289432591885866	0.442167731414691	0.289652544888054	0.469611622303543	0.234629914309777	-0.604053970093957	-0.285382060250156	0.393058468213645	0.283650693112793	-0.684955787788595	0.338813718170059	0.213801807658775	0.191376034414389	0.18144222084898	0.235377604024399	-0.234638867460745	-0.360651002900109	0.625883992396203	0.554788915968569	0.624601775366416	-0.533059256802614	-0.484325271069431	-0.444343175793603	-0.361463754952017	-0.248229415807876	0.433517419856033	-0.443458744667912	-0.436642024272109	-0.378016909081838	0.399910455133434	0.433886894054315	-0.456466766234861	-0.558005690251542	0.454388819261938	0.328586487306695	-0.258908776490619	-0.374593074534785	-0.394383766836838	-0.339246604850424	-0.364144527025471	-0.230398919537042	-0.556974576107328	-0.540045547993157	-0.298738577439544	-0.549993375436968	-0.530762890185155	0.299957237920147	0.31503140821657	-0.242532048678635	-0.389935254149964	-0.520038229462163	-0.289148571951902	0.368266352178825	-0.298516833789642	-0.327452295989533	0.458342049435299	0.526727849845299	0.487220531885014	0.547174574089055	0.308804185557906	0.249543622273545	0.351887598286274	0.455770875739512	-0.242537863937493	-0.241187835580648	-0.252453869116915	0.351621623156414	-0.294416707064646	-0.301708375274408	-0.425038362936724	-0.417081983590048	-0.578431193566584	-0.438995375964012	-0.358670879664286	0.597236158997347	0.522396903241122	0.346767319800764	0.657924294936689	0.549017402049054	-0.633424174826209	-0.323971894192908	-0.47755890092949	-0.225345568227156	-0.255290916180789	-0.279051750093785	-0.679972031574422	-0.418091688340363	-0.449250618815348	0.559990627947541	0.461199516844033	-0.59964164541774	-0.653879941162174	0.313417995909622	0.320896314277164	0.577475229071222	-0.533617840336108	-0.511882108928561	0.4571386136017	0.352711127639558	0.513752861703434	0.28862506707591	-0.234761834872758	0.356935717034517	-0.255974383354736	0.269295693727325	0.44205605830179	0.370583502515785	0.402663338952193	0.492065217614032	0.357125238532919	0.447768536325774	0.345757410184039	0.343343589355593	0.33677913797459	0.260750437934995	0.27844533027468	0.346343363545641	-0.218314881772083	0.222424118490567	-0.223767181101041	-0.331524206554331	-0.186533411891972	-0.276724773607208	0.506785943744857	0.310186139815178	0.276006315859082	0.320662812129757	0.549047115495331	0.354233724683818	0.302864414192951	0.263376489231909	0.700915100429106	0.370769646613943	0.553271888398661	0.522798961074974	-0.217521669633376	0.387504382133765	0.455068929390452	-0.265138273107043	0.323190093621797	0.363378740211962	0.392395848276002	0.239610986096431	0.272110707582295	0.414848828785348	0.390969727352235	0.27985972044882	-0.188130946792304	0.35276587151648	0.336352778941428	0.316787934782314	0.325449569873815	-0.213810038543313	-0.337562947135438	0.290647110201481	-0.261402139350836	0.349664763751727	-0.11579733458616	-0.349507900454466	0.237966399164319	0.404211682227436	0.380338516200645	0.304196775304585	0.400631598054558	-0.20284209059929	0.381694759408886	0.472878048567632	0.496804151848053	0.241524921553499	0.449803216678007	0.479185807410279	0.482266126953233	0.329023563554012	-0.308941318545726	-0.345051251194595	0.449069947523373	0.454883724601072	0.473634991990007	-0.237601213123365	-0.310147148840902	-0.408640750104497	-0.390795357681329	-0.373047554706359	-0.223641670068403	0.266169748649735	0.189955558792742	0.239633533724296	0.276163352330238	0.466259656403106	0.337338935900578	0.626396475355324	-0.486401553639364	0.249774490484549	-0.325225716680048	0.267237645352595	0.328504649879158	-0.201213268469595	0.250026186049948	0.246173040295312	0.285876715761404	0.286460852789075	0.418034917653973	-0.368176452434619	-0.187568562821063	-0.419917736901713	-0.386388490891212	0.270314699577559	0.427017852709431	-0.319637980624212	0.297671751938711	0.511819982464145	0.509831658019489	0.499077672925299	0.271520130880135	0.384211722900226	0.326459402285512	0.34141067679832	0.281857091183083	0.306337440845846	0.250704290160161	0.381715111628561	-0.277306174568522	0.439618751491935	0.523776736798527	-0.389292694656038	-0.218314881772083	0.222424118490567	-0.223767181101041	-0.260005932146717	0.467416278587328	0.280976491480789	0.440424740377243	0.503924688493768	0.271516261251049	0.361559579405451	-0.170137551428551	-0.452319167712457	0.521860803060931	0.471627301135306	-0.436105547681006	0.546639365396199	0.377104322684495	0.380580081484453	0.484455503181137	0.573083255388167	-0.491272900563167	0.343673223678004	0.425097318512294	0.250439871107743	-0.250148176736544	0.34294531688915	0.327270583832657	0.322358665936401	0.542964747848169	-0.372483197489652	-0.549808804390455	-0.363340770201857	0.286046042887843	0.500629259271605	0.497349481345923	0.515408588279973	0.446987953994682	-0.603104796544722	-0.367245088166608	-0.509332881052701	-0.699236433599669	0.369872311114234	0.353547516722057	-0.687720684765919	0.376901219468937	0.302358009045169	-0.608449924067169	0.344160136732783	0.500587109458003	0.47209094629716	0.553575573624303	-0.401269907520504	0.37509213924242	-0.559303152901157	-0.527263475338138	0.32551783704846	-0.430644687380298	0.538498233578382	0.33907613997292	0.264721238431611	0.317595833962209	-0.353006133517586	-0.570253141165295	-0.563590692494541	-0.298278912736852	-0.452230570612308	-0.524583761741962	-0.323048618938544	-0.467778782026009	0.327745188200307	0.219925250072706	-0.540500988606055	-0.402517103647836	-0.251174107110262	-0.27648072154412	-0.277163985502748	0.554955527366587	-0.314251579723792	-0.353261016148407	0.493149918350012	-0.453972349941488	0.531307909152567	-0.493477115773123	0.496083769392546	0.575517544093477	-0.298845216089221	0.28736206693391	-0.524294278612744	-0.401161167780762	-0.550966225143371	-0.433091923589652	0.380179063664782	0.464790942039188	-0.424808851520507	-0.543634863403633	0.662000461237257	-0.539389687942033	0.562609305837523	0.260038633952493	-0.260608101360605	0.244936069932725	0.331942039786447	0.36446673862028	0.387120072162836	-0.292414233578016	-0.260624315866557	0.187468608069802	-0.258816287958797	-0.372655313462806	0.284047729087754	-0.422472647951153	-0.373316271611422	0.49885542918954	-0.55704106596396	-0.227361560120639	-0.291214866936963	0.344199342146262	0.415197095806416	0.373107883127344	0.197938888089038	-0.20274331051335	-0.253309265800669	-0.364030050609363	0.335605844504806	-0.316851927216426	-0.237354804502053	0.257821914063703	-0.517757111456149	-0.410402441312418	0.454935441367763	0.306036152630554	-0.28871569557016	-0.507150545553333	-0.469896633727818	-0.372911230449985	-0.556083319339347	0.387328015428303	0.384926579045215	-0.349597805931952	0.444881513549795	0.432877597992848	0.31292891772093	-0.434907287909147	0.356511100956039	-0.392481270919249	0.423858668456076	0.352234748008017	0.498866583398611	0.345727049991934	0.508483157549131	0.485109353896629	0.418315091346522	0.324078924414363	0.424369494089351	0.445174346947454	0.472624863473505	0.414069977283985	0.429800149922209	0.564664921763093	0.453783453492781	0.430420344124898	0.434133211778753	0.395332485778065	0.52659559363772	0.551323941237726	-0.257346477172607	0.284116141063986	0.311453297584674	0.542755795956361	0.324231662121801	-0.527591889936941	0.492360278638872	0.37039728168984	-0.378846556889132	0.417566676769859	0.209012501097842	0.373057505406732	-0.415010383576427	0.328696285050527	-0.3264641677125	-0.239981962129701	-0.34185803952404	0.193774426574397	0.30100084767238	0.487275387413115	0.443953068505898	0.485663916820847	0.265130608707089	-0.299168415809902	0.443277263907143	0.360389549444404	0.484361003714799	-0.288265372142678	0.285769041440774	0.595023554647595	0.38017539779278	-0.43856367026092	0.231064361789487	-0.364365534691525	-0.453069941850904	-0.409379913148351	0.277672606300601	0.553415572444099	0.289545706501082	0.443615072275315	0.306441405857584	-0.519756411850116	-0.349432839748388	-0.632303263265653	-0.653620835218735	-0.596976621607175	-0.288828928669236	0.272983665569751	-0.356552422436279	0.56611954468741	-0.252393101079871	0.42471251097198	-0.444139005441955	0.381190030353368	-0.247068736229513	-0.380923344322004	-0.234252441926449	-0.357312828172667	0.326010388903456	0.463477388273661	0.506809852892288	0.533304664143847	0.411967010395418	0.269420692124341	0.278722159408767	-0.318941821660024	-0.34713940160294	-0.259065716121674	0.389144691351863	-0.362105513726506	-0.350052871407844	0.501078140166811	-0.526242124628956	0.3064685662889	0.446532220847425	-0.382689307550134	-0.536123893958658	-0.280661307215734	-0.486226383356668	-0.529982050392522	-0.378708781468201	-0.640421570467875	-0.526388367177441	0.304651986109515	-0.462006299243261	-0.452144785625598	-0.332815204575658	-0.536344006528188	-0.430371684338332	-0.350100153222656	-0.41403553445584	-0.509013711357698	-0.395479583288163	-0.414374294606122	-0.576590478477362	-0.484729397114767	-0.379694355522581	-0.674978829525951	-0.524365002253231	-0.482120055615525	-0.681477020216416	-0.348728063863878	-0.423453951428544	-0.584563171393001	-0.350216001204255	-0.444701905162169	-0.501373738742282	0.403079287326968	-0.351971920867768	-0.414507274397488	-0.406938354230031	-0.508099210488731	-0.472470751680927	0.389483828511158	0.325840425805542	-0.472626309027699	-0.578646525510739	-0.477707157704713	-0.52537337650657	-0.512844071640201	-0.407108060052462	-0.616848295837676	-0.612871090374335	-0.579640082485055	0.321837550792465	-0.503109955189717	0.323587592143097	-0.431487156321457	0.524159816418603	-0.562736324492068	-0.466574580131503	-0.378315760819176	-0.581200011425166	-0.536419274901916	-0.660015748587795	-0.322279246882735	-0.494665673269686	-0.649668684301508	-0.34607979214248	-0.646912019628239	-0.42977568206379	-0.604275588965602	-0.423796070036841	0.536105161991926	-0.60084280505225	-0.434163320700393	-0.499351683778969	-0.504244588668181	-0.377171833907941	0.31980478691097	-0.677863522056182	-0.585533921356881	-0.454897712744145	-0.573361400056758	0.507311667554952	-0.565191728306141	-0.529224931238172	-0.506061531126156	-0.332080672255535	-0.481796862919408	-0.48973255190399	-0.628063017170776	-0.633993965983622	-0.508027975554555	-0.628600734233662	-0.560512636951742	-0.358513676214082	-0.435147195645147	-0.559132680223417	-0.44355681686756	-0.49731667419772	-0.408034574394214	-0.191160426027048	-0.245793345681994	0.319907826357197	-0.654434429790339	0.398700995784372	0.389401573565665	0.427794317088912	0.343869368787588	0.382061207868072	-0.461584227658058	0.351024390403106	-0.303943470833378	-0.633335145440295	-0.828227410318921	0.707725900078198	-0.252481374184186	-0.410232869479485	-0.468983122389324	-0.342526754704252	-0.510889056772011	-0.503317885867052	-0.519261103857475	-0.561475166425443	0.417638065347053	0.294014153353964	-0.55625017614597	0.321239236495164	-0.498338687408689	0.326691849334763	0.443847470101459	0.451969274390197	-0.228495382644375	-0.474081162312857	0.303136251255453	-0.41777921308145	0.358361353367648	0.269130736530778	0.434801393078709	0.359332152986005	0.356831975947738	0.426568278390318	0.412825740231412	0.413929680187151	0.435452805120967	0.347504877420102	0.360026808800702	0.479161928584678	0.354748058356161	-0.275345201687202	-0.423397459216152	0.431953276095969	0.315372767538714	0.508697160660971	-0.412226786967043	0.50524791679475	0.533179084545073	0.417804334795336	0.611958981989466	0.621972886691511	0.532238924400244	-0.241210677084386	0.428352527274011	-0.32089951629411	0.350408502327045	0.499015687506312	0.640521662958125	0.467881391172776	-0.435282636950771	-0.400845988787921	-0.426136920702788	-0.327062123140613	-0.378666110630535	0.230083714588388	-0.517118484357904	-0.481573755229981	-0.196994980681197	-0.210250627823499	-0.361370220398119	-0.345946678492285	-0.368190412020622	-0.38823524073736	-0.253551934301224	-0.265155204886125	-0.505431438225547	-0.575846557142124	-0.680264709090515	-0.463462467197115	-0.424971094209471	-0.276684805457512	-0.293725213346293	-0.340909056399452	-0.43940231405693	-0.526703266068907	0.222601269648192	0.142372849054665	-0.640074206044487	-0.595064616201348	-0.383711991399961	-0.471630843448832	0.292641785341489	-0.22630653784522	0.233880623701671	-0.301907525006336	-0.497621994484932	-0.568638512190126	-0.210289073605633	-0.284854222129306	-0.381203270303515	-0.394506417240401	-0.43930447409537	-0.337415462803358	-0.565572143793936	-0.520195671002122	-0.433967712446986	-0.3574007113778	-0.387293106287483	0.376466978011566	-0.502650691745865	-0.444569706479755	-0.255465971323946	-0.543468521211524	-0.416061997088144	-0.478179291453789	-0.494657570730223	-0.458434923995872	-0.429701064086126	-0.53424632956122	-0.347511433092895	-0.30088158811691	0.278284413330526	-0.309252432826077	-0.517528019687237	-0.612311521761929	-0.317637148728177	-0.464467535536518	-0.255076646155108	-0.398885234506302	-0.397723136867355	-0.577318271434988	-0.413207463969823	-0.353346296289815	-0.328628710364495	-0.418900119728351	-0.569151140705176	-0.482149343437296	-0.508102349969837	-0.529405666222045	-0.246645136420661	-0.406291766336207	0.298868351066633	-0.302748444996813	-0.477213910507314	-0.351181641966633	-0.593155941934301	-0.564489539012855	0.248534635132662	-0.319648519311893	0.376386787211725	-0.338702037588033	-0.623710767730053	-0.502092830921825	-0.333865569718976	-0.514909887060602	-0.372955130073969	-0.42765552959287	-0.373454520503263	-0.488116247505973	-0.401417584222781	-0.527578452904116	-0.162517749369278	-0.341095501369283	0.232310057780357	0.431941207960719	-0.50058651707559	-0.408541177824228	-0.34946134249695	-0.420834608396724	-0.359080237957134	-0.379945490071552	0.241658758963633	-0.27227649725342	-0.348096053700476	-0.316063455507779	-0.369170344453945	-0.262847822701527	-0.349832789845437	-0.345052640023432	0.191026544237081	-0.33480600047963	-0.385748361384769	-0.315493417299765	-0.420493015128861	-0.480385682893769	0.503853232379611	-0.306522421828112	0.370590790929255	0.396516773909455	0.521818071758382	-0.586753808948906	-0.339146212222444	0.326313522507824	-0.45548353659728	0.552846295612976	0.337364467589015	-0.400395738883355	-0.446652636488454	0.510452327019789	-0.660173454004671	0.400262638992675	0.39006504446114	0.676864532081502	0.610871355242904	0.508694031709273	-0.549159592616611	0.477011087473795	0.609736346185913	0.554059216120117	-0.404597277230218	-0.294558154259021	0.36717586117282	-0.542261790834091	-0.25059661180109	-0.407464323278499	-0.41247017613399	0.241056734362575	-0.246026856158527	-0.61657749813248	-0.387304674575984	0.670502008786044	0.325745139577421	-0.298763651689298	-0.348097250827871	-0.487391919697596	-0.229421335563001	-0.544881892673155	0.370871614974406	-0.429769189081863	-0.630855905507538	0.254116433314406	0.432258394992746	0.393928090138493	-0.49116305447605	-0.313254025035137	-0.521797196578894	-0.495592686597706	-0.383571157050941	-0.586462900781083	-0.352613038630869	-0.347399318077507	0.498309367398984	0.445873812130049	-0.438412331127378	-0.439325320279162	-0.487029455545119	0.372127490999212	0.468861305436656	0.323025625667884	-0.380429268469528	-0.54158607048247	-0.309534294480335	-0.500905000307795	-0.392178158814051	-0.480468181767182	-0.519789061789338	-0.525908144256737	-0.350595174290719	-0.403102608360415	-0.427646724556008	0.470188013438912	0.33915362080166	-0.404875924199147	-0.355044687396355	0.398421099045261	0.427827923694919	0.352617719400224	-0.48331936571677	-0.445570453561387	-0.360375054037538	-0.378921810701206	-0.531094616957966	0.377792018590306	0.454681683981317	0.597505819373161	-0.350225505652109	-0.540919842508513	-0.321478249186025	-0.457532950582768	-0.443526734428021	-0.50031299159133	-0.486047827751634	-0.424077988799394	0.352151166764576	-0.305784613114509	-0.481065385240492	-0.409048898390937	-0.421073851970562	-0.473794222121961	-0.379721820760953	-0.279743005277779	-0.616469401817683	0.378477370410246	-0.456676011455175	-0.439664537473793	-0.475522665046279	-0.410498643801153	-0.402047368759867	0.283475136601648	0.307899830686895	0.422971699379878	-0.396715008213725	0.277879024704626	-0.345526253212101	0.347040959262608	-0.578449955682276	0.392408828514311	-0.287611024276345	-0.516843763871313	0.363952421248153	0.408654822985113	0.521687719598767	0.411079387812178	-0.394840558105776	-0.47219704269915	-0.366731314442441	0.386274001582684	0.300900648775642	-0.361483278596828	0.374568158491512	-0.433171868987317	0.349537332092111	-0.495256564806488	-0.402842607145999	-0.361521226440393	-0.605059179112392	0.297037920793564	0.332534974407121	-0.34047023848996	-0.568034591040396	-0.24111482958644	-0.410302998730481	-0.391352840164792	-0.367540030982252	-0.250860996141684	-0.176387822904492	0.400117100038343	0.27767169932992	0.434996513645692	0.213448750126608	0.368318095108353	-0.29270289947799	0.344068418880769	0.31670051512989	0.464506876973083	0.319021016633312	0.336839152855412	0.343524077717482	0.360630323328794	0.471522126003623	0.384246659761145	0.408533153168674	0.469660536059821	0.433829475464865	-0.437681734763566	-0.413942724322402	-0.383930903695413	0.364241203910448	-0.48237793667523	-0.626124042352879	-0.740116626862822	-0.679137313466543	0.201759945733965	0.300061246211805	0.370337832070996	-0.334816226514732	0.556929316002204	0.554343774229604	0.519965265625002	-0.303892100785676	0.323266088269122	-0.427523952247194	0.310025690964404	-0.394584476070097	0.392548376577884	-0.403934609817851	-0.320848727528747	-0.390665082081143	0.56742896693178	0.593015253102448	0.675298456996048	-0.304743454936689	-0.572507737278719	0.419654571120334	-0.301188012715051	-0.566724918181313	-0.364012462434557	-0.289419565458847	0.423396654467337	0.269673469994932	0.213603834245721	-0.240331423804289	0.276736845217307	-0.325000897381937	-0.450519282287464	-0.250881818036493	0.238659000450116	-0.234349133893478	0.301755084626309	-0.629852473856105	0.373809491985625	0.56627595665427	0.693564781897799	0.575129930117045	0.309722201642319	0.391436872688014	-0.47193220048026	0.537542148011841	0.557671046852729	0.382063747491948	0.444244263230659	0.312489820162224	0.504121465128646	-0.326492917596347	0.487587228623653	0.36348246653548	0.475810353430109	0.660795031735755	0.597599260945097	-0.421705399517874	-0.334429230951023	0.249267512129897	0.676666085963441	-0.317138095712667	-0.483576019605148	0.389654351957107	0.279689173219385	0.283804392141448	-0.277890967237364	-0.35273142710416	-0.409443632818943	-0.351537082548542	0.412235626402564	-0.549778762951906	-0.586282290642096	-0.31580528591499	-0.373910626273781	-0.495049312601009	0.386032460307788	-0.509478178696155	-0.252618975154622	-0.565161940369198	-0.256025398009878	0.384869818540803	-0.437281054420108	0.24328004983306	-0.432092009080503	-0.251372254918075	-0.482247208406393	-0.259002612617371	0.416495383446683	0.24918701433608	0.391727350461802	0.328693051843019	0.252042823715434	0.374610392524835	-0.447662123774271	-0.511224201999724	0.442288149747847	0.408148368281371	0.37248969751319	0.319993990157981	0.422628660968913	0.444268141868382	0.518475174118783	0.504682433116403	0.441878619412193	0.468028997370942	0.590513261055694	0.395973607770652	0.409110558303484	-0.418664057996069	-0.584032589898311	-0.445754306307994	-0.243236527820226	-0.382177708749519	0.634004157333139	0.615062734246709	0.631067720519601	0.598740328837801	0.723096862908807	-0.296100094288034	0.296037142555904	-0.300128123121419	0.389500402535375	0.35555211898911	0.309932006613043	0.419481951645292	-0.430613137117405	0.62534211387961	0.201497861681386	0.5226229087332	0.675949061433214	0.590987829329661	-0.52511868842294	-0.370990570066379	-0.347342778941898	-0.446231501678005	0.477121946361589	0.661234208145219	0.336049339894503	-0.552835395593722	-0.545751447006721	0.255966424924106	-0.353241455537002	-0.192363137929951	0.563803491139363	0.25641217003129	0.55532483122587	-0.543269893467801	-0.499145751050975	0.430081937607157	0.337003081722758	-0.277783746541028	-0.322479290045886	-0.300329734816138	-0.411478809514018	0.393513939665704	-0.470556727138232	-0.409999309140444	-0.46845754832273	-0.502061729322053	-0.280475974415839	-0.450150279472891	-0.265192252448451	0.23339433171941	-0.551865944448228	-0.42947885582725	-0.345251617457174	0.552910207674647	-0.452984093771723	0.223025589718972	-0.470193735442049	-0.456620127179173	-0.470859871813019	-0.553743039977222	-0.544055356492177	0.255275110502023	0.391188659993104	-0.376480691306936	-0.470429255927168	-0.378635978783327	-0.482015257580964	-0.383220408224655	-0.509967405578323	-0.427802155394921	-0.556130942340863	-0.516918340253916	-0.423672541318599	-0.536352167543265	-0.434510257635514	-0.611051255947085	-0.747340935462427	-0.56427783194853	-0.584839167527859	-0.542968307111597	-0.280989511489599	-0.501317532170189	-0.446650189318852	-0.662515145221822	0.611775161810434	-0.465770486031578	0.462972635797964	0.391654569454998	0.398610471724332	0.458015371095325	-0.343216374712992	0.552392267855218	0.411954109804696	0.586777887941526	-0.259532337762855	0.240108390335493	0.534503113388996	0.181964698164978	0.246757343330188	0.500597724678186	0.319831670663767	0.566618943353938	0.246499737514834	0.372738931557377	0.30852693749369	-0.569378734363192	0.274699961848615	0.251589672380303	0.262870488103318	0.408217821054189	0.307827835542669	-0.522964154749838	0.360393710972999	-0.403141028536663	-0.425456645904069	-0.586656662347612	0.407563007463376	-0.420276163782562	-0.432024077444913	-0.262089922658179	-0.377982709845147	-0.373154038863144	0.28388823688691	-0.288799279948849	-0.458469743693593	-0.600334254056608	-0.282829022465408	0.516472421449371	0.540986767538296	0.428915746424297	0.486348917357901	0.202337581091529	0.469018403999563	0.263114964171645	0.126372748051519	-0.160598753461972	0.220255220490693	0.33744873770274	0.440633556237045	0.322099250898615	0.266154419424503	0.450040312222405	0.4339467615307	0.437394748065777	0.539154002521258	0.359885288598313	0.320180791742479	-0.291424196900691	0.31516772233192	0.286175869888981	-0.3599349627078	-0.176614400712833	-0.291909853513778	-0.498533408158905	-0.588297684156311	-0.59324355410091	-0.469569670102053	-0.598641205287165	-0.429866847675229	-0.467863877206197	-0.525330325068825	-0.42270601994417	-0.276192868678513	0.250104328501152	0.515327816040124	-0.309678492849864	-0.630537648797388	-0.270760960348981	0.320312249817269	-0.397342088649507	-0.645754292044907	0.473378654775284	-0.255798724311333	-0.471696751842256	-0.616584321024786	0.51112645090608	-0.717055258334156	-0.282924327329314	0.384846014641637	-0.710005384078298	-0.693239569026745	-0.310897206887115	-0.638269299417752	-0.594135339403851	-0.547968342108422	-0.725059301136803	-0.514720202793997	-0.485830884118341	-0.645564795671244	-0.700109657682235	0.199174986696804	0.341119868345887	-0.269577841413499	0.516663088990411	0.365487877972931	0.370549552906845	0.3832034288942	-0.473091055920159	-0.4477166074524	0.164811256238968	0.313595256542351	0.292133642958935	-0.430547696339221	-0.282739782031103	-0.483402615173048	-0.229601926250113	0.397317890314113	0.542057333136472	0.562890539337023	0.490369561803781	-0.571951661703283	-0.454568015981648	0.537732374732024	0.154657711333963	-0.380144430241769	-0.366129306107532	-0.234224775399533	-0.341208905666841	0.284083048499817	0.379527991824661	0.495862120591199	-0.219547598671241	0.268807867586525	-0.267710428825231	0.269584384838912	0.307990777079333	-0.195655559834605	0.376205125235475	-0.26073139045689	-0.415495163230167	0.209382667735741	0.426188929918364	-0.526913739033258	-0.327236328813294	0.280191118080022	-0.242700453831805	0.311732065329568	-0.43383856645635	-0.217603892596745	-0.385817786016576	0.392311098663948	-0.339312308543299	-0.406348026776957	-0.557131445209253	-0.216664475593578	0.597824961907769	-0.368791394675114	0.229252207096151	0.460020810712203	-0.187756968437742	-0.209907684503275	-0.347654893247364	-0.401098182752944	0.25880038988608	0.236764905950396	-0.294722600796232	-0.546822038076788	0.571288392715898	0.237948859741592	-0.378913515405056	-0.294050525274545	-0.266693783970303	-0.376891007638653	-0.293009733230582	-0.328173942127474	-0.39515640511413	0.193234884501743	0.279791564302951	0.405424215991265	-0.281211551106915	0.381346260264586	-0.429218479938163	0.677152262064939	0.536024083005953	0.296843032166083	-0.405241605845025	-0.438324125200847	0.228188661770973	-0.611495805457883	-0.305810834510731	-0.60507641911824	-0.452867051926102	-0.623097978668702	-0.619901210445681	-0.532269084622443	-0.461746647537495	-0.307674941782257	-0.515768608181497	-0.437040674350724	-0.431557336061998	-0.604104288041755	-0.325474179514731	-0.454431498147972	-0.446285188967614	0.403976771535529	0.471232935711636	0.416411270752051	0.550041333285981	0.493672960533192	0.490940312944668	-0.533541620363121	0.32689448392978	-0.322015986329381	-0.304807492022911	0.453213191403185	-0.287136421100954	0.548156175302801	0.395850879335196	-0.403591732570286	0.335948846572561	-0.497074382459622	0.543254150646924	0.537142638385423	0.514188551289771	0.651447206468553	0.617304496521688	0.494652952891807	0.361984089911133	0.523511683781153	0.340914349202756	0.210748030525166	0.431958879221928	0.266461358035926	0.35083497948921	-0.446882173615357	0.262111339639695	0.211957687075554	-0.322677516587347	-0.454540154468831	-0.460194761642132	-0.423165583425432	-0.408215999136982	-0.378962345122931	-0.58548103464579	0.507389064887377	-0.466506994044225	-0.623622602319885	-0.332288076740028	0.277957224381282	-0.511556873459849	-0.454672678516545	-0.373734693870398	0.352259028913594	-0.423921581944318	-0.214353488063945	-0.273525035434363	-0.490179293825945	-0.304878672319856	-0.49048907808277	-0.370816635846287	-0.277392353383108	-0.453391366009831	-0.415101787329079	-0.387180813389984	0.431597760852858	-0.456519182269347	-0.556062545587766	-0.659339027780929	-0.516885090553571	-0.620957414188321	-0.61555221166493	-0.50625473937268	-0.583251107941832	-0.596938390606484	-0.71716867839519	-0.436725692307942	-0.567556540309089	-0.637797694116139	-0.595824534606341	-0.534087617242918	-0.56376752286503	-0.60338345692192	-0.728349291139863	-0.448291922024076	-0.608162920898517	-0.475889769550447	-0.613770786940163	-0.577006120570312	-0.399838144737732	-0.237394300351842	-0.560068564741193	-0.477726651684512	-0.539742672571635	-0.45298176802258	-0.471912784093327	-0.551964701195268	-0.494032626084953	-0.356363598260567	-0.550108955466275	-0.280396554588398	-0.209896216989335	-0.488285009527652	-0.456076303047411	-0.749346572725499	-0.754136313685308	0.26560985892338	-0.367633108423231	0.528725948684721	0.531260166272002	0.376305854648922	0.537183291980083	0.417925210080764	0.49410375474088	0.594555398706736	0.624847541737621	0.349739903820391	0.338201512845395	-0.678864587064324	-0.356845901167895	-0.554039272936738	-0.340225478430678	0.298818872734665	0.578037883591948	0.481690892999602	0.457848036837878	-0.305786289498464	-0.268138747257521	-0.24377252045038	0.255974510214123	-0.364868828838388	-0.331219745429175	0.298923536960653	0.220251170945923	0.35247627375328	-0.30986570179442	-0.234392141450122	0.402680831614673	-0.398123006401061	-0.503737940677366	-0.299433666841634	0.447513879359471	-0.420480514348187	-0.339960494248267	-0.405129409656745	-0.582858043382405	-0.319522559075112	-0.593383323401225	0.2880091867418	-0.466552394989377	-0.355324168587674	-0.375871000177411	0.272662451870514	-0.14836411682097	-0.229428309637696	-0.466235468274748	-0.321638333969694	-0.371785894123716	0.302319147465101	0.273479426212026	0.470012331644336	0.373537760026498	0.40119435881827	-0.423135741359351	0.275598088431763	0.286997932019944	-0.266504042784748	-0.198563622031308	0.323494030273025	-0.195508496146451	0.766821085384247	0.636891800328025	-0.591609424060119	-0.560012523807042	0.38085862457682	0.405010332476746	-0.229615135986006	-0.552037166047798	-0.456305231309413	-0.631893850839138	-0.6466276335132	-0.612757712215715	-0.593953625031214	-0.400318766962798	-0.423722896374049	0.3456630764839	-0.232339151048489	0.314253869624242	0.278515284457651	0.67312208746325	0.509763320939049	0.396088255090986	-0.557223181834617	-0.269810913485892	0.52967984883785	0.508006486768193	0.351274303582361	0.479295414304274	-0.593626875501456	-0.335275435842591	0.197142851690074	0.612077880267425	-0.19487476230938	-0.559007961581529	0.521327777463383	0.492076831855109	0.498280619916156	0.505175295544627	0.685468847086606	0.584032931914048	0.601088862936949	-0.178263649247821	-0.257491331874534	-0.305728014517071	-0.56089509720306	-0.393455380593708	-0.341132845370684	-0.501211518783678	-0.289697483151794	-0.31678359247161	-0.330943948336128	-0.246545960167253	-0.312933987540046	-0.338885451750118	-0.226324865613536	-0.32056494195929	0.336026571469085	-0.522712776872014	-0.454575326732665	-0.365059592373885	-0.382969553055855	-0.389502948950504	0.45745989900093	0.470277148785736	-0.17434206567333	-0.213405195552012	-0.290631838426388	-0.170291871556081	0.302257534490339	-0.25260006271163	-0.644119162961405	-0.459858576721965	-0.465884533980495	-0.440330832925636	-0.393027724553248	-0.548025086240026	-0.313793014732141	-0.584068205906489	0.41184298998271	-0.443531631339351	0.258321084670329	0.323072184377229	-0.638518658999433	-0.532272893690255	-0.540414814222293	-0.257111377246852	-0.484254379445467	-0.546479445692317	-0.472695535987655	-0.533149476290854	-0.671883554053016	-0.50129368360363	-0.248428822401113	0.256240107149827	-0.373850706247039	-0.224911563108083	-0.598072639728771	-0.600126520655407	-0.511145555401294	-0.478547074003047	-0.313579697124458	-0.329900710712952	-0.633988947523079	-0.293815518031188	-0.560341675461272	-0.599777016136759	-0.573139817303413	-0.661467388874017	-0.508491364516897	-0.335998893768353	0.261651038374223	-0.403174866045618	-0.258353203917377	-0.516978309536819	-0.346172558611151	-0.663095892312373	-0.425108644152024	-0.399466798023564	0.279049186864654	-0.492243708594038	-0.583071478951861	0.348998905892775	-0.441904230449938	0.258356585893175	-0.479658675547589	0.264732987484836	-0.602872070672964	-0.392942384589305	-0.274682370382561	-0.325581008973783	-0.514376116107523	-0.31103417973085	0.258163877753172	-0.652422993829625	-0.464897401252066	-0.432817630548698	-0.301707538979581	-0.447502080255016	-0.2850053542351	-0.467075057790632	-0.510699254097035	-0.538643776474656	-0.479307233353228	-0.470199084454625	0.407792597865174	-0.460213825572777	-0.330770711712171	-0.524574133435985	-0.497864349944745	0.405040863284442	-0.327804738040277	-0.465884630245235	-0.586170500194839	-0.478662471394629	-0.423931514864172	0.270982143183046	-0.518068605440141	-0.608513254705394	0.34385050242103	-0.29857288639798	-0.26623465934682	0.346508868188123	-0.51418037981265	-0.270260760926142	0.506206987776211	0.558199443934365	0.297587861137087	-0.326400498567607	-0.477270205218554	-0.362605166397076	-0.399145049433663	-0.307108317700756	-0.591545812973072	-0.505896933737033	0.629972194712588	0.383092025522072	0.352188566366789	0.245988281000174	-0.291526738615429	0.338671342393653	-0.481038664474482	-0.569206355644223	-0.289367018808587	-0.277679141274319	-0.242199855677029	-0.250376381249642	-0.461116240354624	-0.399674998932999	-0.282316331086296	-0.307124104338432	-0.346800995877477	0.302821030322792	0.266907690079347	-0.221803322852729	-0.256427622880228	0.504389231082515	0.39574641840056	0.486092835799803	0.38146025024204	0.281397642006507	0.525618084437974	0.369463127606319	0.38683617957894	0.354762938587465	0.362698336342612	0.346984921498193	0.424298941106377	0.30513812943885	0.579558677881542	-0.244043669644442	0.444183500457412	0.399303075147638	0.293450628978713	0.383342729703984	0.325886281259108	0.363533721278979	0.397667678525713	-0.42785823977511	-0.635193633013203	-0.384166972410624	0.312893727379396	-0.370475451798989	0.320610301646377	-0.375039722266028	0.295722625411289	0.46413267495642	-0.28929955041596	0.286614365124875	0.595873979485401	0.248942201880714	0.475366567112837	0.416966121837184	0.382977141260496	-0.28678148646724	0.378844405804852	0.288027805811273	0.331123235380135	0.417340445571219	0.744167866595352	0.361432818520713	0.33795727402695	0.517817159283617	0.432594879968048	0.48979127622233	0.48768168047562	0.393357820240355	0.415833740347114	0.464871155165357	0.480222350832397	-0.289390159209723	-0.317449499958993	-0.342906566180078	-0.357504090873113	-0.277242140252336	-0.335281523994226	0.275913361065712	-0.405555068193359	-0.384403520029915	-0.323185817452623	-0.426919923054826	0.260553659017744	0.269980818562944	-0.345875224773987	-0.433704202928266	-0.247719893189872	-0.345881242083991	0.311645834464536	0.314643807466023	0.246315165562039	-0.449353046264743	0.381342336906108	0.285035587631625	-0.588406621899074	-0.61414599309132	0.437794053629341	-0.367456755000443	-0.342688518189676	-0.244645914729056	-0.265557382656077	0.412100901237654	-0.304869318956984	0.193173131978442	0.396708190269643	-0.292763046048607	-0.397452029502632	0.506659774086598	-0.463631469859728	-0.498575197720271	0.336171588627968	-0.28620001495568	0.333129311588747	0.419611643527035	-0.311557646060075	0.528495830970065	-0.302692679744526	0.388514684545562	0.355750999756945	-0.47989537133634	0.440591570397893	0.526197787516911	0.263322321148082	0.415517461366153	0.301722430835657	0.3293560792537	0.409426284259792	0.274255742504408	0.460038964903423	0.63006770298686	0.584667906882991	0.530626407690153	0.646245172564056	0.431099746404581	-0.381813813485547	0.503931142450241	0.516264137247725	-0.287988507399051	0.463952294740021	0.571508305207359	0.499809080178049	-0.29805639344112	0.43597917041175	0.555018747274147	0.48043466367777	0.489939312100121	0.567797214155332	0.525855445414576	0.477316456050284	0.218405406571419	0.509069814746864	0.397308247743882	0.337449178585319	0.361172038051298	0.338045361053015	0.431862159799812	-0.315090389688908	0.271831898557234	0.512036036797424	0.561552001996062	0.444427607893118	0.527106732142741	0.431217901085632	0.516883270678972	-0.350755982485075	0.391475202408437	0.651085775570996	0.331368089717409	0.552482269794874	0.315677584382425	0.468218062408969	0.573767133349942	0.526382911633898	0.301311211767394	0.524308688581348	0.344795442545451	0.603560184910184	0.273529356761232	0.473038771852034	0.573935300000002	0.507741189427235	-0.357129957212564	0.354049730114657	0.417374219266481	0.321257764656346	0.377084931330733	0.366723962369651	0.490145482791187	0.586653141063305	0.268390398423407	0.504892969926341	0.360772933241049	0.380000133078703	0.416999431370034	0.301702475061186	0.425431187466604	0.414411179005138	0.557653375816965	0.436251021007435	0.365509402084236	0.560904954260517	0.665896337112551	0.373404118512831	0.497369593168951	0.341390770969683	0.603135894548334	0.639036502847986	0.530088017024907	-0.305307845985002	0.273540574369409	0.285440711794508	0.524725554756671	0.279826058645048	0.56093286349263	0.389841556823325	0.484538413362801	0.372399451567073	-0.296794240979075	0.320731366973348	-0.31635022891871	0.388911364609687	0.355388208378833	-0.303399210341001	0.58365774322218	0.392251394869506	0.378575123974301	0.379310326692938	0.471482767734521	0.429901487825334	0.581238486240368	0.364900734251488	0.334934322708178	0.510517218188607	-0.389827660003045	0.416664507704349	0.318569861252864	0.478503491451134	-0.380671563332856	0.270661846796448	-0.299464803976325	0.48058073119581	0.456965278372316	0.364959834877752	0.609857289212057	-0.438629222121171	0.318801030424492	0.334387274576338	-0.345121490077478	0.534396861095983	0.497948539298986	0.450389111796491	0.501198969601548	-0.329754079460833	0.47363126557281	0.372635596827931	-0.3144108410823	0.43323232161349	0.52113536761542	0.488441933049102	0.463902414196088	0.317508653308427	0.435881246790559	0.469430378917919	0.438715948761839	0.513862320477575	0.361056889149567	0.394650105542534	0.603532296684469	0.399062056794975	0.343497038964973	0.41881165294404	0.517725212504075	0.486133153088535	0.352795265409755	0.491560528481507	-0.339061683501597	-0.343133258751892	0.490400430697944	0.323985844151431	0.400880197093961	0.538479428552163	0.395692747843734	0.427705228539127	0.332445347740856	0.366949362765066	0.492917871891507	0.345322458308892	0.557310660527071	0.591878397291421	0.645600506275657	0.487246580706711	0.501112912575733	0.557861100521898	0.280327355922133	0.281764453636489	0.43106565048282	-0.249210758901379	0.526405868304959	0.546819643462003	0.336106575426101	0.348908453940329	0.387829490570521	0.377707212984997	-0.37694802681686	-0.515839238051754	0.347999823375954	0.498392945598764	0.427366696223116	0.63459761492475	0.519104537898246	-0.355447215593497	-0.365208963051568	0.327657889480835	0.393690344252181	0.513536628068745	0.42230312072402	0.258272484533158	0.461079831715135	0.558992826912745	0.546342559086799	0.429602012026283	0.373460272657017	0.53162097498383	0.568249928735223	0.437276936724418	0.518646728525625	0.526112742672546	0.331800639950296	0.618997427609026	0.579198772981127	0.482276136130353	0.539394734201775	0.478666151265521	0.307648284263196	-0.43724090773231	-0.326698827179909	-0.296787914796052	0.549043884235357	0.478656605227174	0.62476734298027	0.634970809034739	0.367109322833485	-0.321715061049153	0.337599369511414	0.484887800676708	0.57832449038014	-0.3509410476978	0.502729224951628	0.62639306610478	-0.28450332849752	-0.370928918881373	-0.271214087179357	0.471181317725145	0.492357380338738	0.379807012794819	0.527764701164856	0.566599155172076	0.481688764632902	0.322341899611768	0.448971540562972	-0.485023305989066	0.366199814297	0.437184129998239	0.265495389595678	0.574729115794897	0.341917444235273	-0.280915422402653	0.376665515043891	-0.283837888458617	0.316934799608409	0.493597912239366	0.344538320062472	0.492923616179941	0.320113981312444	0.362135595953979	0.481841552849178	0.57075462803844	0.376517461154008	0.333982365018887	0.464019331777466	0.497082983501859	0.526548889106964	-0.372662672339971	0.629331206629954	0.357164494010923	-0.347965960340901	0.337124924901971	0.470248402871868	0.529505983854239	0.506363062345544	-0.333946933788177	0.321379616640707	0.262589922212797	0.321366477361643	0.353974631920662	0.593234525846463	0.542132444408842	0.346257092269087	0.445556692811931	0.443239382707607	-0.43661452694974	0.379502710476262	0.447760930817168	0.396686225859887	0.338171290667596	0.425603877090296	0.383981461419475	0.380551196424708	0.289721684324914	-0.310555531713439	-0.480318085559603	0.409976067515626	0.497194283776436	-0.355709524774291	0.545992760873669	0.490130619381442	0.533241165289318	0.279453957254386	0.419996855713784	0.434703306712297	0.379518379284326	0.601517918066363	0.562473487620171	0.381211428268134	0.312318344248774	0.484096672259249	0.320283921602384	0.547500734048942	-0.339495624508671	-0.305734709300274	0.385097068027802	0.499976626304402	-0.33209960513612	0.373561791498848	0.469814047929843	0.454706251861967	0.599325615845194	-0.282752113845703	0.399219498037858	0.458135203953438	0.483799342321483	0.501483886860973	-0.365625814871471	0.290392587454461	0.309937794603366	0.578057749859733	0.453566374445579	0.437154542396808	0.540282677589504	0.647739320166503	0.295534615631752	0.326211968379891	0.41422812285711	0.500687377003282	0.357822050580567	0.282601281234361	0.405508353379025	0.383017030461364	0.364394545773169	-0.353082357033376	0.618436376438822	0.486324113157587	0.420968472152636	0.332139570816819	0.375609510869532	-0.478915665705431	0.438268029797167	0.481230751007734	0.381978947094295	0.323396916951876	0.418915019318688	0.560907358909567	0.306888945434711	0.266569215648015	0.409097987673814	0.372604715584597	0.512569324831018	-0.292797891508782	0.29847508556284	0.360150796545145	0.261285822737527	0.383571205171444	0.46805253948159	0.399854665231836	0.426823642228759	0.521986741650021	0.577003784462164	0.588532821790104	0.58920812419084	-0.326755118644357	0.583226077279048	0.596531710728885	0.446592332836776	0.526889018229814	0.450946920593865	0.501811980499187	-0.319204031349191	-0.352473255248487	0.256623066097694	0.47343793988196	0.509442942844975	0.508943335562546	0.686491317995032	0.447893677595651	0.287328495969315	0.427662661090902	0.304680145854677	-0.344564265846346	0.49691128824574	0.487157844218839	0.489751666903373	0.392676743664459	0.457536619670311	0.389600423229676	0.341640237616883	0.3535598036419	0.358226787311051	0.347803783958905	0.697732770531801	0.394994942630705	0.375285842608192	0.410617184779037	0.249273380153822	0.398723683800471	0.509255075763969	0.32963076319839	0.436064096154182	0.419447365668604	0.177520345639024	-0.30802339039741	0.447326933015185	0.35877770345177	0.355372370880621	0.363877114803506	0.555400279615185	-0.24782630343205	-0.415688724173307	0.347816595851842	0.262992610133939	-0.316665475672284	0.394779531890654	0.561007107813033	0.532210472322559	0.401770091795145	-0.328123592023369	0.474579343226419	0.520618733041347	-0.420898259014674	0.307308294855593	0.310786537874404	0.483503823294676	0.426912199114037	0.44071140007154	0.448507320240176	0.315586870304464	-0.304853737602725	0.547584673771315	-0.339350668619002	0.560984831410924	0.439595757097953	-0.239322969005363	0.513005865326386	-0.307098516266035	-0.492964194282209	-0.61051529988821	0.346749611813689	0.646877355240439	0.626377213391258	0.649723002896615	0.345441200916812	0.382692507276994	0.602488196620041	0.332382045522237	-0.356676282754948	0.276237301910522	0.290811354821337	0.522694782098861	0.573231865976524	0.372857732246723	-0.401675257996695	0.554437902608302	-0.271285988666225	0.297946104517929	0.356503467867219	0.360145778004989	0.61366091355727	0.390475254493236	0.465017637422578	0.536529523058869	-0.504105343555397	0.63657597913696	0.398051716214853	0.561140037849758	-0.358592101058823	0.296572608057694	0.357471276399605	0.351772797234779	-0.339568879989489	0.332378045877973	0.479257746006049	0.462855344881013	-0.325165291821024	0.346070623958258	0.323428369519189	-0.472003336934246	0.447941318079617	0.363603906094339	0.246714396812628	0.293795761620065	0.458755608717776	0.46429916611162	0.60344095845866	0.436287211113102	0.531448404531412	-0.264214567902991	0.435400658307857	0.468123685123073	0.408062615175224	0.518604979793898	-0.316761604950544	0.417863611096344	0.448658591748685	0.439304750505219	0.405141111112007	0.471687035514551	0.581201211982991	0.207353623269212	0.500810359123019	0.516311111617128	0.335660174970511	0.329634183721144	0.420877482796007	0.318702275267729	0.556694211998996	-0.21725023269857	0.535626441892674	-0.495228839368773	0.497803219256973	0.274828821241601	0.580105596609664	0.379850314200567	0.588839346977438	0.360579057063127	0.286611218851018	0.447767067074456	0.580833905650385	0.316960136162374	0.434054120266901	0.300282206201599	0.319095488557868	0.402136157143257	0.268047933048263	-0.213148600597922	-0.329544459839854	0.328751572377815	0.424409981620797	0.566497451358502	-0.391393857205282	0.39554542398732	0.312515077835705	0.576155984583736	0.555256319178483	0.564455145145432	-0.417444524801108	-0.287275371966038	0.347638362823727	0.404211684803009	0.378142733040968	0.494494692917082	0.406100129593713	0.497430616772767	0.459266310689001	0.309590476560821	0.485532599142899	0.338308494427448	0.413484989236845	0.35894510738181	-0.275139759626527	0.346005709668043	0.353484889999216	0.235198516425382	0.449275704561184	0.586821410153256	0.608577519280194	0.310304206865565	0.236176829805705	-0.316715474276568	-0.318243131520701	0.223603732854637	-0.352587059419394	0.295973243314291	0.510650713921498	0.368003212945788	-0.319405920043251	-0.338637178547162	0.356734259076342	0.331936865862951	0.455057558677911	0.58056132268551	0.325894636107435	-0.382281707769193	0.45044336008291	-0.474237157772073	0.410862393294607	-0.300161902411744	0.349409125561597	0.427326302156888	-0.274200940626219	-0.278859121855112	0.630886130646993	0.503048788934754	0.548652100010216	-0.295919366435938	-0.333931187283441	0.405260311238965	0.292260908094138	0.472856195198464	0.587670725461975	0.5938075551691	0.445902415235693	0.253046773243887	0.301184464004686	0.316507901205911	-0.310285652280884	0.533231651711371	0.50753923580964	0.478220176176419	0.365495367406988	-0.478748415229931	-0.283765825672413	0.423930165002305	0.314759138752917	0.546915080729475	-0.29843490298409	-0.367312990949838	0.491820272584989	0.337369954097468	0.415129715132628	0.489907529119724	0.324986418268017	0.229718275069738	-0.4183766546213	0.260306930568389	0.448599306876209	0.539410364435738	0.412613464810828	-0.589165466381623	-0.515046298595524	-0.517846537408753	-0.509606803322289	-0.479846526847169	0.160312414913861	0.208686426558579	0.558939700591103	-0.369371450575285	0.273454517677278	-0.290341084863926	-0.418205788298286	0.251807876956037	-0.399967967188271	0.412019105613071	0.300382859890966	0.303882008481223	-0.246614893684455	-0.338414214220025	0.442134147053988	-0.312426413604419	-0.246308077936804	0.443984026550848	-0.609213682205232	0.516672261109719	-0.382052394739292	-0.477545406840043	-0.349313598391298	0.433900738380544	-0.311944192235325	-0.262877732483795	0.40015392618028	0.414880507243797	0.453638860883935	0.440045318626486	0.346081772301549	0.249382131780795	0.430873112275292	0.414100234559477	0.222612091449903	0.498132429289601	0.309344280312735	-0.221349563557989	0.319720306166356	-0.239192290269913	0.332831340214308	-0.374956884785897	0.293490984761251	-0.300038355855981	0.391185043124434	0.416841298689724	0.432036885633242	-0.362739691681287	-0.362036504549853	-0.473979210874414	0.560530187683187	-0.340090815744251	0.382556328539687	0.29341565538938	0.353323583196354	-0.269189953607525	0.434286842448035	0.401576641189991	-0.280843386282764	0.427585154177602	0.462304586437689	0.262997016152453	0.473513668756778	-0.504739708011436	0.74911393491739	-0.275577943541986	-0.260387904921721	0.629528901621163	0.397263901145101	-0.489738079939531	0.355685399840048	-0.404628507891418	0.587986450861057	0.436050703560797	0.394985367894966	0.517287605794832	0.467241628693991	0.504403202762487	-0.216310752420694	-0.540210958647791	0.240927635811809	-0.440977471455672	0.398447699871353	0.426281884421159	0.472110834368791	-0.258378478445374	0.282983116106904	-0.293318695403814	-0.401256074012248	-0.359838173946065	0.399767976365158	-0.520699795086319	0.253357081899952	0.346462255454718	0.364972213046316	-0.506865393440658	0.294866734626621	0.42292197596294	0.427634232356433	-0.267843603431214	-0.331328735603783	-0.49773603871052	0.358556885336757	-0.374077114414706	-0.588209229681504	-0.458023469927589	-0.308947842123204	-0.55260285554223	-0.358949977890314	-0.303443891076888	-0.564278221183738	0.41468299345828	-0.316576195827973	-0.430478643582909	-0.401551385384835	0.454911874250345	0.348063974102652	-0.378735637596539	0.457646748269935	-0.287535352612606	0.503477520610137	-0.46407557510889	-0.524903715957456	0.402585841576502	-0.303769227234316	-0.589154271732646	-0.393622599799637	-0.493581121136753	-0.393845094649464	-0.390600130344596	-0.361221231622989	-0.355180049064834	-0.564194852537139	-0.409524524525079	0.258529256993397	-0.371238449622695	-0.438808466363517	-0.578088834116973	-0.519708873481377	0.58480466019461	-0.461321879217001	-0.526198636142684	-0.400746187539772	-0.562922297163379	0.531616637486032	0.378619057915058	-0.450968509885247	0.213754137387921	0.605801599245398	-0.539513387933192	-0.542637436965638	0.346380862660489	-0.39713251732207	0.439633815755231	-0.36666559452091	0.441651867699983	0.311430034356042	0.55381749819726	0.488274194248422	0.443851134923716	0.48107296801832	0.423910482220393	0.469504193648789	-0.579837408011162	-0.645716337439495	-0.433691678359523	-0.423024175795333	-0.413503701651969	0.195363580401972	0.373726142636854	-0.329589283276589	-0.393961146282968	0.520811703160009	-0.700569355995816	-0.332976410736526	-0.450825559910912	-0.313138815774214	0.434979229392308	-0.429911579260901	-0.312358537143459	-0.253335841791872	0.343395169673398	-0.375646044506771	-0.374685786343566	0.326242664920597	0.240020615527163	0.293587728117862	-0.289092674201627	-0.222768016094021	-0.396354929105197	-0.505318153324256	0.303617218329128	-0.333930002334104	-0.604980445152099	0.327972735820072	-0.586201861843709	-0.728158316270975	-0.465882036540548	-0.728545763953369	0.363486124926209	-0.407869551856362	-0.47059318837668	-0.404922567424709	-0.537626949606209	-0.517599259646364	0.339445639583752	-0.45435534682744	-0.545133165612575	0.385222565134598	0.330748196272782	-0.346450580262781	-0.369830122069912	-0.425156239731055	-0.472090612577788	-0.379367205093145	-0.489083076703995	0.320035951356072	-0.301502338831604	-0.491754489573179	-0.630726618823643	-0.474980977199048	-0.490573844923862	-0.235470790523292	-0.464464923746034	-0.503110922687299	-0.408436648819124	-0.523710487219599	-0.327095713906741	-0.506445842562559	-0.705806916317152	-0.330773229750746	-0.433841202119599	-0.641559024700413	-0.480286889882966	-0.555833181481775	0.288000258414201	-0.404928469841856	0.272839727319027	-0.383817073443206	-0.313457271368672	-0.674445059071684	-0.578148419591394	-0.633610705576503	-0.583005951555109	-0.556496286645736	-0.613606897301505	-0.383527458896586	-0.283029450781218	0.338567166758878	-0.381142527739976	-0.297395205483871	0.330792501234861	0.584890196931317	0.3867183675133	-0.421402996608979	-0.469851598901792	0.403892609051457	-0.523270732650445	-0.538287420397681	-0.404419603449259	-0.346902576855299	0.574118304828202	-0.305474766452251	-0.501430341949622	0.376561556762026	-0.501269997728404	-0.349462051805184	0.431475163005812	-0.604727706147945	-0.400115496567112	0.368098088342987	-0.518971041123231	0.237235856784768	0.534218105631582	0.433411429754283	0.625487708313538	-0.273265548020277	-0.376415244731725	0.460722929223057	-0.577020550320091	0.555571294265042	0.385649440335083	0.242938906905317	0.59805367863223	-0.505763093967359	-0.588938779299777	0.423550435690939	0.47351010820876	-0.352870722898581	-0.457029391729312	0.553754028302456	0.312675848257339	-0.506137315571692	-0.441903392299124	-0.491664170448248	0.25055678310526	-0.570567145150533	-0.618061102251966	0.330610583199805	-0.227915064649605	0.278102302236527	0.585274226313435	0.365199839349043	-0.27220136727233	0.630504914107142	0.306443840807602	0.561676678434027	0.324068391188802	0.322197408789852	0.594954690091424	0.221803418627483	0.623386321981222	0.359811374397	-0.289931821264467	0.614114736742535	0.431770936653008	0.33365984701933	0.337396047682107	0.397454820098806	0.162772388018401	-0.259847899428439	-0.232956291045087	-0.271094376784259	-0.424699990390115	-0.41167722299161	0.362073096432073	0.485313176536393	-0.421668233789586	-0.533151051277493	0.296170279540647	0.227615604520992	-0.429753550069712	-0.401791586091299	-0.649040566186237	-0.409457774329559	0.517924287435909	-0.582354916192344	-0.426207639758186	0.479836453370634	-0.453883374843779	-0.478640938582445	0.625171145576621	-0.403991654541999	-0.401024532823584	0.388503099391454	0.335342503192192	0.476876684080438	0.526833291324723	0.32138347294668	-0.309340263817291	0.631316797822081	0.568698460818534	0.577548480870928	0.624783398529254	0.612130026411033	0.551462330412595	0.532731378224416	0.543949296699151	0.519628984408794	0.577597551057643	0.395913402997614	0.407938877188009	0.43189169520982	0.408986904352808	0.469391276906259	0.363486108801967	0.290783624781945	-0.333869448392526	-0.312948561226432	-0.406808658491501	0.534634930430365	0.261156062197136	-0.340449702066404	0.303291033975316	-0.370558753184252	-0.368195082996853	-0.270097884004814	-0.652487732354353	-0.512906369843112	-0.634634306798272	-0.716926154960368	-0.553234871720656	-0.556527151381429	-0.578132907203644	0.672298924308582	-0.665302459588054	-0.370002545688297	0.603494703375815	0.467926726136644	-0.681352496145969	-0.521174706872966	-0.621408156025901	0.390514000151225	0.490175993052352	-0.70329011239783	-0.361489297569699	0.352376944566711	0.580171302824975	0.548661638562846	-0.221718384095728	-0.400421801122737	0.259425085392275	-0.641508426827598	-0.340981761669825	0.234549969183255	0.434366310684779	0.632980869719935	0.365634621611154	0.396768866361785	-0.276310583654271	-0.608140176679687	-0.299894727056908	-0.299789544102659	-0.432848687042204	-0.482606825464972	0.390938370842352	0.45971803707778	-0.375354652009168	0.313608500004203	0.411953983889984	0.35002628273527	0.422773595034938	0.214518178421013	-0.361142041762427	0.238087572583426	-0.468490241597296	-0.200312428822726	0.239574770600133	-0.387470224575012	-0.35162098670682	-0.299962103694175	-0.572862944122505	0.333168785597637	0.339781628495677	0.397831638201649	0.530468666172534	0.324250012354402	0.513679387840252	0.333393175029785	-0.584527985421102	0.300391834564221	0.327487792438484	0.513230018921831	0.343338701472576	0.399622117754881	0.525728967917406	0.467845877584288	0.586344547552127	0.284304819923522	0.458757367655952	-0.529545158489286	-0.386490510830709	0.530414591960317	-0.42451599242861	0.358568834748355	-0.470218055278059	-0.276603741473975	0.41608615924053	0.455867879468118	0.47853957819222	0.477401283957863	0.647777848661476	-0.299330373061339	-0.217754445050829	0.501381727716891	-0.480658373805401	0.27805737627274	0.434604882659464	-0.411508549341491	0.31523161274	0.313967300643789	0.254847390618522	0.365837961869132	0.347139204608795	-0.451020728820567	0.367014088381456	0.532937062326058	-0.318289871965835	0.328847821701688	-0.26668160524995	0.354413261977216	0.375617869895689	0.570233258901268	-0.273678908599964	0.377372535767526	-0.407957878930493	0.405926760908166	0.468309574191209	-0.512932608739858	-0.582636100788729	-0.51107811408337	-0.513339317441823	-0.48473000332342	0.536551006110368	-0.283949889572402	0.58996948058166	0.387201528331607	0.295135339411642	0.242871371248122	-0.259113309333072	0.487766508140023	-0.300690534319457	0.457596811528336	0.277774710569544	0.250355059768615	-0.251126255398967	-0.427744914950029	0.565978415827048	0.235192197425077	-0.303468480553281	0.36360574388932	0.476482602460362	0.293727618592048	0.588421453062006	0.226394916089316	-0.404638560168909	0.631889268067331	0.353258452375171	0.317911651493539	-0.253496229609112	-0.540148687101114	0.352438314273321	-0.209050660953616	-0.375310113510134	0.313571536413043	-0.431453083782514	0.670597275701954	0.575096171381043	0.415231117481872	-0.361808558915424	-0.38150324738935	-0.285015339264416	0.237917209931288	-0.287396950670961	-0.200535718029073	0.25747718703367	0.36341611942717	0.329397177465743	0.302256785029993	0.296221879202579	0.238822510412259	0.517615246834479	0.416786988260651	-0.482037429644419	-0.451133660469183	-0.452537438177613	-0.286506674244799	0.196695407197076	0.293144717824474	-0.281966475657294	0.280454157231384	-0.571023639813527	-0.338081933069504	-0.363773493226932	0.584308374525567	-0.423768438736429	0.307506998115847	0.48701342507662	-0.440862909818564	-0.363514758816667	-0.501177063273704	-0.365659501288032	0.369826258602922	0.473223135952558	0.44346320648072	0.259359945769508	0.282276951164883	-0.346646567010499	0.389977023025051	-0.405529968400054	-0.435598845102293	-0.442444181379878	0.309059175747315	0.526383386440606	0.368318834548834	0.46607387210435	0.302676163557681	-0.566508998687884	0.613991004383119	-0.51193789187371	0.427011839268495	0.37404593023198	0.436588871603649	0.446178699183406	0.435321069587124	-0.480750567008773	-0.338525994757628	-0.359514532374298	0.341197662876353	0.394740982455112	0.559092324294311	0.417623603103577	0.572770040666169	-0.3731838796054	-0.240182800540674	0.395886747521584	0.345795546279145	-0.422678734771448	-0.317349983237416	-0.298578491161687	-0.27951323353404	0.374932080081748	-0.360437798094158	0.410029655347021	0.556573341119663	-0.532829378247412	0.336026008338321	0.430408764355676	-0.545535287205605	0.413448395072407	-0.338371545214899	0.598840643741814	0.425832765428994	0.532581085075475	-0.3467893799732	0.334378509602922	-0.401465896498473	0.394433184787456	0.34772257882694	0.310076990870245	0.298497815232461	-0.303397218318378	0.308673565273001	0.289208468252558	0.360677670244464	-0.371464541756075	0.427986163250127	-0.411577457050699	0.348173470233403	-0.295862566077366	0.434512316382901	0.348389175827681	-0.358054709093683	-0.604042153454966	0.355440441574324	0.641331761492458	-0.387479114851369	0.364126342515814	0.437150375135402	-0.387179319427851	-0.331903970558357	-0.321250575238346	-0.385525555294006	0.451535735435758	0.256613853805325	0.468273157238153	0.592789981949014	0.521568598360585	-0.230981351323281	-0.289165491225044	-0.248388308040054	-0.353463905383268	-0.460511646307394	-0.554977688735584	-0.771149882870713	-0.508617852695081	-0.582390401537902	-0.284327470741814	0.397247741833453	-0.32944414458534	0.413987736198735	0.386954568136492	0.486601759755203	0.592745881265722	0.439026130499801	0.571269479262347	0.468822465816073	0.301700111022399	0.372283244896765	0.476956842996109	0.514604081120744	0.501907128851621	0.480387953432154	0.323077395245387	0.469840135179862	0.541205048754538	-0.42555424028166	-0.432656301166597	-0.372420911839444	-0.506393186481217	0.598863258583762	0.439120995386101	0.465653917877547	0.38967839921488	0.544520274785413	0.630175552454434	0.417167558642816	0.565590951781541	0.626432988178327	0.511272940328896	0.568895805907645	0.555776690953516	0.581324711776077	0.573388098157076	0.531640905969342	0.54319593549448	0.611899778104977	0.513167066214325	0.637470174590073	0.622437137720783	0.623131274054752	0.462352400935889	0.523974656423611	-0.211661643433013	0.25812753202457	-0.314962835763027	0.355952198720079	-0.480922114022825	-0.418879323313209	0.323872902625531	-0.437614548390251	-0.411812593979642	-0.276832348743594	0.300505648152836	-0.453469457035964	-0.218289250483399	-0.29663066259523	-0.28364795580774	0.510163065808976	-0.509974827795742	-0.36841549363414	-0.28268465452237	-0.476925272591795	-0.360722418609113	0.447557686892998	0.233629743569447	0.334152085843928	0.547832909202989	0.328416930465903	0.505897080566538	-0.386205517422053	-0.338520113186241	-0.423341168174541	-0.44538066171218	-0.324473845476245	0.594339327829595	-0.25557983252871	-0.272910559147446	0.328543605264333	-0.517953473577065	-0.614205937991817	-0.542314618839845	-0.452482193566138	-0.467613920982916	-0.623589393845236	-0.672085095131742	-0.517563153350221	-0.762490904670353	-0.352250136753209	-0.640331909503463	0.433708556745169	-0.491488967010819	0.410738186121692	0.309528522205731	-0.352244211063537	0.506914203078968	0.457050872239454	0.271239519674137	0.290284734898325	0.407468842560104	0.625492381342155	-0.248374324682164	-0.258081466444803	-0.445918226397133	-0.611018699867502	0.201699685350263	0.343527838392218	-0.441937077607261	-0.460365000989617	-0.485042952800365	-0.460557129007845	-0.573925256783381	-0.388443089326594	-0.634442362663992	0.285085371940319	-0.359170700279731	-0.390491407879345	-0.454283569960223	-0.459006856422655	-0.539794117758854	-0.292145309562726	-0.541216333294802	-0.391068927324066	-0.513010168421407	-0.335470078381527	-0.621691489841511	-0.439256099835712	-0.497968293057243	-0.485687510407294	-0.504467297453922	-0.417167244678894	-0.601899190081018	-0.654733160135139	-0.554220499881333	-0.61245450248813	-0.455006026678819	-0.432077926966218	-0.428759069535346	-0.630038928580313	-0.489023196200162	-0.603087165171863	-0.63584059735898	-0.393842099802371	-0.637297460535625	-0.476650301800814	-0.529657852935373	-0.626358758511138	-0.625294313917082	-0.446413770209811	-0.608552554957288	-0.51787267325818	-0.35683171117582	-0.478743411060671	-0.569045488108958	-0.596817822941533	-0.545351452235756	-0.346907410582265	-0.595998707809737	-0.391632756973259	-0.645743152759645	-0.470914714863793	-0.561735446961204	-0.530836731565475	-0.414977408797354	-0.403715500085932	-0.654483771390716	-0.493120163610437	-0.712809549057271	-0.453690619564435	-0.508492230499828	-0.642709765712238	-0.474535856994151	-0.725320280084166	-0.695102348221785	-0.650017449344265	-0.610420534608137	-0.673324896495317	-0.510526373036936	-0.551070631917144	-0.524481670251828	-0.474858366742511	-0.502343524721677	-0.490688134974255	-0.370066831866962	0.338335649747125	0.233458211713144	0.243939774441294	-0.327589296899286	0.380075907530549	-0.378714080914051	-0.37284719272926	0.316750648760536	0.275790451065177	-0.374701330632506	-0.55262996725563	-0.444005155304147	-0.576334321838418	-0.550029331754885	-0.302045546376732	-0.140277432166811	-0.48134772042367	-0.517450596061637	0.344067588440888	-0.369783903492022	-0.159254609794997	0.235606452679737	-0.406734704304729	0.259675421658623	0.471026696109338	-0.483193614353102	0.321153142394554	-0.260094845703676	0.434423008514863	-0.282032324941746	-0.468255734881485	0.268544752324215	0.495139275209386	-0.204093835738806	0.412464685263156	0.533212597618226	0.28515561011006	-0.301700898030328	-0.481325895792616	0.383766055740932	0.391980325035398	0.399738130466723	0.366057986317964	-0.248322385535891	0.487813935496958	0.402766206074025	-0.545999047700192	0.172139729963867	0.45397107852323	0.427033931877945	0.253016241303184	0.331390216194864	0.360771819505954	0.361718781520992	0.685660324741841	0.302820145394529	0.376601447937195	-0.445963621955712	-0.344343589729962	0.545340351668991	-0.285325670406373	0.361818307835447	0.544034775582682	0.415260860106597	0.435559292427702	-0.553659084724039	-0.449398623067763	0.725167369856549	0.273485199391358	0.522284292300791	0.526285785254768	0.416984889466379	0.335342622301263	0.612982907540909	0.451775266721656	0.393621346649817	-0.336217077181062	0.335033291054865	0.423917067989613	-0.347547446074258	-0.293493562635163	0.428509919909468	0.398714370723578	0.515320293157898	0.542745197309087	0.361100301952118	0.334423061892053	-0.343964574765259	-0.357495543753359	0.420935493551274	-0.330702700277149	0.542095502849005	0.563378001204718	0.325738458465746	-0.319315226618951	-0.303941315400649	0.298571715043246	0.568105369552101	-0.35923845935678	0.434861975482417	-0.391509179859714	-0.498995660569825	-0.248846622559228	0.367669952384319	-0.374841983894654	0.483287549241441	-0.401965171905921	-0.509217213539821	0.531150516788083	0.563339239913823	0.447791033026414	0.403713223606008	0.292252388086467	0.353209747152261	-0.305829140669237	0.55765645396311	0.653330328944036	0.49739550990204	0.337641602421634	0.300538618626973	0.378747087942811	-0.374804953589562	0.327772799200267	-0.300873297814012	0.451413185374679	-0.346174151654874	0.519939467450477	0.501295040464973	0.339975568043615	0.443002492448972	-0.316327085830882	-0.353183950403724	-0.366509389683114	0.377649369034841	0.465782628396201	0.486221072476629	-0.332010439007697	-0.320605965158269	0.528965617022866	0.517195977591889	0.377358351580404	0.375653843984683	-0.298766295628763	-0.305856131711664	0.39512835671476	0.538344976870286	0.267424937304131	0.625656096510369	0.44070446066396	0.414742427702003	0.488182610911861	-0.294597837045364	0.508901358082334	0.727671664916209	0.518408576690999	0.31670078249851	0.500761802782579	0.592226275262855	0.572042411754623	0.446917590127643	0.672072759858477	0.631437582544679	0.591326849486799	-0.423443088930712	0.465323033946604	0.561135709021431	0.479221370893209	0.366171934068703	0.593990506874167	0.332868814660961	0.508503856595346	0.653932290005677	0.35960039313409	0.436823218374028	0.589932389632273	0.350262365128504	-0.265815111942842	0.477655109161776	0.49144042662952	0.546004753791756	0.610844691634877	0.519199704803649	0.33116779489083	0.580589816960985	0.584497050618388	0.463006672654577	0.534166887976605	0.642761555572839	0.503946920229858	0.681355183042307	0.523754873605656	0.484110627426648	0.332949403189567	0.603841323424653	0.318590235838447	0.284756230963742	0.34375843442571	0.587162666148071	0.569045365824521	-0.311497857524551	0.472165583754217	0.417610507068404	0.57574448119678	0.618123952032244	0.353861797605828	0.408545447706398	-0.279797729665684	0.315329590385425	0.402731675248833	0.325252519596911	0.530025730872028	0.369860271410175	0.328957806519824	0.487436867547419	0.464162654837846	0.399968758837033	0.481999853222726	0.592938041495538	0.271043666002387	0.356721639573103	0.406474843144247	-0.365204562758111	0.293498220529471	-0.396023132751639	-0.357631151329471	0.227268967265472	-0.373967236251711	0.541575092003062	0.223892598706378	0.403732431993484	-0.449095412078529	-0.304923414549757	-0.259688327876812	-0.428581932964489	0.205876849426318	0.243546973847774	0.314530128775417	0.381313962240465	0.258758961476168	0.272629834641907	-0.209667228759178	-0.44898653738787	-0.323914986123726	-0.472339548472081	-0.563054396597613	-0.593510543933945	0.315361782522128	0.488413288372543	0.537600047126252	0.33395393168688	0.333612630481339	0.602443811989884	0.535590124644595	0.588831202441879	0.336200799814474	0.416485831267086	0.431492955806508	0.301163901457263	0.565586923927349	0.589814706005449	0.579684591797346	0.495938407313505	0.25584140796122	0.433471693882696	0.33495877284422	0.425599367326843	0.452321290726568	0.330004657786074	0.356821351335371	-0.391531951085941
"M19580"	-0.547622945598302	-0.408479378964812	-0.245351684015259	-0.229851777556939	-0.43527212166181	-0.538448636683019	-0.300002106110218	0.193706885727036	-0.367410842326885	-0.383943115494253	0.775170199509345	0.255738309041629	0.235254304422759	0.47585551061168	0.328795731752772	-0.351649741860934	-0.588847059586059	-0.382993105488997	0.436616716431078	-0.511672152316312	0.665543806962656	0.649043440577	-0.680044945519591	0.334471197939412	0.707533339315011	0.472913462869449	0.456364936735306	-0.586829369127744	-0.53588611417311	-0.484941362251189	-0.600335577491717	-0.501192528015635	-0.618728507543935	-0.408662625201022	-0.437191496509257	-0.397220931388387	-0.49441622729611	-0.607461145036463	-0.567304892275865	-0.499987723431323	-0.405405486085898	-0.511723251911388	-0.494080341083121	-0.608258492175728	-0.354249338824214	-0.394797473213335	-0.581869955537502	0.571554205080167	0.652376705862873	0.657165873360618	0.590808734610225	0.601600204249178	0.556950426387384	0.570578207484845	0.529251936443049	0.366900227746132	0.424201002717763	0.715852250795913	0.463710474481219	0.795314321700673	0.797605670292968	0.798441432023789	0.798379800065596	0.386257872879822	0.223040654561653	0.297073848246381	0.209797736197464	0.864531561390104	0.845203263504503	0.82542004721249	0.825382119521361	0.384647415694532	0.462964173010453	0.341523993426692	0.220662080068807	0.460200175756869	0.446499248959437	0.473806939675933	0.3671971654655	0.530671675007426	0.770408160225383	0.812530661245337	0.743076962289917	0.323583687683833	0.342120095151886	0.240838925268128	0.404335925425075	0.85320410741407	0.846123107268603	0.84495257345638	0.846008527932233	0.783583054120881	0.803356385189285	0.814174716924103	0.822832037160915	0.524450485016108	0.449617198757795	0.527577577877873	0.43679815468192	0.415580599825896	0.413314427215555	0.502120016753756	0.541640147006344	0.841789013311211	0.754343051240076	0.841917747764569	0.849716920289748	-0.186862828742066	0.179431030345016	0.145796764659812	-0.226979254207899	0.841581554876051	0.861895822450727	0.863522619498079	0.804435315859298	0.668668071971435	0.667883780097864	0.715680083221877	0.669267510698878	-0.457501205958941	0.839105212963332	0.709884722167898	0.770117474369624	-0.266477754198473	0.685075810097019	-0.655570692428039	-0.567937871443771	-0.646737154645015	0.755044585088133	0.61179720055672	0.882397277432399	0.744897587616974	-0.495268374152388	-0.260761594330753	0.52042119964196	-0.479171474754496	0.466482781091462	0.584480871605034	-0.724832875415705	0.51537867419177	0.501678730071253	0.837666473605078	0.48877101088342	-0.472068394956392	-0.416050219046463	0.652319010342148	0.581682387890749	-0.504258159512967	-0.304526478042029	0.799930825930045	0.273521289984294	0.851550134836841	0.302763335986585	0.677368349471069	0.538817433508828	-0.682106879712915	-0.447841612014663	-0.347936002340655	0.881327948296987	0.743951295373102	0.620249564974605	0.77632012966245	0.884487487650553	0.655537354999034	0.851919864219817	0.745795166380073	-0.476509711964298	-0.577385363099854	0.851384173166811	0.83800828677864	0.352735911257431	0.548879631873021	0.633123623813903	0.292854883060208	0.270789569635303	0.221416085727726	0.305925696812494	0.222806427233911	0.360064471387876	0.443498054112666	0.296363337697995	-0.41760267680834	-0.330092460180731	-0.697738821472144	-0.850962823754	-0.334466415667487	-0.71559067433819	-0.719973253384599	0.556427742585573	-0.434406708151149	0.346107289406127	-0.299952142751266	0.176456558429473	-0.66207475905298	-0.267715499838765	0.222514524607026	0.251990024479918	-0.283224753316762	-0.344029606995339	0.266185855262291	-0.841666415382853	0.846858086555061	-0.252923102728768	0.247980252133822	-0.135375834449214	-0.401573791834568	0.221198790530989	-0.235715519710522	-0.452836850580925	0.475031269679127	0.418477948958338	0.250884102758878	-0.19370955162293	0.343483314262124	0.460747824240771	0.433912148929003	0.339202376714302	0.439990924033018	-0.574999346872014	-0.667806957310793	0.890688112759921	0.56250660784315	0.453352757825269	0.720788720056413	0.613917392643152	0.409497368582745	-0.479994630652599	-0.733907637287611	-0.654614415524741	0.380631519677227	-0.732107973060909	0.50714906664172	-0.722455608779479	-0.77158505224207	0.466030723100095	-0.748507592479516	-0.436246681964002	-0.420081087119945	-0.533616465387523	-0.69274269844664	0.356043814072311	-0.684433007457297	-0.813944218875618	0.526847650071171	0.660919094783017	-0.754832061050323	-0.281834169940407	0.771573296236357	-0.801840015584035	-0.363742476923799	-0.800002137303665	-0.831205389621885	0.480537662885326	-0.737632624275947	0.465657565280488	0.540399423885452	-0.69060210007348	-0.855606515519609	0.363730227141468	0.597933452513584	-0.747953312940293	0.47887447188928	-0.751836015898113	-0.767870575581516	0.399086251782163	-0.55649544871178	0.349306338094163	-0.370906681075931	-0.63900832335534	-0.455367684995706	-0.520969666989524	-0.718275046696992	-0.511700605691595	-0.425884024453299	-0.459131780853331	0.674803992496392	-0.825065019246423	-0.585408060849226	0.553453071798169	-0.451703683432133	0.22879561161102	0.29217593941474	0.464582128665692	0.566091572403767	0.551627118711699	0.466172695800218	0.179981825657414	-0.791372888620408	-0.256616734933785	0.510875736063904	-0.603981888782549	0.349559233489277	0.533033268464162	0.294762680670167	0.362742554962901	0.760644518249911	0.629899362071208	-0.534708554710166	-0.718977232229915	-0.489705006955843	0.388533878587736	-0.709780630429627	-0.734999999288569	-0.584151442441456	-0.411959689303676	0.304752984106023	-0.801252757223418	-0.436825858402089	0.725043933878412	0.735448884888063	-0.376798565781405	-0.526454690889671	0.606839116700835	-0.535723099408865	-0.453406350995812	-0.693080886016127	-0.581425632892932	-0.751753295433415	0.385302441885925	-0.798751335554435	-0.748402342223163	0.517031312237337	-0.555917003047225	-0.787162017934241	-0.720174638375796	-0.668919492535741	-0.313437849925845	-0.299487388275989	-0.426002722610872	0.686781920330782	-0.722352811633282	-0.325201121987307	-0.632859242122011	-0.671745044985372	0.451126796023252	0.462978820091483	-0.694948113235888	-0.442011583749289	-0.784041904042877	0.340467668040876	0.488128470434154	0.793198541848617	-0.48629087755089	0.580346435978343	0.407701956908444	0.574400429593495	0.50234614596857	0.792918421660851	0.72414533712773	0.77316743507846	0.684279921961314	0.780119169008819	-0.458959860140425	0.82916085970613	0.443010800634373	0.31258762991759	0.644908033608445	-0.34669167691773	0.773904889619984	0.876054048973553	-0.525994931483592	0.682694944483037	0.59468354580156	0.3229966485758	0.76881874546048	0.759853280548504	-0.480822640740287	0.892849543759302	-0.575877942221879	-0.394516896385432	0.794837758413629	0.586631411063829	0.809934754332412	0.356307451800028	0.810181022317204	0.833711081689086	0.836130430502511	0.867149104751787	-0.290815506704165	0.426798491294841	0.504846811525067	0.719940633843856	0.872155631727973	0.831340306079825	0.858608828931406	-0.450124935717573	0.733427032282483	0.866834924887572	0.506149722645425	0.807269505468804	0.653135660638391	0.695523656080311	-0.505890538480257	0.647966834830388	0.837629265092555	0.71705923085295	0.659130540852186	0.706454342088427	-0.591734756359571	0.86075271991505	0.848520495048185	0.662397269705554	-0.397141434548933	0.739728484944867	0.684228941867515	-0.600825569978382	-0.388463733315096	0.84690216136754	-0.591448742338906	-0.843555791063494	-0.633168762459946	-0.631410431341739	-0.605518041520029	-0.40311821398177	-0.809252321171369	0.469497773513881	-0.251301526664852	-0.245944185787301	0.210409211717046	0.328940899392228	-0.325624179022429	0.772820604384131	0.293266685020237	0.259006274564498	0.307359233045352	-0.347910977306681	-0.319747520237157	0.159450596454541	-0.261348506289466	-0.392721187361857	0.236287012349387	-0.363257735081577	-0.424693008076266	0.168005322940925	-0.311249736354998	-0.475166548586027	0.272623975803946	-0.40832067692021	-0.4600625711406	-0.167007271517513	-0.343866139052951	-0.391070909825631	0.493144793354015	0.579193778510015	0.617212965645529	0.451099036871379	0.410208622584549	0.330161875895312	0.578579099054508	0.499162249985667	-0.256511411771586	0.539875266701169	0.434554210429827	0.323349496916223	0.399650357903618	0.41881194303233	0.379790254498536	0.441077231411802	0.468387603033703	0.35336459620776	0.576607552798669	0.491090553158853	0.409456291051472	0.442688327125926	0.402386282358057	0.427075713364553	0.304008647412239	0.446253223104374	0.542877136041124	0.501876685770213	0.465679329369552	0.669695243315796	0.592415695824054	0.425055688304828	0.602687826589658	0.411630967232599	0.43924529787553	-0.310065270314024	0.412308102298906	0.454949812498072	-0.375315456623925	0.50889734162383	0.340398383455726	0.560171259095711	0.616922745780302	0.590955260236557	0.48911553140763	0.580170038472077	0.396268211126832	0.545613911702902	0.593705908818894	0.485676470215229	0.492905152802858	0.392826036333949	0.39671999983071	0.354135978879368	-0.237964014808408	0.428216302042315	0.365643561957878	0.601238258730051	0.380754979806403	0.423980215726359	0.462548897775078	0.388722812821926	0.416394247957904	0.46497206919309	0.39743985886721	0.328018720184232	-0.309867831015451	0.417122089248179	0.435291704073855	0.420425035681041	0.425608016696761	0.543716876362986	0.530497223658117	0.525014881211324	0.435326430205163	0.487864732267788	0.431209527554342	0.424873665831065	-0.627392212695442	0.635858963213711	-0.261965103854808	-0.637743138743731	0.263624239424093	-0.559356555470677	-0.520184498845446	-0.733556074952248	0.38873255834435	0.375290129904967	0.256518407687665	-0.352960285864445	0.457279687668341	-0.316678707781264	-0.296730930282539	-0.262868467758175	0.357193470253265	0.3323736903817	0.380962407239453	-0.446626837411644	0.528958538553567	0.577227120213824	0.39412626711674	0.345697998168941	0.347388272603341	0.366182225045121	-0.584560419168835	-0.644689670303192	0.454597360697396	-0.294773870178191	-0.818673919794531	0.595378230411789	-0.575285171399232	-0.475109936741028	-0.356832166435818	-0.412623981840723	0.218071861618889	0.246088922651446	0.774206110897617	0.707343284538251	-0.179103617832368	-0.287912341109939	0.292552623152947	-0.887852239709491	-0.835507520699531	-0.623231304781371	-0.725542752735622	-0.348451575087586	-0.179097753803739	-0.337971069469103	0.55852565622614	-0.655611493745542	0.556225675064232	-0.660132305797412	0.556104651864266	-0.538731718396251	0.751948300641902	-0.535345770998811	-0.531809303077645	0.36707207198683	-0.330737169229223	-0.205917933122757	0.265404027946561	-0.292001152026507	0.293199793290183	-0.210595544669034	-0.314992294904388	0.232813153829808	0.247059646022208	0.613639193392578	-0.473501241237987	-0.452531236544537	0.495480721638302	0.676612197766324	0.459557963025672	0.623726020142179	0.492533528079831	0.62357961178841	0.389009099426308	0.373687577036656	0.372628694567341	0.637787234875326	0.65664956918172	0.639253552506612	0.601969682438784	-0.601605009496801	0.623802576983419	0.54871164067369	0.497490655187428	0.737039095807703	0.46407958640682	0.560832961731151	-0.499219327968183	-0.361089212653453	-0.330565007864987	0.604965269234166	0.627549681218839	0.609753605044411	0.592984192696016	0.694662747107843	-0.853106640535924	-0.908294361624007	-0.849920125535014	-0.330294865334281	-0.475157893632749	0.680936082590102	0.405143493100988	0.346289694328172	0.605322386277679	0.284527689484443	0.355900598471022	-0.552233013715336	-0.50641428809724	-0.267594626480193	0.289919208106117	0.214222374233723	0.268888686332455	0.290995552482065	0.224737665075884	0.497820722012497	0.348985540876904	-0.204832774270152	0.249999219559948	0.340717517939775	0.303807158149393	0.34346985257873	-0.26347641238781	0.263083336070236	0.299440517262731	0.205687328710837	-0.17389777068904	0.218894533659741	-0.288612378842556	-0.253947884350799	0.285073288609006	-0.225559621690984	-0.417627946005973	-0.268940526511877	0.477134781289882	0.241536792876411	0.29365117395544	-0.297406278624452	-0.285076496840938	-0.271282467675752	0.205218383156694	-0.200744422631737	0.12933983217429	0.144397234743567	0.126996090399356	0.370119806890116	0.276819822709457	-0.192909082267953	0.444555675899018	0.380659669042657	0.310983923619247	-0.30460337485633	0.169931260814678	0.180291398771631	0.215077045144066	-0.336124913781648	0.383718146145759	0.264760727622077	0.237227921324319	0.177927477269687	0.401748732725498	0.332050121628612	0.176560049427309	-0.252419008668692	-0.348705611759525	0.279962736011667	0.37373147974421	0.158081544591303	0.215735748543363	0.199579823358084	0.337572443946155	0.471840787528496	0.279538448642489	-0.278503012680601	0.347669638398863	-0.241435304827616	-0.188287961128025	-0.310236010882509	-0.388025517622828	0.166241695642532	-0.376308952350075	0.356225531590715	-0.441299458982187	-0.168785167088369	0.20604486780882	0.574127646875341	0.195193280570156	-0.204451508874476	0.221858401220666	0.266702603485775	-0.322647621178155	-0.331443049861215	0.433921707480513	0.257746659726406	0.348074796095436	0.210371776071006	-0.258819911811749	-0.284920579303222	0.196588796644184	0.406878918738913	0.220063244333881	0.410167817992281	0.168061485686529	0.168684921885904	0.365126558565686	-0.323357176615259	-0.351825899158733	0.414417480694728	-0.376008190212805	-0.300193923472132	0.378988915827681	-0.297850509459667	0.201872015552393	-0.185323794564448	-0.315651954744151	-0.285484166637268	-0.424605440255535	-0.234392031310062	0.253410009029989	0.313497435623377	-0.321756154741082	0.24452957831024	-0.219761418183546	0.200323178556152	-0.179963586771205	-0.257923113175631	-0.240203867848318	0.212556931363936	-0.487242385516425	-0.253594813262564	0.231407497220497	0.445251854398028	0.414954437479717	0.283541017539987	-0.349635642420949	-0.393118292703746	-0.311175278717299	-0.408291837082105	0.381783836289115	0.275024881996452	0.310819804499347	-0.212185299274279	0.477134781289882	0.241536792876411	0.29365117395544	-0.304740262939001	0.248313286261871	0.183743877147355	0.170287089499297	0.24800935893406	0.23741226361526	0.225566359208916	-0.177929074375641	0.189136831853193	0.390889296487481	0.368542582422372	-0.190129205415911	0.454430209800543	-0.185562422978738	0.213882520636362	0.367286620400233	0.369462603451308	-0.601786883602822	0.475257441776245	0.448158097290351	0.391946660299789	0.164345801055083	-0.314386947221727	-0.242229884025174	-0.219739664159483	0.236130704387601	0.251235996663629	0.352451091149164	0.211493027713766	0.47667378562325	-0.241262401436282	-0.353041372796275	-0.285151508508139	-0.659204776741196	-0.198798156440045	0.31825923547419	0.295424644203852	-0.376597241174438	0.277424680866819	0.429842313276113	-0.333893539228141	-0.289453608720764	0.341300859094543	-0.253197133584807	-0.227124697314672	0.254859203221143	-0.305672371092596	-0.22249095622144	0.209761590663945	-0.357567101688619	0.338635980684141	0.461705554996787	0.262400988122847	0.212600571400214	0.556958080772417	0.327320415408613	-0.454836209705353	0.341459484975851	0.323318001730845	0.166646397818063	0.318198042262716	0.260369612059138	0.374376700290992	0.27598753561837	0.383119973793013	0.438038527413738	0.456668403100384	0.647620891221202	-0.36536746952593	0.412276751726884	0.290107819971771	0.231206017965589	0.543505639674106	-0.353538737032605	0.280456927651631	0.406551610122964	0.309445521278921	0.413278084723282	0.527912060764293	0.562993124706286	0.404324433922563	0.366650153301976	0.414252512960393	0.349713634294348	0.409221768033863	0.473753501199956	0.466724952029078	0.445682050567438	0.272246946999382	0.25677044315991	-0.238572971746017	-0.358380633386184	0.259600240307675	-0.156441302135707	0.618097707478454	0.287911931167859	0.256955973390472	0.381923366256904	0.284803623420732	0.299382626418025	0.363002803449321	-0.344846702400126	0.317993812341769	0.273796843312768	-0.274554219954898	0.344536141922469	0.400775050713919	-0.261205530429944	0.275081258891852	-0.258794250855948	-0.336808529622875	0.329018702926935	0.380261477900081	0.408604745939228	0.391415412401079	0.379522670529655	0.336024369461555	-0.300666856759473	-0.233375016849322	-0.305911425078493	-0.259518589425279	0.417750780826965	0.420614716951323	0.496099441603441	-0.216798977465945	-0.261657443564449	0.496479965516894	0.412628740879864	0.334432185889994	-0.318577801456666	-0.520916839004753	-0.360179319565567	-0.512863106612525	0.17377956207732	-0.306455691031369	-0.586138802335878	0.508884749003955	-0.415495171525272	-0.333557389895816	-0.422751091249592	-0.320493460819858	-0.37285410484017	-0.236789834788481	-0.277303391698737	-0.374444739154246	-0.420754126111425	-0.340293230355235	0.208344995282742	0.411572563201277	-0.392695636240523	0.352576953077906	0.256280840665144	-0.341087921731462	0.286033244852833	-0.235529741199315	0.25032197215064	0.263921536570915	0.309429438485939	0.268655879818754	0.239746511245594	0.305030783249378	-0.322103060530987	0.258642585229017	0.294868821823942	-0.590639154309069	-0.274086553599559	0.517183733219724	-0.475643386925734	0.296413339542693	-0.382224499883861	-0.535270662692113	-0.266990231002746	-0.219930939148667	-0.431653388169342	-0.574110341262819	-0.468519303252528	-0.28178019758012	-0.512426861911758	-0.296754918594336	-0.478438456061247	-0.160354457116614	-0.239784418052791	-0.33907524028215	-0.29980372600685	-0.432997643052156	-0.312033704504353	0.279763530384749	-0.290994457505425	-0.256589027929158	-0.400124060376624	-0.383587606685977	-0.269521110189485	-0.454066233815888	-0.271470667258001	-0.415204296280376	-0.446552278483508	-0.3979852867011	-0.51015006212107	-0.363505464939755	-0.224308806212861	-0.292361938249251	-0.30924037616474	0.318215185398466	-0.331740724596745	-0.314996708466169	0.654078736812626	-0.472478633421939	-0.463924924864153	0.217285353211134	0.392569870349816	0.21136440041308	0.480119711923736	0.270881988814481	-0.200113878689262	-0.327933934121063	0.420862676401606	0.199834037182012	0.496247583131842	0.286929228026144	0.366950876533412	0.448906414564092	0.536225783667556	0.367898488683075	0.314592244593487	0.445793130739876	0.421459085537394	0.325034308495272	-0.22838360906915	0.339257579306412	0.303925396348677	0.134546837127513	-0.258700470159495	0.287056478593184	0.609532747350385	-0.617509937126194	0.234979874033287	0.458145889253669	-0.419378081243826	-0.549064366279175	0.284304406290818	-0.426126071544955	-0.489924770288151	-0.38616083980473	-0.679017930991886	-0.616126420343823	0.515212262930139	-0.407559401122458	-0.611070256459814	0.415269895238837	-0.57893694604535	0.395816858574408	0.405484082878261	-0.453407144211537	-0.563215994236024	-0.467852104783858	-0.562642576429721	-0.686838368134695	0.395053475096587	-0.496626624012341	-0.588529964681959	-0.574337928256871	-0.453474987529643	-0.612129659439892	-0.325259107902164	-0.528186971237359	-0.537843911160861	0.598930241163887	-0.469139790470985	-0.405264871388984	0.627875944517075	0.395277057685431	-0.611071154981929	-0.471431447003278	-0.577345190339705	-0.494262260457681	-0.464296200079019	0.383122846494075	-0.429535515425211	-0.664477140935503	-0.271741602902866	-0.547247359708369	-0.491014779802761	-0.510405258157561	-0.487658124066423	-0.602220193147938	-0.432052507332135	0.361573412337731	-0.501961511851095	-0.500196181403487	-0.437729410589515	0.342001493842555	-0.443975571942142	-0.448534718395794	-0.516039057408932	-0.609979687129925	-0.565274295515668	-0.627840828613015	0.306602259841946	-0.44275748861237	-0.663617790193755	-0.505429522088138	-0.512488713093254	-0.547005530410832	-0.470174906985735	-0.49174553459861	0.570195317275559	-0.504554341000893	-0.541391875475878	-0.451541015927785	-0.536708726217093	-0.434281357178802	0.342061633571944	-0.623106215194929	-0.577538698162986	-0.464756155869192	-0.641504612585769	0.524878892413989	-0.70440627393878	-0.612000993432577	-0.586777614298761	-0.451534430388846	-0.598046895615094	-0.5474425562651	-0.66870223400004	-0.57956218333387	-0.410931041817086	-0.729349358208761	-0.623650415014285	0.37988977545898	-0.312310564246189	-0.601238563030919	-0.498186755487339	-0.52885549732077	0.234793338084994	0.456142726938075	0.330750533599652	0.403066253668831	-0.482875422396942	-0.182321894408113	0.373682583725038	0.17879242820655	-0.334246319158916	-0.305170105005906	-0.504127952472302	0.195964590570381	-0.488233419864866	0.268993955887355	-0.40484853510916	-0.440641663716557	-0.514509449262493	-0.480573865590426	-0.531932101766684	-0.384058781727445	-0.472288825097323	-0.441689250454763	-0.451697316703261	-0.610168974008952	-0.663181959241151	-0.580637147039277	-0.294051857932405	0.287782372950955	-0.363489713923956	0.310289347961575	0.403312550903622	0.351208663133485	-0.279920373024101	0.185180302029434	0.3271933356832	-0.326977104148394	0.313599294460922	0.359415530538425	-0.247553697411005	0.404637034172731	0.425852322873056	-0.30118649019674	0.287979642986945	0.316724124887864	0.314886043937462	0.392978058750738	0.396551245013437	0.369139608358238	0.470499458100189	0.305309598339688	-0.163658096864615	0.461411969540503	0.449745211758637	0.254484453195547	-0.303868616479004	0.319984578920481	0.189413971568473	0.445905511656046	0.255238955472203	-0.297390325893773	0.445759183065488	0.319895006220361	0.373659595890483	0.36814977589628	0.513800242184647	0.47515606487859	0.396862049598083	0.284618589583576	-0.543748794971982	-0.454953474540532	0.457146594208068	0.434727452476361	-0.446046506570706	-0.413165803706977	-0.205331477340951	-0.272823461587626	-0.494560494536373	-0.197660181368969	0.462876309025624	0.555683120329405	-0.371492791885681	-0.343613041881256	0.22812080578829	0.318860260732887	-0.551198792525915	-0.618696376131759	-0.273982936325359	0.601651218926657	-0.285192917399454	0.224005131113558	-0.393097569121245	0.285365448117194	0.269257362273228	-0.319948336692419	-0.44275256485555	-0.508197844064618	-0.246813949857195	0.235972823010589	0.167081157083339	-0.263339241389562	-0.452675055155862	0.18927207701131	0.294066822975783	-0.254264748781183	-0.362627279827836	-0.349060260465601	-0.255640417148876	-0.284549456310561	0.530812220942394	0.672346313813579	0.612853167129593	0.662346208352103	0.737041803445503	0.718432026845401	-0.628069540505253	-0.586938128451088	-0.297771114054984	0.218872788837313	-0.285870489331648	0.255888710993189	-0.650267137524317	-0.56348514862462	-0.543317481864885	-0.640761806023085	-0.349558041269056	-0.219161098614298	-0.690899607838908	-0.628707275452094	-0.298600343550617	0.381886357282864	-0.307229619938106	-0.456644781660412	-0.33295484072716	-0.360687821400994	-0.830120134484211	-0.816199761159346	-0.618471147822785	-0.709150309066618	0.198289584470285	-0.211782876812024	-0.524736800639017	-0.323268646014867	0.338633629676503	0.175980005297508	-0.40616276398664	-0.21776555458353	-0.635411954972612	-0.624627648354732	0.157470222367993	0.379733494337124	-0.579988782650595	-0.370768935343664	-0.21966169608084	-0.3010351213667	-0.644950697737831	-0.610079419304109	-0.273334808621205	-0.258364825438781	0.176265918901226	-0.364357788368363	-0.246502638400942	-0.339025898375008	-0.780296252836877	-0.76882355059638	0.353740036076462	0.445348844623547	-0.422461131164719	-0.227349482757288	-0.376605323419891	-0.523022676716487	0.496467307760964	0.240720498075187	-0.272959477313056	0.312251959955306	-0.709777202221041	-0.71128060610231	0.33888829403966	-0.371455015924844	-0.575114865447097	-0.47197574493622	-0.203767107748164	0.210291057764361	-0.436319366410442	-0.323351488428355	-0.37802627537611	-0.43440446961827	0.301801744149233	-0.294955521964838	-0.536078285393332	-0.524219103128137	-0.404458474707185	-0.380168443310117	-0.243977389567177	-0.289369928927561	0.367723640570174	-0.414856732181565	-0.360284016900358	-0.365210786145914	-0.278705540222455	-0.425962848684392	0.283416818575261	0.440509910316477	-0.290288587072121	-0.343116180090061	-0.270081076377855	-0.315252474674305	0.361263141302836	0.682877205993008	-0.567970548864532	-0.315332315254896	0.217770574743433	-0.33960643132317	0.320708911923441	-0.283722475172252	0.70921077356721	0.786940985953379	0.31383634695492	-0.641211948034645	-0.204540789678029	-0.491257112831067	0.527074220507506	-0.400386462308327	-0.221933977095155	-0.476227217672339	-0.350977208461018	0.702913370004981	-0.351273780282371	-0.216912629396498	-0.453285229379094	0.766397289780791	0.214710236327082	-0.409432251177684	-0.243215462441704	-0.522211063653847	-0.653501906806781	-0.30505584434117	0.718684232313718	0.204414234468433	-0.261111703095059	-0.25779543621642	0.28956724474321	-0.260022571553856	-0.696200575928359	-0.481596928488397	0.310712071429478	0.537363738863698	0.508827269434942	-0.377538944054532	0.662026517861387	-0.584040914778325	0.761181299624735	0.783467848401967	0.63811601781964	0.28567725382488	0.555613783577238	0.448020479926552	0.894273753544031	0.855566747198973	-0.790423861704484	-0.647478812604807	-0.398719723147454	-0.732374405666369	0.684361133108115	-0.754073062006244	-0.407369750745966	-0.737027192138405	0.466236468301812	0.288846651768181	-0.775141684734095	0.500740015569508	-0.664082667557142	-0.640408104818494	0.824880617695674	0.765237210998349	0.736227591783887	-0.817398919360694	0.676048947273411	-0.551836031639893	0.581999987395725	0.683179058919131	-0.771317239288843	0.847958766709279	0.663249189360369	0.840037895175734	-0.608891143544566	-0.553206026376774	0.641858172367266	-0.655258454006419	-0.486520419199719	0.43160827511441	-0.501505875160187	-0.757093386356004	-0.470610320242138	0.503413330723623	-0.441697208612671	0.717356694057464	0.438739944082808	-0.684981651934552	0.694789509451391	0.679585159030149	-0.545324227848298	0.325269791007446	0.421115224533275	0.395575242509997	0.23986015583465	-0.704385905477571	-0.624999677675166	-0.817492274770665	0.52030684439751	-0.300298614981741	0.275160070633274	-0.731732012489906	0.374312540160882	-0.443074828026782	-0.803599580104261	0.347019437336138	-0.543777394404759	-0.735360561359956	-0.58054291360244	-0.800521505324278	-0.715153750846608	-0.479972596399706	-0.504841132278503	-0.433885719204307	-0.348643859888601	0.595980493622671	0.599151307655103	-0.593468708872876	0.808695069196414	-0.401891307612672	0.853420363377761	-0.760851316638324	0.468656659640747	0.451845521213447	-0.793751953161723	0.282679186413893	-0.324635783403934	-0.368458092753766	-0.461170863250122	-0.416284473635948	0.364536382060039	-0.519111064440938	0.751556861266103	0.347821954315578	0.366081408900035	0.308943271342026	-0.45088802034535	-0.20594413579115	-0.187406062077675	0.170898236994758	0.396895252506116	0.197346011464532	-0.479729059289899	0.260494358796349	-0.390143840760001	-0.482255913891218	-0.404589296805659	-0.274178373051255	0.506102224616808	-0.429575937214439	-0.378601726479016	-0.298167652554707	0.351757525639951	-0.265795358945731	0.358659980857053	0.453198512653343	0.587327778593821	0.368462656011696	-0.285972440264261	-0.329407678515407	0.23079791863404	0.158717358799587	0.480961275546416	0.596346973650878	0.229355761139237	0.746595149697492	0.759239743778614	0.327946088099051	0.444144176022098	-0.352624814464798	0.72271379300123	0.335610293320711	0.771138384944338	-0.436519708134915	0.785790561665024	-0.330800232217188	0.770586712272046	-0.444458444497698	-0.1826798926284	-0.4757889611045	0.241338339432536	-0.297873230659949	0.292341409263451	-0.356721038998073	-0.218091855084007	0.261157482506883	-0.218908213477006	0.273530483753839	0.200858802038127	-0.456753059890684	-0.109644473606663	-0.26716044745644	-0.387923099488846	0.167175607300355	0.234426406409821	-0.238562683164254	-0.203004270528374	-0.292536211505087	0.262292097611502	0.517197643946256	0.32707178009893	-0.454192397305073	-0.336500097089825	0.332071792496882	0.352422007171544	-0.526532498685849	0.219524798322893	0.424768685956896	-0.233291163073182	-0.484479535775617	0.43120894443367	0.403979263229516	0.28734395453981	0.641679549738947	0.476485895262396	0.488089362629764	0.691366415079313	0.39821019505004	0.453146242570231	0.316830458627814	0.387235756856843	0.501550189780763	0.360785054419842	0.409124767969	0.333796669970934	0.457467617200913	0.588344153743049	0.611577464526362	0.534184582055959	0.427117739859391	0.803728675326174	0.405928823840643	-0.332711817190226	-0.298402116354419	-0.391465403434323	0.302976084475884	0.39515612142119	0.665998818157361	0.479418284868396	0.417440038680707	0.427558002315918	0.482399642548146	0.594849797361771	0.363833753426811	0.533336301990081	0.526133839121045	-0.512055697611242	-0.784959333957884	0.376866025235974	-0.589951883862401	-0.785888535735137	0.196297237372811	0.500318311733678	-0.559866276953346	0.635610319519447	0.294965772391683	0.300096413787524	0.444293477856259	0.39838753024271	-0.458270189194551	-0.498283822079618	-0.381874801976252	-0.376974006640442	-0.239357111111485	-0.349501230902383	-0.550662962842774	0.619368780075448	0.409836415544805	-0.351206240915042	-0.504566864137319	0.742732067999917	0.290365305378895	-0.329356969725773	-0.171154572963026	0.283887587232988	0.598394210677834	0.552189228094627	0.505197068869774	0.33412048525756	0.437988387723824	-0.330535056757255	-0.591555916861169	0.388177715783113	0.78322329137189	0.449778507575255	0.369579139744256	0.311250886348379	-0.357776222797911	0.429886099646183	-0.378903322047129	-0.305988789452038	0.304449807894496	0.283085709541168	-0.375847031875508	-0.266391802679047	0.423666376951644	0.453032716128194	0.389240025254202	0.543838618603516	-0.391840560547611	-0.412973182927217	0.592862643811238	-0.588820233739265	-0.44500407727421	-0.554059737862647	0.900604406520126	-0.407904596919968	-0.456639354301093	-0.510459658684947	-0.434657193508002	0.424729212736499	0.367727101142773	-0.422221838858417	-0.392380915026412	-0.534732484496742	-0.557226488830281	0.773419840535221	-0.569110033794616	-0.519556859685784	0.700031737131216	-0.533005155463019	-0.522930897200087	-0.42955795893539	-0.594419366016276	-0.519768462002281	-0.54560287050283	0.305001835582454	-0.551842517039627	0.834658451018791	-0.505324087011185	-0.425534054025016	-0.51659814244885	-0.519078817846521	-0.385745824434416	-0.466948134430148	-0.409784417981766	0.587703062888054	0.842918992837726	-0.526731699771541	-0.464576761902012	-0.316621937379573	-0.6076020155805	-0.350091900815359	-0.459285331708247	-0.524614702162205	-0.401983525363591	0.351408244404402	-0.313285084378278	-0.269962449205862	-0.490821805377855	-0.670747304306839	0.884222202540184	0.604818677349816	0.474085789366644	-0.24855890251488	-0.23945954334909	0.152119458700794	-0.303492680232387	-0.31314593445262	-0.373046410669332	-0.430965463320412	0.674197631393967	0.485392797399479	0.54228923115085	0.70215016719189	0.702653585519952	0.614955843945444	-0.4834549830744	0.405879449056935	-0.173394988550693	0.473867603396367	0.393777113134895	-0.291206473888453	0.251474629674416	0.408458526703208	-0.38111118586479	0.201199736750787	-0.547452352351184	-0.285522950289128	-0.341499194594166	-0.669658309422697	0.606253372704028	0.682126361615203	0.283304700676405	0.647699260346178	-0.290284073110626	0.467562306876682	0.49247505367665	0.5028969839428	0.525948301786081	0.423446733110868	0.427583780223328	0.342691952628075	0.514624891663363	-0.500478982645809	0.478174402914661	0.721121662141324	0.376405190068583	0.279079277182398	0.314109306407839	-0.343360434208717	-0.47545816400773	0.336358182071069	-0.659145006968921	0.332064406940955	0.449451907237537	0.523303799818139	0.320667993156662	0.273670038170431	-0.237326905245336	-0.193784257137644	-0.230033619167033	0.266294787592726	0.407069210710701	0.206584704649895	0.222352108636409	-0.239048662907673	-0.46597680557305	-0.262801730594138	-0.258884540535497	-0.238863953945683	0.313104634266034	0.214390951000428	0.330069234195531	-0.475647821907815	-0.465132738121121	-0.486216269652465	-0.454258841293143	-0.439778003698505	-0.46064036548419	-0.538377024091186	-0.645045430289053	-0.527410947843916	-0.469565213464074	-0.532566831945426	-0.58496619620335	-0.483933608791045	-0.170093304059754	0.853267866321665	0.515146215613719	-0.450393252424397	-0.401259722387714	-0.409769750249232	-0.18231476467785	0.714211553803109	-0.900699907291995	-0.549719263603441	-0.373253161870657	0.554586518877851	-0.851163757449217	-0.299496724237311	-0.386385379991924	0.325048028580444	0.345141918688334	-0.861461729398482	-0.87932921964695	-0.756559048460712	-0.829084520313875	-0.231329243644291	0.393072760347542	-0.837594296037029	0.580592762661934	-0.790401907445929	-0.900000631420734	-0.835728746402906	0.219711711344956	0.358700507158785	-0.334312989435295	-0.321716654317784	0.146469325735464	0.414382585815054	0.498333752825216	-0.483641594161474	-0.410491616686625	-0.207319428147549	-0.381513051206113	0.324995057502436	-0.321505442268709	-0.306619147931666	-0.316528303483832	0.293118821746542	-0.199545651185037	0.274164268983257	0.165178939185575	-0.230618797562249	-0.327147337114066	0.375151945873014	0.260151219001289	-0.585002228364179	-0.205600593003344	-0.140889124404115	0.36038574070198	0.365250367028117	0.280727828484705	0.549394755737236	0.375500061739812	-0.236983628481315	-0.416105496589343	0.483422077982456	0.213562612472629	0.335005117561556	-0.308174614120352	0.41925471477872	0.26901644182109	0.256123683352401	0.355522027785175	-0.192226471493376	-0.359585305695855	0.173934975753312	-0.522578431450723	0.458510392992923	-0.417984824998918	0.248179911498625	0.247958899347206	-0.291600504199925	0.615884570092244	0.189402324042263	-0.3396972934106	-0.234872698911074	-0.466233622297705	0.225498263262462	0.281466381526855	-0.311188474909747	0.302971945675643	-0.516113172668164	-0.432828778045121	-0.278928414243897	0.510875907792059	-0.361206360740231	-0.349083800844318	-0.439617239681248	-0.37718086032415	0.385770734158035	0.161055575725969	0.296004044638028	-0.277527562907487	0.37471823422626	-0.298260244826553	-0.591944217357416	0.386027875770747	-0.18974126498562	-0.241148234399506	0.333867432688756	-0.251801497266659	-0.369900387615897	0.41804814214114	0.320385289666284	0.160505226995392	-0.238827507797274	-0.403158074133718	-0.396894652994907	-0.545134964718524	0.359680690924174	-0.453352315334318	0.387167254876847	-0.404332756802965	-0.444247346486987	-0.612166985398364	-0.485699154782981	-0.405148265748625	-0.631679817086821	0.160733805427499	-0.731604705403494	-0.502103168176511	-0.329157940549979	-0.635877151526884	-0.354934965574822	-0.485392895205688	-0.433790784057475	-0.54698312856323	-0.727765909882524	-0.625634480427036	-0.45156699283017	-0.394107988512798	-0.5944344858743	0.345278660837537	-0.375435891448821	0.356265352989428	0.381550569896558	-0.604579954556485	-0.491145489204486	-0.310688176041107	-0.515613521453838	0.532266538850146	-0.809040751147962	-0.678656821456341	0.650675188445505	-0.395749816916762	0.67176591292899	0.356227713997844	0.57001857365725	-0.564958571178401	-0.688378796339925	-0.428394086793829	0.216766247496932	0.475681359177404	0.413216416150915	0.290536258742293	0.461696922217338	-0.161332134075682	0.258267238801893	-0.166569820942606	-0.530123379316279	-0.389470641362079	0.311465037596543	-0.338825908845729	-0.404970958286963	-0.2177538541295	0.345132586603216	0.362822785252417	0.592597004461837	0.290119152563708	-0.46170577180644	-0.32439129557931	-0.367861817910109	-0.434999619690043	-0.654392944554377	0.249218321532703	-0.631538047504851	0.493269526435323	-0.387413892889059	-0.58979614499663	-0.300804626211659	-0.260252549192885	-0.518924885757555	-0.469315301185656	0.354490458701251	0.44006166090841	-0.591358096008546	-0.436026251768437	-0.326184037061214	-0.30888436044246	-0.397498671005689	-0.47404606514333	-0.361993757772539	-0.411727793509945	0.305110390926327	-0.50417161208788	-0.402291129511863	-0.508159740183522	-0.389037094063898	-0.264349049356787	-0.50385186307672	-0.347500142798372	0.279944242917378	-0.329020156617358	-0.508984909276714	-0.620180836061896	-0.363775783838817	-0.617664271637641	-0.288207863161784	-0.600531215960526	-0.362213426484711	0.228331259681478	-0.402229598807901	0.427733304869518	0.301065497309083	-0.521596248970453	-0.410218470384213	-0.562067668895488	-0.523332391073739	0.320692327100322	-0.417879522557018	-0.512764320541785	0.528239513666333	-0.433364486613914	-0.42508250142802	0.366175854891301	-0.540990080092458	-0.661935654338938	0.281459438441219	-0.374851753512343	-0.354939696080941	0.377033760034147	-0.366835596673779	0.408589477892715	-0.417030638350385	-0.354693327217061	0.775591160239537	0.409809209354556	-0.167425841823724	0.483334720548204	0.252517764798836	0.595452338574293	-0.223463707377486	-0.28589944091595	-0.292513710044533	-0.253070783269937	-0.303186174061787	-0.179262872627974	-0.474079169852423	-0.426383306148815	-0.48807617188136	0.216968331213594	-0.435447111045274	-0.406668621758589	-0.456607622899545	0.200130325674663	0.264782548925733	-0.377757031623219	-0.334058949314759	0.225910583445989	-0.458795018563038	-0.283400164499438	-0.298514581534356	0.357480516416663	-0.351235899910792	-0.309198373857914	-0.312932542782222	-0.386774613258061	-0.214078189073917	-0.254610252584306	-0.31472206673071	-0.230944444037037	-0.209166893787615	-0.340656510185512	-0.363079763439873	0.705140185466674	0.687323868239176	-0.563447612340839	0.75001328724506	0.76093036157453	-0.3703155953501	-0.520168630020836	-0.297731661779784	-0.408982159699636	0.420986566248518	0.314025799272661	0.28671180573722	0.395267432758665	0.426365682682835	-0.330955653469398	-0.173663043472752	0.238320298338936	0.368382819463115	0.443012279121377	-0.496195459873108	0.37488820161352	0.402243390021035	0.480179305539256	-0.508780748390449	-0.7745100197152	-0.747977095989257	-0.747810267872549	-0.777462348576599	-0.77789120872205	-0.818144358110607	-0.283929606069109	-0.33129200476096	0.410845177633607	0.222214396412365	0.394502120543222	0.239332122869956	0.488950830814479	0.297510738331802	0.293312463576272	-0.695160847589833	-0.306083760983659	0.337495249150824	0.317237773870063	-0.335412490168163	-0.363086187788736	-0.303695088319554	0.565024028950338	0.197459212672273	0.618443561804326	0.339510275841899	-0.365017930933944	0.730112887429458	0.792640456720567	0.859194065891203	0.866862886085172	0.339112649789511	0.315268560317	0.728638191240419	-0.277289947402289	0.450003786541686	-0.386931482100644	0.38534877684034	-0.327238107878187	-0.301503728380306	-0.217054720477184	0.46958034789219	0.318767743137633	0.420465027544558	-0.183323356299009	-0.294418888710299	-0.389423225992274	0.201959493008838	0.307971921806571	-0.149137398412623	-0.267706338072622	0.518122596066521	0.497684432251791	0.467258256266692	0.575851154342081	-0.686667021155148	0.197283507687203	0.238837353401286	0.411677829108264	0.264039759241478	0.173902102053688	-0.361390470700026	-0.375012833624242	-0.602515186265131	-0.688907562887704	-0.556834079136598	-0.652626747382436	-0.315387273869426	-0.556586543684773	0.619426967046215	-0.586008010851696	-0.283837683820812	0.282482201417916	-0.739076808643948	0.424186361456167	-0.577280217177107	-0.520144738002941	-0.348881360012588	-0.590171080195067	-0.647766311696383	-0.652268098732694	-0.567296941731639	-0.324158466408039	-0.656765015872628	-0.598525371507267	-0.590199911992155	-0.289854473374843	-0.529707640466439	-0.560429924089857	-0.508305176516861	-0.361533697831258	-0.56774216717754	-0.500159329673973	-0.58062485513962	0.293254474009209	0.584754825736857	-0.492146422201768	-0.431227181067623	-0.209874284612521	-0.553065590116351	-0.671072006976831	-0.551566092549584	-0.473335245064794	-0.427287491607879	-0.563667357025437	-0.557291543181588	-0.645906777453829	-0.577908561975708	-0.447823179338041	-0.600338528432068	-0.610271391132738	-0.481310833858132	-0.491974605172322	-0.479490765561607	-0.542740790089417	-0.709190095242753	-0.435176309407187	-0.650163307315236	-0.507381799679882	-0.544347795379545	-0.665460693615292	-0.569729131105147	0.388426280954622	-0.481464509359731	0.412437768276295	-0.507149760542962	-0.555347241180422	-0.552075279181564	-0.532883620086461	-0.553524770392763	-0.444948183069615	-0.600604758498619	-0.650802458654102	-0.329713021885751	-0.292817662131065	-0.638962780864674	-0.593529078114171	-0.469221204396173	-0.50987609263349	-0.635492734863166	-0.582687997199219	0.493929638001368	-0.425208037668384	-0.374887809164073	-0.546598695291408	-0.605665100655417	-0.575389643874458	-0.708716808939712	-0.539339827991933	-0.505644640268954	-0.628086725258411	0.402501063185548	0.246702340387157	0.562499190739378	-0.516499752849774	-0.536820008373963	0.189984794994912	0.320800936153954	-0.304099681368074	0.45567487676597	-0.230505476562045	0.43857486208662	-0.247534239420405	0.51401211431184	-0.213594306967176	-0.280923432443422	0.249107198395383	0.348267070590485	0.258160826794076	0.51458145882856	0.415336294637672	-0.652887948518637	-0.656105943065405	-0.74862578754737	-0.750571784148636	-0.396468593594369	-0.421398847734574	-0.166151798868875	0.514300114292024	0.369712473076163	0.445786066824264	0.580648395194179	0.300529896445854	0.617995227072111	-0.268714990038209	-0.227408982647667	-0.444288775678091	0.428673697724442	0.507823744836216	0.848621284271068	0.522174421782216	-0.395416368595022	-0.243343847741937	-0.278676667449811	-0.403789343669228	-0.295742641260404	-0.190261131959397	-0.396496669777493	-0.29958980111338	-0.252829643270469	0.302607410206841	-0.306074750474289	-0.314878923507823	0.37153315179943	0.29685633204949	-0.237850258701209	0.215277130410714	-0.271755024272049	-0.202406782036242	0.304513257547158	0.260770135577425	-0.305885714767374	0.270222560657966	-0.231431118529325	0.384483928391203	0.559718968149453	0.270132314951998	-0.250980032059177	0.44636652450278	0.806635726362916	-0.377521165103808	0.310165629701184	0.275851368191639	0.303460022877981	-0.296507741412738	0.392907348845382	-0.245988175596778	-0.338845796416722	-0.420246958914119	0.202798245305055	0.305270226350699	0.554096672982395	-0.416114201291041	0.243700960424046	0.375503761677591	0.411443080548652	0.265210413846596	0.28420352127296	0.402788965573512	0.19603293818022	0.260563158530457	0.24554616761821	-0.351598580472153	-0.351023363254788	-0.451940238971794	0.428732355838544	0.365978342767054	-0.341319842856941	-0.262138534831762	0.280402177748867	0.259545304182329	0.378274347809537	0.266021224782029	0.462934343247571	0.367026755217439	-0.462954488794872	0.322563022839586	0.18133162637671	0.360669295315546	-0.397515865628739	-0.519465532117412	-0.263669895237264	-0.199473920436805	-0.394477834254129	-0.350657939764263	-0.54403180804131	0.249716310324172	0.373049367887987	0.393113065826407	0.18757034705038	0.498129475795676	0.484789726319848	-0.158486077063068	0.331197038488433	-0.281195251472327	0.397996629901002	0.383019768371583	-0.290540329532733	-0.358912774222782	-0.356489494594635	-0.307185347919748	0.25361855465178	0.248746548615724	-0.26889323272987	-0.341211791462148	0.668632853933808	0.547720361016073	-0.346771929237342	-0.758093636895141	0.532279884696007	-0.570538917450771	-0.722671811331283	0.766286145518814	-0.781682376042376	-0.652964022350339	-0.7286238559457	-0.712364786337636	-0.646844585095003	-0.749931464925725	0.618717821520824	0.306150413623956	-0.515411106296285	0.389338020001897	0.895595603568249	0.390692933394184	-0.353011711673723	-0.604655526868952	-0.716001284186902	-0.614727172063473	0.654998418106566	0.583298348774183	0.62417393871841	-0.726246422640009	-0.777008072129147	-0.813908898146874	0.727946594267428	-0.735256941313162	0.724611629874732	-0.627514450276953	-0.764709828842159	0.365625611886265	0.796419340053968	0.746319175963494	-0.541885650533823	-0.284165770754154	-0.71072330714787	-0.642658929921464	-0.699120435478596	-0.735070221789553	-0.725826069926464	0.832895511832204	0.752310287250302	0.821575064742217	-0.702944722839502	0.651855610230345	0.545390350495892	-0.810153842161653	0.400255892105763	-0.313936121725691	0.724299748163378	0.508710220246651	-0.592603723547199	-0.581047007228637	-0.701226150487263	-0.680584666752727	-0.754802369150447	-0.681150006162526	-0.623504213531852	0.738210258204594	0.753283448958085	-0.785176932276036	-0.784519609988417	-0.53667796950746	0.814347343148019	0.810127990565408	-0.728582890003361	-0.807949898375184	-0.675318275154864	-0.748556339297628	0.636952797850092	-0.688929084254407	-0.618164205549252	-0.573621928619799	-0.697146274128793	-0.725104425575421	0.50996732533637	0.681090231893048	0.625872386306106	0.690067403912852	-0.687102746888334	-0.697370943429306	-0.311591656022468	-0.735747957849818	-0.679337544413526	-0.739992039800556	-0.697703137260803	0.755899570352474	0.764363328402068	0.533312512184026	-0.75157978245698	-0.773556921993958	-0.702052426729648	-0.731919049296022	0.369501599385638	-0.754847682995578	-0.706937497517793	-0.786287784505714	0.312163761250639	-0.665667972197481	-0.70919114734976	-0.680903001345433	-0.642710549696992	-0.764721286705398	-0.689422385028911	0.263771706031048	0.583373179295346	-0.637630851267676	-0.67265849874785	0.525795332893601	-0.754410325316311	0.737440017736193	0.576882847246175	0.702719668656284	0.664209181799819	-0.717089945971747	-0.278938533691082	-0.676428015759748	0.30172271179875	-0.782674222589528	-0.404853834712848	-0.477081429265009	0.401317067748706	0.383687599863728	-0.664832399447068	-0.756557224108702	-0.465063876564274	-0.776503639586316	-0.796718676688624	0.761053947307293	0.741913490733666	0.729777631574726	-0.449547628231887	-0.37548526423403	0.400534355348694	0.644319165300237	0.531383878065303	-0.758549520889901	0.752398436174999	0.781458897084261	-0.392116376585082	0.785586987861414	-0.687318990365117	-0.711873687553839	-0.654585861726527	-0.705841399441819	-0.606240359822375	-0.684877891826598	-0.725029111196023	-0.464026301074371	-0.625774288084886	-0.756704862725314	-0.70808163840393	-0.70341022770825	-0.761798071357723	-0.742190369129105	-0.677598820518347	-0.469534980104817	-0.467486954789371	-0.753933441782295	-0.743135329358013	-0.746143929585974	-0.733659260491375	-0.751704763236515	-0.874218232850488	-0.65822860115557	-0.436755781706713	0.326353503629656	-0.758009313725537	-0.448803506529825	-0.526298327013315	0.702269195864969	0.708482896060742	0.414158423139791	0.724166605494444	-0.696687801876021	-0.783821699453193	-0.746707480768015	-0.76351937121506	0.535111481250976	0.584140457199522	-0.485693975470161	-0.721798809299146	-0.777364787766536	-0.753641482516693	-0.717380171557314	0.575454628730684	0.54615759856735	0.600866692070339	0.623537602895339	0.690836190115318	0.832952817062343	-0.484541909501704	-0.683446647372602	0.696002487226983	-0.708397646471213	-0.784654741038609	-0.648023185378055	-0.577197534006846	0.686858588654372	0.700052195388109	-0.237504477436603	-0.706364738053301	-0.683842718449241	-0.437711659795859	-0.697367451831805	-0.70447966753054	-0.688259863381703	-0.650692931904679	-0.706854496856977	-0.604389580683845	-0.526367954350888	-0.7435950306691	-0.727807312992158	-0.720006391545082	-0.677319706942323	-0.776316470169166	-0.732156941800481	-0.6327795580029	0.620404653841103	0.598283834929906	-0.663167940168025	-0.708005406713464	-0.688334535289625	-0.717975330560506	-0.696384979959701	-0.716720065589246	-0.723668410338244	-0.754616333905383	-0.659049481022409	0.842065635339981	0.482452481010817	-0.724804211586303	0.59953665008275	0.744327000884887	-0.520354484993369	-0.626631055811099	0.424723468232501	0.390820728687722	0.77536886677271	-0.476546293655526	-0.569635016685159	0.427528493711821	-0.760505879802457	0.795001474563184	0.497445501087908	-0.719553159120409	-0.757536378372991	-0.569528179443424	-0.470939417140798	-0.44146220244494	-0.478224410346143	-0.518956529729486	0.476123267788203	0.571125872873544	0.400122209737264	0.436892693400937	-0.732409725954451	0.702460954780457	0.836240435446425	0.527009227056714	0.69467953966798	0.851009240489061	-0.355315888205276	-0.47562198299731	0.849245822265402	-0.757039344443854	-0.79835049700616	-0.743805614656718	-0.355211335571041	0.390054222464329	-0.584234126999602	-0.759636948454173	-0.781865355290649	-0.689874055980194	-0.714725998318803	-0.675124935303072	-0.763826470065009	-0.714999544836435	-0.629044693667842	-0.57107683979788	-0.618396135339729	0.412830222333782	-0.659005030158431	-0.69977480719141	-0.773763194946837	-0.701496076014983	-0.59598564180567	-0.737923111116829	-0.740366832209854	-0.692233047618364	-0.674927483661536	-0.701282537515799	-0.701472220035191	-0.659507911345674	-0.748002198446829	-0.649360720544683	-0.732077527683817	0.840630657169812	0.725131849930557	0.734243315106718	0.739185724716622	0.752594387728794	-0.736495114732341	-0.777931212789967	-0.704263180233402	-0.409736346557556	0.715337787055514	-0.787054266308674	-0.656291613240783	-0.602556403106287	-0.557682623714948	-0.798024114441383	-0.809726073438594	-0.782989466120502	-0.719429346709968	-0.768923264899613	-0.701678785711641	-0.675251857720622	-0.721053891715114	-0.647664749867061	-0.750113278382638	-0.737995254449145	-0.702707227411674	-0.801156752105759	-0.737622392836258	0.57404986991032	0.763393528632865	0.779354042200186	-0.738198889110117	0.41436904744364	0.706965940237095	-0.735045724596066	-0.678036196377254	-0.763895640614993	-0.6336859852204	-0.460892092217635	-0.719943786707744	-0.715093394161165	-0.693282383332659	-0.686657207588642	-0.68500882056423	-0.774260055064225	-0.694114871712013	0.63830853581503	-0.567595500503931	-0.719540504820248	-0.76010657245074	0.753277702075472	0.692394727950044	-0.649468291154057	-0.773825483747867	0.621526724419227	-0.672483552083409	-0.768995289701687	-0.758456382084003	-0.72054786354252	-0.850567620343372	-0.769006927040938	-0.764338656909911	-0.761162674693273	-0.779950640749308	-0.677869517959591	-0.718553219962017	-0.406990043371278	-0.772600563668325	-0.74534768895566	-0.615744745357958	0.454416518233643	-0.712967572637862	-0.725950571874171	-0.764289518478172	-0.358982498022775	-0.693327050271454	-0.70071337363698	-0.681282306890429	-0.610412613067576	0.678165270142102	-0.733699556195581	-0.622660513571556	-0.686315681307502	0.593496723350524	0.629627372445325	0.707630239072375	-0.718271962826272	0.412965030308345	-0.628673771820405	-0.832518404786383	-0.751901385307419	-0.740326627479848	-0.736985293605324	-0.642015901142803	-0.742812089583643	-0.663301513291747	0.225625510372171	0.401258423456243	-0.257652907076522	-0.716008113440655	-0.72254305201058	-0.671291236224189	-0.651384703774604	-0.731087856875983	-0.764625827320503	0.709332286132696	-0.712245775271902	0.679379126282693	-0.743900175747239	-0.666405409783974	-0.70864246493399	-0.729714071554666	-0.74201117752083	-0.766093134786675	-0.753933324765125	-0.729253830972565	-0.79237259404084	-0.698484146812053	-0.740059936504827	-0.717249167210404	-0.741627198831231	-0.708257956121701	-0.753040392797378	0.379678180883722	0.744347804580762	0.755626342685854	0.251010907073833	-0.73176047553602	0.779040135506649	-0.648730868902128	0.499815737287225	-0.78889534467972	-0.73406813705607	0.621018535824089	-0.720312853244466	-0.73160766409596	-0.697086148179264	-0.806292155454414	-0.625916529958333	0.494415840004471	-0.784624530186553	-0.250410999720905	-0.304173360695392	-0.624729099910303	-0.512151513770277	-0.777209139501686	-0.584434890581306	-0.682254605242773	-0.525314279383606	-0.738588580557082	0.829984963846687	0.670442512253928	0.74403621935516	0.514496760861882	-0.669203461261533	-0.52158568285058	-0.712308882755553	-0.668828758705033	-0.379332379342405	0.546456198963755	-0.763883615467624	0.26340135057626	-0.665804285980661	-0.785884311120529	-0.573879862606594	-0.71440012531295	-0.346149493377201	-0.686178644769111	-0.710669387927547	-0.698309790026695	-0.748930672218223	-0.692682325773953	-0.739667570075558	-0.709745796413654	0.521391610444003	-0.755463232029637	0.708098587161293	-0.732453820302395	-0.75851984298692	-0.769172828963321	-0.726222876645911	-0.732916044159765	-0.728113429057342	-0.538070057620874	-0.707068154515825	0.779973367719986	0.762655628733759	0.875989234455852	-0.446280520216642	-0.662047774937071	-0.508561637308757	-0.570264860175713	0.595558347860613	0.389966140991237	0.466999159053311	0.799674786398201	-0.794315858313253	-0.81987927465708	-0.727150424976749	-0.721737106955612	-0.622631093567808	-0.666536412685762	-0.661108848361596	0.501854069081183	0.646850407717717	0.586523436507298	-0.521380210804651	-0.759266235407193	-0.68439369157784	-0.796394011052145	-0.574407516295536	0.653347017896596	0.692029559139881	-0.651600626031286	0.55664771676312	0.37201183078317	0.826250893782687	0.809161177150084	-0.770164471316744	0.442100433048969	-0.727513554133396	0.341244771758992	0.686311604370524	0.697993427230058	-0.568356377811655	-0.680543714646227	-0.819163414249117	0.676944598909205	0.780174290949934	0.753898047511975	-0.739645364556334	-0.610951798505336	-0.677237400543142	-0.548329313317785	-0.703346142396836	-0.698077737525993	-0.631285066108313	-0.691363531594198	-0.70656461687339	-0.650829516670549	0.438928377628724	-0.698180073879473	0.22565562676486	-0.536153981607234	0.585645638759113	0.67977100329897	0.736231864141302	-0.739851133708323	-0.777136743417725	-0.683787596699095	-0.30013493557333	-0.411885471344595	0.524250868757373	-0.691765664356917	-0.683488158934758	-0.725887420441128	-0.494649564323067	-0.580206096975236	-0.465962865502489	-0.74135203157203	-0.742629815715126	-0.69419275780685	-0.706097190042287	-0.610865358328035	0.839716273617985	-0.793783227449684	0.688298870831712	0.719565355182315	-0.699762297790199	-0.641513997393914	-0.653958921983053	-0.659679685829005	-0.642610751419185	-0.647545381589212	-0.627124286063865	0.288623915283774	-0.37919659709859	-0.623605710668614	-0.704348586106598	-0.695375878768921	-0.759169870121951	0.543272029918828	-0.652195866555441	0.630820908936292	0.51070506873267	0.748572596375435	-0.49153555008947	0.627593719531726	-0.251122042517536	-0.781736405981592	-0.727433459286486	-0.761277930429872	-0.790918847463716	-0.731483685267714	0.81415948230377	0.766651922549267	-0.775268823936135	-0.780728724341423	-0.67208205129238	-0.684358417596654	-0.727962532601299	-0.698711021349383	-0.758302772550309	-0.723909622457513	-0.746255253844905	-0.679383726596513	-0.727284738630691	-0.719171911959604	0.60375140143411	-0.460756779876889	0.31981424264268	-0.687410420761021	-0.541510560237663	-0.780923975050516	0.844852016920603	0.430733951291896	0.687409603494837	-0.712223914958368	-0.640977602620395	-0.742694229576026	-0.731771076142899	-0.593195322278134	0.742222937574915	-0.734019069524922	-0.457899846286142	0.542354149377094	0.238347858416684	0.375380595312967	0.354404542550652	0.229773269234523	-0.510109330451467	-0.308907422370555	-0.346413446698714	-0.44915101706909	-0.298226838634931	0.343785988068283	0.175298309386277	0.363390853235207	-0.503251498966978	-0.258768117421669	0.195885478886479	0.505917106048553	-0.291198280907894	0.425165131734848	0.482564764435156	0.245113477744008	0.363006516315014	0.309704210624854	0.655873718615859	0.862421792059328	-0.530958122006732	0.485903994621764	0.637208044154563	0.627770204436534	0.474084464415696	0.685725268675632	0.68047519166244	0.434497502729017	0.693279388519277	0.782081274346291	0.626539820988467	0.633776893818477	0.717428359926258	0.54810064200937	0.481462295302856	0.508782044243449	-0.26489961715103	0.517826933056687	0.623047953711786	-0.37839812824522	0.703147783665672	0.720087016390098	0.647284413506005	0.795192236703776	-0.452975005716425	0.804021615475037	0.531758889652238	0.656000632846652	0.811023755937511	0.771250306096491	0.741569055255808	0.450426069049846	0.850464632284454	-0.384977513996021	0.465734073318378	-0.365467717261603	0.612130331218376	0.65014350138386	0.838764169576274	0.749700079725711	-0.383601124796873	0.358619223914659	-0.414799761041173	-0.481079771004543	0.490568160457296	0.754250469179737	0.715187098143014	0.824345613658635	0.293358042013035	0.80059398111865	0.721439628170993	-0.50974693954794	0.7684922452359	-0.439418135092862	-0.570632866031343	0.830324923105504	-0.465754521196847	0.860758725696496	0.359159939857144	0.531316862393902	0.823494580247428	0.802467388314775	-0.323178898092848	0.598738707474399	0.353268284117781	-0.286276630865739	0.607871630996691	0.265924074021062	0.658661912564982	-0.599813673279882	-0.522651873992529	-0.352548516469029	0.179796005369066	0.427801944385138	-0.390531030820839	-0.193718440935411	-0.39610256931394	0.257889490938712	-0.397336599867309	0.246575370354418	0.254582470459615	-0.388106516394357	0.380710323600387	0.392341303113402	-0.410721985821058	-0.347415787514151	-0.351341298126435	0.374684321349325	0.230826862167661	0.368788948022482	0.49552665223838	-0.307386298611082	0.440632402971579	-0.338466479747189	-0.295305753885194	0.300273902516004	-0.613460575805178	0.490175694894006	0.480327130189897	0.247529039673738	0.466142107625972	0.491590364857077	-0.310148016911491	0.382555428958522	0.393837914720695	-0.387096376412859	-0.546640339649213	-0.264431011612914	0.230501702674035	-0.461564241807018	-0.42080913380723	-0.432877230764625	-0.411396634432662	0.212921921096869	-0.305954595334885	0.399798846687956	0.502229741127095	-0.177437142442083	-0.528180092392295	0.24108304983428	-0.31560078144679	-0.288381812813372	-0.476149372614165	-0.597418972682307	0.447463290194135	-0.288099452297609	-0.310824953635215	-0.519597632746761	-0.337225223354981	0.55734231068548	-0.226288612644018	-0.476608039055785	0.22507777047291	0.337964889243342	-0.37199668043939	-0.37746865431661	-0.457585260576672	-0.432675181581186	0.507421076172093	-0.211302097793157	0.344547983379004	-0.541439379042257	0.507152106069888	0.361917615139314	-0.176175551338792	0.279453457066715	0.658741203010422	0.70169052274668	-0.338928080299803	-0.276681819395141	-0.253349421241481	-0.183858050324576	-0.658188360836345	-0.584436725165983	0.510696048285424	-0.324202278536529	0.24221403988886	-0.310246467926302	-0.584891602215066	0.626314863441539	0.495417733132825	0.462533529318494	0.389376165841216	0.316689266172171	0.574157380651222	0.591383726571702	0.593916569084571	0.482166240373054	-0.41484782601413	0.478872005621048	0.462344917451877	-0.58776919507135	0.466204548405443	0.468796109438989	0.395024274439733	-0.222353426256573	0.546312973204993	0.497100738443091	-0.463314205044924	0.395179847533333	-0.203288058633733	-0.398962099979442	0.402773710610723	-0.41574582697007	0.479084087659518	0.545268843538647	0.337052136172613	-0.557693485928254	-0.335148132679852	0.427019211791105	0.375920339381618	0.313667746115082	0.370770355655559	0.493669649337585	-0.324707735106523	0.44830920616961	0.474812522762108	-0.373592970914133	0.460885881810625	0.516746075116948	0.376251619619004	0.616256023192206	0.489619960683233	0.386443768623807	0.347329991776022	0.471795675369127	-0.361288181967599	0.533392143511681	0.518531696180292	-0.434333198220002	0.4378228848145	0.338151817700516	0.459536424722625	-0.332058621588678	-0.403969087866149	0.367216283452205	0.373067299300877	-0.353695317998477	0.556359631590336	0.50031287854939	-0.176132313102989	0.451791685403059	-0.297759307761002	-0.320543700783977	0.525998676103543	0.448168661474684	0.403595143308287	0.377093878615478	-0.525745478754953	-0.398175064642021	-0.248045692219142	0.363612389245407	0.600955910315678	0.624958309925087	0.521162569675048	0.660553828783048	0.499708567985477	0.594909190446897	-0.448382334175051	0.560942398371825	-0.365162872066077	0.642818426574745	-0.242023516164739	-0.404363509397436	0.502181446151901	0.588841837496791	0.445083344822798	0.276665070342219	0.437865511425522	0.470825456641325	0.546345036126078	0.462945906703943	0.667747915295763	-0.42297603237052	-0.312540890159629	0.561022288469103	-0.425759095430563	0.477527658403323	0.300976739683598	0.597405037039575	-0.227820672896516	0.605265119183942	0.653776644969503	0.626562011544768	-0.380941371918364	0.509212309819784	0.47217668012433	0.598079523070585	0.385618126918513	-0.406975516386936	-0.420103242771151	-0.222213945374766	0.569991717590805	0.320954332841408	-0.561787809140542	0.672901292412992	0.481065547619904	0.355613646633144	0.386515367246919	0.199822956593196	0.510873630738284	-0.384179874774043	-0.369353418399285	0.809132199520134	0.344535028403029	0.200517692974955	0.264223492227363	-0.451480232761096	0.427289369659244	0.619339468360821	0.217386549023511	0.354792827188898	-0.465706749660428	0.549510715304566	0.490445844592847	-0.228286843057504	0.28882900055528	-0.437968463836185	-0.251452452968731	0.4504065458577	-0.258824005685498	-0.396916135706053	-0.480601161058368	-0.268475010763087	-0.368926975451604	-0.546021240569803	-0.410289119209425	0.201195671484721	-0.397871188210427	-0.504269490720118	0.251097900464389	-0.396783744253123	-0.521290731068133	0.489889068555242	0.32817686194575	-0.359904767189916	0.372054002189483	0.439947621538294	0.224102225108253	0.303032274968078	0.622894772735175	-0.261408313797809	0.393139377573844	0.570547028659986	-0.24230783756904	0.256444547241187	0.672645108996627	0.235310398769477	0.430565411038833	0.262001890622591	0.302055791201818	0.550321960544188	0.332638587158596	-0.635762936074775	-0.339485537082753	0.190551343744794	-0.26944471303592	-0.328461919396351	-0.349250019284227	-0.344252049221585	-0.290229835082814	-0.189195290320885	-0.304298663264484	-0.350108008884535	-0.340113366667952	-0.417208980839311	0.267372853047923	-0.271626173983201	-0.35166972774786	-0.424397324302513	-0.292818110121347	-0.422187244771213	-0.512224640941866	-0.199739393305166	-0.381159346268714	0.43919760637852	-0.325498750942551	0.549877557254429	-0.553167771883001	-0.699112583519401	-0.670234336456125	-0.628864835942942	-0.499096383433155	-0.405331916604411	-0.513191548482391	-0.539978489471014	-0.523651255854561	-0.365153944415656	-0.379791550611571	0.603102901760104	-0.366069805480089	-0.417983205939335	-0.290820864911361	-0.243669970157245	-0.261452594393186	0.714764073426606	0.363325821210767	-0.765179106833953	-0.678655293916914	-0.362148172580772	-0.221718305849882	0.634333131965698	0.721065221829505	-0.391280905957643	-0.257487599975788	0.262169303562965	-0.497553761321422	0.28731636920509	-0.333602087266539	0.224096023739128	-0.340911197846408	0.64022786201814	0.21557910745687	0.219913106230528	0.844273710955073	0.218143487322813	0.181659081039358	0.277167578255987	0.274299080057414	-0.493704611492396	0.294003980092209	0.259107076321942	-0.224803451451214	-0.25326572738775	0.593336561334975	0.384929067574946	0.36309562365457	0.220529820174997	0.405866413086021	0.408345318182993	-0.537290642688541	-0.291910118125686	-0.679296719829811	0.478372924358772	0.350986172846275	-0.329587002850692	-0.602854807178791	-0.650032152333732	-0.571684094063068	-0.544595158301951	-0.510745655080392	-0.512557663181571	0.23363702035979	-0.404609371891837	-0.265790927136896	-0.455095228124043	-0.41192101019464	-0.541469708829696	-0.304960660718837	-0.341692402362888	-0.349067304960834	-0.616174041659808	0.305803528707821	-0.60513203776635	-0.40321187546191	-0.574543373093067	-0.37112878079722	-0.478912197569515	-0.490447109939181	-0.535945814994279	-0.336610521313976	-0.234245975441243	0.263822566886164	-0.559979525164884	-0.326362745935552	-0.602295481623813	0.428303282687997	-0.805787835107729	0.457047527938849	0.561449068677836	0.514001024268781	0.65806215841546	0.663275845399283	0.381806107733909	0.725330004027846	0.521130907549652	-0.245009675884797	0.635422236280358	0.49057355764879	0.669998718030214	0.281157126037897	0.59045127236787	0.613993192351059	0.431418818172087	-0.597936575763005	0.721545095100048	0.639478399927004	0.422556899299771	-0.231458493332797	-0.291878477475706	0.261933567518192	0.323334457519792	0.26616074721188	0.295041787219987	-0.361066174504781	-0.214795593928283	0.210596694760888	0.309962385421618	0.331599022422362	0.310995437187119	0.261474873730857	0.434609907736399	0.395998488403768	0.478946743677443	0.26454463391853	0.414595359302776	-0.202899424662542	0.236843283903149	-0.190760621084567	0.217293602175118	0.325291138146027	0.364471431105472	0.270983897321542	0.385229256728921	0.289388033243803	-0.205018361658216	0.366026361457557	0.309119452995161	0.388591246356071	0.247671359190034	-0.249873331596061	0.37808086962887	0.325422666888479	0.269588433402379	0.21304820277633	-0.355975037944164	0.629243938302461	0.449939070843643	-0.517590595623587	-0.560871842081516	-0.456238659536918	0.553919846625418	0.44641422219802	-0.513173122926326	-0.549956411999803	0.829066587312356	0.478253329891876	0.789545245435914	-0.30465115666277	0.341672024343334	0.414372912797117	-0.431302938657252	0.403164565205666	0.321884518873309	-0.354598863894004	0.286670016014988	0.38218534019469	0.482480898739799	-0.598089834249372	-0.202899435382862	0.614914629309523	0.229943047350363	-0.363008413948705	0.314481528449626	0.377670824667827	0.345954453489539	0.314618801550172	0.18280783096872	-0.317903588465029	-0.370629088345807	-0.312429192410556	-0.47495025305752	0.506232463088041	0.459244942188312	0.399456570858595	-0.382504053281533	0.297499793638007	-0.38884381478293	-0.406501756055113	-0.222854145055544	0.539420441836756	0.563073417320877	0.730316690279674	0.64554749857704	0.320720340498902	0.193031662367518	-0.348592338871639	0.437899925575253	0.31524082321239	0.360680023236089	-0.348516042550245	0.309063186916249	0.315797389393718	0.376357283268996	-0.290866925235756	0.390131191086968	-0.369895979472379	0.411219235749498	0.262965233380186	0.475476788529716	-0.534551785879342	-0.540648163432801	0.332783156788066	0.264411782595411	-0.300252569408538	0.498233349165699	-0.285189206867072	0.447786656946564	-0.299372696787142	0.555808188109422	0.54991979120472	0.4190563761162	-0.373515893334087	-0.244232171901971	-0.331104080768489	-0.530801040098223	0.315110994159594	-0.326158151247311	0.451002570824195	0.293466153205676	0.239103456661668	-0.347391575985869	0.383633768487739	-0.36087671495191	0.328841543150203	-0.404608264456374	-0.242758158589817	0.404978302251346	0.331879548130187	-0.3684242852638	-0.302396923085003	-0.173803526448363	-0.315450867457515	0.333795348536045	0.22046438151909	0.264074521777203	0.437563913464844	-0.268983156390782	0.229623026124123	0.196929322688734	0.181146931358228	0.437333779180795	-0.205878499717731	0.270690228499836	0.325819200625358	0.40308916520081	0.400009337767102	0.233040179186458	-0.556694657038256	0.199399126198902	-0.257699318064289	-0.722636431132472	-0.286933825598301	0.417108664679973	0.27444930357672	0.396752808699558	-0.390225182302842	-0.360590363368987	0.375562015401641	0.373836174785227	0.313104885913795	0.522955479191902	0.398145185259531	0.340273867231264	0.202714369922109	0.452935365406979	-0.278144207162622	-0.385618593033762	-0.39643708186981	-0.479293441704821	-0.32742725729426	-0.532037594695232	0.342664104753592	-0.309571025805921	0.30524029979135	0.328339234974674	0.331590728683093	0.26373260786837	0.406840849663002	0.346735856733989	-0.252595554331892	-0.301142865363216	-0.299478639337355	0.385284416023775	-0.329023407652464	0.164061091711654	0.36412820059973	-0.345835852169449	0.225595123545382	0.426472819637967	0.223657723217579	-0.868548013536489	-0.819849449491281	-0.768491910328161	-0.91323967416322	0.49433637164359	0.63096274426196	0.837090906986235	0.82469557104434	0.734169543680648	0.775668835563441	0.824234699660822	0.831959693181197	0.754612758127407	0.867334641952433	0.861097254018368	0.663895235729026	0.357934377647791	0.865374288149111	0.854295754528052	0.717603379939206	0.845379337663937	0.828818461706954	0.85342478696863	0.899471255236315	0.644158754507782	0.854919545633288	0.388945878971306	-0.351359578269443	-0.191569056533012	-0.309332472703399	0.344448603117649	-0.227741198612491	-0.516454647191513	-0.523926946779784	-0.554730673967526	0.435853109785852	-0.292551109479937	0.340179756848781	0.455951576136159	-0.503726830910354	-0.548636301869727	0.574139676585214	0.258094445444657	-0.36200693452125	0.455076987176322	-0.425669782708063	0.307254366142636	0.549480652623427	-0.601673914211263	-0.519846710942988	-0.429541475266817	-0.61838524875399	-0.548706171621186	-0.540148137691153	-0.621325790796384	-0.539188150706902	-0.551238950524842	-0.575038880453895	-0.728841585952899	-0.392911956541329	-0.368736885459884	-0.294291125022187	0.371148252453328	-0.325224645692	-0.349949567423626	0.241196660441323	0.695591256971166	-0.555526258005589	-0.439641439840521	-0.417355147672547	-0.368610381029587	-0.540088820011919	0.300149776600822	-0.541251003254189	-0.340751745997501	-0.536243724211475	-0.543071660648281	0.592289627921106	0.37323792662036	0.522746842881059	0.356957629984052	0.384806825234594	0.246671688648892	-0.231406065664651	0.450092666678032	0.840255601533596	-0.560686426953066	0.583070999598982	-0.806381246529327	-0.799340883542885	0.284115103894842	0.503941722090256	-0.759094402470446	-0.731490626451131	0.559132317440473	-0.812116110815952	0.541637012998996	-0.485970477110167	0.839863816510989	-0.691969807967759	0.45567449417897	-0.606777769811103	-0.70697638512826	-0.699244846777287	-0.788317790504976	0.44413361668595	-0.420513922879305	0.482579829306332	-0.775986344102776	-0.665761294477459	-0.29413122039558	-0.6660234625912	0.369553374555377	-0.716816589184131	-0.716018919698767	-0.633507298913597	-0.769123676262696	0.366323227878289	-0.486239608240662	-0.682938363910257	0.737602079042559	-0.584531492456134	0.703868157705469	-0.506804476446555	-0.601982006179036	-0.734701395206973	-0.364308265654839	0.352982287780846	-0.338738979937123	0.583687121566868	0.598302993343258	-0.332347808373752	0.728899310126667	-0.530221746253493	-0.71559512113249	0.544547468887299	-0.7326018514458	0.483218893502395	0.6090656326585	-0.741324120326085	0.673663936313057	0.692054012945042	-0.584356776683334	0.408621441443627	-0.758538218639236	0.329355470934999	-0.780540017769935	-0.715866802471996	-0.547380284558947	-0.531832644891387	0.357109850850697	-0.5863514493089	-0.795198372230282	-0.698122636968798	-0.809079678015283	0.353017719923308	0.346319679742544	-0.838543285290033	0.446769077951965	-0.468024295030433	0.747055434456365	-0.384336164366097	-0.600832420324913	-0.521991630673462	0.399471784928885	-0.396109377523372	-0.577520188484533	0.451103240168565	0.267145619829216	-0.337901970282744	-0.634285930086806	-0.525301821165428	-0.249434730094767	-0.263790819191858	-0.207342450829532	0.376586732380262	0.533831224261793	-0.466982588042692	-0.481061531932135	-0.183269250600055	-0.310081296696016	-0.273400014057484	-0.246061044464446	0.16042349711008	-0.247430825660876	-0.226626367406437	0.365918780163791	0.398281951778782	0.354826415799957	-0.30218859275055	-0.40960511778899	-0.342210237257454	-0.298135798550959	-0.213270421307543	0.182107451517044	-0.451690636157079	-0.339587702284735	-0.262646418621117	-0.361349133634006	-0.241382202289935	-0.347691728112439	-0.224188962060547	0.581904501619128	0.600813994093137	0.299434620139722	0.236685952408038	-0.199266823699331	0.289978024230217	0.364978600160313	0.176883905515544	0.188323544133942	-0.21573086433634	0.382503998618858	-0.245103534314366	-0.475137685792621	-0.292754183949131	-0.361455591075003	-0.404459290126575	-0.312291354799568	0.519112382954512	0.343085458796323	-0.205798166675775	0.581648713327244	0.171361364777301	0.312789632045654	-0.200131562763295	0.28484190856481	0.337260639208726	0.363451659108963	0.286822332468519	0.366759550846856	0.408894571569034	0.442436369734136	-0.248722408675642	-0.229082242663327	0.508283182940919	0.444795292821822	0.287972159092811	0.518121935498791	0.239721187681889	0.362418742527999	0.360256522620322	0.471416856100698	0.286752109906233	0.168495469329463	-0.165296326220237	0.374915273718998	0.266352288793079	0.439083437825618	0.478871912805821	0.342803141958296	0.546535044172577	0.485760885719281	0.391153733512981	0.500219222411568	0.290119721834342	0.202939134413189	0.483317891180685	0.204358158038931	0.51859681611836	0.290415085313441	0.323323621429452	-0.183366949752492	0.304188735728288	0.463780520278473	0.294531226431718	0.230085025755762	0.610415148343774	0.353639821435857	0.252001960452525	-0.345305168431693	0.483599862294903	0.189419230848434	0.152004294480374	0.258441198860741	-0.299865615393456	0.627931140723014	0.317851389186289	0.464888632098949	0.357302389013137	0.338325871081255	0.379584021193948	0.329576621592278	0.300333093529448	0.450175924193682	0.484684817313858	-0.613281340682639	0.302266157412417	0.289402062307874	0.339001842378161	0.315125332869597	0.188449564567388	0.465506216670648	0.317310156717712	0.177703514488802	0.447300085080931	0.240313718334431	-0.254985968546882	-0.241280623828699	0.163583897454057	0.228507173560903	0.183649237766531	0.320813308054596	0.534844161118013	0.442463707998104	0.317906859077109	0.428772649579422	0.401498018469929	0.271279543972084	0.416774663411646	-0.368998872821052	0.372523541779137	0.319283399945724	0.483109248033872	-0.333406269151937	0.359940948205499	-0.279288586488002	-0.188672826455808	0.426022881006767	-0.185606250469503	0.27786662921714	0.364326906782222	0.368942780199907	0.489182437666782	0.320372016459506	0.631040713852218	0.449453718696496	0.431284626321033	0.553673292537932	0.457571211619206	0.510792998775069	-0.430053767177216	0.33042519769231	0.431689652962403	0.407039388948768	0.320527856591758	-0.283987165537514	0.316337838835346	0.400481256635568	0.191603323465809	0.229359910011693	0.378425966502306	0.51904061138584	-0.283415886460372	0.233439761988023	0.1692733486478	0.28668483733941	-0.155691912470184	0.532629329312828	0.344949193648471	0.347095766424663	0.326040847863673	0.300107873923729	0.491624776949418	0.407650253607978	0.50788535118343	0.54597478238924	0.494360499810094	0.220333823749574	0.462051148925176	-0.229450395114844	0.421834902026379	0.317061029826475	-0.340120877057469	0.188631719024761	-0.280303488439065	0.399411484632676	0.198695494823322	0.257030499600159	0.192621252155633	0.337817646347117	0.424160917454517	0.391891404340879	0.299304731855755	0.467478792652227	-0.187868832086372	0.368837150305867	-0.32339387699034	0.269908261805302	0.267936254957561	0.198297219598476	0.332969430663598	0.530786932341387	0.317119509904236	0.442263707987997	0.241377275951612	0.224606594624738	0.479029792618223	0.320992505365883	-0.607378183986544	0.290710934706342	-0.23308200427931	0.277026997052972	-0.376796518164002	-0.295516121986783	-0.270613502654491	-0.254558830760635	-0.186025192138472	-0.281758307429407	-0.189454047853724	0.253089927514538	-0.312026021255694	-0.32159269709004	0.426877282731056	0.191637896397192	-0.423144804706862	-0.331802810746213	-0.266469442111547	0.515598954780064	0.591397660654964	0.581679130290997	0.430890950973218	0.33644523232868	-0.330818576617048	0.388845024155217	0.499951682291308	-0.357363782586111	-0.247722242415485	-0.583318880047808	-0.287444630462322	0.317987006645182	0.366989344406205	-0.385193309807057	-0.34344800734055	-0.277364176349299	-0.319124249587245	-0.308768792553297	0.295058500085382	-0.300056490223683	-0.441300892116248	-0.334305521784314	-0.481810097325538	-0.334283622999576	-0.442452309656586	-0.327588482073611	-0.354952119275909	-0.23056133190896	-0.308113803687611
[truncated: 98,957,334 more chars]
