# Supplementary material for: A hybrid gene selection approach to create the S1500+ targeted gene sets for use in high-throughput transcriptomics
Source: PLoS One. 2018 Feb 20;13(2):e0191105. doi: 10.1371/journal.pone.0191105 (PMC5819766; doi:10.1371/journal.pone.0191105)
Supplement: S8 File — This is a compressed tab delimited file consisting of a 1,320 x 4,089 numeric matrix denoting pathway enrichment scores for each of 1,320 canonical pathways and 4,089 differential expression profiles from the test data set. Note that these enrichment score values utilize true observed log2 fold-change values for S1500+ sentinel (2,739) genes and extrapolated signal for other non-sentinel (18,325) genes. (GZ) [file pone.0191105.s008.gz]

Archive with 1 entries (1 files):
- S8_File.txt
