# Supplementary material for: A hybrid gene selection approach to create the S1500+ targeted gene sets for use in high-throughput transcriptomics
Source: PLoS One. 2018 Feb 20;13(2):e0191105. doi: 10.1371/journal.pone.0191105 (PMC5819766; doi:10.1371/journal.pone.0191105)
Supplement: S8 File — This is a compressed tab delimited file consisting of a 1,320 x 4,089 numeric matrix denoting pathway enrichment scores for each of 1,320 canonical pathways and 4,089 differential expression profiles from the test data set. Note that these enrichment score values utilize true observed log2 fold-change values for S1500+ sentinel (2,739) genes and extrapolated signal for other non-sentinel (18,325) genes. (GZ) [file pone.0191105.s008.gz › S8_File.txt]

"PATHWAY_SYSTEMATIC_NAME"	"GSE15296:0000000:1"	"GSE16250:0000000:1"	"GSE16480:0000000:1"	"GSE16480:0000000:2"	"GSE16480:0000000:3"	"GSE16480:0000000:4"	"GSE16481:0000000:1"	"GSE16481:0000000:2"	"GSE16481:0000000:3"	"GSE16481:0000000:4"	"GSE19722:0000000:1"	"GSE22695:0:1"	"GSE22695:1:1"	"GSE22695:2:1"	"GSE22695:3:1"	"GSE23356:0000000:1"	"GSE23356:0000000:2"	"GSE23356:0000000:3"	"GSE25504:0000000:1"	"GSE27890:0000000:1"	"GSE28654:0000000:1"	"GSE28654:0000000:2"	"GSE29330:0000000:1"	"GSE29370:0000000:1"	"GSE29370:0000000:2"	"GSE29977:0000000:1"	"GSE30470:0000000:01"	"GSE30470:0000000:02"	"GSE30470:0000000:03"	"GSE30470:0000000:04"	"GSE30470:0000000:05"	"GSE30470:0000000:06"	"GSE30470:0000000:07"	"GSE30470:0000000:08"	"GSE30470:0000000:09"	"GSE30470:0000000:10"	"GSE30470:0000000:11"	"GSE30470:0000000:12"	"GSE30470:0000000:13"	"GSE30470:0000000:14"	"GSE30470:0000000:15"	"GSE30470:0000000:16"	"GSE30470:0000000:17"	"GSE30470:0000000:18"	"GSE30470:0000000:19"	"GSE30470:0000000:20"	"GSE31473:0000000:1"	"GSE33532:01:1"	"GSE33532:01:2"	"GSE33532:01:3"	"GSE33532:01:4"	"GSE33532:02:1"	"GSE33532:02:2"	"GSE33532:02:3"	"GSE33532:02:4"	"GSE33532:03:1"	"GSE33532:03:2"	"GSE33532:03:3"	"GSE33532:03:4"	"GSE33532:04:1"	"GSE33532:04:2"	"GSE33532:04:3"	"GSE33532:04:4"	"GSE33532:05:1"	"GSE33532:05:2"	"GSE33532:05:3"	"GSE33532:05:4"	"GSE33532:06:1"	"GSE33532:06:2"	"GSE33532:06:3"	"GSE33532:06:4"	"GSE33532:07:1"	"GSE33532:07:2"	"GSE33532:07:3"	"GSE33532:07:4"	"GSE33532:08:1"	"GSE33532:08:2"	"GSE33532:08:3"	"GSE33532:08:4"	"GSE33532:09:1"	"GSE33532:09:2"	"GSE33532:09:3"	"GSE33532:09:4"	"GSE33532:11:1"	"GSE33532:11:2"	"GSE33532:11:3"	"GSE33532:11:4"	"GSE33532:12:1"	"GSE33532:12:2"	"GSE33532:12:3"	"GSE33532:12:4"	"GSE33532:13:1"	"GSE33532:13:2"	"GSE33532:13:3"	"GSE33532:13:4"	"GSE33532:14:1"	"GSE33532:14:2"	"GSE33532:14:3"	"GSE33532:14:4"	"GSE33532:15:1"	"GSE33532:15:2"	"GSE33532:15:3"	"GSE33532:15:4"	"GSE33532:16:1"	"GSE33532:16:2"	"GSE33532:16:3"	"GSE33532:16:4"	"GSE33532:17:1"	"GSE33532:17:2"	"GSE33532:17:3"	"GSE33532:17:4"	"GSE33532:18:1"	"GSE33532:18:2"	"GSE33532:18:3"	"GSE33532:18:4"	"GSE33532:19:1"	"GSE33532:19:2"	"GSE33532:19:3"	"GSE33532:19:4"	"GSE34942:0000000:01"	"GSE34942:0000000:02"	"GSE34942:0000000:03"	"GSE34942:0000000:04"	"GSE34942:0000000:05"	"GSE34942:0000000:06"	"GSE34942:0000000:07"	"GSE34942:0000000:08"	"GSE34942:0000000:09"	"GSE34942:0000000:10"	"GSE34942:0000000:11"	"GSE34942:0000000:12"	"GSE34942:0000000:13"	"GSE34942:0000000:14"	"GSE34942:0000000:15"	"GSE34942:0000000:16"	"GSE34942:0000000:17"	"GSE34942:0000000:18"	"GSE34942:0000000:19"	"GSE34942:0000000:20"	"GSE34942:0000000:21"	"GSE34942:0000000:22"	"GSE34942:0000000:23"	"GSE34942:0000000:24"	"GSE34942:0000000:25"	"GSE34942:0000000:26"	"GSE34942:0000000:27"	"GSE34942:0000000:28"	"GSE34942:0000000:29"	"GSE34942:0000000:30"	"GSE34942:0000000:31"	"GSE34942:0000000:32"	"GSE34942:0000000:33"	"GSE34942:0000000:34"	"GSE34942:0000000:35"	"GSE34942:0000000:36"	"GSE34942:0000000:37"	"GSE34942:0000000:38"	"GSE34942:0000000:39"	"GSE34942:0000000:40"	"GSE34942:0000000:41"	"GSE34942:0000000:42"	"GSE34942:0000000:43"	"GSE34942:0000000:44"	"GSE34942:0000000:45"	"GSE34942:0000000:46"	"GSE34942:0000000:47"	"GSE34942:0000000:48"	"GSE34942:0000000:49"	"GSE34942:0000000:50"	"GSE34942:0000000:51"	"GSE34942:0000000:52"	"GSE34942:0000000:53"	"GSE34942:0000000:54"	"GSE34942:0000000:55"	"GSE35068:0:1"	"GSE35068:1:1"	"GSE35928:0000000:1"	"GSE35975:0000000:1"	"GSE36076:0000000:1"	"GSE36076:0000000:2"	"GSE36076:0000000:3"	"GSE36110:0000000:1"	"GSE36110:0000000:2"	"GSE36110:0000000:3"	"GSE36110:0000000:4"	"GSE36110:0000000:5"	"GSE36110:0000000:6"	"GSE36110:0000000:7"	"GSE36441:0000000:1"	"GSE36923:0000000:1"	"GSE36923:0000000:2"	"GSE36923:0000000:3"	"GSE37044:0000000:1"	"GSE37045:0000000:1"	"GSE37212:0:1"	"GSE37212:1:1"	"GSE37212:2:1"	"GSE37243:0:1"	"GSE37243:1:1"	"GSE37603:0000000:1"	"GSE38494:0000000:1"	"GSE38494:0000000:2"	"GSE38662:01:1"	"GSE38662:02:1"	"GSE38662:03:1"	"GSE38662:04:1"	"GSE38662:05:1"	"GSE38662:06:1"	"GSE38662:07:1"	"GSE38662:08:1"	"GSE38662:09:1"	"GSE38662:11:1"	"GSE38662:12:1"	"GSE38678:0000000:1"	"GSE38678:0000000:2"	"GSE38678:0000000:3"	"GSE38678:0000000:4"	"GSE38678:0000000:5"	"GSE38832:0000000:001"	"GSE38832:0000000:002"	"GSE38832:0000000:003"	"GSE38832:0000000:004"	"GSE38832:0000000:005"	"GSE38832:0000000:006"	"GSE38832:0000000:007"	"GSE38832:0000000:008"	"GSE38832:0000000:009"	"GSE38832:0000000:010"	"GSE38832:0000000:011"	"GSE38832:0000000:012"	"GSE38832:0000000:013"	"GSE38832:0000000:014"	"GSE38832:0000000:015"	"GSE38832:0000000:016"	"GSE38832:0000000:017"	"GSE38832:0000000:018"	"GSE38832:0000000:019"	"GSE38832:0000000:020"	"GSE38832:0000000:021"	"GSE38832:0000000:022"	"GSE38832:0000000:023"	"GSE38832:0000000:024"	"GSE38832:0000000:025"	"GSE38832:0000000:026"	"GSE38832:0000000:027"	"GSE38832:0000000:028"	"GSE38832:0000000:029"	"GSE38832:0000000:030"	"GSE38832:0000000:031"	"GSE38832:0000000:032"	"GSE38832:0000000:033"	"GSE38832:0000000:034"	"GSE38832:0000000:035"	"GSE38832:0000000:036"	"GSE38832:0000000:037"	"GSE38832:0000000:038"	"GSE38832:0000000:039"	"GSE38832:0000000:040"	"GSE38832:0000000:041"	"GSE38832:0000000:042"	"GSE38832:0000000:043"	"GSE38832:0000000:044"	"GSE38832:0000000:045"	"GSE38832:0000000:046"	"GSE38832:0000000:047"	"GSE38832:0000000:048"	"GSE38832:0000000:049"	"GSE38832:0000000:050"	"GSE38832:0000000:051"	"GSE38832:0000000:052"	"GSE38832:0000000:053"	"GSE38832:0000000:054"	"GSE38832:0000000:055"	"GSE38832:0000000:056"	"GSE38832:0000000:057"	"GSE38832:0000000:058"	"GSE38832:0000000:059"	"GSE38832:0000000:060"	"GSE38832:0000000:061"	"GSE38832:0000000:062"	"GSE38832:0000000:063"	"GSE38832:0000000:064"	"GSE38832:0000000:065"	"GSE38832:0000000:066"	"GSE38832:0000000:067"	"GSE38832:0000000:068"	"GSE38832:0000000:069"	"GSE38832:0000000:070"	"GSE38832:0000000:071"	"GSE38832:0000000:072"	"GSE38832:0000000:073"	"GSE38832:0000000:074"	"GSE38832:0000000:075"	"GSE38832:0000000:076"	"GSE38832:0000000:077"	"GSE38832:0000000:078"	"GSE38832:0000000:079"	"GSE38832:0000000:080"	"GSE38832:0000000:081"	"GSE38832:0000000:082"	"GSE38832:0000000:083"	"GSE38832:0000000:084"	"GSE38832:0000000:085"	"GSE38832:0000000:086"	"GSE38832:0000000:087"	"GSE38832:0000000:088"	"GSE38832:0000000:089"	"GSE38832:0000000:090"	"GSE38832:0000000:091"	"GSE38832:0000000:092"	"GSE38832:0000000:093"	"GSE38832:0000000:094"	"GSE38832:0000000:095"	"GSE38832:0000000:096"	"GSE38832:0000000:097"	"GSE38832:0000000:098"	"GSE38832:0000000:099"	"GSE38832:0000000:100"	"GSE38832:0000000:101"	"GSE38832:0000000:102"	"GSE38832:0000000:103"	"GSE38832:0000000:104"	"GSE38832:0000000:105"	"GSE38832:0000000:106"	"GSE38832:0000000:107"	"GSE38832:0000000:108"	"GSE38832:0000000:109"	"GSE38832:0000000:110"	"GSE38832:0000000:111"	"GSE38832:0000000:112"	"GSE38832:0000000:113"	"GSE38832:0000000:114"	"GSE38832:0000000:115"	"GSE38832:0000000:116"	"GSE38832:0000000:117"	"GSE38832:0000000:118"	"GSE38832:0000000:119"	"GSE38832:0000000:120"	"GSE38832:0000000:121"	"GSE39084:0000000:01"	"GSE39084:0000000:02"	"GSE39084:0000000:03"	"GSE39084:0000000:04"	"GSE39084:0000000:05"	"GSE39084:0000000:06"	"GSE39084:0000000:07"	"GSE39084:0000000:08"	"GSE39084:0000000:09"	"GSE39084:0000000:10"	"GSE39084:0000000:11"	"GSE39084:0000000:12"	"GSE39084:0000000:13"	"GSE39084:0000000:14"	"GSE39084:0000000:15"	"GSE39084:0000000:16"	"GSE39084:0000000:17"	"GSE39084:0000000:18"	"GSE39084:0000000:19"	"GSE39084:0000000:20"	"GSE39084:0000000:21"	"GSE39084:0000000:22"	"GSE39084:0000000:23"	"GSE39084:0000000:24"	"GSE39084:0000000:25"	"GSE39084:0000000:26"	"GSE39084:0000000:27"	"GSE39084:0000000:28"	"GSE39084:0000000:29"	"GSE39084:0000000:30"	"GSE39084:0000000:31"	"GSE39084:0000000:32"	"GSE39084:0000000:33"	"GSE39084:0000000:34"	"GSE39084:0000000:35"	"GSE39084:0000000:36"	"GSE39084:0000000:37"	"GSE39084:0000000:38"	"GSE39084:0000000:39"	"GSE39084:0000000:40"	"GSE39084:0000000:41"	"GSE39084:0000000:42"	"GSE39084:0000000:43"	"GSE39084:0000000:44"	"GSE39084:0000000:45"	"GSE39084:0000000:46"	"GSE39084:0000000:47"	"GSE39084:0000000:48"	"GSE39084:0000000:49"	"GSE39084:0000000:50"	"GSE39084:0000000:51"	"GSE39084:0000000:52"	"GSE39084:0000000:53"	"GSE39084:0000000:54"	"GSE39084:0000000:55"	"GSE39084:0000000:56"	"GSE39084:0000000:57"	"GSE39084:0000000:58"	"GSE39084:0000000:59"	"GSE39084:0000000:60"	"GSE39084:0000000:61"	"GSE39084:0000000:62"	"GSE39084:0000000:63"	"GSE39084:0000000:64"	"GSE39084:0000000:65"	"GSE39084:0000000:66"	"GSE39084:0000000:67"	"GSE39084:0000000:68"	"GSE39084:0000000:69"	"GSE39363:0000000:1"	"GSE40367:2:1"	"GSE40367:3:1"	"GSE40367:4:1"	"GSE40367:4:2"	"GSE40367:5:1"	"GSE40367:5:2"	"GSE40367:6:1"	"GSE40568:0000000:1"	"GSE40568:0000000:2"	"GSE40595:1:1"	"GSE40595:2:1"	"GSE40643:0000000:1"	"GSE40985:0000000:1"	"GSE40986:0000000:1"	"GSE41992:0000000:1"	"GSE42001:0:1"	"GSE42001:0:2"	"GSE42001:0:3"	"GSE42001:1:1"	"GSE42001:1:2"	"GSE42001:1:3"	"GSE42001:2:1"	"GSE42001:2:2"	"GSE42001:2:3"	"GSE42001:3:1"	"GSE42001:3:2"	"GSE42001:3:3"	"GSE42001:4:1"	"GSE42001:4:2"	"GSE42001:4:3"	"GSE42001:5:1"	"GSE42001:5:2"	"GSE42001:5:3"	"GSE42038:0000000:01"	"GSE42038:0000000:02"	"GSE42038:0000000:03"	"GSE42038:0000000:04"	"GSE42038:0000000:05"	"GSE42038:0000000:06"	"GSE42038:0000000:07"	"GSE42038:0000000:08"	"GSE42038:0000000:09"	"GSE42038:0000000:10"	"GSE42038:0000000:11"	"GSE42038:0000000:12"	"GSE42038:0000000:13"	"GSE42038:0000000:14"	"GSE42038:0000000:15"	"GSE42038:0000000:16"	"GSE42038:0000000:17"	"GSE42038:0000000:18"	"GSE42038:0000000:19"	"GSE42038:0000000:20"	"GSE42038:0000000:21"	"GSE42038:0000000:22"	"GSE42038:0000000:23"	"GSE42038:0000000:24"	"GSE42038:0000000:25"	"GSE42038:0000000:26"	"GSE42038:0000000:27"	"GSE42038:0000000:28"	"GSE42038:0000000:29"	"GSE42038:0000000:30"	"GSE42038:0000000:31"	"GSE42038:0000000:32"	"GSE42038:0000000:33"	"GSE42038:0000000:34"	"GSE42038:0000000:35"	"GSE42038:0000000:36"	"GSE42038:0000000:37"	"GSE42038:0000000:38"	"GSE42038:0000000:39"	"GSE42038:0000000:40"	"GSE42038:0000000:41"	"GSE42038:0000000:42"	"GSE42038:0000000:43"	"GSE42038:0000000:44"	"GSE42038:0000000:45"	"GSE42038:0000000:46"	"GSE42038:0000000:47"	"GSE42038:0000000:48"	"GSE42038:0000000:49"	"GSE42038:0000000:50"	"GSE42038:0000000:51"	"GSE42038:0000000:52"	"GSE42038:0000000:53"	"GSE42038:0000000:54"	"GSE42038:0000000:55"	"GSE42038:0000000:56"	"GSE42038:0000000:57"	"GSE42038:0000000:58"	"GSE42038:0000000:59"	"GSE42038:0000000:60"	"GSE42038:0000000:61"	"GSE42038:0000000:62"	"GSE42038:0000000:63"	"GSE42038:0000000:64"	"GSE42038:0000000:65"	"GSE42038:0000000:66"	"GSE42038:0000000:67"	"GSE42038:0000000:68"	"GSE42038:0000000:69"	"GSE42038:0000000:70"	"GSE42038:0000000:71"	"GSE42038:0000000:72"	"GSE42038:0000000:73"	"GSE42038:0000000:74"	"GSE42038:0000000:75"	"GSE42038:0000000:76"	"GSE42038:0000000:77"	"GSE42038:0000000:78"	"GSE42252:0000000:1"	"GSE42404:01:1"	"GSE42404:02:1"	"GSE42404:03:1"	"GSE42404:04:1"	"GSE42404:05:1"	"GSE42404:06:1"	"GSE42404:07:1"	"GSE42404:08:1"	"GSE42404:09:1"	"GSE42404:11:1"	"GSE42697:0000000:01"	"GSE42697:0000000:02"	"GSE42697:0000000:03"	"GSE42697:0000000:04"	"GSE42697:0000000:05"	"GSE42697:0000000:06"	"GSE42697:0000000:07"	"GSE42697:0000000:08"	"GSE42697:0000000:09"	"GSE42697:0000000:10"	"GSE42697:0000000:11"	"GSE42806:1:1"	"GSE42806:2:1"	"GSE42806:3:1"	"GSE42806:4:1"	"GSE43358:0000000:1"	"GSE43358:0000000:2"	"GSE43358:0000000:3"	"GSE43437:0000000:1"	"GSE43576:0000000:1"	"GSE43576:0000000:2"	"GSE43596:1:1"	"GSE43596:1:2"	"GSE43596:1:3"	"GSE43596:2:1"	"GSE43596:2:2"	"GSE43596:2:3"	"GSE43939:0:1"	"GSE43939:1:1"	"GSE44540:0000000:1"	"GSE44596:0000000:1"	"GSE44597:0000000:1"	"GSE45267:0:1"	"GSE45267:1:1"	"GSE45435:0000000:1"	"GSE45435:0000000:2"	"GSE45512:0000000:1"	"GSE45627:0000000:1"	"GSE45636:0000000:1"	"GSE45670:0000000:1"	"GSE45670:0000000:2"	"GSE45736:1:1"	"GSE46024:0000000:1"	"GSE46474:0000000:1"	"GSE46519:0000000:1"	"GSE46580:0000000:1"	"GSE46687:0000000:1"	"GSE46687:0000000:2"	"GSE46708:0000000:1"	"GSE46819:0:1"	"GSE46819:1:1"	"GSE46819:2:1"	"GSE46819:3:1"	"GSE46819:4:1"	"GSE46819:5:1"	"GSE46819:6:1"	"GSE46848:0000000:1"	"GSE46848:0000000:2"	"GSE47378:0000000:1"	"GSE47563:0000000:1"	"GSE47664:0000000:1"	"GSE47751:1:1"	"GSE47751:1:2"	"GSE47751:1:3"	"GSE47751:1:4"	"GSE47751:2:1"	"GSE47751:2:2"	"GSE47751:2:3"	"GSE47751:2:4"	"GSE47751:2:5"	"GSE47751:3:1"	"GSE47751:3:2"	"GSE47751:3:3"	"GSE47751:3:4"	"GSE47751:3:5"	"GSE47751:4:1"	"GSE47751:4:2"	"GSE47751:4:3"	"GSE47751:4:4"	"GSE47751:4:5"	"GSE47751:5:1"	"GSE47751:5:2"	"GSE47751:5:4"	"GSE47751:5:5"	"GSE47751:6:1"	"GSE47751:6:2"	"GSE47751:6:3"	"GSE47751:6:4"	"GSE47751:6:5"	"GSE47908:0000000:1"	"GSE47908:0000000:2"	"GSE47908:0000000:3"	"GSE47929:1:1"	"GSE47929:2:1"	"GSE47970:1:1"	"GSE47970:1:2"	"GSE47970:2:1"	"GSE47970:2:2"	"GSE48060:0000000:1"	"GSE48060:0000000:2"	"GSE48101:0000000:1"	"GSE48101:0000000:2"	"GSE48150:0000000:1"	"GSE48150:0000000:2"	"GSE48150:0000000:3"	"GSE48350:01:2"	"GSE48350:01:3"	"GSE48350:02:1"	"GSE48350:02:2"	"GSE48350:02:3"	"GSE48350:03:2"	"GSE48350:03:3"	"GSE48350:04:1"	"GSE48350:04:2"	"GSE48350:04:3"	"GSE48350:05:1"	"GSE48350:05:2"	"GSE48350:05:3"	"GSE48350:06:1"	"GSE48350:06:2"	"GSE48350:06:3"	"GSE48350:07:1"	"GSE48350:07:2"	"GSE48350:07:3"	"GSE48350:08:1"	"GSE48350:08:2"	"GSE48350:08:3"	"GSE48350:09:1"	"GSE48350:09:2"	"GSE48350:09:3"	"GSE48350:11:1"	"GSE48350:11:3"	"GSE48350:12:1"	"GSE48350:12:3"	"GSE48350:13:1"	"GSE48350:13:2"	"GSE48350:13:3"	"GSE48350:14:1"	"GSE48350:14:2"	"GSE48350:14:3"	"GSE48350:15:3"	"GSE48350:16:3"	"GSE48350:17:1"	"GSE48350:17:2"	"GSE48350:17:3"	"GSE48350:18:1"	"GSE48350:18:2"	"GSE48350:18:3"	"GSE48350:19:3"	"GSE48350:21:1"	"GSE48350:21:2"	"GSE48350:21:3"	"GSE48350:22:1"	"GSE48350:22:2"	"GSE48350:22:3"	"GSE48350:25:3"	"GSE48350:26:1"	"GSE48350:26:2"	"GSE48350:26:3"	"GSE48350:27:1"	"GSE48350:27:2"	"GSE48350:27:3"	"GSE48350:28:1"	"GSE48350:28:2"	"GSE48350:28:3"	"GSE48350:29:1"	"GSE48350:29:2"	"GSE48350:29:3"	"GSE48350:31:2"	"GSE48350:31:3"	"GSE48350:34:2"	"GSE48350:34:3"	"GSE48350:35:2"	"GSE48350:36:2"	"GSE48350:36:3"	"GSE48350:37:1"	"GSE48350:37:2"	"GSE48350:37:3"	"GSE48350:38:3"	"GSE48350:39:1"	"GSE48350:39:2"	"GSE48350:39:3"	"GSE48350:41:1"	"GSE48350:41:2"	"GSE48350:41:3"	"GSE48350:42:1"	"GSE48350:42:2"	"GSE48350:42:3"	"GSE48350:43:3"	"GSE48350:44:1"	"GSE48350:44:2"	"GSE48350:44:3"	"GSE48350:45:1"	"GSE48350:45:2"	"GSE48350:45:3"	"GSE48350:46:1"	"GSE48350:46:2"	"GSE48350:46:3"	"GSE48350:47:1"	"GSE48350:47:3"	"GSE48350:48:1"	"GSE48350:48:2"	"GSE48350:48:3"	"GSE48350:49:1"	"GSE48350:49:2"	"GSE48350:49:3"	"GSE48350:51:1"	"GSE48350:51:2"	"GSE48350:51:3"	"GSE48350:52:1"	"GSE48350:52:2"	"GSE48350:52:3"	"GSE48350:53:1"	"GSE48350:53:2"	"GSE48350:53:3"	"GSE48350:54:1"	"GSE48350:54:2"	"GSE48350:54:3"	"GSE48350:55:1"	"GSE48350:55:2"	"GSE48350:55:3"	"GSE48350:56:1"	"GSE48350:56:3"	"GSE48350:57:1"	"GSE48350:57:2"	"GSE48350:57:3"	"GSE48350:58:2"	"GSE48350:59:2"	"GSE48350:59:3"	"GSE48350:62:2"	"GSE48350:62:3"	"GSE48350:64:1"	"GSE48350:64:2"	"GSE48350:64:3"	"GSE48350:65:3"	"GSE48350:66:1"	"GSE48350:66:2"	"GSE48350:66:3"	"GSE48350:68:2"	"GSE48350:68:3"	"GSE48350:69:1"	"GSE48350:69:2"	"GSE48350:69:3"	"GSE48350:71:1"	"GSE48350:71:2"	"GSE48350:71:3"	"GSE48350:72:1"	"GSE48350:72:2"	"GSE48350:72:3"	"GSE48350:73:3"	"GSE48350:74:3"	"GSE48350:75:2"	"GSE48350:75:3"	"GSE48350:76:1"	"GSE48350:76:2"	"GSE48350:77:2"	"GSE48350:79:1"	"GSE48350:79:2"	"GSE48350:79:3"	"GSE48350:81:1"	"GSE48350:81:2"	"GSE48350:81:3"	"GSE48350:82:1"	"GSE48350:82:2"	"GSE48350:83:3"	"GSE48350:84:1"	"GSE48350:84:2"	"GSE48350:84:3"	"GSE48350:85:1"	"GSE48350:85:2"	"GSE48350:85:3"	"GSE48432:0000000:1"	"GSE48616:0:1"	"GSE48616:0:2"	"GSE48616:0:3"	"GSE48616:1:1"	"GSE48616:1:2"	"GSE48616:1:3"	"GSE48616:2:1"	"GSE48616:2:2"	"GSE48616:2:3"	"GSE48616:3:1"	"GSE48616:3:2"	"GSE48616:3:3"	"GSE48757:0000000:1"	"GSE48780:0000000:01"	"GSE48780:0000000:02"	"GSE48780:0000000:03"	"GSE48780:0000000:04"	"GSE48780:0000000:05"	"GSE48780:0000000:06"	"GSE48780:0000000:07"	"GSE48780:0000000:08"	"GSE48780:0000000:09"	"GSE48780:0000000:10"	"GSE48780:0000000:11"	"GSE48780:0000000:12"	"GSE48780:0000000:13"	"GSE48780:0000000:14"	"GSE48780:0000000:15"	"GSE48780:0000000:16"	"GSE48780:0000000:17"	"GSE48780:0000000:18"	"GSE48780:0000000:19"	"GSE48780:0000000:20"	"GSE48780:0000000:21"	"GSE48780:0000000:22"	"GSE48780:0000000:23"	"GSE48780:0000000:24"	"GSE48780:0000000:25"	"GSE48780:0000000:26"	"GSE48780:0000000:27"	"GSE48780:0000000:28"	"GSE48780:0000000:29"	"GSE48780:0000000:30"	"GSE48780:0000000:31"	"GSE48780:0000000:32"	"GSE48780:0000000:33"	"GSE48780:0000000:34"	"GSE48780:0000000:35"	"GSE48780:0000000:36"	"GSE48780:0000000:37"	"GSE48780:0000000:38"	"GSE48780:0000000:39"	"GSE48780:0000000:40"	"GSE48780:0000000:41"	"GSE48780:0000000:42"	"GSE48780:0000000:43"	"GSE48780:0000000:44"	"GSE48780:0000000:45"	"GSE48780:0000000:46"	"GSE48780:0000000:47"	"GSE48780:0000000:48"	"GSE48780:0000000:49"	"GSE48780:0000000:50"	"GSE48780:0000000:51"	"GSE48780:0000000:52"	"GSE48780:0000000:53"	"GSE48780:0000000:54"	"GSE48780:0000000:55"	"GSE48780:0000000:56"	"GSE48780:0000000:57"	"GSE48780:0000000:58"	"GSE48780:0000000:59"	"GSE48780:0000000:60"	"GSE48780:0000000:61"	"GSE48780:0000000:62"	"GSE48780:0000000:63"	"GSE48780:0000000:64"	"GSE48780:0000000:65"	"GSE48780:0000000:66"	"GSE48780:0000000:67"	"GSE48780:0000000:68"	"GSE48780:0000000:69"	"GSE48780:0000000:70"	"GSE48780:0000000:71"	"GSE48780:0000000:72"	"GSE48780:0000000:73"	"GSE48780:0000000:74"	"GSE48780:0000000:75"	"GSE48780:0000000:76"	"GSE48780:0000000:77"	"GSE48780:0000000:78"	"GSE48780:0000000:79"	"GSE48780:0000000:80"	"GSE48780:0000000:81"	"GSE48780:0000000:82"	"GSE48841:0:1"	"GSE48841:1:1"	"GSE48841:2:1"	"GSE48841:3:1"	"GSE49243:0000000:01"	"GSE49243:0000000:02"	"GSE49243:0000000:03"	"GSE49243:0000000:04"	"GSE49243:0000000:05"	"GSE49243:0000000:06"	"GSE49243:0000000:07"	"GSE49243:0000000:08"	"GSE49243:0000000:09"	"GSE49243:0000000:10"	"GSE49243:0000000:11"	"GSE49243:0000000:12"	"GSE49243:0000000:13"	"GSE49243:0000000:14"	"GSE49243:0000000:15"	"GSE49243:0000000:16"	"GSE49243:0000000:17"	"GSE49243:0000000:18"	"GSE49243:0000000:19"	"GSE49243:0000000:20"	"GSE49243:0000000:21"	"GSE49243:0000000:22"	"GSE49243:0000000:23"	"GSE49243:0000000:24"	"GSE49243:0000000:25"	"GSE49243:0000000:26"	"GSE49243:0000000:27"	"GSE49243:0000000:28"	"GSE49243:0000000:29"	"GSE49243:0000000:30"	"GSE49243:0000000:31"	"GSE49243:0000000:32"	"GSE49243:0000000:33"	"GSE49243:0000000:34"	"GSE49243:0000000:35"	"GSE49243:0000000:36"	"GSE49243:0000000:37"	"GSE49243:0000000:38"	"GSE49243:0000000:39"	"GSE49243:0000000:40"	"GSE49243:0000000:41"	"GSE49243:0000000:42"	"GSE49243:0000000:43"	"GSE49243:0000000:44"	"GSE49243:0000000:45"	"GSE49243:0000000:46"	"GSE49243:0000000:47"	"GSE49243:0000000:48"	"GSE49243:0000000:49"	"GSE49243:0000000:50"	"GSE49243:0000000:51"	"GSE49243:0000000:52"	"GSE49243:0000000:53"	"GSE49243:0000000:54"	"GSE49243:0000000:55"	"GSE49243:0000000:56"	"GSE49243:0000000:57"	"GSE49243:0000000:58"	"GSE49243:0000000:59"	"GSE49243:0000000:60"	"GSE49243:0000000:61"	"GSE49243:0000000:62"	"GSE49243:0000000:63"	"GSE49243:0000000:64"	"GSE49243:0000000:65"	"GSE49243:0000000:66"	"GSE49243:0000000:67"	"GSE49243:0000000:68"	"GSE49243:0000000:69"	"GSE49243:0000000:70"	"GSE49243:0000000:71"	"GSE49243:0000000:72"	"GSE49644:1:1"	"GSE49644:2:1"	"GSE49644:3:1"	"GSE49675:0:1"	"GSE49675:1:1"	"GSE49675:2:1"	"GSE49822:0000000:01"	"GSE49822:0000000:02"	"GSE49822:0000000:03"	"GSE49822:0000000:04"	"GSE49822:0000000:05"	"GSE49822:0000000:06"	"GSE49822:0000000:07"	"GSE49822:0000000:08"	"GSE49822:0000000:09"	"GSE49822:0000000:10"	"GSE49822:0000000:11"	"GSE49822:0000000:12"	"GSE49822:0000000:13"	"GSE49822:0000000:14"	"GSE49822:0000000:15"	"GSE49822:0000000:16"	"GSE49822:0000000:17"	"GSE49822:0000000:18"	"GSE49822:0000000:19"	"GSE49822:0000000:20"	"GSE49822:0000000:21"	"GSE49853:0000000:1"	"GSE49891:0000000:1"	"GSE49896:0000000:01"	"GSE49896:0000000:02"	"GSE49896:0000000:03"	"GSE49896:0000000:04"	"GSE49896:0000000:05"	"GSE49896:0000000:06"	"GSE49896:0000000:07"	"GSE49896:0000000:08"	"GSE49896:0000000:09"	"GSE49896:0000000:10"	"GSE49896:0000000:11"	"GSE49896:0000000:12"	"GSE49896:0000000:13"	"GSE49896:0000000:14"	"GSE49896:0000000:15"	"GSE49896:0000000:16"	"GSE49896:0000000:17"	"GSE49896:0000000:18"	"GSE49896:0000000:19"	"GSE49896:0000000:20"	"GSE49896:0000000:21"	"GSE49896:0000000:22"	"GSE49896:0000000:23"	"GSE49896:0000000:24"	"GSE49896:0000000:25"	"GSE49896:0000000:26"	"GSE49896:0000000:27"	"GSE49896:0000000:28"	"GSE49896:0000000:29"	"GSE49896:0000000:30"	"GSE49896:0000000:31"	"GSE49896:0000000:32"	"GSE49896:0000000:33"	"GSE49896:0000000:34"	"GSE49896:0000000:35"	"GSE49896:0000000:36"	"GSE49896:0000000:37"	"GSE49896:0000000:38"	"GSE49896:0000000:39"	"GSE49896:0000000:40"	"GSE49896:0000000:41"	"GSE49896:0000000:42"	"GSE49896:0000000:43"	"GSE49896:0000000:44"	"GSE49896:0000000:45"	"GSE49896:0000000:46"	"GSE49896:0000000:47"	"GSE49896:0000000:48"	"GSE49896:0000000:49"	"GSE49896:0000000:50"	"GSE49896:0000000:51"	"GSE49896:0000000:52"	"GSE49896:0000000:53"	"GSE49896:0000000:54"	"GSE49896:0000000:55"	"GSE49896:0000000:56"	"GSE49896:0000000:57"	"GSE49896:0000000:58"	"GSE49896:0000000:59"	"GSE49896:0000000:60"	"GSE49896:0000000:61"	"GSE49896:0000000:62"	"GSE49896:0000000:63"	"GSE49896:0000000:64"	"GSE49896:0000000:65"	"GSE49896:0000000:66"	"GSE49896:0000000:67"	"GSE49896:0000000:68"	"GSE49896:0000000:69"	"GSE49896:0000000:70"	"GSE49896:0000000:71"	"GSE49896:0000000:72"	"GSE49896:0000000:73"	"GSE49896:0000000:74"	"GSE49896:0000000:75"	"GSE49896:0000000:76"	"GSE49896:0000000:77"	"GSE49896:0000000:78"	"GSE49896:0000000:79"	"GSE49896:0000000:80"	"GSE49896:0000000:81"	"GSE49896:0000000:82"	"GSE49896:0000000:83"	"GSE49896:0000000:84"	"GSE49896:0000000:85"	"GSE49896:0000000:86"	"GSE49896:0000000:87"	"GSE49896:0000000:88"	"GSE49896:0000000:89"	"GSE49896:0000000:90"	"GSE49896:0000000:91"	"GSE49896:0000000:92"	"GSE49896:0000000:93"	"GSE49896:0000000:94"	"GSE49896:0000000:95"	"GSE49896:0000000:96"	"GSE49896:0000000:97"	"GSE49896:0000000:98"	"GSE49896:0000000:99"	"GSE50173:0000000:1"	"GSE50378:0:1"	"GSE50378:1:1"	"GSE50451:0000000:1"	"GSE50451:0000000:2"	"GSE50451:0000000:3"	"GSE50451:0000000:4"	"GSE50677:01:1"	"GSE50677:01:2"	"GSE50677:01:3"	"GSE50677:01:4"	"GSE50677:02:1"	"GSE50677:02:2"	"GSE50677:03:1"	"GSE50677:03:2"	"GSE50677:04:1"	"GSE50677:04:2"	"GSE50677:05:4"	"GSE50677:06:4"	"GSE50677:07:4"	"GSE50677:08:4"	"GSE50677:09:4"	"GSE50677:11:4"	"GSE50677:12:4"	"GSE50683:0000000:1"	"GSE50700:1:1"	"GSE50700:2:1"	"GSE50700:3:1"	"GSE50738:1:1"	"GSE50738:1:2"	"GSE50738:1:3"	"GSE50738:2:2"	"GSE50738:3:2"	"GSE50738:4:1"	"GSE50738:4:2"	"GSE50738:5:1"	"GSE50738:5:2"	"GSE50738:5:3"	"GSE50738:6:1"	"GSE50738:6:2"	"GSE50738:6:3"	"GSE50738:7:1"	"GSE50738:7:2"	"GSE50738:7:3"	"GSE50738:8:1"	"GSE50738:8:2"	"GSE50738:8:3"	"GSE50772:0000000:1"	"GSE50774:0000000:01"	"GSE50774:0000000:02"	"GSE50774:0000000:03"	"GSE50774:0000000:04"	"GSE50774:0000000:05"	"GSE50774:0000000:06"	"GSE50774:0000000:07"	"GSE50774:0000000:08"	"GSE50774:0000000:09"	"GSE50774:0000000:10"	"GSE50774:0000000:11"	"GSE50774:0000000:12"	"GSE50774:0000000:13"	"GSE50774:0000000:14"	"GSE50774:0000000:15"	"GSE50774:0000000:16"	"GSE50774:0000000:17"	"GSE50774:0000000:18"	"GSE50774:0000000:19"	"GSE50774:0000000:20"	"GSE50811:01:1"	"GSE50811:01:2"	"GSE50811:02:1"	"GSE50811:02:2"	"GSE50811:03:1"	"GSE50811:03:2"	"GSE50811:04:1"	"GSE50811:04:2"	"GSE50811:05:1"	"GSE50811:05:2"	"GSE50811:06:1"	"GSE50811:06:2"	"GSE50811:07:1"	"GSE50811:07:2"	"GSE50811:08:1"	"GSE50811:08:2"	"GSE50811:09:1"	"GSE50811:09:2"	"GSE50811:11:1"	"GSE50811:11:2"	"GSE50811:12:1"	"GSE50811:12:2"	"GSE50811:13:1"	"GSE50811:13:2"	"GSE50811:14:1"	"GSE50811:14:2"	"GSE50811:15:1"	"GSE50811:15:2"	"GSE50811:16:1"	"GSE50811:16:2"	"GSE50811:17:1"	"GSE50811:17:2"	"GSE50811:18:1"	"GSE50811:18:2"	"GSE50811:19:1"	"GSE50811:19:2"	"GSE50811:21:1"	"GSE50811:21:2"	"GSE50811:22:1"	"GSE50811:22:2"	"GSE50811:23:1"	"GSE50811:23:2"	"GSE50811:24:1"	"GSE50811:24:2"	"GSE50811:25:1"	"GSE50811:25:2"	"GSE50811:26:1"	"GSE50811:26:2"	"GSE50811:27:1"	"GSE50811:27:2"	"GSE50830:01:1"	"GSE50830:01:2"	"GSE50830:02:1"	"GSE50830:02:2"	"GSE50830:03:1"	"GSE50830:03:2"	"GSE50830:04:1"	"GSE50830:04:2"	"GSE50830:05:1"	"GSE50830:05:2"	"GSE50830:06:1"	"GSE50830:06:2"	"GSE50830:07:1"	"GSE50830:07:2"	"GSE50830:08:1"	"GSE50830:08:2"	"GSE50830:09:1"	"GSE50830:09:2"	"GSE50830:11:1"	"GSE50830:11:2"	"GSE50830:12:1"	"GSE50830:12:2"	"GSE50830:13:1"	"GSE50830:13:2"	"GSE50830:14:1"	"GSE50830:14:2"	"GSE50830:15:1"	"GSE50830:15:2"	"GSE50830:16:1"	"GSE50830:16:2"	"GSE50830:17:1"	"GSE50830:17:2"	"GSE50830:18:1"	"GSE50830:18:2"	"GSE50830:19:1"	"GSE50830:19:2"	"GSE50831:01:1"	"GSE50831:01:2"	"GSE50831:02:1"	"GSE50831:02:2"	"GSE50831:03:1"	"GSE50831:03:2"	"GSE50831:04:1"	"GSE50831:04:2"	"GSE50831:05:1"	"GSE50831:05:2"	"GSE50831:06:1"	"GSE50831:06:2"	"GSE50831:07:1"	"GSE50831:07:2"	"GSE50831:08:1"	"GSE50831:08:2"	"GSE50831:09:1"	"GSE50831:09:2"	"GSE50831:11:1"	"GSE50831:11:2"	"GSE50831:12:1"	"GSE50831:12:2"	"GSE50831:13:1"	"GSE50831:13:2"	"GSE50831:14:1"	"GSE50831:14:2"	"GSE50831:15:1"	"GSE50831:15:2"	"GSE50831:16:1"	"GSE50831:16:2"	"GSE50831:17:1"	"GSE50831:17:2"	"GSE50831:18:1"	"GSE50831:18:2"	"GSE50831:19:1"	"GSE50831:19:2"	"GSE50831:21:1"	"GSE50831:21:2"	"GSE50868:0000000:1"	"GSE50868:0000000:2"	"GSE50868:0000000:3"	"GSE50868:0000000:4"	"GSE50868:0000000:5"	"GSE50868:0000000:6"	"GSE50868:0000000:7"	"GSE50868:0000000:8"	"GSE50931:0000000:1"	"GSE50959:0000000:1"	"GSE50959:0000000:2"	"GSE51010:0000000:1"	"GSE51024:01:1"	"GSE51024:02:1"	"GSE51024:03:1"	"GSE51024:04:1"	"GSE51024:05:1"	"GSE51024:06:1"	"GSE51024:07:1"	"GSE51024:08:1"	"GSE51024:09:1"	"GSE51024:11:1"	"GSE51024:12:1"	"GSE51024:13:1"	"GSE51024:14:1"	"GSE51024:15:1"	"GSE51024:16:1"	"GSE51024:17:1"	"GSE51024:18:1"	"GSE51024:19:1"	"GSE51024:21:1"	"GSE51024:22:1"	"GSE51024:23:1"	"GSE51024:24:1"	"GSE51024:25:1"	"GSE51024:26:1"	"GSE51024:27:1"	"GSE51024:28:1"	"GSE51024:29:1"	"GSE51024:31:1"	"GSE51024:32:1"	"GSE51024:33:1"	"GSE51024:34:1"	"GSE51024:35:1"	"GSE51024:36:1"	"GSE51024:37:1"	"GSE51024:38:1"	"GSE51024:39:1"	"GSE51024:41:1"	"GSE51056:0000000:1"	"GSE51105:0000000:01"	"GSE51105:0000000:02"	"GSE51105:0000000:03"	"GSE51105:0000000:04"	"GSE51105:0000000:05"	"GSE51105:0000000:06"	"GSE51105:0000000:07"	"GSE51105:0000000:08"	"GSE51105:0000000:09"	"GSE51105:0000000:10"	"GSE51105:0000000:11"	"GSE51105:0000000:12"	"GSE51105:0000000:13"	"GSE51105:0000000:14"	"GSE51105:0000000:15"	"GSE51105:0000000:16"	"GSE51105:0000000:17"	"GSE51105:0000000:18"	"GSE51105:0000000:19"	"GSE51105:0000000:20"	"GSE51105:0000000:21"	"GSE51105:0000000:22"	"GSE51105:0000000:23"	"GSE51105:0000000:24"	"GSE51105:0000000:25"	"GSE51105:0000000:26"	"GSE51105:0000000:27"	"GSE51105:0000000:28"	"GSE51105:0000000:29"	"GSE51105:0000000:30"	"GSE51105:0000000:31"	"GSE51105:0000000:32"	"GSE51105:0000000:33"	"GSE51105:0000000:34"	"GSE51105:0000000:35"	"GSE51105:0000000:36"	"GSE51105:0000000:37"	"GSE51105:0000000:38"	"GSE51105:0000000:39"	"GSE51105:0000000:40"	"GSE51105:0000000:41"	"GSE51105:0000000:42"	"GSE51105:0000000:43"	"GSE51105:0000000:44"	"GSE51105:0000000:45"	"GSE51105:0000000:46"	"GSE51105:0000000:47"	"GSE51105:0000000:48"	"GSE51105:0000000:49"	"GSE51105:0000000:50"	"GSE51105:0000000:51"	"GSE51105:0000000:52"	"GSE51105:0000000:53"	"GSE51105:0000000:54"	"GSE51105:0000000:55"	"GSE51105:0000000:56"	"GSE51105:0000000:57"	"GSE51105:0000000:58"	"GSE51105:0000000:59"	"GSE51105:0000000:60"	"GSE51105:0000000:61"	"GSE51105:0000000:62"	"GSE51105:0000000:63"	"GSE51105:0000000:64"	"GSE51105:0000000:65"	"GSE51105:0000000:66"	"GSE51105:0000000:67"	"GSE51105:0000000:68"	"GSE51105:0000000:69"	"GSE51105:0000000:70"	"GSE51105:0000000:71"	"GSE51105:0000000:72"	"GSE51105:0000000:73"	"GSE51105:0000000:74"	"GSE51105:0000000:75"	"GSE51105:0000000:76"	"GSE51105:0000000:77"	"GSE51105:0000000:78"	"GSE51105:0000000:79"	"GSE51105:0000000:80"	"GSE51105:0000000:81"	"GSE51105:0000000:82"	"GSE51105:0000000:83"	"GSE51105:0000000:84"	"GSE51105:0000000:85"	"GSE51105:0000000:86"	"GSE51105:0000000:87"	"GSE51105:0000000:88"	"GSE51105:0000000:89"	"GSE51105:0000000:90"	"GSE51105:0000000:91"	"GSE51105:0000000:92"	"GSE51105:0000000:93"	"GSE51212:1:1"	"GSE51212:1:2"	"GSE51212:1:3"	"GSE51212:3:1"	"GSE51231:0000000:1"	"GSE51231:0000000:2"	"GSE51232:0000000:1"	"GSE51232:0000000:2"	"GSE51232:0000000:3"	"GSE51382:1:1"	"GSE51382:2:1"	"GSE51382:3:1"	"GSE51382:4:1"	"GSE51382:5:1"	"GSE51382:6:1"	"GSE51382:7:1"	"GSE51382:8:1"	"GSE51450:0000000:01"	"GSE51450:0000000:02"	"GSE51450:0000000:03"	"GSE51450:0000000:04"	"GSE51450:0000000:05"	"GSE51450:0000000:06"	"GSE51450:0000000:07"	"GSE51450:0000000:08"	"GSE51450:0000000:09"	"GSE51450:0000000:10"	"GSE51450:0000000:11"	"GSE51455:0000000:01"	"GSE51455:0000000:02"	"GSE51455:0000000:03"	"GSE51455:0000000:04"	"GSE51455:0000000:05"	"GSE51455:0000000:06"	"GSE51455:0000000:07"	"GSE51455:0000000:08"	"GSE51455:0000000:09"	"GSE51455:0000000:10"	"GSE51455:0000000:11"	"GSE51484:0000000:1"	"GSE51524:0:1"	"GSE51524:1:1"	"GSE51524:2:1"	"GSE51651:0000000:1"	"GSE51704:1:1"	"GSE51704:1:2"	"GSE51704:2:1"	"GSE51704:2:2"	"GSE51704:3:1"	"GSE51704:3:2"	"GSE51704:4:1"	"GSE51704:4:2"	"GSE51717:1:1"	"GSE51717:1:2"	"GSE51717:1:3"	"GSE51717:2:1"	"GSE51717:2:2"	"GSE51717:2:3"	"GSE51835:01:1"	"GSE51835:02:1"	"GSE51835:03:1"	"GSE51835:04:1"	"GSE51835:05:1"	"GSE51835:06:1"	"GSE51835:07:1"	"GSE51835:08:1"	"GSE51835:09:1"	"GSE51835:11:1"	"GSE51835:12:1"	"GSE51875:0000000:1"	"GSE51981:0000000:1"	"GSE51981:0000000:2"	"GSE51981:0000000:3"	"GSE52087:0000000:1"	"GSE52087:0000000:2"	"GSE52139:1:1"	"GSE52139:2:1"	"GSE52139:3:1"	"GSE52139:4:1"	"GSE52139:5:1"	"GSE52139:6:1"	"GSE52139:7:1"	"GSE52139:8:1"	"GSE52171:0:1"	"GSE52315:0000000:1"	"GSE52322:0000000:01"	"GSE52322:0000000:02"	"GSE52322:0000000:03"	"GSE52322:0000000:04"	"GSE52322:0000000:05"	"GSE52322:0000000:06"	"GSE52322:0000000:07"	"GSE52322:0000000:08"	"GSE52322:0000000:09"	"GSE52322:0000000:10"	"GSE52322:0000000:11"	"GSE52322:0000000:12"	"GSE52322:0000000:13"	"GSE52322:0000000:14"	"GSE52322:0000000:15"	"GSE52322:0000000:16"	"GSE52322:0000000:17"	"GSE52322:0000000:18"	"GSE52322:0000000:19"	"GSE52322:0000000:20"	"GSE52322:0000000:21"	"GSE52322:0000000:22"	"GSE52322:0000000:23"	"GSE52322:0000000:24"	"GSE52322:0000000:25"	"GSE52322:0000000:26"	"GSE52322:0000000:27"	"GSE52322:0000000:28"	"GSE52322:0000000:29"	"GSE52322:0000000:30"	"GSE52322:0000000:31"	"GSE52322:0000000:32"	"GSE52322:0000000:33"	"GSE52322:0000000:34"	"GSE52322:0000000:35"	"GSE52322:0000000:36"	"GSE52361:1:1"	"GSE52361:1:2"	"GSE52361:1:3"	"GSE52361:2:1"	"GSE52361:2:2"	"GSE52361:2:3"	"GSE52361:3:1"	"GSE52361:3:2"	"GSE52361:3:3"	"GSE52553:0:1"	"GSE52553:1:1"	"GSE52651:0000000:1"	"GSE52651:0000000:2"	"GSE52651:0000000:3"	"GSE52651:0000000:4"	"GSE52651:0000000:5"	"GSE52651:0000000:6"	"GSE52651:0000000:7"	"GSE52651:0000000:8"	"GSE52651:0000000:9"	"GSE52674:0000000:1"	"GSE52674:0000000:2"	"GSE52707:0000000:1"	"GSE52707:0000000:2"	"GSE52707:0000000:3"	"GSE52712:1:1"	"GSE52712:2:1"	"GSE52889:0:1"	"GSE52889:1:1"	"GSE52896:1:1"	"GSE52896:2:1"	"GSE52896:3:1"	"GSE52896:4:1"	"GSE52896:5:1"	"GSE52980:0:1"	"GSE52980:1:1"	"GSE52998:0000000:1"	"GSE53005:0000000:1"	"GSE53046:1:1"	"GSE53046:1:2"	"GSE53046:2:1"	"GSE53046:2:2"	"GSE53046:3:1"	"GSE53046:3:2"	"GSE53059:1:1"	"GSE53059:2:1"	"GSE53059:3:1"	"GSE53092:1:1"	"GSE53092:2:1"	"GSE53163:0000000:1"	"GSE53163:0000000:2"	"GSE53223:0000000:1"	"GSE53223:0000000:2"	"GSE53224:0000000:01"	"GSE53224:0000000:02"	"GSE53224:0000000:03"	"GSE53224:0000000:04"	"GSE53224:0000000:05"	"GSE53224:0000000:06"	"GSE53224:0000000:07"	"GSE53224:0000000:08"	"GSE53224:0000000:09"	"GSE53224:0000000:10"	"GSE53224:0000000:11"	"GSE53224:0000000:12"	"GSE53224:0000000:13"	"GSE53224:0000000:14"	"GSE53224:0000000:15"	"GSE53224:0000000:16"	"GSE53224:0000000:17"	"GSE53224:0000000:18"	"GSE53224:0000000:19"	"GSE53224:0000000:20"	"GSE53224:0000000:21"	"GSE53224:0000000:22"	"GSE53224:0000000:23"	"GSE53224:0000000:24"	"GSE53224:0000000:25"	"GSE53224:0000000:26"	"GSE53224:0000000:27"	"GSE53224:0000000:28"	"GSE53224:0000000:29"	"GSE53224:0000000:30"	"GSE53224:0000000:31"	"GSE53224:0000000:32"	"GSE53224:0000000:33"	"GSE53224:0000000:34"	"GSE53224:0000000:35"	"GSE53224:0000000:36"	"GSE53224:0000000:37"	"GSE53224:0000000:38"	"GSE53224:0000000:39"	"GSE53224:0000000:40"	"GSE53224:0000000:41"	"GSE53224:0000000:42"	"GSE53224:0000000:43"	"GSE53224:0000000:44"	"GSE53224:0000000:45"	"GSE53224:0000000:46"	"GSE53224:0000000:47"	"GSE53224:0000000:48"	"GSE53224:0000000:49"	"GSE53224:0000000:50"	"GSE53224:0000000:51"	"GSE53224:0000000:52"	"GSE53245:0000000:1"	"GSE53245:0000000:2"	"GSE53245:0000000:3"	"GSE53274:1:1"	"GSE53274:2:1"	"GSE53274:3:1"	"GSE53274:4:1"	"GSE53276:1:1"	"GSE53276:2:1"	"GSE53441:0000000:1"	"GSE53513:0000000:1"	"GSE53513:0000000:2"	"GSE53513:0000000:3"	"GSE53513:0000000:4"	"GSE53537:0000000:1"	"GSE53537:0000000:2"	"GSE53537:0000000:3"	"GSE53537:0000000:4"	"GSE53603:0:1"	"GSE53603:1:1"	"GSE53631:0000000:1"	"GSE53716:1:1"	"GSE53716:2:1"	"GSE53716:3:1"	"GSE53716:4:1"	"GSE53716:5:1"	"GSE53716:6:1"	"GSE53733:0000000:1"	"GSE53733:0000000:2"	"GSE53751:0000000:1"	"GSE53751:0000000:2"	"GSE53751:0000000:3"	"GSE53751:0000000:4"	"GSE53751:0000000:5"	"GSE53777:1:1"	"GSE53777:2:1"	"GSE53795:01:1"	"GSE53795:02:1"	"GSE53795:03:1"	"GSE53795:04:1"	"GSE53795:05:1"	"GSE53795:06:1"	"GSE53795:07:1"	"GSE53795:08:1"	"GSE53795:09:1"	"GSE53795:11:1"	"GSE53795:12:1"	"GSE53890:0000000:1"	"GSE53890:0000000:2"	"GSE53890:0000000:3"	"GSE53985:0000000:1"	"GSE54002:0000000:1"	"GSE54043:0000000:1"	"GSE54169:1:1"	"GSE54169:1:2"	"GSE54169:1:3"	"GSE54169:1:4"	"GSE54169:2:1"	"GSE54169:2:2"	"GSE54169:2:3"	"GSE54169:2:4"	"GSE54169:3:1"	"GSE54169:3:2"	"GSE54169:3:3"	"GSE54169:3:4"	"GSE54169:4:1"	"GSE54169:4:2"	"GSE54169:4:3"	"GSE54169:4:4"	"GSE54169:5:1"	"GSE54169:5:2"	"GSE54169:5:3"	"GSE54169:5:4"	"GSE54247:0000000:01"	"GSE54247:0000000:02"	"GSE54247:0000000:03"	"GSE54247:0000000:04"	"GSE54247:0000000:05"	"GSE54247:0000000:06"	"GSE54247:0000000:07"	"GSE54247:0000000:08"	"GSE54247:0000000:09"	"GSE54247:0000000:10"	"GSE54247:0000000:11"	"GSE54247:0000000:12"	"GSE54314:0000000:1"	"GSE54315:0000000:1"	"GSE54323:01:1"	"GSE54323:02:1"	"GSE54323:03:1"	"GSE54323:04:1"	"GSE54323:05:1"	"GSE54323:06:1"	"GSE54323:07:1"	"GSE54323:08:1"	"GSE54323:09:1"	"GSE54323:11:1"	"GSE54323:12:1"	"GSE54323:14:1"	"GSE54323:15:1"	"GSE54378:1:1"	"GSE54378:2:1"	"GSE54402:0000000:1"	"GSE54483:0000000:01"	"GSE54483:0000000:02"	"GSE54483:0000000:03"	"GSE54483:0000000:04"	"GSE54483:0000000:05"	"GSE54483:0000000:06"	"GSE54483:0000000:07"	"GSE54483:0000000:08"	"GSE54483:0000000:09"	"GSE54483:0000000:10"	"GSE54495:0000000:1"	"GSE54565:01:1"	"GSE54565:02:1"	"GSE54565:03:1"	"GSE54565:04:1"	"GSE54565:05:1"	"GSE54565:06:1"	"GSE54565:07:1"	"GSE54565:08:1"	"GSE54565:09:1"	"GSE54565:11:1"	"GSE54565:12:1"	"GSE54565:13:1"	"GSE54565:14:1"	"GSE54565:15:1"	"GSE54565:16:1"	"GSE54566:01:1"	"GSE54566:02:1"	"GSE54566:03:1"	"GSE54566:04:1"	"GSE54566:05:1"	"GSE54566:06:1"	"GSE54566:07:1"	"GSE54566:08:1"	"GSE54566:09:1"	"GSE54566:11:1"	"GSE54566:12:1"	"GSE54566:13:1"	"GSE54566:14:1"	"GSE54567:01:1"	"GSE54567:02:1"	"GSE54567:03:1"	"GSE54567:04:1"	"GSE54567:05:1"	"GSE54567:06:1"	"GSE54567:07:1"	"GSE54567:08:1"	"GSE54567:09:1"	"GSE54567:11:1"	"GSE54567:12:1"	"GSE54567:13:1"	"GSE54567:14:1"	"GSE54568:01:1"	"GSE54568:02:1"	"GSE54568:03:1"	"GSE54568:04:1"	"GSE54568:05:1"	"GSE54568:06:1"	"GSE54568:07:1"	"GSE54568:08:1"	"GSE54568:09:1"	"GSE54568:11:1"	"GSE54568:12:1"	"GSE54568:13:1"	"GSE54568:14:1"	"GSE54568:15:1"	"GSE54571:01:1"	"GSE54571:02:1"	"GSE54571:03:1"	"GSE54571:04:1"	"GSE54571:05:1"	"GSE54571:06:1"	"GSE54571:07:1"	"GSE54571:08:1"	"GSE54571:09:1"	"GSE54571:11:1"	"GSE54571:12:1"	"GSE54571:13:1"	"GSE54572:01:1"	"GSE54572:02:1"	"GSE54572:03:1"	"GSE54572:04:1"	"GSE54572:05:1"	"GSE54572:06:1"	"GSE54572:07:1"	"GSE54572:08:1"	"GSE54572:09:1"	"GSE54572:11:1"	"GSE54572:12:1"	"GSE54837:0000000:1"	"GSE54837:0000000:2"	"GSE54837:0000000:3"	"GSE54992:01:1"	"GSE54992:02:2"	"GSE54992:02:3"	"GSE54992:02:4"	"GSE54992:13:3"	"GSE54992:13:4"	"GSE54992:14:3"	"GSE54992:14:4"	"GSE54992:15:3"	"GSE54992:15:4"	"GSE54992:16:3"	"GSE54992:16:4"	"GSE54992:17:3"	"GSE54992:17:4"	"GSE54992:18:3"	"GSE54992:18:4"	"GSE54992:19:3"	"GSE54992:19:4"	"GSE54992:21:3"	"GSE54992:21:4"	"GSE55034:0000000:1"	"GSE55034:0000000:2"	"GSE55034:0000000:3"	"GSE55092:01:1"	"GSE55092:01:2"	"GSE55092:01:3"	"GSE55092:02:1"	"GSE55092:02:2"	"GSE55092:02:3"	"GSE55092:03:1"	"GSE55092:03:2"	"GSE55092:03:3"	"GSE55092:04:1"	"GSE55092:04:2"	"GSE55092:04:3"	"GSE55092:05:1"	"GSE55092:05:2"	"GSE55092:06:1"	"GSE55092:06:2"	"GSE55092:06:3"	"GSE55092:07:1"	"GSE55092:07:3"	"GSE55092:08:1"	"GSE55092:08:2"	"GSE55092:08:3"	"GSE55092:09:1"	"GSE55092:09:2"	"GSE55092:09:3"	"GSE55098:0000000:1"	"GSE55201:1:1"	"GSE55201:2:1"	"GSE55201:3:1"	"GSE55201:4:1"	"GSE55201:5:1"	"GSE55201:6:1"	"GSE55201:7:1"	"GSE55267:0000000:01"	"GSE55267:0000000:02"	"GSE55267:0000000:03"	"GSE55267:0000000:04"	"GSE55267:0000000:05"	"GSE55267:0000000:06"	"GSE55267:0000000:07"	"GSE55267:0000000:08"	"GSE55267:0000000:09"	"GSE55267:0000000:10"	"GSE55267:0000000:11"	"GSE55267:0000000:12"	"GSE55267:0000000:13"	"GSE55267:0000000:14"	"GSE55267:0000000:15"	"GSE55267:0000000:16"	"GSE55267:0000000:17"	"GSE55267:0000000:18"	"GSE55267:0000000:19"	"GSE55267:0000000:20"	"GSE55267:0000000:21"	"GSE55267:0000000:22"	"GSE55267:0000000:23"	"GSE55267:0000000:24"	"GSE55267:0000000:25"	"GSE55267:0000000:26"	"GSE55267:0000000:27"	"GSE55267:0000000:28"	"GSE55267:0000000:29"	"GSE55267:0000000:30"	"GSE55267:0000000:31"	"GSE55267:0000000:32"	"GSE55267:0000000:33"	"GSE55267:0000000:34"	"GSE55267:0000000:35"	"GSE55267:0000000:36"	"GSE55267:0000000:37"	"GSE55267:0000000:38"	"GSE55267:0000000:39"	"GSE55267:0000000:40"	"GSE55267:0000000:41"	"GSE55267:0000000:42"	"GSE55267:0000000:43"	"GSE55267:0000000:44"	"GSE55267:0000000:45"	"GSE55267:0000000:46"	"GSE55267:0000000:47"	"GSE55267:0000000:48"	"GSE55267:0000000:49"	"GSE55267:0000000:50"	"GSE55267:0000000:51"	"GSE55267:0000000:52"	"GSE55267:0000000:53"	"GSE55267:0000000:54"	"GSE55267:0000000:55"	"GSE55267:0000000:56"	"GSE55267:0000000:57"	"GSE55267:0000000:58"	"GSE55267:0000000:59"	"GSE55267:0000000:60"	"GSE55267:0000000:61"	"GSE55267:0000000:62"	"GSE55269:0:1"	"GSE55269:1:1"	"GSE55283:1:2"	"GSE55283:2:2"	"GSE55284:0000000:1"	"GSE55284:0000000:2"	"GSE55510:0000000:1"	"GSE55512:0000000:01"	"GSE55512:0000000:02"	"GSE55512:0000000:03"	"GSE55512:0000000:04"	"GSE55512:0000000:05"	"GSE55512:0000000:06"	"GSE55512:0000000:07"	"GSE55512:0000000:08"	"GSE55512:0000000:09"	"GSE55512:0000000:10"	"GSE55512:0000000:11"	"GSE55529:1:1"	"GSE55529:2:1"	"GSE55539:0000000:1"	"GSE55541:0000000:1"	"GSE55541:0000000:2"	"GSE55541:0000000:3"	"GSE55541:0000000:4"	"GSE55541:0000000:5"	"GSE55604:0:1"	"GSE55604:1:1"	"GSE55604:2:1"	"GSE55609:0000000:01"	"GSE55609:0000000:02"	"GSE55609:0000000:03"	"GSE55609:0000000:04"	"GSE55609:0000000:05"	"GSE55609:0000000:06"	"GSE55609:0000000:07"	"GSE55609:0000000:08"	"GSE55609:0000000:09"	"GSE55609:0000000:10"	"GSE55609:0000000:11"	"GSE55609:0000000:12"	"GSE55609:0000000:13"	"GSE55609:0000000:14"	"GSE55609:0000000:15"	"GSE55609:0000000:16"	"GSE55609:0000000:17"	"GSE55609:0000000:18"	"GSE55609:0000000:19"	"GSE55609:0000000:20"	"GSE55609:0000000:21"	"GSE55609:0000000:22"	"GSE55609:0000000:23"	"GSE55624:1:1"	"GSE55624:1:2"	"GSE55624:1:3"	"GSE55624:2:1"	"GSE55624:2:2"	"GSE55624:2:3"	"GSE55650:1:1"	"GSE55650:2:1"	"GSE55667:0000000:1"	"GSE55667:0000000:2"	"GSE55667:0000000:3"	"GSE55667:0000000:4"	"GSE55673:0000000:1"	"GSE55673:0000000:2"	"GSE55810:1:1"	"GSE55810:1:2"	"GSE55810:1:3"	"GSE55810:2:1"	"GSE55810:2:2"	"GSE55810:2:3"	"GSE55859:0000000:1"	"GSE56017:0:1"	"GSE56017:1:2"	"GSE56017:2:2"	"GSE56026:0000000:1"	"GSE56026:0000000:2"	"GSE56026:0000000:3"	"GSE56026:0000000:4"	"GSE56026:0000000:5"	"GSE56026:0000000:6"	"GSE56026:0000000:7"	"GSE56037:0000000:1"	"GSE56049:0000000:1"	"GSE56049:0000000:2"	"GSE56049:0000000:3"	"GSE56078:0000000:1"	"GSE56078:0000000:2"	"GSE56078:0000000:3"	"GSE56078:0000000:4"	"GSE56084:0000000:1"	"GSE56090:0000000:1"	"GSE56102:0000000:1"	"GSE56112:0000000:1"	"GSE56112:0000000:2"	"GSE56168:0:1"	"GSE56168:0:2"	"GSE56168:1:1"	"GSE56168:1:2"	"GSE56168:2:1"	"GSE56168:2:2"	"GSE56168:3:1"	"GSE56168:3:2"	"GSE56168:4:1"	"GSE56168:4:2"	"GSE56168:5:1"	"GSE56168:5:2"	"GSE56177:1:1"	"GSE56177:2:1"	"GSE56177:3:1"	"GSE56177:4:1"	"GSE56237:0000000:01"	"GSE56237:0000000:02"	"GSE56237:0000000:03"	"GSE56237:0000000:04"	"GSE56237:0000000:05"	"GSE56237:0000000:06"	"GSE56237:0000000:07"	"GSE56237:0000000:08"	"GSE56237:0000000:09"	"GSE56237:0000000:10"	"GSE56237:0000000:11"	"GSE56237:0000000:12"	"GSE56237:0000000:13"	"GSE56237:0000000:14"	"GSE56237:0000000:15"	"GSE56237:0000000:16"	"GSE56237:0000000:17"	"GSE56237:0000000:18"	"GSE56237:0000000:19"	"GSE56237:0000000:20"	"GSE56239:1:1"	"GSE56239:2:1"	"GSE56239:3:1"	"GSE56265:1:1"	"GSE56265:2:1"	"GSE56265:3:1"	"GSE56268:0:1"	"GSE56268:2:1"	"GSE56313:0000000:01"	"GSE56313:0000000:02"	"GSE56313:0000000:03"	"GSE56313:0000000:04"	"GSE56313:0000000:05"	"GSE56313:0000000:06"	"GSE56313:0000000:07"	"GSE56313:0000000:08"	"GSE56313:0000000:09"	"GSE56313:0000000:10"	"GSE56313:0000000:11"	"GSE56313:0000000:12"	"GSE56313:0000000:13"	"GSE56313:0000000:14"	"GSE56313:0000000:15"	"GSE56313:0000000:16"	"GSE56313:0000000:17"	"GSE56313:0000000:18"	"GSE56313:0000000:19"	"GSE56313:0000000:20"	"GSE56313:0000000:21"	"GSE56313:0000000:22"	"GSE56313:0000000:23"	"GSE56313:0000000:24"	"GSE56313:0000000:25"	"GSE56313:0000000:26"	"GSE56313:0000000:27"	"GSE56313:0000000:28"	"GSE56313:0000000:29"	"GSE56313:0000000:30"	"GSE56313:0000000:31"	"GSE56313:0000000:32"	"GSE56313:0000000:33"	"GSE56313:0000000:34"	"GSE56313:0000000:35"	"GSE56313:0000000:36"	"GSE56313:0000000:37"	"GSE56313:0000000:38"	"GSE56313:0000000:39"	"GSE56313:0000000:40"	"GSE56313:0000000:41"	"GSE56313:0000000:42"	"GSE56313:0000000:43"	"GSE56313:0000000:44"	"GSE56313:0000000:45"	"GSE56313:0000000:46"	"GSE56313:0000000:47"	"GSE56313:0000000:48"	"GSE56313:0000000:49"	"GSE56313:0000000:50"	"GSE56313:0000000:51"	"GSE56313:0000000:52"	"GSE56313:0000000:53"	"GSE56313:0000000:54"	"GSE56313:0000000:55"	"GSE56313:0000000:56"	"GSE56313:0000000:57"	"GSE56313:0000000:58"	"GSE56313:0000000:59"	"GSE56313:0000000:60"	"GSE56313:0000000:61"	"GSE56313:0000000:62"	"GSE56313:0000000:63"	"GSE56313:0000000:64"	"GSE56313:0000000:65"	"GSE56313:0000000:66"	"GSE56313:0000000:67"	"GSE56313:0000000:68"	"GSE56313:0000000:69"	"GSE56313:0000000:70"	"GSE56313:0000000:71"	"GSE56313:0000000:72"	"GSE56313:0000000:73"	"GSE56313:0000000:74"	"GSE56313:0000000:75"	"GSE56313:0000000:76"	"GSE56313:0000000:77"	"GSE56313:0000000:78"	"GSE56313:0000000:79"	"GSE56313:0000000:80"	"GSE56313:0000000:81"	"GSE56313:0000000:82"	"GSE56313:0000000:83"	"GSE56313:0000000:84"	"GSE56313:0000000:85"	"GSE56313:0000000:86"	"GSE56313:0000000:87"	"GSE56313:0000000:88"	"GSE56314:1:1"	"GSE56314:1:2"	"GSE56314:1:3"	"GSE56314:2:1"	"GSE56314:2:2"	"GSE56314:2:3"	"GSE56314:3:1"	"GSE56314:3:2"	"GSE56314:3:3"	"GSE56314:4:2"	"GSE56314:4:3"	"GSE56314:5:3"	"GSE56314:6:3"	"GSE56314:7:1"	"GSE56314:7:2"	"GSE56314:7:3"	"GSE56314:8:1"	"GSE56314:8:2"	"GSE56352:1:1"	"GSE56352:1:2"	"GSE56352:2:1"	"GSE56352:2:2"	"GSE56352:3:1"	"GSE56352:3:2"	"GSE56352:4:1"	"GSE56352:4:2"	"GSE56410:0000000:1"	"GSE56410:0000000:2"	"GSE56410:0000000:3"	"GSE56410:0000000:4"	"GSE56410:0000000:5"	"GSE56449:0000000:1"	"GSE56449:0000000:2"	"GSE56464:0000000:1"	"GSE56465:01:1"	"GSE56591:1:1"	"GSE56591:2:1"	"GSE56645:0000000:1"	"GSE56645:0000000:2"	"GSE56645:0000000:3"	"GSE56670:0000000:01"	"GSE56670:0000000:02"	"GSE56670:0000000:03"	"GSE56670:0000000:04"	"GSE56670:0000000:05"	"GSE56670:0000000:06"	"GSE56670:0000000:07"	"GSE56670:0000000:08"	"GSE56670:0000000:09"	"GSE56670:0000000:10"	"GSE56670:0000000:11"	"GSE56670:0000000:12"	"GSE56670:0000000:13"	"GSE56670:0000000:14"	"GSE56670:0000000:15"	"GSE56670:0000000:16"	"GSE56670:0000000:17"	"GSE56670:0000000:18"	"GSE56670:0000000:19"	"GSE56681:0000000:1"	"GSE56681:0000000:2"	"GSE56681:0000000:3"	"GSE56769:0000000:1"	"GSE56808:0000000:1"	"GSE56808:0000000:2"	"GSE56808:0000000:3"	"GSE56843:0:1"	"GSE56843:1:1"	"GSE56896:0000000:1"	"GSE56906:1:1"	"GSE56906:2:1"	"GSE56936:0:1"	"GSE56936:1:1"	"GSE56940:0000000:1"	"GSE56954:1:1"	"GSE56954:2:1"	"GSE56967:0000000:1"	"GSE56972:0000000:1"	"GSE56973:1:1"	"GSE56973:2:1"	"GSE57051:0000000:1"	"GSE57065:01:2"	"GSE57065:01:3"	"GSE57065:02:2"	"GSE57065:02:3"	"GSE57065:03:1"	"GSE57065:03:2"	"GSE57065:03:3"	"GSE57065:04:1"	"GSE57065:04:2"	"GSE57065:04:3"	"GSE57065:05:1"	"GSE57065:05:2"	"GSE57065:05:3"	"GSE57065:06:2"	"GSE57065:06:3"	"GSE57065:07:2"	"GSE57065:07:3"	"GSE57065:08:2"	"GSE57065:08:3"	"GSE57065:09:2"	"GSE57065:09:3"	"GSE57065:11:2"	"GSE57065:11:3"	"GSE57065:12:2"	"GSE57065:12:3"	"GSE57065:13:2"	"GSE57065:13:3"	"GSE57065:14:2"	"GSE57065:14:3"	"GSE57065:15:2"	"GSE57065:15:3"	"GSE57065:16:2"	"GSE57065:16:3"	"GSE57065:17:2"	"GSE57065:17:3"	"GSE57065:18:2"	"GSE57065:19:2"	"GSE57065:19:3"	"GSE57065:21:2"	"GSE57065:21:3"	"GSE57065:22:2"	"GSE57065:22:3"	"GSE57065:23:2"	"GSE57065:24:2"	"GSE57065:24:3"	"GSE57065:25:2"	"GSE57065:25:3"	"GSE57065:26:2"	"GSE57065:26:3"	"GSE57065:27:2"	"GSE57065:27:3"	"GSE57065:28:2"	"GSE57065:28:3"	"GSE57083:0000000:001"	"GSE57083:0000000:002"	"GSE57083:0000000:003"	"GSE57083:0000000:004"	"GSE57083:0000000:005"	"GSE57083:0000000:006"	"GSE57083:0000000:007"	"GSE57083:0000000:008"	"GSE57083:0000000:009"	"GSE57083:0000000:010"	"GSE57083:0000000:011"	"GSE57083:0000000:012"	"GSE57083:0000000:013"	"GSE57083:0000000:014"	"GSE57083:0000000:015"	"GSE57083:0000000:016"	"GSE57083:0000000:017"	"GSE57083:0000000:018"	"GSE57083:0000000:019"	"GSE57083:0000000:020"	"GSE57083:0000000:021"	"GSE57083:0000000:022"	"GSE57083:0000000:023"	"GSE57083:0000000:024"	"GSE57083:0000000:025"	"GSE57083:0000000:026"	"GSE57083:0000000:027"	"GSE57083:0000000:028"	"GSE57083:0000000:029"	"GSE57083:0000000:030"	"GSE57083:0000000:031"	"GSE57083:0000000:032"	"GSE57083:0000000:033"	"GSE57083:0000000:034"	"GSE57083:0000000:035"	"GSE57083:0000000:036"	"GSE57083:0000000:037"	"GSE57083:0000000:038"	"GSE57083:0000000:039"	"GSE57083:0000000:040"	"GSE57083:0000000:041"	"GSE57083:0000000:042"	"GSE57083:0000000:043"	"GSE57083:0000000:044"	"GSE57083:0000000:045"	"GSE57083:0000000:046"	"GSE57083:0000000:047"	"GSE57083:0000000:048"	"GSE57083:0000000:049"	"GSE57083:0000000:050"	"GSE57083:0000000:051"	"GSE57083:0000000:052"	"GSE57083:0000000:053"	"GSE57083:0000000:054"	"GSE57083:0000000:055"	"GSE57083:0000000:056"	"GSE57083:0000000:057"	"GSE57083:0000000:058"	"GSE57083:0000000:059"	"GSE57083:0000000:060"	"GSE57083:0000000:061"	"GSE57083:0000000:062"	"GSE57083:0000000:063"	"GSE57083:0000000:064"	"GSE57083:0000000:065"	"GSE57083:0000000:066"	"GSE57083:0000000:067"	"GSE57083:0000000:068"	"GSE57083:0000000:069"	"GSE57083:0000000:070"	"GSE57083:0000000:071"	"GSE57083:0000000:072"	"GSE57083:0000000:073"	"GSE57083:0000000:074"	"GSE57083:0000000:075"	"GSE57083:0000000:076"	"GSE57083:0000000:077"	"GSE57083:0000000:078"	"GSE57083:0000000:079"	"GSE57083:0000000:080"	"GSE57083:0000000:081"	"GSE57083:0000000:082"	"GSE57083:0000000:083"	"GSE57083:0000000:084"	"GSE57083:0000000:085"	"GSE57083:0000000:086"	"GSE57083:0000000:087"	"GSE57083:0000000:088"	"GSE57083:0000000:089"	"GSE57083:0000000:090"	"GSE57083:0000000:091"	"GSE57083:0000000:092"	"GSE57083:0000000:093"	"GSE57083:0000000:094"	"GSE57083:0000000:095"	"GSE57083:0000000:096"	"GSE57083:0000000:097"	"GSE57083:0000000:098"	"GSE57083:0000000:099"	"GSE57083:0000000:100"	"GSE57083:0000000:101"	"GSE57083:0000000:102"	"GSE57083:0000000:103"	"GSE57083:0000000:104"	"GSE57083:0000000:105"	"GSE57083:0000000:106"	"GSE57083:0000000:107"	"GSE57083:0000000:108"	"GSE57083:0000000:109"	"GSE57083:0000000:110"	"GSE57083:0000000:111"	"GSE57083:0000000:112"	"GSE57083:0000000:113"	"GSE57083:0000000:114"	"GSE57083:0000000:115"	"GSE57083:0000000:116"	"GSE57083:0000000:117"	"GSE57083:0000000:118"	"GSE57083:0000000:119"	"GSE57083:0000000:120"	"GSE57083:0000000:121"	"GSE57083:0000000:122"	"GSE57083:0000000:123"	"GSE57083:0000000:124"	"GSE57083:0000000:125"	"GSE57083:0000000:126"	"GSE57083:0000000:127"	"GSE57083:0000000:128"	"GSE57083:0000000:129"	"GSE57083:0000000:130"	"GSE57083:0000000:131"	"GSE57083:0000000:132"	"GSE57083:0000000:133"	"GSE57083:0000000:134"	"GSE57083:0000000:135"	"GSE57083:0000000:136"	"GSE57083:0000000:137"	"GSE57083:0000000:138"	"GSE57083:0000000:139"	"GSE57083:0000000:140"	"GSE57083:0000000:141"	"GSE57083:0000000:142"	"GSE57083:0000000:143"	"GSE57083:0000000:144"	"GSE57083:0000000:145"	"GSE57083:0000000:146"	"GSE57083:0000000:147"	"GSE57083:0000000:148"	"GSE57083:0000000:149"	"GSE57083:0000000:150"	"GSE57083:0000000:151"	"GSE57083:0000000:152"	"GSE57083:0000000:153"	"GSE57083:0000000:154"	"GSE57083:0000000:155"	"GSE57083:0000000:156"	"GSE57083:0000000:157"	"GSE57083:0000000:158"	"GSE57083:0000000:159"	"GSE57083:0000000:160"	"GSE57083:0000000:161"	"GSE57083:0000000:162"	"GSE57083:0000000:163"	"GSE57083:0000000:164"	"GSE57083:0000000:165"	"GSE57083:0000000:166"	"GSE57083:0000000:167"	"GSE57083:0000000:168"	"GSE57083:0000000:169"	"GSE57083:0000000:170"	"GSE57083:0000000:171"	"GSE57083:0000000:172"	"GSE57083:0000000:173"	"GSE57083:0000000:174"	"GSE57083:0000000:175"	"GSE57083:0000000:176"	"GSE57083:0000000:177"	"GSE57083:0000000:178"	"GSE57083:0000000:179"	"GSE57083:0000000:180"	"GSE57083:0000000:181"	"GSE57083:0000000:182"	"GSE57083:0000000:183"	"GSE57083:0000000:184"	"GSE57083:0000000:185"	"GSE57083:0000000:186"	"GSE57083:0000000:187"	"GSE57083:0000000:188"	"GSE57083:0000000:189"	"GSE57083:0000000:190"	"GSE57083:0000000:191"	"GSE57083:0000000:192"	"GSE57083:0000000:193"	"GSE57083:0000000:194"	"GSE57083:0000000:195"	"GSE57083:0000000:196"	"GSE57083:0000000:197"	"GSE57083:0000000:198"	"GSE57083:0000000:199"	"GSE57083:0000000:200"	"GSE57083:0000000:201"	"GSE57083:0000000:202"	"GSE57083:0000000:203"	"GSE57083:0000000:204"	"GSE57083:0000000:205"	"GSE57083:0000000:206"	"GSE57083:0000000:207"	"GSE57083:0000000:208"	"GSE57083:0000000:209"	"GSE57083:0000000:210"	"GSE57083:0000000:211"	"GSE57083:0000000:212"	"GSE57083:0000000:213"	"GSE57083:0000000:214"	"GSE57083:0000000:215"	"GSE57083:0000000:216"	"GSE57083:0000000:217"	"GSE57083:0000000:218"	"GSE57083:0000000:219"	"GSE57083:0000000:220"	"GSE57083:0000000:221"	"GSE57083:0000000:222"	"GSE57083:0000000:223"	"GSE57083:0000000:224"	"GSE57083:0000000:225"	"GSE57083:0000000:226"	"GSE57083:0000000:227"	"GSE57083:0000000:228"	"GSE57083:0000000:229"	"GSE57083:0000000:230"	"GSE57083:0000000:231"	"GSE57083:0000000:232"	"GSE57083:0000000:233"	"GSE57083:0000000:234"	"GSE57083:0000000:235"	"GSE57083:0000000:236"	"GSE57083:0000000:237"	"GSE57083:0000000:238"	"GSE57083:0000000:239"	"GSE57083:0000000:240"	"GSE57083:0000000:241"	"GSE57083:0000000:242"	"GSE57083:0000000:243"	"GSE57083:0000000:244"	"GSE57083:0000000:245"	"GSE57083:0000000:246"	"GSE57083:0000000:247"	"GSE57083:0000000:248"	"GSE57083:0000000:249"	"GSE57083:0000000:250"	"GSE57083:0000000:251"	"GSE57083:0000000:252"	"GSE57083:0000000:253"	"GSE57083:0000000:254"	"GSE57083:0000000:255"	"GSE57083:0000000:256"	"GSE57083:0000000:257"	"GSE57083:0000000:258"	"GSE57083:0000000:259"	"GSE57083:0000000:260"	"GSE57083:0000000:261"	"GSE57083:0000000:262"	"GSE57083:0000000:263"	"GSE57083:0000000:264"	"GSE57083:0000000:265"	"GSE57083:0000000:266"	"GSE57083:0000000:267"	"GSE57083:0000000:268"	"GSE57083:0000000:269"	"GSE57083:0000000:270"	"GSE57083:0000000:271"	"GSE57083:0000000:272"	"GSE57083:0000000:273"	"GSE57083:0000000:274"	"GSE57083:0000000:275"	"GSE57083:0000000:276"	"GSE57083:0000000:277"	"GSE57083:0000000:278"	"GSE57083:0000000:279"	"GSE57083:0000000:280"	"GSE57083:0000000:281"	"GSE57083:0000000:282"	"GSE57083:0000000:283"	"GSE57083:0000000:284"	"GSE57083:0000000:285"	"GSE57083:0000000:286"	"GSE57083:0000000:287"	"GSE57083:0000000:288"	"GSE57083:0000000:289"	"GSE57083:0000000:290"	"GSE57083:0000000:291"	"GSE57083:0000000:292"	"GSE57083:0000000:293"	"GSE57083:0000000:294"	"GSE57083:0000000:295"	"GSE57083:0000000:296"	"GSE57083:0000000:297"	"GSE57083:0000000:298"	"GSE57083:0000000:299"	"GSE57083:0000000:300"	"GSE57083:0000000:301"	"GSE57083:0000000:302"	"GSE57083:0000000:303"	"GSE57083:0000000:304"	"GSE57083:0000000:305"	"GSE57083:0000000:306"	"GSE57083:0000000:307"	"GSE57083:0000000:308"	"GSE57083:0000000:309"	"GSE57083:0000000:310"	"GSE57083:0000000:311"	"GSE57083:0000000:312"	"GSE57083:0000000:313"	"GSE57083:0000000:314"	"GSE57083:0000000:315"	"GSE57083:0000000:316"	"GSE57083:0000000:317"	"GSE57083:0000000:318"	"GSE57083:0000000:319"	"GSE57083:0000000:320"	"GSE57083:0000000:321"	"GSE57083:0000000:322"	"GSE57083:0000000:323"	"GSE57083:0000000:324"	"GSE57083:0000000:325"	"GSE57083:0000000:326"	"GSE57083:0000000:327"	"GSE57083:0000000:328"	"GSE57083:0000000:329"	"GSE57083:0000000:330"	"GSE57083:0000000:331"	"GSE57083:0000000:332"	"GSE57083:0000000:333"	"GSE57083:0000000:334"	"GSE57083:0000000:335"	"GSE57083:0000000:336"	"GSE57083:0000000:337"	"GSE57083:0000000:338"	"GSE57083:0000000:339"	"GSE57083:0000000:340"	"GSE57083:0000000:341"	"GSE57083:0000000:342"	"GSE57083:0000000:343"	"GSE57083:0000000:344"	"GSE57083:0000000:345"	"GSE57083:0000000:346"	"GSE57083:0000000:347"	"GSE57083:0000000:348"	"GSE57083:0000000:349"	"GSE57083:0000000:350"	"GSE57083:0000000:351"	"GSE57083:0000000:352"	"GSE57083:0000000:353"	"GSE57083:0000000:354"	"GSE57083:0000000:355"	"GSE57083:0000000:356"	"GSE57083:0000000:357"	"GSE57083:0000000:358"	"GSE57083:0000000:359"	"GSE57083:0000000:360"	"GSE57083:0000000:361"	"GSE57083:0000000:362"	"GSE57083:0000000:363"	"GSE57083:0000000:364"	"GSE57083:0000000:365"	"GSE57083:0000000:366"	"GSE57083:0000000:367"	"GSE57083:0000000:368"	"GSE57083:0000000:369"	"GSE57083:0000000:370"	"GSE57083:0000000:371"	"GSE57083:0000000:372"	"GSE57083:0000000:373"	"GSE57083:0000000:374"	"GSE57083:0000000:375"	"GSE57083:0000000:376"	"GSE57083:0000000:377"	"GSE57083:0000000:378"	"GSE57083:0000000:379"	"GSE57083:0000000:380"	"GSE57083:0000000:381"	"GSE57083:0000000:382"	"GSE57083:0000000:383"	"GSE57083:0000000:384"	"GSE57083:0000000:385"	"GSE57083:0000000:386"	"GSE57083:0000000:387"	"GSE57083:0000000:388"	"GSE57083:0000000:389"	"GSE57083:0000000:390"	"GSE57083:0000000:391"	"GSE57083:0000000:392"	"GSE57083:0000000:393"	"GSE57083:0000000:394"	"GSE57083:0000000:395"	"GSE57083:0000000:396"	"GSE57083:0000000:397"	"GSE57083:0000000:398"	"GSE57083:0000000:399"	"GSE57083:0000000:400"	"GSE57083:0000000:401"	"GSE57083:0000000:402"	"GSE57083:0000000:403"	"GSE57083:0000000:404"	"GSE57083:0000000:405"	"GSE57083:0000000:406"	"GSE57083:0000000:407"	"GSE57083:0000000:408"	"GSE57083:0000000:409"	"GSE57083:0000000:410"	"GSE57083:0000000:411"	"GSE57083:0000000:412"	"GSE57083:0000000:413"	"GSE57083:0000000:414"	"GSE57083:0000000:415"	"GSE57083:0000000:416"	"GSE57083:0000000:417"	"GSE57083:0000000:418"	"GSE57083:0000000:419"	"GSE57083:0000000:420"	"GSE57083:0000000:421"	"GSE57083:0000000:422"	"GSE57083:0000000:423"	"GSE57083:0000000:424"	"GSE57083:0000000:425"	"GSE57083:0000000:426"	"GSE57083:0000000:427"	"GSE57083:0000000:428"	"GSE57083:0000000:429"	"GSE57083:0000000:430"	"GSE57083:0000000:431"	"GSE57083:0000000:432"	"GSE57083:0000000:433"	"GSE57083:0000000:434"	"GSE57083:0000000:435"	"GSE57083:0000000:436"	"GSE57083:0000000:437"	"GSE57083:0000000:438"	"GSE57083:0000000:439"	"GSE57083:0000000:440"	"GSE57083:0000000:441"	"GSE57083:0000000:442"	"GSE57083:0000000:443"	"GSE57083:0000000:444"	"GSE57083:0000000:445"	"GSE57083:0000000:446"	"GSE57083:0000000:447"	"GSE57083:0000000:448"	"GSE57083:0000000:449"	"GSE57083:0000000:450"	"GSE57083:0000000:451"	"GSE57083:0000000:452"	"GSE57083:0000000:453"	"GSE57083:0000000:454"	"GSE57083:0000000:455"	"GSE57083:0000000:456"	"GSE57083:0000000:457"	"GSE57083:0000000:458"	"GSE57083:0000000:459"	"GSE57083:0000000:460"	"GSE57083:0000000:461"	"GSE57083:0000000:462"	"GSE57083:0000000:463"	"GSE57083:0000000:464"	"GSE57083:0000000:465"	"GSE57083:0000000:466"	"GSE57083:0000000:467"	"GSE57083:0000000:468"	"GSE57083:0000000:469"	"GSE57083:0000000:470"	"GSE57083:0000000:471"	"GSE57083:0000000:472"	"GSE57083:0000000:473"	"GSE57083:0000000:474"	"GSE57083:0000000:475"	"GSE57083:0000000:476"	"GSE57083:0000000:477"	"GSE57083:0000000:478"	"GSE57083:0000000:479"	"GSE57083:0000000:480"	"GSE57083:0000000:481"	"GSE57083:0000000:482"	"GSE57083:0000000:483"	"GSE57083:0000000:484"	"GSE57083:0000000:485"	"GSE57083:0000000:486"	"GSE57083:0000000:487"	"GSE57083:0000000:488"	"GSE57083:0000000:489"	"GSE57083:0000000:490"	"GSE57083:0000000:491"	"GSE57083:0000000:492"	"GSE57083:0000000:493"	"GSE57083:0000000:494"	"GSE57083:0000000:495"	"GSE57083:0000000:496"	"GSE57083:0000000:497"	"GSE57083:0000000:498"	"GSE57083:0000000:499"	"GSE57083:0000000:500"	"GSE57083:0000000:501"	"GSE57083:0000000:502"	"GSE57083:0000000:503"	"GSE57083:0000000:504"	"GSE57083:0000000:505"	"GSE57083:0000000:506"	"GSE57083:0000000:507"	"GSE57083:0000000:508"	"GSE57083:0000000:509"	"GSE57083:0000000:510"	"GSE57083:0000000:511"	"GSE57083:0000000:512"	"GSE57083:0000000:513"	"GSE57083:0000000:514"	"GSE57083:0000000:515"	"GSE57083:0000000:516"	"GSE57083:0000000:517"	"GSE57083:0000000:518"	"GSE57083:0000000:519"	"GSE57083:0000000:520"	"GSE57083:0000000:521"	"GSE57083:0000000:522"	"GSE57083:0000000:523"	"GSE57083:0000000:524"	"GSE57083:0000000:525"	"GSE57083:0000000:526"	"GSE57083:0000000:527"	"GSE57083:0000000:528"	"GSE57083:0000000:529"	"GSE57083:0000000:530"	"GSE57083:0000000:531"	"GSE57083:0000000:532"	"GSE57083:0000000:533"	"GSE57083:0000000:534"	"GSE57083:0000000:535"	"GSE57083:0000000:536"	"GSE57083:0000000:537"	"GSE57083:0000000:538"	"GSE57083:0000000:539"	"GSE57083:0000000:540"	"GSE57083:0000000:541"	"GSE57083:0000000:542"	"GSE57083:0000000:543"	"GSE57083:0000000:544"	"GSE57083:0000000:545"	"GSE57083:0000000:546"	"GSE57083:0000000:547"	"GSE57083:0000000:548"	"GSE57083:0000000:549"	"GSE57083:0000000:550"	"GSE57083:0000000:551"	"GSE57083:0000000:552"	"GSE57083:0000000:553"	"GSE57083:0000000:554"	"GSE57083:0000000:555"	"GSE57083:0000000:556"	"GSE57083:0000000:557"	"GSE57083:0000000:558"	"GSE57083:0000000:559"	"GSE57083:0000000:560"	"GSE57083:0000000:561"	"GSE57083:0000000:562"	"GSE57083:0000000:563"	"GSE57083:0000000:564"	"GSE57083:0000000:565"	"GSE57083:0000000:566"	"GSE57083:0000000:567"	"GSE57083:0000000:568"	"GSE57083:0000000:569"	"GSE57083:0000000:570"	"GSE57083:0000000:571"	"GSE57083:0000000:572"	"GSE57083:0000000:573"	"GSE57083:0000000:574"	"GSE57083:0000000:575"	"GSE57083:0000000:576"	"GSE57083:0000000:577"	"GSE57083:0000000:578"	"GSE57083:0000000:579"	"GSE57083:0000000:580"	"GSE57083:0000000:581"	"GSE57083:0000000:582"	"GSE57083:0000000:583"	"GSE57083:0000000:584"	"GSE57083:0000000:585"	"GSE57083:0000000:586"	"GSE57083:0000000:587"	"GSE57083:0000000:588"	"GSE57083:0000000:589"	"GSE57083:0000000:590"	"GSE57083:0000000:591"	"GSE57083:0000000:592"	"GSE57083:0000000:593"	"GSE57083:0000000:594"	"GSE57083:0000000:595"	"GSE57083:0000000:596"	"GSE57083:0000000:597"	"GSE57083:0000000:598"	"GSE57083:0000000:599"	"GSE57083:0000000:600"	"GSE57083:0000000:601"	"GSE57083:0000000:602"	"GSE57083:0000000:603"	"GSE57083:0000000:604"	"GSE57083:0000000:605"	"GSE57083:0000000:606"	"GSE57083:0000000:607"	"GSE57083:0000000:608"	"GSE57083:0000000:609"	"GSE57083:0000000:610"	"GSE57083:0000000:611"	"GSE57083:0000000:612"	"GSE57083:0000000:613"	"GSE57083:0000000:614"	"GSE57083:0000000:615"	"GSE57083:0000000:616"	"GSE57083:0000000:617"	"GSE57083:0000000:618"	"GSE57083:0000000:619"	"GSE57083:0000000:620"	"GSE57083:0000000:621"	"GSE57083:0000000:622"	"GSE57083:0000000:623"	"GSE57083:0000000:624"	"GSE57083:0000000:625"	"GSE57083:0000000:626"	"GSE57156:0:1"	"GSE57156:1:1"	"GSE57194:0:1"	"GSE57194:0:2"	"GSE57194:0:3"	"GSE57194:0:4"	"GSE57194:1:1"	"GSE57194:1:2"	"GSE57194:1:3"	"GSE57194:1:4"	"GSE57194:2:1"	"GSE57194:2:2"	"GSE57194:2:3"	"GSE57194:2:4"	"GSE57255:0:1"	"GSE57255:0:2"	"GSE57255:0:3"	"GSE57255:0:4"	"GSE57255:0:5"	"GSE57255:1:1"	"GSE57255:1:2"	"GSE57255:1:3"	"GSE57255:1:4"	"GSE57255:1:5"	"GSE57303:0000000:01"	"GSE57303:0000000:02"	"GSE57303:0000000:03"	"GSE57303:0000000:04"	"GSE57303:0000000:05"	"GSE57303:0000000:06"	"GSE57303:0000000:07"	"GSE57303:0000000:08"	"GSE57303:0000000:09"	"GSE57303:0000000:10"	"GSE57303:0000000:11"	"GSE57303:0000000:12"	"GSE57303:0000000:13"	"GSE57303:0000000:14"	"GSE57303:0000000:15"	"GSE57303:0000000:16"	"GSE57303:0000000:17"	"GSE57303:0000000:18"	"GSE57303:0000000:19"	"GSE57303:0000000:20"	"GSE57303:0000000:21"	"GSE57303:0000000:22"	"GSE57303:0000000:23"	"GSE57303:0000000:24"	"GSE57303:0000000:25"	"GSE57303:0000000:26"	"GSE57303:0000000:27"	"GSE57303:0000000:28"	"GSE57303:0000000:29"	"GSE57303:0000000:30"	"GSE57303:0000000:31"	"GSE57303:0000000:32"	"GSE57303:0000000:33"	"GSE57303:0000000:34"	"GSE57303:0000000:35"	"GSE57303:0000000:36"	"GSE57303:0000000:37"	"GSE57303:0000000:38"	"GSE57303:0000000:39"	"GSE57303:0000000:40"	"GSE57303:0000000:41"	"GSE57303:0000000:42"	"GSE57303:0000000:43"	"GSE57303:0000000:44"	"GSE57303:0000000:45"	"GSE57303:0000000:46"	"GSE57303:0000000:47"	"GSE57303:0000000:48"	"GSE57303:0000000:49"	"GSE57303:0000000:50"	"GSE57303:0000000:51"	"GSE57303:0000000:52"	"GSE57303:0000000:53"	"GSE57303:0000000:54"	"GSE57303:0000000:55"	"GSE57303:0000000:56"	"GSE57303:0000000:57"	"GSE57303:0000000:58"	"GSE57303:0000000:59"	"GSE57303:0000000:60"	"GSE57303:0000000:61"	"GSE57303:0000000:62"	"GSE57303:0000000:63"	"GSE57303:0000000:64"	"GSE57303:0000000:65"	"GSE57303:0000000:66"	"GSE57303:0000000:67"	"GSE57303:0000000:68"	"GSE57303:0000000:69"	"GSE57317:0000000:01"	"GSE57317:0000000:02"	"GSE57317:0000000:03"	"GSE57317:0000000:04"	"GSE57317:0000000:05"	"GSE57317:0000000:06"	"GSE57317:0000000:07"	"GSE57317:0000000:08"	"GSE57317:0000000:09"	"GSE57317:0000000:10"	"GSE57317:0000000:11"	"GSE57317:0000000:12"	"GSE57317:0000000:13"	"GSE57317:0000000:14"	"GSE57317:0000000:15"	"GSE57317:0000000:16"	"GSE57317:0000000:17"	"GSE57317:0000000:18"	"GSE57317:0000000:19"	"GSE57317:0000000:20"	"GSE57317:0000000:21"	"GSE57317:0000000:22"	"GSE57317:0000000:23"	"GSE57317:0000000:24"	"GSE57317:0000000:25"	"GSE57317:0000000:26"	"GSE57317:0000000:27"	"GSE57317:0000000:28"	"GSE57317:0000000:29"	"GSE57317:0000000:30"	"GSE57317:0000000:31"	"GSE57317:0000000:32"	"GSE57317:0000000:33"	"GSE57317:0000000:34"	"GSE57317:0000000:35"	"GSE57317:0000000:36"	"GSE57317:0000000:37"	"GSE57317:0000000:38"	"GSE57317:0000000:39"	"GSE57317:0000000:40"	"GSE57317:0000000:41"	"GSE57317:0000000:42"	"GSE57317:0000000:43"	"GSE57317:0000000:44"	"GSE57317:0000000:45"	"GSE57317:0000000:46"	"GSE57317:0000000:47"	"GSE57317:0000000:48"	"GSE57317:0000000:49"	"GSE57317:0000000:50"	"GSE57317:0000000:51"	"GSE57317:0000000:52"	"GSE57317:0000000:53"	"GSE57317:0000000:54"	"GSE57348:1:1"	"GSE57348:1:2"	"GSE57348:1:3"	"GSE57348:2:2"	"GSE57429:0000000:1"	"GSE57429:0000000:2"	"GSE57441:0000000:1"	"GSE57463:0000000:1"	"GSE57520:0000000:1"	"GSE57547:1:2"	"GSE57547:2:2"	"GSE57547:3:2"	"GSE57547:4:2"	"GSE57547:5:2"	"GSE57547:6:2"	"GSE57547:7:2"	"GSE57547:8:2"	"GSE57552:1:1"	"GSE57552:2:1"	"GSE57634:0:1"	"GSE57634:0:2"	"GSE57634:1:1"	"GSE57634:1:2"	"GSE57634:2:1"	"GSE57634:2:2"	"GSE57660:0000000:1"	"GSE57660:0000000:2"	"GSE57728:0:1"	"GSE57728:1:1"	"GSE57864:1:1"	"GSE57864:2:1"	"GSE58004:1:1"	"GSE58004:2:1"	"GSE58024:0000000:1"	"GSE58033:1:1"	"GSE58033:2:1"	"GSE58049:0000000:1"	"GSE58049:0000000:2"	"GSE58133:0000000:001"	"GSE58133:0000000:002"	"GSE58133:0000000:003"	"GSE58133:0000000:004"	"GSE58133:0000000:005"	"GSE58133:0000000:006"	"GSE58133:0000000:007"	"GSE58133:0000000:008"	"GSE58133:0000000:009"	"GSE58133:0000000:010"	"GSE58133:0000000:011"	"GSE58133:0000000:012"	"GSE58133:0000000:013"	"GSE58133:0000000:014"	"GSE58133:0000000:015"	"GSE58133:0000000:016"	"GSE58133:0000000:017"	"GSE58133:0000000:018"	"GSE58133:0000000:019"	"GSE58133:0000000:020"	"GSE58133:0000000:021"	"GSE58133:0000000:022"	"GSE58133:0000000:023"	"GSE58133:0000000:024"	"GSE58133:0000000:025"	"GSE58133:0000000:026"	"GSE58133:0000000:027"	"GSE58133:0000000:028"	"GSE58133:0000000:029"	"GSE58133:0000000:030"	"GSE58133:0000000:031"	"GSE58133:0000000:032"	"GSE58133:0000000:033"	"GSE58133:0000000:034"	"GSE58133:0000000:035"	"GSE58133:0000000:036"	"GSE58133:0000000:037"	"GSE58133:0000000:038"	"GSE58133:0000000:039"	"GSE58133:0000000:040"	"GSE58133:0000000:041"	"GSE58133:0000000:042"	"GSE58133:0000000:043"	"GSE58133:0000000:044"	"GSE58133:0000000:045"	"GSE58133:0000000:046"	"GSE58133:0000000:047"	"GSE58133:0000000:048"	"GSE58133:0000000:049"	"GSE58133:0000000:050"	"GSE58133:0000000:051"	"GSE58133:0000000:052"	"GSE58133:0000000:053"	"GSE58133:0000000:054"	"GSE58133:0000000:055"	"GSE58133:0000000:056"	"GSE58133:0000000:057"	"GSE58133:0000000:058"	"GSE58133:0000000:059"	"GSE58133:0000000:060"	"GSE58133:0000000:061"	"GSE58133:0000000:062"	"GSE58133:0000000:063"	"GSE58133:0000000:064"	"GSE58133:0000000:065"	"GSE58133:0000000:066"	"GSE58133:0000000:067"	"GSE58133:0000000:068"	"GSE58133:0000000:069"	"GSE58133:0000000:070"	"GSE58133:0000000:071"	"GSE58133:0000000:072"	"GSE58133:0000000:073"	"GSE58133:0000000:074"	"GSE58133:0000000:075"	"GSE58133:0000000:076"	"GSE58133:0000000:077"	"GSE58133:0000000:078"	"GSE58133:0000000:079"	"GSE58133:0000000:080"	"GSE58133:0000000:081"	"GSE58133:0000000:082"	"GSE58133:0000000:083"	"GSE58133:0000000:084"	"GSE58133:0000000:085"	"GSE58133:0000000:086"	"GSE58133:0000000:087"	"GSE58133:0000000:088"	"GSE58133:0000000:089"	"GSE58133:0000000:090"	"GSE58133:0000000:091"	"GSE58133:0000000:092"	"GSE58133:0000000:093"	"GSE58133:0000000:094"	"GSE58133:0000000:095"	"GSE58133:0000000:096"	"GSE58133:0000000:097"	"GSE58133:0000000:098"	"GSE58133:0000000:099"	"GSE58133:0000000:100"	"GSE58133:0000000:101"	"GSE58133:0000000:102"	"GSE58133:0000000:103"	"GSE58133:0000000:104"	"GSE58133:0000000:105"	"GSE58133:0000000:106"	"GSE58133:0000000:107"	"GSE58133:0000000:108"	"GSE58133:0000000:109"	"GSE58133:0000000:110"	"GSE58133:0000000:111"	"GSE58133:0000000:112"	"GSE58133:0000000:113"	"GSE58133:0000000:114"	"GSE58133:0000000:115"	"GSE58133:0000000:116"	"GSE58133:0000000:117"	"GSE58133:0000000:118"	"GSE58133:0000000:119"	"GSE58142:0000000:1"	"GSE58149:0:1"	"GSE58149:0:2"	"GSE58149:1:1"	"GSE58149:1:2"	"GSE58161:1:1"	"GSE58161:2:1"	"GSE58173:1:1"	"GSE58173:1:2"	"GSE58173:1:3"	"GSE58173:1:4"	"GSE58173:1:5"	"GSE58173:2:1"	"GSE58173:2:2"	"GSE58173:2:3"	"GSE58173:2:4"	"GSE58173:2:5"	"GSE58173:3:1"	"GSE58173:3:2"	"GSE58173:3:3"	"GSE58173:3:4"	"GSE58173:3:5"	"GSE58208:0000000:1"	"GSE58208:0000000:2"	"GSE58209:0000000:1"	"GSE58224:1:1"	"GSE58224:1:2"	"GSE58224:1:3"	"GSE58224:2:1"	"GSE58224:2:2"	"GSE58224:2:3"	"GSE58252:0000000:1"	"GSE58294:0000000:1"	"GSE58435:0000000:1"	"GSE58475:1:1"	"GSE58475:2:1"	"GSE58475:3:1"	"GSE58525:0000000:1"	"GSE58565:0000000:01"	"GSE58565:0000000:02"	"GSE58565:0000000:03"	"GSE58565:0000000:04"	"GSE58565:0000000:05"	"GSE58565:0000000:06"	"GSE58565:0000000:07"	"GSE58565:0000000:08"	"GSE58565:0000000:09"	"GSE58565:0000000:10"	"GSE58565:0000000:11"	"GSE58565:0000000:12"	"GSE58565:0000000:13"	"GSE58565:0000000:14"	"GSE58565:0000000:15"	"GSE58565:0000000:16"	"GSE58573:1:1"	"GSE58573:2:1"	"GSE58588:0000000:1"	"GSE58589:1:1"	"GSE58589:1:2"	"GSE58589:1:3"	"GSE58589:1:4"	"GSE58589:1:5"	"GSE58589:2:1"	"GSE58589:2:2"	"GSE58589:2:3"	"GSE58589:2:4"	"GSE58589:2:5"	"GSE58589:3:1"	"GSE58589:3:2"	"GSE58589:3:3"	"GSE58589:3:4"	"GSE58589:3:5"	"GSE58589:3:6"	"GSE58605:0000000:1"	"GSE58605:0000000:2"	"GSE58667:0000000:1"	"GSE58753:0000000:1"	"GSE58792:0000000:1"	"GSE58831:0000000:1"	"GSE58914:0000000:1"	"GSE58914:0000000:2"	"GSE58914:0000000:3"	"GSE58914:0000000:4"	"GSE58914:0000000:5"	"GSE59125:0000000:1"	"GSE59125:0000000:2"	"GSE59125:0000000:3"	"GSE59125:0000000:4"	"GSE59125:0000000:5"	"GSE59184:0:1"	"GSE59184:0:2"	"GSE59184:0:3"	"GSE59184:1:1"	"GSE59184:1:2"	"GSE59184:1:3"	"GSE59226:0000000:1"	"GSE59226:0000000:2"	"GSE59228:1:1"	"GSE59228:2:1"	"GSE59229:0000000:1"	"GSE59229:0000000:2"	"GSE59237:1:1"	"GSE59237:1:2"	"GSE59307:0000000:1"	"GSE59307:0000000:2"	"GSE59307:0000000:3"	"GSE59307:0000000:4"	"GSE59312:0000000:1"	"GSE59361:0000000:1"	"GSE59412:1:1"	"GSE59412:2:1"	"GSE59412:2:2"	"GSE59424:0000000:1"	"GSE59424:0000000:2"	"GSE59445:0:1"	"GSE59445:1:1"	"GSE59653:0000000:1"	"GSE59665:0:1"	"GSE59665:1:1"	"GSE59665:2:1"	"GSE59665:3:1"	"GSE59666:0:1"	"GSE59666:1:1"	"GSE59666:2:1"	"GSE59666:3:1"	"GSE59704:0000000:1"	"GSE59704:0000000:2"	"GSE59704:0000000:3"	"GSE59704:0000000:4"	"GSE59704:0000000:5"	"GSE59746:0000000:1"	"GSE59746:0000000:2"	"GSE59771:0000000:1"	"GSE59780:1:1"	"GSE59780:1:2"	"GSE59780:2:1"	"GSE59780:2:2"	"GSE59808:0000000:01"	"GSE59808:0000000:02"	"GSE59808:0000000:03"	"GSE59808:0000000:04"	"GSE59808:0000000:05"	"GSE59808:0000000:06"	"GSE59808:0000000:07"	"GSE59808:0000000:08"	"GSE59808:0000000:09"	"GSE59808:0000000:10"	"GSE59808:0000000:11"	"GSE59808:0000000:12"	"GSE59808:0000000:13"	"GSE59808:0000000:14"	"GSE59808:0000000:15"	"GSE59808:0000000:16"	"GSE59808:0000000:17"	"GSE59808:0000000:18"	"GSE59808:0000000:19"	"GSE59808:0000000:20"	"GSE59808:0000000:21"	"GSE59808:0000000:22"	"GSE59808:0000000:23"	"GSE59808:0000000:24"	"GSE59808:0000000:25"	"GSE59808:0000000:26"	"GSE59808:0000000:27"	"GSE59808:0000000:28"	"GSE59808:0000000:29"	"GSE59808:0000000:30"	"GSE59808:0000000:31"	"GSE59931:0000000:1"	"GSE59957:0000000:1"	"GSE60028:01:1"	"GSE60028:02:1"	"GSE60028:03:1"	"GSE60028:04:1"	"GSE60028:05:1"	"GSE60028:06:1"	"GSE60028:07:1"	"GSE60028:08:1"	"GSE60028:09:1"	"GSE60028:11:1"	"GSE60028:12:1"	"GSE60028:13:1"	"GSE60028:14:1"	"GSE60028:15:1"	"GSE60028:16:1"	"GSE60028:17:1"	"GSE60028:18:1"	"GSE60028:19:1"	"GSE60028:21:1"	"GSE60028:22:1"	"GSE60123:0000000:1"	"GSE60124:0000000:1"	"GSE60135:0000000:1"	"GSE60135:0000000:2"	"GSE60135:0000000:3"	"GSE60159:0000000:1"	"GSE60159:0000000:2"	"GSE60159:0000000:3"	"GSE60159:0000000:4"	"GSE60159:0000000:5"	"GSE60184:0000000:01"	"GSE60184:0000000:02"	"GSE60184:0000000:03"	"GSE60184:0000000:04"	"GSE60184:0000000:05"	"GSE60184:0000000:06"	"GSE60184:0000000:07"	"GSE60184:0000000:08"	"GSE60184:0000000:09"	"GSE60184:0000000:10"	"GSE60184:0000000:11"	"GSE60184:0000000:12"	"GSE60184:0000000:13"	"GSE60184:0000000:14"	"GSE60184:0000000:15"	"GSE60184:0000000:16"	"GSE60184:0000000:17"	"GSE60184:0000000:18"	"GSE60184:0000000:19"	"GSE60184:0000000:20"	"GSE60184:0000000:21"	"GSE60184:0000000:22"	"GSE60291:0000000:1"	"GSE60327:1:1"	"GSE60327:2:1"	"GSE60518:1:1"	"GSE60518:2:1"	"GSE60616:0000000:1"	"GSE60697:0000000:1"	"GSE60771:0:1"	"GSE60771:1:1"	"GSE60771:2:1"	"GSE60771:3:1"	"GSE60878:0000000:1"	"GSE60878:0000000:2"	"GSE60879:0000000:1"	"GSE60879:0000000:2"	"GSE60948:0000000:1"	"GSE60948:0000000:2"	"GSE60948:0000000:3"	"GSE61007:0000000:1"	"GSE61007:0000000:2"	"GSE61007:0000000:3"	"GSE61050:1:1"	"GSE61050:2:1"	"GSE61171:1:1"	"GSE61171:2:1"	"GSE61226:0000000:1"	"GSE61226:0000000:2"	"GSE61226:0000000:3"	"GSE61275:1:1"	"GSE61275:2:1"	"GSE61277:0000000:1"	"GSE61314:1:1"	"GSE61314:2:1"	"GSE61352:0000000:1"	"GSE61353:0000000:1"	"GSE61353:0000000:2"	"GSE61381:0000000:1"	"GSE61399:1:1"	"GSE61399:2:1"	"GSE61513:0000000:1"	"GSE61513:0000000:2"	"GSE61513:0000000:3"	"GSE61513:0000000:4"	"GSE61635:0000000:1"	"GSE61804:0000000:1"	"GSE61827:0:1"	"GSE61827:1:1"	"GSE61842:1:1"	"GSE61842:2:1"	"GSE61842:3:1"	"GSE61942:1:1"	"GSE61942:2:1"	"GSE61973:0000000:1"	"GSE62080:0000000:1"	"GSE62114:0000000:1"	"GSE62114:0000000:2"	"GSE62114:0000000:3"	"GSE62156:0000000:01"	"GSE62156:0000000:02"	"GSE62156:0000000:03"	"GSE62156:0000000:04"	"GSE62156:0000000:05"	"GSE62156:0000000:06"	"GSE62156:0000000:07"	"GSE62156:0000000:08"	"GSE62156:0000000:09"	"GSE62156:0000000:10"	"GSE62156:0000000:11"	"GSE62156:0000000:12"	"GSE62156:0000000:13"	"GSE62156:0000000:14"	"GSE62156:0000000:15"	"GSE62156:0000000:16"	"GSE62156:0000000:17"	"GSE62156:0000000:18"	"GSE62156:0000000:19"	"GSE62156:0000000:20"	"GSE62156:0000000:21"	"GSE62156:0000000:22"	"GSE62156:0000000:23"	"GSE62156:0000000:24"	"GSE62156:0000000:25"	"GSE62156:0000000:26"	"GSE62156:0000000:27"	"GSE62156:0000000:28"	"GSE62156:0000000:29"	"GSE62156:0000000:30"	"GSE62156:0000000:31"	"GSE62156:0000000:32"	"GSE62156:0000000:33"	"GSE62156:0000000:34"	"GSE62156:0000000:35"	"GSE62156:0000000:36"	"GSE62156:0000000:37"	"GSE62156:0000000:38"	"GSE62156:0000000:39"	"GSE62156:0000000:40"	"GSE62156:0000000:41"	"GSE62156:0000000:42"	"GSE62156:0000000:43"	"GSE62156:0000000:44"	"GSE62156:0000000:45"	"GSE62156:0000000:46"	"GSE62156:0000000:47"	"GSE62156:0000000:48"	"GSE62156:0000000:49"	"GSE62156:0000000:50"	"GSE62156:0000000:51"	"GSE62156:0000000:52"	"GSE62156:0000000:53"	"GSE62156:0000000:54"	"GSE62156:0000000:55"	"GSE62156:0000000:56"	"GSE62156:0000000:57"	"GSE62156:0000000:58"	"GSE62156:0000000:59"	"GSE62156:0000000:60"	"GSE62156:0000000:61"	"GSE62156:0000000:62"	"GSE62156:0000000:63"	"GSE62203:0000000:1"	"GSE62232:0000000:1"	"GSE62510:0000000:1"	"GSE62547:0000000:1"	"GSE62572:0000000:1"	"GSE62572:0000000:2"	"GSE62665:0000000:1"	"GSE62687:0:1"	"GSE62687:1:1"	"GSE63009:0000000:1"	"GSE63009:0000000:2"	"GSE63067:0000000:1"	"GSE63067:0000000:2"	"GSE63129:0:1"	"GSE63129:1:1"	"GSE63138:0000000:1"	"GSE63252:1:1"	"GSE63252:1:2"	"GSE63252:2:1"	"GSE63252:2:2"	"GSE63252:3:1"	"GSE63252:3:2"	"GSE63327:0000000:1"	"GSE63626:0000000:01"	"GSE63626:0000000:02"	"GSE63626:0000000:03"	"GSE63626:0000000:04"	"GSE63626:0000000:05"	"GSE63626:0000000:06"	"GSE63626:0000000:07"	"GSE63626:0000000:08"	"GSE63626:0000000:09"	"GSE63626:0000000:10"	"GSE63626:0000000:11"	"GSE63626:0000000:12"	"GSE63626:0000000:13"	"GSE63626:0000000:14"	"GSE63626:0000000:15"	"GSE63626:0000000:16"	"GSE63662:0000000:1"	"GSE63862:0000000:1"	"GSE63885:0000000:1"	"GSE63885:0000000:2"	"GSE63885:0000000:3"	"GSE63885:0000000:4"	"GSE63941:0000000:01"	"GSE63941:0000000:02"	"GSE63941:0000000:03"	"GSE63941:0000000:04"	"GSE63941:0000000:05"	"GSE63941:0000000:06"	"GSE63941:0000000:07"	"GSE63941:0000000:08"	"GSE63941:0000000:09"	"GSE63941:0000000:10"	"GSE63941:0000000:11"	"GSE63941:0000000:12"	"GSE63941:0000000:13"	"GSE63941:0000000:14"	"GSE63941:0000000:15"	"GSE63941:0000000:16"	"GSE63941:0000000:17"	"GSE63941:0000000:18"	"GSE63941:0000000:19"	"GSE63941:0000000:20"	"GSE63941:0000000:21"	"GSE63941:0000000:22"	"GSE63941:0000000:23"	"GSE63995:1:1"	"GSE63995:2:1"	"GSE63995:3:1"	"GSE63995:4:1"	"GSE64023:0000000:1"	"GSE64023:0000000:2"	"GSE64028:1:1"	"GSE64028:1:2"	"GSE64028:1:3"	"GSE64028:2:1"	"GSE64028:2:2"	"GSE64028:2:3"	"GSE64028:3:1"	"GSE64028:3:2"	"GSE64028:3:3"	"GSE64028:4:1"	"GSE64028:4:2"	"GSE64028:4:3"	"GSE64028:5:1"	"GSE64028:5:2"	"GSE64028:5:3"	"GSE64085:0000000:01"	"GSE64085:0000000:02"	"GSE64085:0000000:03"	"GSE64085:0000000:04"	"GSE64085:0000000:05"	"GSE64085:0000000:06"	"GSE64085:0000000:07"	"GSE64085:0000000:08"	"GSE64085:0000000:09"	"GSE64085:0000000:10"	"GSE64085:0000000:11"	"GSE64143:0000000:1"	"GSE64178:0000000:1"	"GSE64322:0000000:1"	"GSE64322:0000000:2"	"GSE64322:0000000:3"	"GSE64322:0000000:4"	"GSE64322:0000000:5"	"GSE64322:0000000:6"	"GSE64322:0000000:7"	"GSE64322:0000000:8"	"GSE64322:0000000:9"	"GSE64480:1:1"	"GSE64480:1:2"	"GSE64480:2:1"	"GSE64480:2:2"	"GSE64480:3:1"	"GSE64480:3:2"	"GSE64555:0000000:1"	"GSE64603:0000000:1"	"GSE64603:0000000:2"	"GSE64603:0000000:3"	"GSE64603:0000000:4"	"GSE64681:0000000:1"	"GSE64762:0000000:1"	"GSE64762:0000000:2"	"GSE64762:0000000:3"	"GSE64857:0000000:01"	"GSE64857:0000000:02"	"GSE64857:0000000:03"	"GSE64857:0000000:04"	"GSE64857:0000000:05"	"GSE64857:0000000:06"	"GSE64857:0000000:07"	"GSE64857:0000000:08"	"GSE64857:0000000:09"	"GSE64857:0000000:10"	"GSE64857:0000000:11"	"GSE64857:0000000:12"	"GSE64857:0000000:13"	"GSE64857:0000000:14"	"GSE64857:0000000:15"	"GSE64857:0000000:16"	"GSE64857:0000000:17"	"GSE64857:0000000:18"	"GSE64857:0000000:19"	"GSE64857:0000000:20"	"GSE64857:0000000:21"	"GSE64857:0000000:22"	"GSE64857:0000000:23"	"GSE64857:0000000:24"	"GSE64857:0000000:25"	"GSE64857:0000000:26"	"GSE64857:0000000:27"	"GSE64857:0000000:28"	"GSE64857:0000000:29"	"GSE64857:0000000:30"	"GSE64857:0000000:31"	"GSE64857:0000000:32"	"GSE64857:0000000:33"	"GSE64857:0000000:34"	"GSE64857:0000000:35"	"GSE64857:0000000:36"	"GSE64857:0000000:37"	"GSE64857:0000000:38"	"GSE64857:0000000:39"	"GSE64857:0000000:40"	"GSE64857:0000000:41"	"GSE64857:0000000:42"	"GSE64857:0000000:43"	"GSE64857:0000000:44"	"GSE64857:0000000:45"	"GSE64857:0000000:46"	"GSE64857:0000000:47"	"GSE64857:0000000:48"	"GSE64857:0000000:49"	"GSE64857:0000000:50"	"GSE64857:0000000:51"	"GSE64857:0000000:52"	"GSE64857:0000000:53"	"GSE64857:0000000:54"	"GSE64857:0000000:55"	"GSE64857:0000000:56"	"GSE64857:0000000:57"	"GSE64857:0000000:58"	"GSE64857:0000000:59"	"GSE64857:0000000:60"	"GSE64857:0000000:61"	"GSE64857:0000000:62"	"GSE64857:0000000:63"	"GSE64857:0000000:64"	"GSE64857:0000000:65"	"GSE64857:0000000:66"	"GSE64857:0000000:67"	"GSE64857:0000000:68"	"GSE64857:0000000:69"	"GSE64857:0000000:70"	"GSE64857:0000000:71"	"GSE64857:0000000:72"	"GSE64857:0000000:73"	"GSE64857:0000000:74"	"GSE64857:0000000:75"	"GSE64857:0000000:76"	"GSE64857:0000000:77"	"GSE64857:0000000:78"	"GSE64857:0000000:79"	"GSE64857:0000000:80"	"GSE64890:0000000:1"	"GSE64951:0000000:1"	"GSE65009:0000000:1"	"GSE65132:0000000:1"	"GSE65144:0000000:1"	"GSE65210:0000000:1"	"GSE65222:0000000:1"	"GSE65351:0000000:1"	"GSE65351:0000000:2"	"GSE65351:0000000:3"	"GSE65363:0:1"	"GSE65363:1:1"	"GSE65433:0000000:1"	"GSE65577:1:1"	"GSE65577:1:2"	"GSE65646:0:1"	"GSE65646:1:1"	"GSE65707:0000000:1"	"GSE65816:0000000:1"	"GSE65816:0000000:2"	"GSE65816:0000000:3"	"GSE65835:0000000:1"	"GSE65835:0000000:2"	"GSE65835:0000000:3"	"GSE65856:1:1"	"GSE65856:1:2"	"GSE65856:1:3"	"GSE65856:1:4"	"GSE65856:2:1"	"GSE65856:2:2"	"GSE65856:2:3"	"GSE65856:2:4"	"GSE65856:3:1"	"GSE65856:3:2"	"GSE65856:3:3"	"GSE65856:3:4"	"GSE65892:0000000:1"	"GSE65965:0000000:1"	"GSE65965:0000000:2"	"GSE66354:0000000:1"	"GSE66354:0000000:2"	"GSE66354:0000000:3"	"GSE66354:0000000:4"	"GSE66354:0000000:5"	"GSE66354:0000000:6"	"GSE66354:0000000:7"	"GSE66354:0000000:8"	"GSE66354:0000000:9"	"GSE66360:0000000:1"	"GSE66384:0000000:1"	"GSE66473:0000000:1"	"GSE66473:0000000:2"	"GSE66473:0000000:3"	"GSE66503:0000000:1"	"GSE66705:0000000:001"	"GSE66705:0000000:002"	"GSE66705:0000000:003"	"GSE66705:0000000:004"	"GSE66705:0000000:005"	"GSE66705:0000000:006"	"GSE66705:0000000:007"	"GSE66705:0000000:008"	"GSE66705:0000000:009"	"GSE66705:0000000:010"	"GSE66705:0000000:011"	"GSE66705:0000000:012"	"GSE66705:0000000:013"	"GSE66705:0000000:014"	"GSE66705:0000000:015"	"GSE66705:0000000:016"	"GSE66705:0000000:017"	"GSE66705:0000000:018"	"GSE66705:0000000:019"	"GSE66705:0000000:020"	"GSE66705:0000000:021"	"GSE66705:0000000:022"	"GSE66705:0000000:023"	"GSE66705:0000000:024"	"GSE66705:0000000:025"	"GSE66705:0000000:026"	"GSE66705:0000000:027"	"GSE66705:0000000:028"	"GSE66705:0000000:029"	"GSE66705:0000000:030"	"GSE66705:0000000:031"	"GSE66705:0000000:032"	"GSE66705:0000000:033"	"GSE66705:0000000:034"	"GSE66705:0000000:035"	"GSE66705:0000000:036"	"GSE66705:0000000:037"	"GSE66705:0000000:038"	"GSE66705:0000000:039"	"GSE66705:0000000:040"	"GSE66705:0000000:041"	"GSE66705:0000000:042"	"GSE66705:0000000:043"	"GSE66705:0000000:044"	"GSE66705:0000000:045"	"GSE66705:0000000:046"	"GSE66705:0000000:047"	"GSE66705:0000000:048"	"GSE66705:0000000:049"	"GSE66705:0000000:050"	"GSE66705:0000000:051"	"GSE66705:0000000:052"	"GSE66705:0000000:053"	"GSE66705:0000000:054"	"GSE66705:0000000:055"	"GSE66705:0000000:056"	"GSE66705:0000000:057"	"GSE66705:0000000:058"	"GSE66705:0000000:059"	"GSE66705:0000000:060"	"GSE66705:0000000:061"	"GSE66705:0000000:062"	"GSE66705:0000000:063"	"GSE66705:0000000:064"	"GSE66705:0000000:065"	"GSE66705:0000000:066"	"GSE66705:0000000:067"	"GSE66705:0000000:068"	"GSE66705:0000000:069"	"GSE66705:0000000:070"	"GSE66705:0000000:071"	"GSE66705:0000000:072"	"GSE66705:0000000:073"	"GSE66705:0000000:074"	"GSE66705:0000000:075"	"GSE66705:0000000:076"	"GSE66705:0000000:077"	"GSE66705:0000000:078"	"GSE66705:0000000:079"	"GSE66705:0000000:080"	"GSE66705:0000000:081"	"GSE66705:0000000:082"	"GSE66705:0000000:083"	"GSE66705:0000000:084"	"GSE66705:0000000:085"	"GSE66705:0000000:086"	"GSE66705:0000000:087"	"GSE66705:0000000:088"	"GSE66705:0000000:089"	"GSE66705:0000000:090"	"GSE66705:0000000:091"	"GSE66705:0000000:092"	"GSE66705:0000000:093"	"GSE66705:0000000:094"	"GSE66705:0000000:095"	"GSE66705:0000000:096"	"GSE66705:0000000:097"	"GSE66705:0000000:098"	"GSE66705:0000000:099"	"GSE66705:0000000:100"	"GSE66705:0000000:101"	"GSE66705:0000000:102"	"GSE66705:0000000:103"	"GSE66705:0000000:104"	"GSE66705:0000000:105"	"GSE66705:0000000:106"	"GSE66705:0000000:107"	"GSE66705:0000000:108"	"GSE66705:0000000:109"	"GSE66705:0000000:110"	"GSE66705:0000000:111"	"GSE66705:0000000:112"	"GSE66705:0000000:113"	"GSE66705:0000000:114"	"GSE66705:0000000:115"	"GSE66705:0000000:116"	"GSE66705:0000000:117"	"GSE66705:0000000:118"	"GSE66705:0000000:119"	"GSE66705:0000000:120"	"GSE66705:0000000:121"	"GSE66705:0000000:122"	"GSE66705:0000000:123"	"GSE66705:0000000:124"	"GSE66705:0000000:125"	"GSE66705:0000000:126"	"GSE66705:0000000:127"	"GSE66705:0000000:128"	"GSE66705:0000000:129"	"GSE66705:0000000:130"	"GSE66705:0000000:131"	"GSE66705:0000000:132"	"GSE66705:0000000:133"	"GSE66705:0000000:134"	"GSE66705:0000000:135"	"GSE66705:0000000:136"	"GSE66705:0000000:137"	"GSE66705:0000000:138"	"GSE66705:0000000:139"	"GSE66705:0000000:140"	"GSE66705:0000000:141"	"GSE66705:0000000:142"	"GSE66705:0000000:143"	"GSE66705:0000000:144"	"GSE66705:0000000:145"	"GSE66705:0000000:146"	"GSE66705:0000000:147"	"GSE66705:0000000:148"	"GSE66705:0000000:149"	"GSE66705:0000000:150"	"GSE66705:0000000:151"	"GSE66705:0000000:152"	"GSE66705:0000000:153"	"GSE66705:0000000:154"	"GSE66705:0000000:155"	"GSE66705:0000000:156"	"GSE66705:0000000:157"	"GSE66705:0000000:158"	"GSE66705:0000000:159"	"GSE66705:0000000:160"	"GSE66705:0000000:161"	"GSE66705:0000000:162"	"GSE66705:0000000:163"	"GSE66705:0000000:164"	"GSE66705:0000000:165"	"GSE66705:0000000:166"	"GSE66705:0000000:167"	"GSE66705:0000000:168"	"GSE66705:0000000:169"	"GSE66705:0000000:170"	"GSE66720:1:2"	"GSE66720:2:2"	"GSE66720:3:2"	"GSE66837:0:1"	"GSE66837:1:1"	"GSE66853:0:1"	"GSE66853:1:1"	"GSE66854:0:1"	"GSE66854:1:1"	"GSE66936:0000000:1"	"GSE67051:1:1"	"GSE67051:2:1"	"GSE67066:0000000:1"	"GSE67309:1:1"	"GSE67309:1:2"	"GSE67309:1:3"	"GSE67309:2:1"	"GSE67309:2:2"	"GSE67309:2:3"	"GSE67338:0000000:1"	"GSE67342:0:1"	"GSE67342:1:1"	"GSE67456:0000000:1"	"GSE67596:1:1"	"GSE67596:1:2"	"GSE67596:2:1"	"GSE67596:2:2"	"GSE67738:0000000:1"	"GSE67850:0000000:01"	"GSE67850:0000000:02"	"GSE67850:0000000:03"	"GSE67850:0000000:04"	"GSE67850:0000000:05"	"GSE67850:0000000:06"	"GSE67850:0000000:07"	"GSE67850:0000000:08"	"GSE67850:0000000:09"	"GSE67850:0000000:10"	"GSE67850:0000000:11"	"GSE67850:0000000:12"	"GSE67850:0000000:13"	"GSE67850:0000000:14"	"GSE67850:0000000:15"	"GSE67850:0000000:16"	"GSE67850:0000000:17"	"GSE67850:0000000:18"	"GSE67850:0000000:19"	"GSE67850:0000000:20"	"GSE67850:0000000:21"
"M11521"	-0.463655762520236	0.307185394202901	0.397583200760135	0.23271438217808	0.222633570253388	-0.320440973528122	-0.231226951968364	-0.315455541405922	-0.372904352535583	-0.334053354897881	0.369949973364822	0.344171180978982	0.363901637493519	0.271893561998547	0.32465051190763	-0.498246919617374	-0.422563763078386	-0.432691811698002	0.396583479888424	-0.45606702406736	0.337793689892211	0.327392727729678	0.377046869736135	0.366708211193686	-0.242894208102046	0.236627228745459	0.231441958222547	-0.336973772306727	-0.25105516808836	-0.274430397452673	-0.359027407807402	-0.225889121603077	-0.275663120231978	-0.446213700258945	0.231181633600486	-0.390791116887577	-0.222835962997954	-0.341491584582533	0.318500734719103	0.187302008327047	-0.347890934484444	-0.329282597966906	-0.38806342967324	-0.501358427883541	-0.344176888637432	-0.289476649427447	-0.53000835221428	0.425537358061155	0.359612986257495	0.308684486691662	0.296242030129456	0.332669400484522	-0.319647911204421	0.314130279864126	-0.331279806663118	0.379741748955356	0.300044604013142	0.378112563017986	0.260363629009902	-0.332651537792206	0.373346764999157	0.346403681502814	0.254954537588254	-0.275468559510975	-0.274717457784519	-0.259452302222957	0.259058496098738	-0.416872558402693	-0.33894401937175	-0.382629144785843	-0.423409216411026	-0.393074992029442	-0.261191579530576	-0.369423655902657	-0.389848515812642	-0.337343668204012	-0.330402732422358	-0.413173566195447	-0.350702667389462	0.411671291227516	0.372897757194556	0.44278016514748	0.407002059657781	0.322931467366247	-0.36076626046271	-0.400444117559663	-0.374161222820656	0.388258654579012	0.333388099777431	0.391813975999181	0.393622650244051	0.47412159175399	0.41126207005153	0.463803315769041	0.496803897396419	-0.346685510956303	-0.35060005857725	-0.335942309869794	-0.355945728715219	0.238347064282961	0.228321314704918	-0.246266733489575	0.222832003958944	-0.328998068587858	-0.340199407039554	-0.2946913790986	-0.327143734990347	-0.239362913010556	0.201208918526245	-0.278391881480719	-0.306804006716905	0.341677674782171	0.380942174024702	0.386071790965944	0.282887353521274	0.422742119171486	0.470791468383533	0.437268483783888	0.387923957700127	-0.331782157951895	0.527259366048675	-0.511968430062783	0.309825781542872	-0.39249750372868	0.309427811152381	-0.331589154792628	-0.336884884926077	-0.361344633163781	0.335252270839505	0.399180533426379	-0.243556320164149	-0.325037240093442	-0.433536664254863	-0.271409332617269	-0.294687636420971	-0.478520864952184	-0.449949959314559	-0.380804906179536	-0.501382032076852	-0.310182510725887	-0.562879330156257	-0.352129464963637	-0.314982253292253	-0.523423655436262	-0.35783774069652	0.313356897171081	-0.368270631960982	-0.344023956212946	-0.504165077000361	0.586572872353378	-0.299656674880384	0.250101285918653	-0.315097465629175	-0.364908337978626	0.29517238967375	-0.392977884669084	-0.409462772353111	-0.589372885679238	0.623275228928632	0.40838956873946	-0.248495562374386	0.433419824687122	0.452793783929809	0.248994923601199	0.517876521944419	-0.298175786079651	-0.290023833414896	-0.456157197319285	0.510574251562592	-0.383122881084681	-0.408916674903896	-0.493668539898525	-0.345782216270565	-0.342259554336501	0.331261901825677	-0.441687896365547	0.432207138051016	0.335569950053547	-0.191343604250482	0.334472401391162	0.292092136102368	-0.33780498495272	-0.352704483746591	-0.318036617533684	0.435340220035982	-0.31835241388201	-0.348421923704236	-0.352299823525089	-0.380414740596525	-0.349137525181886	0.508971660909775	0.393576537828732	0.216084126106953	0.307529721659527	-0.239936398392131	-0.272633690329306	0.27245418239583	-0.350298478803356	-0.294113890470438	-0.330976260224025	-0.556580547946926	-0.296111544594023	-0.298568319445244	-0.240069139730207	0.35813407108907	-0.367633837570897	-0.275309043576996	0.27569066060494	-0.385471951457829	0.359269162988474	-0.460070236184026	0.273460359694443	0.386422036098325	-0.305341709977386	-0.277895486068615	-0.283426667196649	-0.327336750897887	-0.330045811735293	0.403253519712144	0.572309248871062	0.586688541523258	0.570070699911491	0.329930424963591	0.326949226834127	0.480541005950613	-0.303342276629674	0.38312434448655	-0.291341152164841	-0.439850082496063	-0.29670896343909	-0.404676822378884	-0.441457746902323	-0.453964592575006	-0.555437916170163	-0.39435142729018	0.378353621960651	-0.47171410740978	-0.281210967184303	-0.268802150144167	-0.323422387878873	-0.452547848783962	-0.370108671663864	-0.407831271951342	-0.311187642529007	0.337724660711652	-0.371381440840885	-0.482821413500156	-0.386688685946914	-0.503704628392967	-0.506466512240967	-0.56858300471114	-0.237965312267337	0.385246311453353	0.331276278725905	0.265936738740437	-0.324877295371604	0.222328422006518	0.293696544178565	-0.318251003862427	0.316098042847123	0.260765871443254	-0.233796298512181	-0.370484246889952	-0.264502076556059	0.29356855954422	-0.261428574788812	-0.301205997668368	-0.417134049762081	-0.291315464597186	-0.258355876876318	0.282800576885243	0.221516395563981	0.297283254386285	0.260980162290361	0.237540122526686	0.600481658176102	-0.302482389953508	-0.211141326802197	0.281737155290763	0.438934604570981	-0.292377388441191	0.298310123767982	0.383143818244858	0.346006792252475	0.267316347391789	-0.230297058456331	0.254604640925912	0.273658310315757	-0.465859748726593	0.359795413877403	-0.265142768911191	-0.302403798285949	-0.257861066479275	-0.260385223566974	-0.337522953849925	0.348653472718967	0.251486371352231	-0.268077090166344	-0.407751801253402	-0.289270666584564	-0.264107459861928	-0.37805859221062	0.210366711666773	-0.353257042381677	-0.239538019977425	-0.26176441075395	-0.239123573124268	0.259377907554519	0.30943213327277	0.239510507115028	-0.284542076993499	-0.264355044596797	0.222697321694278	-0.445637804723948	0.395575344447728	-0.572581504335738	-0.351933180655118	-0.304817928256274	-0.321274660556566	-0.321999318870528	0.31615943616746	0.265065731925801	-0.353871291682979	0.293419789991872	-0.461865877314589	-0.512859937679993	-0.295361113525255	-0.3028929591639	-0.414929227507228	0.415532814454146	-0.344729660155732	0.394691305025689	-0.270243609289118	-0.252832187731655	0.434959250616777	0.488246209424133	-0.277486578717754	-0.408471252974389	-0.384149516800616	-0.458833353408325	0.259247298207678	0.450246850241974	0.370776529776055	-0.302434526551989	-0.266481472307639	-0.334192479822234	0.296883318584891	0.280703887046966	-0.356059828328628	-0.247180946674996	0.317943001503607	0.298620635499977	-0.434179653707672	0.244976069700664	-0.444607509853823	-0.422244316220453	0.440989610956025	0.210329748464703	0.399956893042823	0.373548799717525	-0.335926878973021	-0.216740795434883	0.366560712420832	-0.208676042232363	-0.285571960303953	0.322957471163464	-0.385885440466871	0.360178317324098	-0.410922360250011	-0.34311608408988	0.351977920151989	0.392834445188972	0.351899271741839	-0.459756496734122	-0.352183787238117	0.359030856070747	-0.27765455224742	0.343875861335304	-0.448358365799151	-0.413259881609128	0.247133000720567	0.480735968058924	0.282708423831805	0.351545417772891	0.35564904461492	-0.369182608171467	-0.334748005031564	0.433828118674444	0.251500996794737	0.309274757197956	-0.310058392092448	0.225256944904916	-0.419033405065437	0.253114963809018	-0.42170656992319	0.227311275951086	-0.47723432951979	-0.291714325841991	-0.374360613038129	0.404968758075023	0.359236365688573	-0.242403921270135	-0.538150284720633	0.347172594383527	-0.332267312445171	-0.297729760458008	-0.364750770556333	0.395924440419608	-0.523054116959854	-0.68289885315425	-0.330846772714745	0.520643838522765	0.55016441112773	0.372364023274852	-0.471224122257232	0.468553723708685	0.167947219131275	0.268792562691915	0.547784513415146	-0.535849040636134	0.313452975965582	0.291301536994044	-0.383795831023628	0.57260330554879	-0.372041503241046	0.333338200685292	0.326452452504357	-0.382619581276559	0.297642701624942	0.272229328339465	-0.422476529051104	0.285776124285878	0.289619708396687	-0.40212732912058	0.352667496470717	0.336958570276888	-0.423293840449468	0.332337414663518	0.323409808004796	-0.393057757792714	0.449270274138807	0.430408903766615	0.483753432664462	0.389961410855939	0.40369337912049	0.415663452205772	0.355826608812677	0.270307096102716	0.504189987848301	-0.294236955969231	-0.370986330916953	0.252135323323869	-0.429031411297801	0.266746067691487	0.468995055967796	0.414699691696213	0.262854529846627	0.349675779460202	-0.326640718497462	0.281139499680744	0.450995961911869	0.361366868454689	0.343403368177399	0.398925364001111	0.331489901695476	0.272476071317651	0.266184237721768	0.485353594614272	0.510189440398799	0.509879801323123	0.393393855219003	0.510122485276573	0.421505188540764	0.526669422678861	0.468815843584873	0.26551241461494	0.289121186326388	-0.337392843529595	0.393510651003938	-0.223016154781004	-0.30132498771194	0.477345648988858	0.342996418754317	0.443522244822183	0.250349161203558	0.314442596538996	0.332607511940025	0.436276154929987	0.34641752084185	0.454698289474155	0.60952763533902	0.298246938456125	0.408395125030067	0.455833182985063	0.434760118247584	0.33632812260073	-0.269474789545982	0.293658362475394	0.281573926260913	0.559108762640711	-0.37502572997366	0.457757436770536	0.433089876830101	0.358959218618574	0.292154488864032	0.282648668427621	0.330720450780552	0.327705622916038	-0.269812471751744	0.32847833112634	0.286366749427414	0.377298474693466	0.291326257439557	0.39605444067205	0.370332434832018	0.590224525939453	0.22685801813956	-0.2974156993257	0.518133772602709	0.332024933966378	0.493822639215824	0.573451782464511	0.488254310326478	0.28423046452186	0.551735092389213	0.311270631276709	0.301548136913915	-0.380216979674069	0.356315633123563	0.463075107278285	-0.295107309180849	-0.340661811017397	-0.306574002857615	0.373968790130637	0.382180877149337	0.271109236997719	0.338523263138866	0.428566201028717	0.359768168131606	-0.289617067319105	0.376514614763525	0.365509660112663	0.297803638520784	0.254712997013316	0.365756349052549	-0.202238814881155	-0.468770584351073	-0.250070506459087	0.304181788239254	-0.316380582572638	-0.623013262309995	0.382116955804316	0.168353236662481	0.212156414177194	-0.223294023074585	-0.43212224693036	-0.286886821768318	-0.270910058481881	0.545942872663921	0.445762455601366	0.290842869249227	-0.341993597074609	-0.474833594905406	-0.720027547814418	-0.702873548732074	-0.505032805413581	-0.61984688226998	0.271696784484852	-0.331032406261142	0.324801823228216	-0.391931786250778	-0.446677073897723	-0.279780875516861	-0.368381924271189	0.325875440618635	-0.244323278677153	-0.333043643006981	-0.318953704305199	-0.341630523489078	-0.270763030868924	0.25319470533701	-0.40071028778644	-0.410336035569821	-0.329941711121214	-0.29808320673279	-0.477689819787929	-0.387511326345292	0.338683058683764	0.276140851410417	-0.264522274516766	-0.575355522523645	-0.40954264891652	0.353754993457016	0.396130241577051	0.252920559235368	0.327808132256735	0.503435590714434	0.505948435083314	0.568635720845273	0.534945188705031	0.463571974046635	0.396583432122225	0.292927568556138	0.384501603631281	-0.335276124013473	-0.347166056941148	0.275840984042207	0.351639839407025	0.357395997573258	-0.28525192053172	-0.286869614166949	-0.340568623529699	-0.521005622797887	-0.363130318293033	-0.279320502220193	0.548349364217417	0.62275280988892	0.415435851105834	0.561933741278224	0.45341125373933	-0.576703034109737	-0.512255584949864	-0.523680838234925	-0.286161349094417	-0.264849978011247	0.43829992570304	-0.546256956994217	0.561340777056105	-0.300467901882667	0.281307775568598	0.34561236315472	-0.520078777997	-0.483770621500899	0.288123457522948	0.381345601860012	0.481166447366423	-0.277564250766924	-0.253083109117248	0.387680144223146	0.443994653611146	0.61257464797161	-0.260048680862402	0.238507152165458	0.252210489756669	-0.400772375016433	0.409443414684411	0.340337611626206	0.29364771754705	-0.35164466788393	0.548707154964264	0.416070526203967	0.483206814697328	0.223689989215541	0.260188662939576	0.384204209607743	0.304496789373603	-0.256292824915026	0.349084992943967	0.333397674189623	-0.258365837328764	0.235966349064368	-0.383921804717042	0.224787029735496	-0.330944067017487	0.483789525013165	0.237253844637498	0.277587426968983	0.255914850500718	0.46168598796378	0.358509547628122	0.372019995880286	-0.247155958040028	0.572699859645212	0.248041477825692	0.440407051455992	0.400113281529891	0.398584260847514	0.513442384751371	0.517829347508044	0.382398386211055	-0.252571515205534	0.212217161983657	0.414964609015329	-0.196471280761108	-0.249699678573102	-0.392315976376629	0.269368273390819	-0.412220022627324	-0.406106146508194	0.318060409870367	0.380437750859203	-0.192697134141783	0.390639554661642	0.327850169921564	-0.277507239742321	0.304609631726289	-0.441551326646528	0.270581615826287	0.437330557375734	-0.255055529377021	0.228114178966507	0.460756616884648	0.446972449281289	0.436031143788618	0.216905412212896	0.305682733592664	0.38407424564191	0.469024661053467	0.481237207698575	0.352946387720392	0.430626530377691	0.511360131830717	0.501684040137583	-0.30465511537878	-0.337901206961885	-0.329730128404592	0.24597927352203	0.298299309010234	0.273175732700427	-0.399800199326566	0.294517930537847	-0.318621365828147	-0.33176535272097	-0.493943189580496	-0.294021882669946	0.233784598102024	-0.355266803992528	-0.388935971262099	-0.304635937934497	0.215394319499968	0.230565706304521	0.460276049483597	-0.493746737158198	-0.268117711305752	-0.449313672298329	0.296275067898821	-0.221187305580137	-0.307241326832956	-0.292053039594382	0.327380684504906	0.30538047843565	0.268437267302616	0.385012612238103	-0.475462917008113	-0.323952019710952	-0.441755707043309	-0.348950818406018	-0.313675438341634	0.311058654518342	0.293857064349951	0.294199685538629	0.388016976923404	0.569124545172464	0.550742329208921	-0.251992455306912	-0.329744948708889	0.279802233792453	0.386416345495621	0.231883727139755	0.32565765544499	-0.288853496369499	0.434297465519838	-0.36692592760954	0.416461983710232	0.467582492997517	-0.343551142464691	0.333397674189623	-0.258365837328764	0.235966349064368	-0.290013826144836	0.484903075481802	0.26326898249627	0.501305856514101	0.50937855553282	-0.218814407775436	0.445384193470928	-0.287246807265766	-0.551394461892804	0.418441429133948	0.400615500455735	0.298866697088086	0.368315250652339	0.33927530188233	0.438643237476972	0.482948291723727	0.475648690487076	-0.465772189613797	0.378454895435821	0.451083490800647	-0.311320741052851	0.267215281929903	0.378845066715657	0.178595615803704	0.22298650886962	0.464524493217114	0.342121962512305	-0.497020951905313	-0.345703981348066	0.320167288873445	0.373962762632719	0.397078885881104	0.426106961697536	-0.330653457211038	-0.546211819895744	-0.424437653739595	-0.476791485509408	-0.559025424046333	0.382752601063881	0.4181373984702	-0.682180463736205	-0.383452951345612	-0.465142083762225	-0.606664718243996	-0.429925916134084	0.361831462526911	0.379665904525555	-0.225636057085428	-0.480282634808295	-0.322048089772394	-0.564827497735896	-0.465523781477609	0.345076106216263	-0.332561774366108	0.286136093016914	-0.358295428683777	-0.46309965219607	0.393930611939004	-0.425789745772417	-0.400739195143739	-0.606185272791526	-0.415607168435983	-0.576027793206109	-0.517840301318614	-0.571298870890668	-0.285508070014347	0.479748317004933	-0.301294381592458	-0.487068873641282	-0.537061880646246	-0.462225195396124	-0.341059911695612	-0.363260769291182	0.464776020905716	-0.319567061312387	-0.398693884032166	0.383495050285928	-0.390443581258506	0.436948102180677	-0.528889274013137	0.399563193720435	0.413451993534468	-0.380531455237612	0.382908953417124	-0.53296325372684	-0.414647653106167	-0.547312953689876	-0.467264298667669	0.257032950298623	0.306469509009296	-0.562769023157416	-0.565570231829784	0.521231720341281	-0.505370975269267	0.279002931311526	-0.233381314005534	-0.393321627493103	-0.486607804015463	-0.292124920048254	-0.237166353823514	-0.243352192362217	-0.306421179336066	-0.359663588756153	-0.335560692193628	-0.463690252398248	-0.281893749258771	0.334142349319307	-0.261381496372488	-0.47778240465012	0.447461581364672	-0.367209495316371	-0.283744046940111	-0.33193354890242	-0.392409237318227	-0.322551548627697	-0.372279580072471	-0.276700489235959	-0.279391262961655	-0.296925075352906	0.231391094797801	-0.3115879207386	0.33423294242387	-0.410104150219435	-0.206033007930441	-0.594934641976703	-0.521362331696567	0.266856913622481	-0.337355794851589	-0.389585191519694	0.248331760130938	-0.417768334218812	-0.389035639275747	-0.512153877706102	0.370331865723448	-0.305939535744737	-0.344539352343065	-0.218251652155313	-0.283411378788598	0.307110661667092	-0.546890919264143	-0.382628506023217	-0.437645902476928	-0.202455730157119	0.206789548646628	0.370779661809139	-0.204808926526636	0.296082394382355	-0.354580751062799	0.228972684497388	-0.385889825370248	0.288610784577992	0.358143638049879	0.344626700453773	-0.245360570552117	0.206142370986016	0.238992548386839	0.336661193600539	0.231336886771195	0.231266845239062	0.307679505583693	0.362062124607045	0.201178593639484	-0.389718581269935	-0.294492194649903	-0.3440014895512	0.338204299248422	0.183857713966879	-0.339993169436515	-0.304478000449204	-0.267797881475714	-0.277575405681213	-0.441339481376649	-0.400456493871548	-0.23612348448131	-0.437959313210993	0.371659502290684	-0.298895823107793	-0.340738192221123	-0.414813605598045	-0.201983240268016	-0.308502503030547	0.317304963638061	0.367632576805082	0.299867809377409	-0.200211581186947	-0.361324844641242	0.207996257242383	-0.246777726369987	0.301305342652614	-0.401066908543437	0.316602362873768	-0.339034468629063	-0.249406594412138	-0.523629980231389	-0.48870176079041	-0.436947486504529	-0.595202962931306	-0.42296660629625	-0.315801166219576	0.264986815360111	-0.274764547005055	0.230961436205836	-0.241676226968821	-0.591006430543515	-0.408352525111211	-0.565305155245463	-0.538857920813311	-0.416935689814544	0.218374625808682	0.289976290085547	-0.357632257274847	-0.319586195721831	-0.334833268253669	-0.255660102107981	-0.423734129822262	-0.257448321753563	-0.444349215968367	-0.381113914387828	-0.481117693638323	-0.344812279527878	-0.271839439884009	-0.258251113036807	-0.21485830912866	-0.336894171949539	-0.320105581667364	-0.486412836943404	-0.338502491900004	-0.488652608780986	-0.331939186454966	-0.345324866953345	-0.274493007776766	-0.458577366161399	0.265751707823969	0.588182699129624	-0.47038830171201	-0.306531537957197	0.399656456406409	-0.339059353543666	-0.355583668107441	-0.390357383628451	-0.493305777664866	-0.424005008346037	-0.319076437796047	-0.544499146497516	-0.505812819014781	0.333994851183198	-0.419867215704567	-0.423330668786411	-0.368723995736565	-0.421732051384506	-0.391210511311325	-0.278424204049431	-0.375281246302943	-0.397552058619019	-0.373447999724785	-0.374723068453326	-0.453888656591992	-0.387197710413656	-0.362934028023284	-0.531495854719801	-0.446543835021634	-0.43911461580553	-0.541889115519614	-0.403601150959424	-0.489375732656467	-0.434783426018797	0.290064715240413	-0.396651039043956	-0.410686892124528	0.365410914616232	-0.303262498816988	-0.296831857450387	-0.337700703231919	-0.429238089048208	-0.446037174487868	0.38532033287703	-0.271011772805027	-0.386920826203853	-0.419907419169539	-0.482322461742052	-0.416246362882447	-0.466467147671165	-0.477065891470508	-0.516712149903966	-0.510610167425168	-0.497183717912803	0.363751781776941	-0.401070499744879	-0.261296857102297	-0.284456879032752	0.542008730353834	-0.460647881396946	-0.479747671759746	-0.351880140145815	-0.488921423500129	-0.411793065794375	-0.525064152725724	-0.288543696844487	-0.432674186236975	-0.575079379152084	-0.321339682820424	-0.465615701518813	-0.334494759740528	-0.493211801878538	-0.351268982588231	0.420009819805146	-0.488821129011144	-0.321851545553959	-0.351779542638739	-0.502618462064451	0.276630033678312	0.347331290275322	-0.504914550356778	-0.541282230259015	-0.404120772580343	-0.42669524034222	0.465446077947821	-0.460112827993076	-0.439299602641082	-0.350678145638953	-0.398782368961953	-0.381242219929006	-0.294060597647423	-0.483134059799496	-0.522049679454758	-0.514468257158861	-0.461086729814063	-0.45494997418341	0.299534735419422	-0.411190544155429	-0.467435835535617	-0.290365680387776	-0.372419780185022	-0.516700754121835	0.247458622345862	-0.307340477244438	0.352118673096173	-0.405550941226965	0.313837668923018	0.343628515835836	0.432530005903898	0.311922638120115	-0.222512784839137	-0.323907554031522	0.349433438053992	0.283800206666771	-0.619115330595854	-0.661112953517026	0.560883619271213	0.226092825080034	-0.298863322565527	-0.273845362073314	0.359621290344949	-0.3470907591485	-0.334288283504222	-0.29025277370097	-0.343666528703736	0.406322969293618	-0.374384827071915	-0.385514601385221	0.378602856912581	-0.366631317099142	-0.216040747672841	-0.274951616169453	0.314547597599281	-0.210503800421491	-0.486077740858687	-0.22825092347404	-0.277387858221738	-0.25778805208199	-0.291070783520245	0.286348617449365	0.227373111374254	0.34958973855197	0.383485841980722	-0.206842397101662	0.263606463356985	0.42132276178088	0.247645342508492	0.326022742396627	0.424371711471729	0.296187832892692	-0.313413807230633	0.393056759879684	0.284801835209737	0.400419370411288	0.453239304541453	0.321344449087154	0.63343649117358	0.547376378923021	0.448307876230534	0.498022542531617	0.569947167377705	0.420422603895614	0.253856845000739	0.359244802888664	-0.250520894929418	0.452459184878189	0.502972713392672	0.620601009614648	0.414490030518429	-0.41287805774266	-0.451724650241327	-0.309988624806707	-0.432037545611431	-0.477862268937155	-0.329899278851838	-0.428975373432906	-0.345728070359935	-0.312256369575838	-0.265822362096407	-0.314131868332588	-0.258273944219247	-0.448490150337223	-0.522027164257922	-0.388734781574778	-0.363629626023573	-0.381511365882182	-0.48824295781026	-0.48233600340837	-0.392373141018164	-0.416804604824285	-0.290329522686149	-0.407836162649759	-0.327191735095458	-0.280475735255137	-0.318216095674811	-0.232976793918704	-0.468851089727835	-0.557845464821551	-0.574488106353155	-0.510039778503282	-0.499198025499106	-0.30164552651612	-0.341060619668902	0.24194142075755	-0.304807910235572	-0.369261730999999	-0.449543408365219	-0.37391753981873	-0.345668259572973	0.182980403481564	-0.185731458410494	-0.405746080393533	-0.227377841938667	-0.444056742459093	-0.196026715516234	-0.546419337647456	-0.451191175873072	0.3557014618198	0.266760110863685	-0.554238773464027	-0.515329659377196	-0.531468980895066	-0.545893294178381	-0.431469357506169	-0.471155785504613	-0.396357407202648	-0.404258847368749	-0.471676989688285	-0.457564267612658	-0.3394485866282	-0.315848283453779	-0.246985844379613	-0.249239277856103	-0.424108097553293	-0.461271311823803	0.334858349838677	-0.424351519028545	-0.479815647471887	-0.490304373850887	-0.417154429493237	-0.500152033765885	-0.377512876441222	-0.349677852266314	-0.335429128790596	0.313972266979581	-0.277218427313128	-0.281864691534157	-0.404550789909035	-0.400358627473817	-0.346053907590935	-0.479939493397686	-0.29380909828999	-0.217890774275328	-0.400868883791578	-0.33536319530585	-0.540900967671812	-0.468701399088263	-0.272995203056617	0.279953151772957	0.321347442677442	0.237898523752806	-0.38688078040642	-0.296856236499458	-0.388619360761473	-0.383876169026805	-0.292669460381147	-0.351769899124652	-0.344225702045194	-0.468281183959828	-0.317538749179963	-0.31556372234925	0.27641690251241	-0.23646642988408	0.344597019159388	0.358985268360171	-0.503298221052831	-0.427269759032685	-0.256413832667319	-0.458059440821921	-0.308669317386261	-0.385090515762633	-0.290873114237674	-0.359738448899487	-0.320531567314366	-0.276667108113234	-0.537912983888036	-0.474533273917257	-0.407717100520948	-0.372957706861833	-0.306076415137959	-0.39648715030533	-0.427687656451806	-0.392445483308857	-0.231490328714313	-0.446375633383534	0.500247215270316	-0.264930374251384	0.270198909487359	0.296513163529165	0.524765322752423	-0.385815227017905	0.23382660768602	-0.322789221680624	-0.284330425218043	0.425205617022433	-0.527946339337143	-0.318556804366053	-0.57428513268332	-0.287246140090771	-0.709592116727862	0.41561056952796	0.485975685439737	0.583182448107648	0.33583659040241	0.394853293289546	-0.459561795969288	-0.310142396269091	0.403759515593106	0.346145850355978	-0.432745828363143	-0.332445081968211	-0.417479696058392	-0.597140041090445	-0.370575165870098	0.346279521691012	-0.458450925213774	-0.346711987728226	-0.413733940655113	-0.585973947625582	-0.433875336352858	0.556889978324766	-0.32278225665154	-0.388206380417553	-0.461645357890454	-0.459467137719449	-0.483320170598537	-0.571946850143414	-0.317063249045475	-0.550322043331843	-0.602125112800158	-0.331350408620732	0.423736357230229	-0.367650963713995	-0.402755663291974	-0.407364395623426	0.400896848061674	0.357186017093755	0.431239648805175	-0.324398962682631	-0.409983929790982	-0.353026934294632	0.320788221476849	0.425452608040586	-0.359509579263665	0.402266773192042	0.349148653787517	-0.324739097635907	0.621647621367193	0.347993940991763	-0.347644018831424	-0.356417589351035	0.274474660483271	-0.335644816078173	0.411158403330264	-0.382161729285958	-0.367911948190838	-0.486845233431555	0.352203171349487	-0.364437881686043	-0.467172372328006	-0.322242084233343	-0.398008990412591	-0.486530224572406	0.439783422815858	0.461272462800062	0.470481547645382	-0.394949901591569	0.480562041719558	-0.417100457630651	0.378482069336978	0.435504669878847	-0.352537179309875	0.630842735798862	-0.420177285460661	0.535140294712389	-0.363220302731739	-0.355646044378223	0.375105265698649	0.305919828223491	-0.352378881651905	-0.333275775815032	0.305562110714285	-0.404064595087355	0.33405070317997	0.39618647142965	-0.397722379288592	0.455271874917006	0.345672845548954	0.331903312697316	0.567670194360002	0.365318460751902	-0.460357850348038	-0.480870359996554	-0.315573484232408	0.412467733692562	-0.319953354921589	0.294935543980183	-0.434096735013083	-0.373425260956176	0.384013324569648	0.440932347834287	0.332559824730142	-0.259498352324648	0.380777434267969	0.299531110463964	-0.541191045312147	-0.258753649055732	0.26816175783462	-0.443873829700046	0.34509115010855	-0.388457170029718	-0.276768988998867	0.37213467938358	0.351253756344185	-0.33624139438926	-0.344476176624515	0.337173558993187	0.427393276024462	0.313504526339342	0.510933835820378	-0.339092148966402	0.589660073500464	-0.419481185075897	-0.338729112986226	0.364343714951821	-0.391747043938246	0.312160641667875	0.266197785747205	-0.286599745677172	-0.433753645514756	0.245726207368361	0.253193467072477	-0.284351081071241	-0.291794424567206	-0.218472119134945	0.22741802458441	0.317771270531875	0.249361308097017	-0.255038532043492	0.235211679203878	0.319360630686867	-0.239878464703466	0.32517023969303	0.294652943261915	0.371521377474445	0.381717373625529	0.279694634069925	0.31747944773257	-0.343999106954124	0.415253688212796	-0.20424669538543	0.237408538398202	0.322667473192234	0.319668909106982	-0.419469368708626	-0.314420550987006	-0.296501977378232	0.455398487845945	-0.310039946803862	-0.606448523708506	-0.568157706948407	-0.513727581616091	0.322703859156149	0.227691459805076	0.277659063574071	-0.376945051664661	0.389087210211459	0.435275330509951	0.332539281498912	-0.562005019790381	0.329005545421794	-0.336066587231217	0.347803068544091	0.329273784211282	0.393695799477065	0.36152544930593	0.332799543468908	0.343897257472983	0.429981253451467	0.584253081763162	0.53179687941268	-0.50611574218502	-0.503523836170892	0.311409005460805	0.191113706757778	-0.382906702026565	0.217203187348039	-0.233847138651202	0.463139757435765	0.376494607991864	-0.250598824206337	-0.25495398774659	0.302332217354403	0.211500165325615	0.229081708550735	0.286634902154922	-0.345972402131551	-0.327094666283839	-0.272047765580307	-0.515132324699452	-0.401320392917246	0.51272579465319	0.577615561666388	0.44087240828432	-0.284113100981787	0.476803455594116	-0.484508290309387	0.497791291681438	0.456084477591372	0.402785214507676	0.455054506447555	0.396696412439951	0.487162282966314	0.378004400200139	0.536234807113177	-0.249313994852646	0.391035544771277	0.587565699450316	0.572144970237854	-0.296552517786221	0.188600650600254	-0.276742992867142	0.489140553286327	0.38385945876235	-0.319942563552742	0.342316264392576	0.376604256834	0.301003945386617	0.469971777358306	-0.327069439005618	-0.364264990918446	-0.290322424349432	0.389217377460123	-0.444539485200722	-0.479728718512347	-0.276970910179051	-0.333136370581482	-0.300611806102583	0.464940622820673	-0.321876418912345	0.336915034400609	-0.480125396284312	0.288564170414441	0.467536626140546	-0.249822265551366	0.452691132950343	-0.278963987063771	-0.257220835839982	-0.481747903709246	0.282792740680502	0.384823603376211	0.405365306922939	0.416282158610033	-0.409704119231502	-0.442985631057752	0.251527902034737	-0.459509051071972	-0.538901696944364	0.295613409909371	0.371636682580916	0.342890404288764	0.334072597156909	0.34259244032577	0.367618261019825	0.375875516597259	0.372938781761708	0.256805208244067	0.405858964423762	0.569147042223631	0.315269742217469	0.36946861198513	-0.376961954412913	-0.339467360849183	-0.229907138811457	0.165175186954398	-0.24599522019179	0.602554709200275	0.422040564231538	0.446534512404827	0.61058045412516	0.593632611374905	0.301865428657914	-0.285466881574452	0.197893533370467	0.330079045998435	-0.1682044442806	-0.415108681666341	0.276795400512507	-0.416142187362023	0.417077118536069	0.333494728776067	0.453402759679801	0.462031579484647	0.427973741619472	-0.347337732282694	-0.474857697977882	0.377873453952642	-0.381290251592067	0.313629278821376	0.491424622363016	-0.330303595330104	-0.393809241423675	-0.382769740851963	-0.224286759369932	-0.280599668332089	-0.329376328365641	0.688268053866989	0.339032838272364	0.359833571141737	-0.506585748275458	-0.480024783464303	0.383152928808406	0.253446327342423	-0.414179239232412	-0.417651041982456	-0.384671731372932	-0.407500614472978	0.418769910301957	-0.400241210380876	-0.343210692283206	-0.370320953752299	-0.467051495115162	-0.338533845446636	-0.443481397650665	-0.308768836615757	0.217070900722443	-0.351429887689656	-0.382767405533072	0.236311561747151	0.60403737400664	-0.373757889689398	0.250947539392894	-0.470338372398379	-0.433385678808919	-0.257400409333574	-0.447421016015404	-0.46245683482727	-0.347725157803884	0.492190430966214	-0.437145870936577	-0.482751924789666	-0.381161884665966	-0.403845606019479	-0.406630572873117	-0.334552580259123	-0.385383109796611	-0.451868011707105	-0.45332360560167	-0.369416109103403	-0.462456259080653	-0.510132243742372	-0.531719500396332	-0.404775232590061	-0.351945153909165	-0.466732365033781	-0.350113375049479	0.342756883280337	-0.562291903866102	-0.308698679848171	-0.525246615333205	-0.25344191906716	-0.302763672318303	-0.261858291205828	0.324266136507128	0.2656313960307	0.256686860859672	0.327861384612961	0.437835917914083	-0.241906127104085	0.582271919546144	0.404296410090055	-0.325821181220798	0.599443392100403	0.130448298325758	-0.163067102833055	0.462167290634043	0.392641029382375	0.487756486147648	0.374766768179232	0.296669467240489	-0.37532509064975	-0.331347133808346	0.178758462150231	0.306007673826215	-0.226532276295124	0.270359883618565	0.541765377431161	-0.392389870743227	0.325055353042921	0.35233637533465	-0.353805247666203	-0.411728541814578	-0.304208044096307	-0.385361067088844	0.361375495009554	-0.33040782192144	-0.42415751474532	0.455726630204606	0.290918942112918	0.255770902131047	-0.368092389111156	-0.370455047473311	-0.369813715273159	0.283921607223418	0.58477426570858	0.414578028527989	0.509943370978391	-0.223911369711734	0.488239057456384	0.324387305050068	0.255700984603517	-0.409878733072679	0.28988117618808	0.332656767419092	0.343256027834129	0.359989811092601	0.313979834546825	0.422624796713284	0.432149571620202	0.378853075537931	0.463359937439517	0.4753626831363	0.385891018357688	0.33049728922549	0.298101243636617	-0.220311698304554	-0.384926744543523	-0.420103605374289	-0.418993170046778	-0.534877887340402	-0.547404744860364	-0.42502168216809	-0.538373057703865	-0.531259146590952	-0.528773249084693	-0.37768256342653	-0.378572913013069	-0.480516915166139	0.222767922271079	0.567820449018195	0.638485365760011	0.288862208009727	-0.446208107925342	0.264638183818385	0.326639726919144	0.459145813661408	-0.685135032830991	-0.304885849158153	-0.179546553998558	-0.338184523815308	-0.627550977395287	0.394950436456856	-0.615177716516796	0.279653061989823	0.256091715566916	-0.759848479851316	-0.683535877073241	-0.46384450273473	-0.660262766322187	-0.507332446381346	-0.310708070410398	-0.706333823810127	-0.404002536731409	-0.561747357003719	-0.740738392705895	-0.482504789515595	-0.256492858924301	0.343278125913879	-0.331696955862995	0.367371807388718	0.290272195770487	0.452818846470535	0.420915838891173	-0.397190053949598	-0.547472327445725	0.241862349017837	0.341800504981544	0.3941563041267	-0.305656049441394	-0.326782518180203	-0.352339282025593	-0.264907135438167	0.239581006549704	0.443549597400379	0.357547346695725	0.358771559142507	-0.455290442674782	-0.364028537048738	0.596487695085731	-0.269175030604663	-0.28182110544553	0.288413311187608	0.315473076023	-0.292728404917444	0.24780615970332	0.477400877439318	0.467521240769855	-0.243364700576555	-0.25970067620604	-0.291833017164291	-0.369648599683647	0.233070503729325	-0.293267543136682	0.352647867350979	-0.229916407417197	-0.315849060887786	0.313075066862196	0.234689820940304	-0.480958131931915	-0.431495501149698	-0.369107061238151	0.379418108370224	-0.227990741039957	-0.347520876430361	0.256806534812675	-0.318040449838373	0.326049401607718	0.245262813151102	0.246063951733705	-0.560017986557754	-0.243065943787882	0.389772727627877	0.294684976719458	0.303067971164871	0.344939881995185	-0.323301238512634	-0.203857428818179	-0.302362800434185	-0.272868762791226	0.279013138300345	0.231509032856598	-0.190935220614222	-0.322517922941921	0.465584309768952	0.354231206235739	0.263974496109335	-0.431434600483495	0.190544227314695	-0.345422442690204	-0.364840931055696	0.332289800031383	0.26159242648027	-0.187122001387126	-0.251527251737024	0.376862491990266	0.185797542760623	0.275418518893948	-0.332800494970165	0.484884216248241	0.304273840159991	-0.255635119235441	-0.30514687780398	-0.409194907856679	-0.21280092478815	-0.535381795704792	0.302905064304926	-0.546895392218019	-0.572513115535789	-0.53279124272286	-0.49191018515027	-0.532365548737747	-0.528766273076968	-0.424811273302588	-0.468049990441119	-0.441201626838354	0.199626715601073	-0.459932704086289	0.483782604717092	0.408622778695894	0.460590283444215	-0.588169336891954	-0.255882437729819	-0.613934726866915	-0.520028996524175	0.560918654995618	-0.51576550113502	-0.444092947867611	0.252839154576372	-0.353522513724534	-0.538027983796315	-0.311167794979673	-0.539478444405064	0.41125816802408	0.369454507670584	-0.396323721583425	-0.489837982416437	-0.583579995210719	-0.39559287526202	0.360551215359818	-0.427915663786275	0.380060660444301	-0.338237294151457	-0.551876126747649	0.313396494152004	-0.50717219664785	0.281050810335027	0.349238149315438	0.3863823840163	0.372961265367115	0.42905971144729	-0.207522909178193	0.354843632320065	0.457506145099746	0.341223079690119	-0.388530503550127	-0.331877818456492	-0.298113897546489	-0.365254800351772	0.425965665884083	-0.57620267193128	0.379376580921243	0.362600370476451	-0.57042212791331	0.334384364007537	-0.203466936566888	-0.410324565194945	-0.351271586298673	-0.33032867375409	0.392549773072926	-0.378364298950101	-0.252055361484029	-0.193036985205201	-0.328520493582674	0.283766816211714	-0.363424752789554	0.374283035556915	-0.303170211703764	-0.415597305307356	-0.266596887477588	-0.297636410896027	0.258302036729388	-0.322665975120147	-0.380050097775718	-0.439537340088051	-0.371526303044268	-0.483625178919914	-0.48197645558924	-0.47217976140847	-0.422378707055744	-0.529712394103589	-0.532271847569276	-0.29896523407242	-0.493696769757748	-0.459985733664698	-0.323977547506727	-0.398243906663057	-0.421072075434785	-0.353647372685564	-0.546726780384957	-0.379785552768432	-0.499421317714991	-0.482983513990371	-0.531748191951466	-0.468189680807461	-0.370734969556473	0.282150119680297	-0.544664648701446	-0.33948046660164	-0.495481025729079	0.282024133540423	0.311098240402469	-0.357340624208863	-0.411829351678313	-0.24719643197654	-0.487665623595012	-0.388587384497313	-0.301524570789886	-0.355341558375055	-0.458716148388607	-0.318603128117575	-0.400954521869413	0.273426149240377	0.314929590707913	0.455330313848477	0.432867254394018	0.323927405878165	0.405443317681524	0.416657209267534	0.412914799748261	0.530768076991676	0.497498580807978	0.495548058551165	0.409945579071778	-0.578200321356621	-0.286348698759807	-0.44446546674728	-0.276959436034882	0.232219836632952	0.557448243214943	0.498385600376569	0.442034783643795	-0.373285973218117	-0.385639013588415	-0.394242825403675	-0.526811830118419	-0.278297229105447	-0.420108289664386	-0.387850998027297	-0.426733595761225	-0.445771290172281	0.253482498360712	-0.277722515388026	0.3450720789363	-0.457642189725971	-0.390677236838167	-0.44282339521286	-0.343585174579031	-0.5169417544638	0.302220041842777	-0.451297293199453	-0.502003517450091	-0.445738132590513	-0.390417801737251	-0.425173393996752	-0.266334150236592	-0.33983889463984	-0.373055086267255	-0.368427300549496	0.240163684689649	0.239682542149766	0.230731870949917	0.397829838997289	0.412767582468954	0.335018534071138	0.294124696161231	0.334008916454818	0.275800407679135	0.42406382189974	0.308087265261367	0.348950358710306	0.360472607789339	-0.511673911502531	-0.223624734928945	-0.245221741755366	-0.303965186185026	0.663935551637266	0.643953084937776	-0.56986854642861	0.318765978462974	0.422106166162537	0.346443404369218	-0.285374439065	-0.372525312487273	-0.268642363500611	-0.306328796270101	-0.308281367645593	0.259752532177	-0.325043497425176	-0.208244956688055	-0.512895731680665	0.328326987295301	-0.379443107701201	-0.381760254163146	0.325164677163905	0.351666037603392	0.363884659678053	0.360901267098191	-0.63958673481383	-0.327925754201905	0.414648176214022	0.450517055731901	-0.286388600267102	-0.325246325380129	-0.53670729064577	-0.246745178601579	0.213686930358608	0.540956704208137	0.451175615052922	-0.534226548684457	0.279017635465302	0.250245299543331	0.508066189650423	0.463366142086731	0.571014085546099	0.516903198422446	0.494209529791304	-0.32863899103535	-0.376335026827535	-0.390373016490819	-0.4829894078826	-0.434196776370206	-0.301467687430645	-0.434982585429379	-0.331953564224589	-0.320430116024051	0.264683721248902	-0.216213804397018	-0.278702619996104	-0.35406603308627	-0.339185756033673	-0.269531738164546	0.405294683751814	-0.527095822582045	-0.379288185162195	-0.301194651443376	-0.42759105208749	-0.270042272022866	0.272912659862532	0.318179990846618	0.479550659013594	-0.275451745893778	-0.243962689860377	-0.224661525908972	0.400681296354323	0.350244483990671	-0.513343498850489	-0.35267213173959	-0.328084481669269	-0.429249734273657	-0.291263905880569	-0.374945803055035	0.327168916261209	-0.47354849993847	0.466837043333251	-0.368584649053988	0.299412924183552	0.257465049109536	-0.483169198647017	-0.280223167580626	-0.393832292225307	0.256607928007622	-0.377203677710038	-0.476893577056312	0.215662671400059	-0.378816408166612	-0.585322709920247	0.250889954659617	-0.230153222787025	0.319793311381906	0.247962580642464	-0.323827439139204	-0.551097475229212	-0.430820502258272	-0.376395037329989	-0.397138035296407	-0.220877963119044	-0.255025787841243	-0.32450056265737	0.35421060187067	-0.329815570378287	-0.443015150396985	-0.374588889069277	-0.55782991199475	-0.293470508030041	0.251808920187441	-0.33554078938436	-0.331609920623451	-0.33602477939959	-0.265594709188831	0.293963723472904	-0.543959460235311	-0.278533664812658	-0.281270059646032	0.430699163368833	-0.328356300445552	-0.350738838599968	-0.364858792579075	-0.286483889499531	0.398671682396103	-0.273581384075349	0.274829480877184	-0.48675075133052	-0.251015780485865	0.243083790620459	-0.258417280540053	0.296974078803817	0.38015413072814	0.395218069578757	-0.362362831848495	-0.322969803162313	0.236873073125489	-0.386642263108162	-0.458074219268013	0.340039049766499	-0.485407192637838	-0.432309456136799	-0.30566013222152	-0.334989067865721	-0.313074774122031	-0.321813123985487	-0.349340864664072	-0.311132884832574	-0.383185267642838	-0.326114915587285	-0.390884333747725	-0.294852750220978	-0.294835476468424	-0.50312452881163	0.187362179591361	0.200399059691986	0.242225296077367	0.301885286454255	-0.401803120012349	-0.302156394010069	-0.381149555729141	0.307534640058306	0.324308816249788	-0.414239250385979	0.230320846266047	0.341260169412379	0.300993803456318	0.411559033909263	-0.262699582599271	0.305243553272078	0.399170767476647	0.327762116818054	-0.252265158421168	-0.344809261365903	0.290049900836415	0.310628899729405	0.317894719185282	0.337521662616719	0.229499282601886	-0.34710272790624	-0.327822676936141	-0.497734895644978	-0.504313417103327	0.304108540395257	0.262706304769507	0.304082426454986	-0.251240660948309	-0.319933490630513	-0.323567372603485	0.185376612378692	-0.269899729816899	-0.286950675659386	0.248352533498566	-0.264024586050901	0.22501294534326	0.331969524105059	0.269577264635053	0.458693547470361	0.48392294395312	0.330103902777067	-0.205989005056573	0.480963433649727	0.390790204396095	0.32755516259416	0.285437366084001	0.291448406921654	0.290512101475257	0.225575904713563	-0.261710459427695	0.383918590631243	-0.21602291519079	0.263732971337472	0.247566002669317	0.303096860756017	0.478494318919419	0.262145129536121	0.278358601401215	0.289389229410765	-0.386059578196971	-0.533553562492737	-0.374180039236915	-0.279602410850248	-0.267869701622506	-0.274285652911289	-0.404169839301466	-0.309032270359975	0.200385167244788	0.360178585871936	-0.258409920002545	0.564922534124733	-0.322789356488262	0.392156788437056	0.406114155169012	0.429198844706394	-0.284540957294375	0.276547731198311	0.295358040837437	0.359696213828227	0.565537336454046	0.510781191955627	-0.235780333522092	0.374914789367732	0.484806973688501	0.301445483099068	0.38396816407041	0.405931883626266	0.342200807205974	0.499513572629274	0.415767398089487	0.429104481571833	0.311107844467613	0.316877228421601	-0.281045504924407	-0.429443466340812	-0.380359762175754	-0.315480201452106	-0.247488917789296	-0.32011007910032	-0.39079073093618	0.339334957384819	-0.348121979936734	0.265947686858499	0.224000921619187	0.207028211366658	-0.243981722509231	0.29559579834885	0.245513347403639	0.22363078417545	-0.353284442375153	-0.299943358042542	-0.407280453169564	0.533270289478183	0.362513034012575	-0.498207225352792	-0.522346254635534	0.339445282019855	-0.471291395920656	-0.265160895707003	0.333724043621218	-0.313107341493422	0.294101163914595	-0.31253712757465	-0.340144111478717	0.235212570081269	-0.357368244680682	-0.431703074536099	0.280007087892077	-0.212813692487271	-0.257057097518216	0.298704508542269	0.367945136908474	0.287759430294239	0.372066434266912	-0.293181215881984	0.463542752156781	0.402076022386515	-0.322229617303287	-0.2709175426045	-0.34287622518714	0.315646974688391	0.361507555749462	-0.408192844591183	0.364215803198158	0.298665686367807	0.293468991290238	0.393920871186442	-0.285817301854326	0.53119406914138	0.434985014661077	0.395770326925479	0.383808591947837	0.453965274648801	0.324354138127935	-0.379935057284048	-0.300457912852883	0.377055928090972	-0.318432887732549	0.374819767985275	0.422507515839682	0.410944602283939	-0.279787546685323	0.352849048174808	0.375756657655092	0.421192467022068	0.36581908774279	0.414141598344369	0.431825335098125	0.452640347294831	0.473757490187522	-0.355250288278843	-0.394647690752324	0.343894496143502	0.353469384122792	0.348628248201486	0.408990711904504	0.248903120060335	0.334236428068523	-0.39848442064247	0.456332229106905	0.419656931881611	0.445343173672133	0.315353962097232	0.548821377691546	0.336380112920623	0.292813213501942	0.555798656941159	0.402586517708406	0.566678346498401	0.433129143180634	0.320235946606626	0.506984177705852	0.547350585764224	-0.26944064848818	0.316640327877095	0.25600198228587	0.42084708439957	0.329453274334592	0.469974827963386	0.361489785983596	0.393648252705355	-0.352011915677483	0.390714437399361	0.41439449150135	-0.316469568044995	0.290715139398227	0.291123680387711	0.400901748158632	0.44635617041153	-0.314939358964224	0.448086307900956	0.364627869463303	0.443469276899692	-0.307045197184404	0.31582016184153	0.404957099658805	0.406189914094747	0.374726110023488	0.400960883806903	0.455641565319042	0.361521852026358	0.397544164971841	-0.252379808060254	-0.306588075801709	-0.319330712623663	0.453226304658185	0.566116448753622	0.400602323312471	-0.380202495942316	-0.246299527644805	-0.299280008516498	-0.251064680986256	0.400027562257773	0.361929407069708	0.362111381311845	0.398803186049914	0.309602029713239	0.294985123108506	-0.325671221302293	-0.403302420508121	-0.337170413365922	0.337095624543689	-0.352016668963651	0.333166927153677	0.344629794538283	0.30224448257654	0.225832770454894	0.467005500764822	-0.332894950101216	0.496741341212665	0.413585375218834	0.486593940854523	0.507371127913728	-0.328841993917155	0.475769661765257	0.366083049959926	0.385768660151156	-0.359723168611395	-0.299580511107162	-0.348666297219527	0.332464463018658	0.242874996866466	0.357588971978155	0.422851035094497	-0.333824125111779	0.248615617202956	-0.277569486508904	0.409984886194313	0.494533814372388	0.547070974544821	0.294157105309698	0.29770195907478	-0.309273885318565	0.255297237633298	0.348813825687017	-0.391532862786373	0.227817483168265	0.459932821953817	0.40408059115864	0.408870654251	0.340324986988389	0.342854424586728	0.370477329720666	0.359623029955166	0.417250497917364	0.339149074439797	0.283603634165711	0.523415106332135	0.343160355677443	0.301872367649041	-0.271017257146368	0.363425073738611	0.418559919326726	-0.288077628594886	0.379615555285528	-0.335143046172328	0.429404777605478	0.351928556236162	0.309411286587481	-0.272860920150321	-0.333200701480801	-0.25240838096258	0.270908583922291	-0.445164382144617	0.318315979369163	0.423366760799119	0.397604996177825	0.365694796149066	0.386302909584658	0.416954515703943	0.462491535745279	0.497074732849904	0.555193461343845	-0.289929759111518	-0.255654183154556	-0.254626234815735	0.349874736430343	0.486126596974319	0.492509989299863	0.310727784599248	0.302135838179162	0.360899731852997	0.332777910830533	-0.39245969362646	-0.311308239436557	0.349838214032941	0.398853288788419	0.407938283900499	0.474554931773742	0.419147607698341	0.369866716770399	-0.347555852450636	0.384112865039229	-0.237365900887189	0.353297973378254	0.360519968223399	-0.296850476915911	0.481550029543903	0.506347256878283	0.328881357098116	0.433481662606913	-0.305543872590253	0.381431354520541	0.291637809440795	-0.266043432160314	0.3148643163268	0.315641972488865	0.321643768824009	-0.361853859300336	-0.317087023860062	-0.339153084628712	-0.328816323397045	0.330212598776489	-0.323898339611974	-0.359863479222793	-0.333928218571585	-0.41642561374693	0.39732254909493	0.344493079585364	0.490224678590508	0.524004254882958	-0.339103620228086	-0.36360171397479	-0.418501680269797	0.413740351693269	0.391425512513358	0.260715429772453	-0.395615330909392	0.575474468314782	0.446686763803241	-0.334621097923224	0.283882368222716	0.496292030581772	0.282468827122921	0.317059135590441	0.433286119272912	0.411491830592489	0.39316828735253	0.29099406877953	0.318345414764354	0.347418857436699	0.327125663488446	0.418999729075665	0.385656098519743	0.531489740964273	-0.210112701366333	0.370146520388011	0.465526285168892	0.43483045467283	0.418968101069468	0.473674071048938	0.468400747304913	0.490248565229569	0.385779789616829	0.391993062771416	-0.288752454735181	0.483479237598816	0.43435384750592	0.368582666072415	0.489871070649999	0.488716390201147	0.391121301419441	0.309151857691868	0.532862082390534	-0.339701096409157	-0.334909489640132	-0.317764499856732	-0.375975400007979	0.286648907183739	-0.352894899954654	0.32537900299938	0.319686849941448	0.291076506675901	-0.297680255969058	-0.268333563562914	0.443510243920824	0.50467058172763	-0.324731448330733	0.348511652600771	0.359845677884527	0.321784332067156	0.273970630622451	0.418771455823846	0.371589039025419	-0.292297970138809	0.325030681970205	-0.320578155299371	0.384996590048127	0.389960383175641	0.305058624137798	-0.402799763163607	-0.354510915249315	-0.286956672608934	-0.345835727690497	0.429142579815702	0.332544714480211	0.348821432006127	-0.251548262146358	0.400616289502762	0.3830094904735	0.351464932297806	0.341407809960088	0.304687400957243	0.247009835111369	0.335904271488999	0.436212076486615	-0.343626907774995	-0.259020322015148	-0.368834158391976	-0.42375512816799	-0.303578127662248	0.334258379147994	-0.412884708724262	-0.291855780846244	0.302631823774254	-0.277074004549215	0.365573522109936	-0.356397426509919	-0.296980203780906	-0.291739833516349	-0.329625180026563	-0.260927069160285	-0.418802221817843	-0.256476964416757	0.39746725682025	0.496159656933377	0.431326634245897	0.432422180431939	0.422296178285254	0.451806086398173	-0.388367317503086	-0.324108708269385	0.367728294741497	0.323011482907809	0.353850306562033	0.349464930903928	0.343271373726054	0.41865623522649	0.449626979673442	0.252204276474814	0.501937467807052	0.307498963019427	0.446597297913322	0.416562257926032	0.262378395197028	-0.391748140547072	0.388505904329977	0.438983793480359	0.461675151206496	0.341850093032043	0.307759187977763	0.469801957106246	0.265225008559251	0.221742744820999	0.300164380853728	0.315763407944636	0.376255293142187	-0.343995244058521	0.317735407386568	0.36443935305575	0.245503647349685	0.328402676656935	0.366243998289088	-0.342481796338139	0.327337624639333	0.384719625556821	0.419112490436526	0.465720696897093	0.459266692806317	-0.272054631562507	0.443750050818982	0.375524836076823	0.357808808072394	0.352860761055582	0.450409227872861	0.474019575754082	-0.310508375883762	-0.304425734481459	0.303900365291118	0.389395268834644	0.505273761241212	0.461997419100784	0.491616855099651	0.471877127792418	0.2792531040226	0.289624983154212	0.326036115075429	-0.303757367618844	0.452690959687429	0.381850954269484	0.458598240566638	0.285695799649509	0.435021023703144	0.46893122222052	0.372420918341969	0.307781268430672	0.347474167989184	0.316065091766439	0.370024565301155	-0.358630978553008	0.292742138787442	0.380467712161288	0.33156092007178	0.351047398436119	0.309804720010661	-0.370941323399356	-0.335483582835288	-0.365157186872382	-0.37064156854274	-0.297813031607054	-0.332424747154986	0.359313410593577	-0.316297575071279	-0.316252507920866	0.305144241007127	-0.310351320399352	0.319739202165501	-0.304048083867911	-0.307122731812832	0.30614381444387	0.453587601839716	0.435220482156925	0.405525307330343	-0.397898074100574	-0.36445734071803	0.350633843460247	0.412387231601483	-0.309796703415004	-0.289755270904681	0.359200453482482	0.279037543072689	-0.256756294827116	0.215471983492061	0.340544954382831	0.300801740348731	0.394761854983263	0.584717912267237	-0.306861688410114	0.497202064185208	0.461046894841744	0.462170324088158	0.522648638334689	0.483571426611659	0.274063636914128	-0.429772865389925	0.440776207707094	0.493976538919858	0.480296718145759	0.522584369413748	0.485089586754956	0.290785042948438	0.481433635145921	0.431122960095152	0.412120034739179	0.30559835514557	0.346791920205975	0.404445800865822	0.541008501590069	-0.290836219673715	-0.328010616767559	0.430035347222489	0.324900315900485	0.312776665849581	0.262817288070616	-0.316025841328781	0.286547084652847	-0.302925507179618	-0.304335470954973	-0.277420482180059	-0.417915782697406	0.52234584455823	-0.311725198138398	0.443827388032111	-0.34948305737285	0.321335198350503	0.327937849679663	0.363007149778148	0.323118471618383	0.34143889226278	-0.323504659926356	-0.331009838895828	-0.321438589491073	0.23525886729298	0.251048245509958	0.313480485348979	0.284828745726524	0.285083931470268	0.305077202477844	0.365254104754073	0.453494464855443	0.357902393191525	0.40872562518478	0.367223400020014	0.399074747112965	0.30740426447051	-0.306385632549697	0.418899521081706	0.410670462258673	0.46670131844387	0.294194858529863	0.402766985489483	0.426623009597521	0.323915558466113	0.27902356559888	-0.300310103910799	0.385175571521418	-0.41611296113823	0.374824096002417	0.400348574118596	0.338249615633767	0.388527354694835	0.348999327223543	-0.278190297801257	0.495525681365402	0.289312164243277	0.371808511297169	-0.403950869385558	0.437402088443375	0.383443171309158	0.475884924502432	0.394250521908305	0.390010982437008	0.339100817928653	-0.351995462594784	0.430583173309509	0.489842288070634	0.280818783027681	0.376327986877876	-0.428228041450637	-0.30511040038073	-0.290777983553126	-0.349404766965124	-0.408091567715046	-0.355475960096505	0.319263980853417	0.401357853502092	0.277345166299627	-0.429805001125957	0.301672003968782	0.314456970264629	0.466928593079809	0.405815755031615	0.442840658353782	-0.347793631669418	-0.325524772181435	0.398478882468422	0.338050326445703	0.388987795775766	0.446927972313921	0.350629892290107	0.410272554488634	0.385822290118601	0.306614923708257	0.500256041083531	0.335078223845691	0.336456828129727	0.319065163391138	-0.291819938699672	0.340333980145625	0.309796835774972	-0.327356658428835	0.37010374408953	0.409316293826669	0.460858173608329	0.408783239810177	0.269301038780314	0.264688483233008	0.267412687589697	0.279490915168057	0.262760449218721	0.385286451882564	0.524574913451639	0.460749324264009	0.474148271989065	-0.369571464825917	0.30084819922211	-0.347589722073646	0.344349076181176	0.421655928041871	0.295001411468921	-0.226171221205226	0.436196433392204	-0.498217740840654	0.44441458295198	0.429540237609803	-0.29066793241213	-0.283965236105162	0.301010803184954	-0.293074452759656	0.429333509375327	0.464899644061578	0.521034030817018	0.249880033626631	-0.379769574827663	0.281449765659479	0.315331166887259	-0.369638108025097	-0.39494700019043	0.407347172533627	-0.307088610321408	-0.298753916736364	-0.364746210100688	0.281286556159342	-0.337400112456601	0.461910652186754	0.482825359207081	0.49373824510146	0.506159060013188	0.273726283762038	-0.417203538832364	0.577826341805661	0.315940173582615	0.461205439671388	-0.354551175240815	-0.407830833358806	0.330483595775875	-0.333778639924239	-0.328935076893356	-0.267408269714345	-0.345590032759072	0.233336163589713	-0.404594058092418	-0.453721194419273	-0.250621793828202	0.273927941395456	0.445310670929683	-0.468024667461639	-0.391811920065605	-0.384871738587043	-0.537141395495477	-0.439669424201177	-0.340394147913114	0.276068004243427	0.278093785043097	-0.395840384793512	-0.319196631034357	-0.294353144438226	-0.333138235916174	-0.418013227013841	-0.340561117383512	0.348008669578361	-0.246023523342536	0.251832726421951	-0.317214285728208	-0.268554995928387	0.436156108920214	-0.33057628571801	0.310049833984001	0.296076904933108	-0.51167711549551	0.283915097755942	0.369525184247179	-0.394456934244299	-0.424767841209446	-0.287215956850902	0.271658089522379	-0.358792608582427	-0.36600811128484	0.332937157438301	-0.269092645067697	-0.289816979089022	0.307256811502252	0.238936437702045	0.310431420274511	0.366563149412357	0.25372522221863	0.332658824784797	0.324481806538858	-0.284872805541974	0.362324675177479	0.319989520347097	0.417363904913232	-0.446786255625332	-0.318033770804995	-0.401078580820254	0.276072669650952	0.303701338448339	-0.397016802696052	-0.34299360912242	0.353515537278346	-0.337625024618887	-0.322722060273476	-0.384242402169867	-0.268300844769711	-0.331661350733429	0.307178629133523	-0.445600003209368	-0.292444853567795	-0.282089605309093	-0.356999694781264	0.340475357589203	0.362686546436085	0.391489958332267	-0.279822634026415	-0.461672633766114	0.282670149301082	-0.308843405210697	-0.387549072267398	0.389786309676353	-0.261519468210715	-0.4246391299756	-0.326617773611239	-0.489117890758194	0.380766852823114	0.269151080952038	-0.274884403425778	0.468956870070702	0.41277200663458	-0.265910452339226	-0.408169660634912	-0.462130624166538	-0.290621563038149	-0.300089984426847	0.288055311683508	-0.329616378678825	0.318671060422156	-0.225600693229458	-0.277216283488391	-0.379177652085634	-0.461695597521941	-0.45708160225899	0.333772515375449	-0.437637954571656	-0.295264105640415	-0.369860380844606	-0.260441553857249	-0.410981207601623	-0.219607589614346	-0.279300232481748	0.345896551402159	-0.277622706892963	-0.312683473865181	-0.41164009591766	0.319065739937309	-0.447499976818375	-0.49763815683712	-0.418856834872119	-0.247991436395514	-0.381132653161724	-0.485508108681544	-0.385482876580036	-0.398478857487268	-0.329773794953824	0.259633890099558	-0.359672601837825	-0.365633106987407	0.360889459060762	0.311039095722691	-0.324366311884669	-0.268179117258368	-0.434320585691736	0.343226375262314	-0.252781590960106	-0.494664160430303	-0.29024569401882	-0.43776658741475	-0.504697272591611	-0.330014623607861	-0.570325333215586	-0.455717075377256	-0.292916285180972	-0.394725426890951	-0.378056977719595	-0.491444283135356	-0.393503026111571	0.304545205066506	-0.30230384301332	-0.373858489287537	0.287058735507564	-0.351566894829219	0.285382431107577	-0.314347266448086	-0.499571078197806	-0.3541231406323	-0.556699534323647	0.356999502872054	0.41926447972755	0.217624232510305	0.277090980953429	0.416878974213958	-0.542088063314825	-0.552354774695642	-0.221922496644628	0.274213653648792	-0.329070467124869	-0.393076165356857	0.339685301441533	-0.297104896518551	0.359579086000443	0.261861946831569	0.337787014489461	0.22657965979442	-0.412066421633339	-0.349670175571935	-0.396326451057783	-0.466792144820428	-0.460483873286315	0.372807870813102	-0.445134461550172	-0.261795664525194	0.566374115875023	-0.42394040378094	-0.411629354841997	0.5718969349651	-0.61182580392309	-0.331959158918621	-0.315117869382968	-0.266304840104886	0.326965163238289	-0.416498025181721	-0.301014443348966	-0.216032136485609	-0.420642115808497	-0.411123286004704	-0.452585386160091	-0.375902565444502	-0.453462346160891	-0.362774230248639	-0.395907663891912	-0.404364004120998	-0.620365723181425	-0.54554236502877	-0.382932350498716	-0.515432379037457	-0.449166084877203	-0.525143069890088	-0.537063339575824	-0.70991436520971	-0.526724757854271	-0.652745477507014	0.254406545073551	-0.403247628619038	-0.494850409818702	-0.581493878419215	-0.595486990231208	-0.461801640469246	-0.43400908891865	-0.462905935057472	-0.560042631755407	-0.445779781094493	-0.247474061853781	-0.524010174402292	-0.411086012280264	-0.562766548821435	-0.455492804529696	-0.529131778001761	-0.452166295699466	0.326775765097704	-0.460828263542698	-0.563808753202538	-0.575356992331281	-0.643223799292253	-0.533939601365797	-0.422848590656913	-0.541720415866252	-0.429981896545684	-0.384283666085458	-0.428903201281943	-0.408212520721942	-0.517553647768643	-0.566663304672669	-0.507967229205271	-0.452112766155965	-0.563704658927644	-0.577121343629279	-0.472914320090526	-0.3834634168734	-0.461037311882396	-0.377970992192411	-0.429623185137405	-0.425149165332038	-0.596005571350388	-0.63807505994446	-0.595330077644814	-0.537750687954951	-0.501597035246405	-0.534405354525595	-0.557220352969414	-0.306802153391476	-0.341178386778284	-0.335814053826148	0.302687562817652	-0.470283656360699	0.35249498794757	0.278344507934554	-0.386909201440601	-0.589945705434068	-0.370081957623583	-0.607706670982087	-0.555105045676013	-0.426947345126795	-0.275852729791816	-0.360280940172708	-0.472651732413128	-0.567446279020962	-0.317098598261531	-0.423368396809067	-0.438524205642458	-0.297591147598431	-0.313297666567082	-0.474952881676552	-0.416834003646266	-0.421806557684058	-0.344069504028242	0.312291745982247	0.322786802258973	0.401266552111622	-0.300917047560702	-0.356657305289356	0.279213583286805	-0.411677473187152	-0.249240905003425	-0.314750859601904	-0.295558430063261	0.356790756320607	-0.479536313428713	-0.497225947957171	-0.403966207788902	0.372195656148163	-0.399350021004884	-0.496623051851642	-0.274312148697979	-0.385382921850297	-0.557781145104256	-0.392875635033299	-0.398969025647967	0.236154700561114	-0.479135757044681	-0.485140136392236	0.362809232031238	-0.296450025464739	-0.216142928945095	0.518879197347399	-0.294922040473625	-0.277281472760309	-0.325234966085262	-0.333484852755918	0.507756346284881	-0.282249586412977	-0.256057611765111	-0.331842402690822	0.194071331805549	0.524748705121501	-0.300594025641767	-0.340263050067093	-0.299779430921729	0.416960668553187	0.293342813734799	0.373811035765408	0.464026791493152	0.479151585401851	0.2662234507192	-0.344070429610434	-0.250615894249305	-0.349189550178494	0.397774096071766	-0.223169505529513	0.408243618385714	-0.385209284081162	-0.322577325806566	0.344079314321983	0.297884741588885	-0.257555633800611	-0.265706683716694	-0.493208253580183	-0.267834543648638	0.306324145496652	-0.493026146545751	-0.429598435328899	0.508092103216641	-0.483229575788095	-0.428172536806688	0.581472099270227	-0.438767945088272	-0.253500958018071	0.395635293974274	0.264721488216719	0.474206207021514	0.253900351601437	0.269245058669291	-0.283778266426701	0.530742734563972	0.41233067716596	0.465031496167106	0.553257577674072	0.435380886085616	0.4556137790732	0.35549264126053	0.343625224692635	0.336982802011612	0.397141299422046	0.427308238589917	0.356918287544294	0.293669800537989	-0.321308903293426	-0.316352857640983	-0.325802580176433	0.260430920794702	-0.288201208024795	-0.181386233037641	-0.364084373091278	-0.342693117430054	0.333537430721304	-0.326480559995391	-0.312615050859207	-0.242895048691962	0.294756247140255	0.461168548897771	-0.344533799400913	-0.358100702191102	-0.37689531194261	-0.412854368830275	-0.360214022347119	-0.440243400255614	-0.457547038312782	0.351398192573066	-0.344121033763916	0.251497066545263	0.503916093940954	0.310625290715685	-0.599711170235648	-0.373610918279804	-0.415312688469933	0.530577107865895	0.394781995633448	-0.371425451503853	-0.294351617517298	0.330439362581447	0.435555111272982	0.366536667871246	-0.183044510364205	0.171091369788198	0.316734298266792	-0.424822761506662	-0.273824020412601	0.311768163484237	-0.281917021658985	0.391545047382382	0.438040201533417	0.428240508422031	-0.376762055775658	-0.425309688189176	-0.274001644433736	0.195508697284037	-0.25380241995885	-0.433067519656263	0.264680104814727	0.262609069091817	-0.303600097295359	0.331081619588657	0.433531878827303	0.456317951975885	0.607556989552059	-0.4224318315815	-0.27877200893992	0.321681765767503	-0.312988699416004	0.292533520301308	-0.303805653314722	-0.303249217288656	-0.386855207616641	0.420450817193758	-0.362186262385954	-0.312891317427242	-0.330049967777597	0.346249420453524	0.530945212290211	-0.276966815162335	0.344311043417057	0.324306284554412	-0.404081604873864	0.297604023454099	0.350919545979843	0.369596570744551	0.301902855140534	0.379818798772023	0.605663684500833	0.282837403129955	0.589548408150369	0.430159943488728	0.385050913674166	-0.283042866109632	-0.318818121545697	0.505166699014302	-0.406907763756059	0.337958526040425	-0.335257375407558	0.414116175874595	0.415020469519554	0.478947055461915	0.447528593439983	0.473779458299137	0.585897887628381	-0.491384130768199	-0.387772616921231	0.410703453319701	-0.431279951798131	-0.345863989834492	0.325908789477358	-0.358866470819074	0.249491625734859	0.416397326378614	-0.385115274011392	0.359547278957004	0.227857866620272	-0.394824238511928	0.376416707715054	0.498500714900037	-0.335043000968877	0.210534638225097	-0.262272892306071	-0.294077507456387	-0.235671864560747	0.455293871629719	-0.277439485159391	0.291153345402966	-0.46549359615559	0.384987882744272	0.482223423819472	-0.431364479976037	-0.481765152598702	-0.469479444196512	-0.527971381876897	-0.403188963509412	-0.337599191216494	-0.308175000805167	0.47941004639528	0.409634794588833	0.347649528529595	0.305767908999521	0.346341007835145	0.541229122800391	0.228462931140223	0.44147730682676	0.360721132628931	0.318327970100969	0.339077104471327	-0.369490840400717	0.465742881927678	0.228920858454355	-0.341839773373318	0.477383148247476	0.459281544663209	0.381839720768479	0.427909334274783	-0.264532759983369	0.378224700858937	0.669384067638089	0.412128142488886	0.404103054795741	-0.3004021774295	-0.609199817301693	0.323574457601006	0.367527655984775	0.392078877398187	0.456388757018714	0.266765960586419	0.411301151000117	0.410405115421049	0.258159019831198	-0.283705169594477	-0.512166887299818	-0.411054317021744	-0.275645273955138	0.388619837423177	0.299781646089828	0.31128852012175	0.25482435885729	-0.318782085575233	0.36016482696554	0.25444539583092	0.419813864683033	0.508475520876903	0.471583364724472	-0.413333631566472	-0.314696971199313	0.297504857755365	-0.299630169066261	-0.300835102894634	0.352643765543769	0.356298155256564	0.38723384343179	0.285881800177909	-0.33870517337303	-0.249854252352498	0.500361674631351	-0.433125096584591	0.279394826620777	0.349851146766161	-0.318988509128501	-0.392304316155798	-0.474973717779833	-0.407297182441778	0.50193300426914	0.532820527472289	0.56889637559625	0.454847066346213	0.253224009767561	-0.289585841163808	0.440224433759405	0.229994583380207	-0.249722808897529	-0.339634608494645	0.313894139961047	0.577148217254312	0.274601525164344	0.584581717770194	0.311424169950875	0.223513566312768	0.618490160545215	0.284836139658555	0.588871667037376	0.42834425864174	0.494306706758611	0.533488460825825	0.426057096306392	-0.328197610469357	0.312171456305444	0.309298405049371	0.380353716508346	0.406616152361642	0.50431926713214	0.494053373709186	0.54072888159978	0.354173960546667	0.398869322805045	0.435957644772624	0.422243530475619	0.291186258942502	0.293884580690993	0.354576977486733	0.379918379125304	0.492409321438475	0.356045866850381	0.368517352116405	0.576464284968816	0.336158552258916	0.389967418542837	0.421102851105344	-0.277928468149008	0.427775321717487	0.322793962238217	0.580969543167975	0.550587555974437	0.462338015846599	0.370172796321659	0.400301377319572	0.242866142280288	0.475266925399891	0.366839681061878	0.469307371949174	0.257094704554963	-0.224805641946299	0.379458737121225	0.374153843664381	0.427580456143269	0.229724637813317	0.415365704972159	-0.336110407673509	0.502612949381239	0.347641251871144	0.556076075817419	-0.229662748469291	-0.282969852108864	-0.312844234231837	0.347734093803835	0.704072802494413	-0.613342957194253	0.332511244036366	-0.286278445591505	0.296644248572302	0.258143556245601	-0.24209540515984	-0.466821128444752	0.246886503684686	-0.231946837315482	0.410747925834118	0.537549892086144	0.410755602872331	-0.276738100419333	0.257175268589198	0.296193157186612	-0.291447613377795	-0.341535283539747	-0.336032210096914	-0.587478375753084	-0.32845000667047	-0.410076496759869	-0.291306061233467	-0.412727804200508	0.320973333788494	0.334443926805662	-0.267351878321454	-0.31131219660707	0.421127370966169	0.369248576973288	0.369345399484986	0.295657227163937	-0.333050287707227	0.272194863161231	-0.332053899600831	0.446098913500942	0.472092185918455	-0.343336883763243	0.360640337785836	0.384654865996843	0.363559957849093	0.299817675300067	0.294679762107431	-0.343145097495261	-0.364440681294615	-0.314458471916987	-0.42963399276412	-0.288197388823509	-0.294422634914881	0.275709457751684	-0.365869628419898	-0.351037298208257	0.264211241410569	0.319192857591996	-0.269261909091271	0.339513576491186	-0.308016413935738	0.330104232742482	-0.273702034586516	0.305826732209678	-0.269789953026489	0.365648913825933	0.2684213993206	0.314405767383343	-0.303823069216329	0.367574932098959	0.250950741203233	-0.491702782222987	-0.301837285854981	0.363951968211102	0.230064221860546	0.413535542583812	-0.350137091268774	-0.346129659902914	0.255748202463684	-0.246576465292388	-0.401976503795181	-0.335985814222562	0.2501520558576	-0.455589727750779	-0.337630700718132	-0.288944478778795	-0.452812760183903	0.329365424331925	-0.462883627585735	-0.505349470827269	-0.378542405929612	-0.4660457001549	-0.459975069642358	-0.305994797995144	-0.359868487379047	-0.374905778085556	-0.310125724157774	-0.434121236259156	-0.292167439023197	0.261100466193367	-0.385926884990487	-0.332592759603897	-0.473018088298616	-0.390567872670748	0.524000859297865	0.255467879526357	-0.345766597142693	-0.426740050217097	-0.482940120101804	-0.371489815078545	-0.446463175881678	-0.424256306812545	-0.374016668014326	-0.349075297655907	-0.411611887089945	-0.33797418596226	-0.625548902085413	0.356898443484246	-0.529049263021805	0.389889774303258	-0.438817521387408	0.501542777865508	0.309767789045499	0.290136505656261	0.442396817259474	0.505995869039724	-0.407105535102921	0.338656796197961	0.49061050378004	0.672789228159784	0.512877381806341	0.425017213702223	0.442010978709078	-0.430682785004376	-0.255862992008922	0.484541742322081	0.31175798773443	-0.366979779918669	-0.421015756992667	0.357302896003796	0.266822015226274	0.363358191189842	-0.3808464404145	0.532806648020524	-0.381715071565195	0.444738950417848	-0.346075607677157	-0.375818306181086	-0.511433025185446	-0.291911806940185	-0.321966622128353	0.414951340104316	-0.33915730659447	-0.327661237273055	-0.486734900847855	0.309490702135476	-0.36518038105908	0.29450122711545	-0.35657675785921	0.302136645436739	-0.453232813615573	-0.39811737228628	-0.366275984034824	-0.350615661464437	-0.504602812953199	-0.301677037653407	0.26712774396386	-0.401155449400604	-0.339558226538333	-0.44104128655002	-0.267051919214797	-0.330700909918521	0.288059002781585	0.272953383834881	0.343373886911679	-0.404776952317245	-0.388962296976724	0.326008874809582	-0.28472013193258	-0.45079836140457	-0.278415063080664	-0.363767645719288	0.271632218264469	0.279091608151434	-0.57235542856285	0.233804860134317	-0.399002704101232	-0.393029526793204	0.349860260030246	-0.416643180260338	-0.398568820800086	-0.327058373670865	-0.317862590304006	0.329104386481018	-0.313043990993409	-0.28988296034887	-0.33993253020946	-0.380015807075194	-0.530149585093471	-0.475994415785848	-0.364624604089867	-0.388298363497328	-0.601006771090109	-0.28103001961079	-0.303946078807274	0.407020674768617	0.303880324342317	-0.260450632479487	-0.369950872858529	-0.288511809979555	-0.554974443145099	-0.536624423892728	-0.334394923113022	0.310709704890157	0.402822724909617	0.384760348927621	-0.466981045186144	0.296529376422926	-0.477957219877166	-0.365637406802273	0.241691099475871	0.322902206765385	-0.396186099823623	-0.534310210651391	-0.413589365548299	-0.266962545717924	-0.264401884152064	-0.292927493006987	-0.368334327168612	-0.387942079633744	-0.414748727970083	0.413298020526706	-0.280438339463833	0.253154874698079	-0.366360342083975	-0.389162526543599	0.522318072276799	0.583166204081752	-0.336763351061488	0.545118062544649	0.440970320220962	0.560503764405617	0.333083527173405	0.321587825294546	0.525948207796788	0.617808408416075	-0.305739014554538	0.363155920285888	0.515261032304448	-0.274691211362904	-0.316217963809363	-0.486364250968561	-0.232197385942574	-0.207001571004825	0.320569848011733	0.270899108891012	-0.296056692149076	0.208998605120491	0.296910837726495	-0.380854919198327	-0.227125057743278	0.230824432945043	-0.246577096009937	0.345658583089781	-0.322807268411307	-0.444734302876542	-0.4234439837734	0.334846349008609	-0.291178286354251	-0.361365092502873	-0.520837573317838	-0.49090177633711	-0.32704114430348	-0.438240920335199	-0.421803332327109	-0.332038041345217	-0.346931111460481	0.331784939663003	-0.54058832537528	-0.369241961061728	0.351362545120534	-0.444473330380128	-0.341196982622709	0.402261057356404	-0.393307106985701	0.316048633909511	0.365682692465627	-0.296049098298752	-0.365742452083125	-0.38967515071741	-0.288792736177414	-0.382236026812422	-0.397142462814217	-0.479886373659649	-0.409682309331852	0.328224455719468	-0.267170707726732	0.417038733845589	-0.267861754524371	0.332436633362448	-0.497409561050983	-0.258864131917461	-0.329228949528082	-0.391686919260279	-0.40102813019412	-0.298086711138755	-0.482567063583098	-0.436806930250309	-0.372556631603618	-0.504585663756823	0.403913949320649	-0.446445960765958	-0.339790025470868	-0.582410774640487	-0.484855980383318	-0.474461803956063	-0.38830287911273	-0.425671313219906	0.393767771552753	-0.472590960398617	-0.521309036102501	0.396783261268413	-0.332661739909284	-0.301475801308727	-0.339135940479407	-0.438131880678415	-0.327405607948225	-0.4320310721414	-0.263344189396166	0.408428038558402	-0.296043074719262	-0.327279763926877	-0.457647393503436	-0.404422790292967	-0.461616557583139	-0.392460384675599	-0.346103092724785	0.304189912820144	-0.523659967634599	0.253856624018717	-0.321635141633116	-0.335530380766266	-0.32145730160968	-0.410453695169916	-0.396357171378355	-0.448828647643836	-0.377052601254059	-0.289108532115951	0.393914622729477	-0.328372628332702	-0.435000879346796	0.402160930556023	0.328422129046553	-0.2995428946678	-0.325957738855892	-0.370058930674242	-0.356153600967095	-0.318343421965351	0.388886430023554	-0.38572941653032	0.452261014873095	-0.372308185209742	-0.400029826335902	0.353055780944679	-0.391821660498865	0.316268050513183	0.464321264408214	0.346042397696329	-0.343421195543604	0.382237980400956	0.465444169781244	0.41531771487776	-0.352938200173483	0.522952092427096	0.400513164914764	-0.316229463027577	-0.595206908168811	-0.325723636882537	0.388340678173416	0.384401741936156	-0.326932981916119	0.303494479430762	-0.280856729048487	0.323039049958288	0.396422003008734	-0.349714527415472	0.36906152193851	0.359184909200654	-0.325740336194974	-0.369655595720139	0.388660028746889	0.265216638192461	0.326069851376486	0.418459369520344	0.386725262679557	-0.363478181858334	0.310927151524576	0.369701624092812	0.353952046992017	0.493041306083925	0.481498133181771	0.377535316461358	0.360263843643636	0.367793090796743	0.284842363947573	0.285654504557856	0.448123896863168	-0.349545690416903	0.297738610187427	-0.270803338465628	0.349611770633515	0.464233535908587	-0.335144396730197	0.354202283108542	0.387697577307626	0.464605296648509	0.341256547417605	-0.263985107766456	-0.317366453172463	0.273177819080402	-0.436769630052675	-0.292346143204148	0.255516811508135	0.342739062137363	-0.256983812627582	-0.333246829881013	-0.25292127915687	-0.33840064087502	0.287521700698375	0.359398446800296	0.446855203547425	-0.283959541333268	-0.391368074543412	-0.320991966175428	-0.443802776273721	0.266982401002129	-0.343508522435796	0.301969020422379	0.420899074529638	-0.392469288286244	-0.347909120182394	0.228950831790746	0.199173616850782	-0.331825386979555	-0.259966932249598	-0.377123382569898	-0.274613925158863	0.360522295372934	0.270489001033078	0.305160229834563	0.420109015609848	0.351817812217645	0.472981517278228	0.336324496185868	-0.391821948883032	0.262220191804157	-0.303141613937754	0.469940764323924	0.305377117376757	0.287483160725381	0.455831566036512	0.492525288916372	0.287212105759354	0.261286752482692	0.3211634115595	0.453420765218964	0.366921305303484	-0.280669308516888	0.390618623398404	0.317232626405004	-0.292991460822462	0.393626862362045	0.369295929472458	0.392834027416372	-0.305204262689128	-0.350719936840616	0.294996269819769	-0.311435542868803	0.373936478197999	0.286915584265532	0.308838618149065	0.39907256411883	-0.396573225913769
"M3985"	-0.640376600004832	0.541705217739325	0.361090732264447	-0.323813554936196	-0.309049933916558	-0.443901221984658	0.168828008202649	-0.402715870577385	-0.476210363281788	-0.482696798818707	-0.503856833135579	-0.260909303073993	0.441678243687032	0.358436896284268	0.338028600920821	-0.385632662089107	0.327838466713368	0.413418898417019	0.412697582973646	-0.558631445538117	-0.350675383448648	-0.327927871347792	0.200813885502233	0.366824500972949	-0.370259555106156	0.453677310447708	-0.356011118276706	-0.240665481324551	-0.296151551060075	-0.339346246133084	-0.337396287064894	-0.294427614572187	0.254305987866253	-0.391868317578095	0.322257290608904	-0.319678895493084	-0.320451052529651	-0.442762162994952	0.416825322455798	-0.49411409284726	-0.442965304305339	-0.302510694932133	-0.21131224755807	-0.557770404490377	-0.258476549092752	0.316849424716967	-0.71324802107138	0.572935355363632	0.479549004827456	0.441878672229158	0.421825627649309	0.291446989354398	0.358510361910597	0.330815925591506	0.253631603701499	0.442787488879312	0.461188836396586	0.420002689653618	0.409089917410434	-0.284160411219538	0.208850134310605	0.225119008815581	-0.297683178573252	0.572301585745957	0.605039566881236	0.587613174417273	0.581429521682361	0.472222036275332	0.611983799096041	0.253072875051813	0.434598661557242	0.228875621567136	0.302132174795677	0.335005747276619	-0.322838325320561	0.361545554164032	0.461152995587752	0.397276494506039	0.388985929595959	0.549422263603093	0.56547379859898	0.578381434355554	0.601535345115062	-0.198713147339078	-0.377632467248364	-0.355752588745712	-0.316645355537839	0.39592097913904	0.325823307948294	0.388829334449594	0.351394495026908	0.420626737117041	0.416766006753243	0.311737985797296	0.243493362089335	0.495016639758282	0.440986480161496	0.537400522385505	0.465734734253827	-0.320096612326995	-0.347227500107561	-0.351647914203059	-0.341643285281778	-0.394340404637417	-0.361891352233869	-0.308975938551111	0.2032420393229	-0.192176446153925	0.242608300137156	-0.203854127209798	-0.235028721251103	0.403772067175007	0.379664452527038	0.438253323594696	0.284262494146152	0.538069287065067	0.530728297551127	0.545523296652408	0.460665082878692	0.220410441527313	0.617477865844816	0.282097006513518	-0.267388832554606	-0.396961968466114	-0.459116426889371	-0.257346285694326	0.216381767508823	-0.36344269557768	0.54006415393237	0.581319060646886	0.312488696250318	0.464301646455052	-0.456975570319616	0.664899669871237	0.510334992340694	-0.344234940222886	-0.387592201859734	0.393171162535363	-0.265506346916691	0.301451550420496	-0.600188436814306	0.280618806786734	0.18656495143289	-0.645478595175177	0.304065191330463	0.547110868663321	0.206511618457494	-0.525281807065244	0.245568625802103	0.465325643094603	-0.29225709144443	0.304980439879066	0.496413911962133	0.417638142953169	0.336230809312911	-0.320985158387655	0.546182784728706	-0.63724906567461	0.695225140214454	0.493102391862638	0.516326333806758	0.3231946277443	0.645954968452169	0.241340486407645	0.604461270206896	0.400609232999535	0.357985276098241	-0.280928695106543	0.24506973433246	-0.206813370319735	-0.408208886755816	-0.545370219626343	-0.359014477075875	-0.271028550700456	0.335761443323075	0.283270719766969	0.491067921013663	-0.202412372147046	0.249740868630602	0.437293150126428	0.326620886128773	-0.4597469093134	-0.273667945759921	0.241684730835751	0.395768375204811	0.270726871951805	0.234150692490363	0.246815536320152	0.355222848163755	0.430729485044379	0.724646092765998	-0.260791698197064	0.343428562256318	-0.328027916434763	-0.340883505055154	-0.310014418205203	0.575850611163666	-0.550356626179489	-0.517592485711352	-0.476592338880863	-0.358895338184038	0.393516480719412	-0.241768974109337	0.359671255974774	0.258929448715305	-0.323472493718741	0.304636110461461	0.517819686349174	-0.520702449689465	0.522948748313499	-0.469020461938406	0.370402845444261	0.326036783094325	0.262404695043273	0.488391930648934	0.525851841293523	0.428410127250242	0.460487791707524	0.709690403888527	0.674993427823982	0.727748828454482	0.618698933063192	0.32506388476099	0.58764847351717	0.633735906008062	0.514477730693614	0.536845029872055	-0.335421049634535	-0.636612955644621	0.344401095878786	0.279603945282991	-0.195844176515732	0.313971248435958	-0.378253664724632	0.411428095276358	0.54770309118617	-0.712906698255081	0.433308389820421	0.418096282765013	0.314514181003709	0.459906839155186	0.38446453073435	0.254871161396791	0.4106938133365	0.584960245917037	0.302754084758525	-0.325570701436069	0.315833444830233	0.286917960378651	-0.498590197302812	-0.635002573143882	0.512716946762154	0.432679538829945	0.544314534687671	0.610895975572327	0.476332468137352	0.541760264562088	0.296996863079278	0.344901821396817	0.455010671471785	0.567510666452754	0.48295462763863	0.394455570181517	0.211727772274817	0.496957198617345	0.290766029188201	0.482007897880024	-0.244265425592411	0.467641580401938	0.571386427147106	0.419403268641277	0.355993054164859	0.248791448273303	0.522048027907336	0.480445594689369	0.594750066624852	0.389811130230524	0.597203491137747	0.531774318968209	0.589946254843492	0.350420216426963	0.617649555506076	0.47118494810311	0.59864799754463	0.509268240459992	0.418573253558759	0.488514801924784	0.617464885494944	0.320096778171536	0.579699151440391	0.329222495513718	0.387575749310978	0.460966527306544	0.541199590722251	0.478461784548096	0.561361861214352	0.427095035255553	0.431752857369828	0.210029367775539	0.394414744038422	0.354332214155499	0.176695621825847	0.564997791612911	-0.287297989806547	0.505323842341327	0.438650961017676	0.489678675841032	0.426668471757684	0.489652600222956	0.418815318972851	0.434682093560173	0.383153413548598	0.524398454319186	0.237665321309669	0.576086803158793	-0.431167061323052	-0.397355307042432	0.462271583928171	0.47136052760155	0.365334881886461	0.541140778991619	0.581262919154842	0.321536963675121	0.379596907746575	-0.425714754936021	-0.543563673404055	0.529805707402226	0.656730763787807	0.367313684722337	0.611796381220705	0.353358579649342	0.522540435042702	-0.2540873894148	0.53531701859407	0.64276095323828	0.634543979209694	0.28393130261666	-0.466571698959754	-0.351176544574791	-0.51822082794193	-0.248254978841148	-0.270584622561061	-0.542274164903271	-0.420471192176026	-0.608235981597777	-0.590342873378849	-0.643023520291553	-0.32577700737718	-0.492105286276177	-0.493536818770011	-0.393694601447796	-0.426231332785541	-0.538050105991965	-0.488833161937215	-0.496573497200745	-0.71858830236495	0.40746403669985	-0.385109180346555	-0.322433480513432	-0.273457574171063	-0.514364639407721	-0.519735914105854	-0.378924633519275	-0.317728521960993	-0.639512712579383	-0.534416365704599	-0.63730896526267	-0.531109405580164	-0.624246272654426	-0.677871016084731	-0.537517701559543	-0.366231103228625	-0.534032739047845	-0.627192573516584	-0.567639514346416	-0.639965711748954	-0.584106862914007	-0.392079859608625	-0.575533028985661	-0.518325809894733	-0.377537272325651	0.446971986892647	-0.456362168141692	-0.33683786778063	0.286587016979461	-0.657483791985856	-0.630018559302075	-0.276908976979059	-0.473184969083703	-0.394111299091453	-0.457232316415086	-0.25646486550062	-0.472032533330124	-0.351402076786679	-0.599576327741086	-0.438172867722951	-0.578752383623657	-0.604162006975262	-0.661597830212166	0.314350747953115	-0.375871780563318	-0.50815848162638	-0.693114698912969	-0.40384251602194	-0.491398670382175	-0.413666528248566	-0.673287697135919	-0.332464573183949	-0.761687704818764	-0.755622018892518	-0.3343337206186	0.537453116010049	0.6367223890262	0.543990977044318	-0.429403538174624	0.38304117175622	0.484666857615646	0.368012771369048	0.616395637662053	-0.451831213489262	-0.379882850077903	-0.558060458263156	-0.314178255928323	0.621190924555681	-0.394797806717117	-0.347891146383489	-0.375718300847712	-0.41634369173974	-0.252498617120059	-0.256170468343511	-0.440370409081258	-0.327026981280513	-0.315612126040318	-0.459892597867526	-0.417401205106886	-0.427472027587319	-0.466488427514109	-0.385355256098601	-0.362069997031978	-0.415628225554955	-0.306395131102487	-0.303365676136144	0.656933308382943	0.594802446183393	0.513230303142933	0.555671234848075	-0.256327266815288	0.420911092683786	0.711185938772408	-0.233942106290954	-0.355808567019973	-0.263998080729752	-0.6404598657753	0.204287463167522	0.541188203030481	0.294246018717843	0.341088518003455	-0.255536951202001	-0.212934157568335	0.28405252749291	0.368395014214686	0.644004239896822	0.491508946891796	0.609329153924559	0.432484058990367	0.419451412879961	0.495877730276125	0.642516364928491	0.722201131799425	0.472873530155725	0.499282407285027	0.651167358463955	0.578950461528774	0.589947364146973	0.59592152430586	-0.352404852377933	0.456951449987597	-0.517291744827054	0.409082050566764	0.281275143088608	-0.341841317230384	0.546408146596139	0.546112757654675	0.480820431941717	0.302555813315174	0.381712964935451	-0.271545589265548	0.605468133031217	0.429130829303607	0.679392585278496	0.691483211623907	0.568704133132689	0.521175323314556	0.594049509575695	0.543580352775716	0.577482614160552	0.30353430931355	0.396111941042585	0.327618581956367	0.721925049079361	0.327653434605475	0.61914039116041	0.612080338151459	0.297434256570831	0.561389913572172	0.486465800167029	0.264604164846138	0.422069656181195	-0.506431841559555	0.452865100027696	0.514100021869404	0.504453787985192	0.554916816385688	0.585146304174693	0.615602651398381	0.648887595242792	0.356926088484237	0.442285210109417	0.65871094081669	0.516405494478341	0.633542473494744	-0.25858728164459	0.30460437637306	-0.539884083690208	0.549607069319746	-0.23863506501906	0.392242840354118	-0.586385615840057	-0.273636495261708	0.231258925135635	-0.319669607338177	0.433698069746941	0.390096249283468	0.564039980482605	0.4973606727964	0.383321848966016	0.635364957049437	0.588472639279	0.47550268883343	0.51206732212286	0.544461411643591	0.428704499338902	0.497796041205497	-0.353313737537491	-0.255259337685454	0.417852564491051	-0.415462872561181	0.266502470117624	0.388926551138854	-0.447980798888606	-0.348722377129617	-0.38893800892414	0.418110416722948	0.382302269987883	-0.399369184236692	-0.55632109063599	-0.426879119716891	-0.51614706457771	0.404617557486647	0.252733895710031	0.393902633417107	-0.574516797451552	0.233701336252608	-0.623988854710471	-0.564441976868368	-0.287591194436295	-0.736582977389876	0.346471092790938	-0.385761455371217	0.310170186917902	-0.27528014349809	0.287262783515068	0.367415417388966	-0.525013831943848	0.396482104699584	0.2762212271677	-0.573339377706968	-0.516712059594125	-0.521939343803031	0.290403285452642	-0.536771108838844	-0.449588881811486	-0.342981859877015	-0.608583127653789	-0.57618421003909	-0.662435152680981	-0.65184741164222	0.278855096916602	0.23032664849843	-0.527888129721612	-0.569900385459921	-0.420327846851047	0.246788639965924	0.239795727944117	-0.443770240115345	0.248432131048778	0.589160011148556	0.624229938994019	0.725662708296011	0.689365749988027	0.439322681511416	-0.41582356531712	-0.493753757045173	-0.256325552524277	-0.490719963588585	0.420411970597467	-0.403635740797311	0.359058175120053	-0.217651364833255	-0.373713179305585	-0.566423970637517	-0.55788949954587	-0.579567676320723	-0.424458536627718	-0.477582061727861	0.60316392251092	0.656113730241323	0.458543556385621	0.606199435865493	0.438312861799439	-0.646806575652318	-0.75834154735885	-0.708149136347217	-0.182084154007333	-0.486004665178691	0.409943053929807	-0.509740293594709	0.454834562974757	0.473037986785719	-0.451976622958956	-0.290648186435154	0.215719115864767	0.346071123105752	0.442537478115042	0.393274845639693	0.370772448908242	-0.257967102992734	-0.356437685766074	0.571474782042244	0.508577906243022	0.630250632859762	0.3556155618147	0.258262703056018	-0.292437591130907	-0.334914561107571	0.43925739768357	0.483204378156027	0.476973821315767	0.242028357742732	0.54329906504776	0.499490829863626	0.587512634877289	0.47407633297569	0.642453277193642	0.602408182562745	0.315427769735653	0.594840057762801	0.606788053994355	-0.262894889129078	0.399511411996033	0.238876247151402	0.241165591368977	0.441940538949357	-0.343393668787924	0.450382158179374	-0.220221050704873	0.566040833892136	0.397692645459792	0.307966378024266	0.495909937475294	0.417232439836356	-0.510023343062308	0.751562640361709	0.342857869065003	0.619667596493904	0.690155113222942	0.474219794892373	0.621350309230539	0.599764749389758	-0.225083549449232	-0.353950673553866	0.423528248062772	0.499049383965435	0.250000297000089	0.596398607737785	0.433255384175247	0.590181085800365	-0.462928164468805	-0.25720822331554	0.369956978550729	-0.281361528378927	-0.151331939995985	0.382841581191357	-0.562464517650051	-0.421671297372785	-0.29523032088599	-0.401067395127707	0.528917384090619	0.195756294103447	0.373847113363752	-0.271874909577476	0.615834813749902	0.604797131934888	0.427951901573224	0.565772085360849	0.352950044841457	0.558069410721794	0.692858430795027	0.651017832512473	0.236514360409421	0.651877185712757	0.710349978709002	0.681244291921439	0.28901194552605	0.324433774285857	-0.359319343103628	0.297637556541668	0.523113476534205	0.205143644056516	-0.452362148975454	-0.276273075282427	-0.559816394487325	-0.523199569107875	-0.322996490738686	0.554798808881789	0.399319746242981	0.275944227923912	0.2764370674457	0.370483747187802	0.310207188301897	0.556355443440212	0.542557003193127	-0.414383831045577	0.421525308805055	-0.413582093204939	0.522455999471168	0.54297436051801	0.384218854697266	0.522686888746892	0.479994395300428	0.60825372414611	0.675227392529026	0.669734287132386	-0.656586621044695	0.302081499309428	-0.432855735480307	-0.586258808423029	0.216345887057504	0.458018426667759	0.252320437624742	0.62018373687086	0.633400342821451	0.342085729301419	0.656736311165208	-0.395418666510331	0.312243145884572	0.5701697495586	-0.256599590932619	0.306877428594961	0.507063596650851	0.322940716881182	0.649508559980874	-0.289945266147444	0.640831358934967	0.645181774530915	-0.623409638057331	-0.262894889129078	0.399511411996033	0.238876247151402	0.339607759637938	0.683019900216594	-0.403236005179672	0.697492734147897	0.649910925061957	0.403361192955426	0.681639400348119	0.579773124002542	-0.714842150148619	0.650957817405051	0.594634841848446	-0.437825330861592	0.419321176494053	0.498678802788824	0.607657535711347	0.72257586247124	0.709737244751919	-0.438694375624125	0.467708724560954	0.797765006070061	0.203998787153191	-0.564473550670619	0.603298842244368	0.415139174104809	-0.278547748939737	0.632215067022924	-0.480484092470987	-0.637870151199805	-0.428749583449434	-0.256498565396975	0.469139724772243	0.570391465644431	0.577923465886923	-0.467152746565404	0.536771539052514	-0.278893375490328	-0.185680061694821	0.369933297116498	0.418166834725989	0.484931139320654	-0.397701871492665	-0.271180635877561	-0.286729339712676	0.272926378704823	-0.268165052742235	0.512699628169813	-0.353131994103861	0.290960120709465	-0.481937372476834	-0.372029476329791	-0.411507215366626	-0.285404511769894	-0.429893384612953	-0.242522834916224	0.348699763977104	-0.310689125073283	-0.480984517353509	0.575640847271178	-0.332792929048689	-0.470522722241895	-0.601771118195827	-0.375716889868673	-0.623168716936454	-0.51730372426915	-0.550124134307792	-0.185491157256589	0.580717662310978	-0.277572138912892	-0.475485223191193	-0.41177935517057	-0.336735853128603	-0.301590943449917	-0.315331654428876	-0.28319154868589	-0.331205226811481	-0.320212199216527	-0.523660499023842	-0.320872639185859	-0.303472674117552	-0.516246402030459	0.451997248953392	0.393985851515628	-0.318848061705898	0.270935268762895	-0.505156467532378	-0.476097087138773	-0.580609705145286	-0.404227377673893	0.250359601799699	-0.269030341877593	-0.49959632380255	-0.63754140122489	0.282208034919926	-0.309784626179072	0.373360522770547	0.241525675488545	-0.289185102147447	-0.289909417698797	-0.34732287934679	-0.288822927165665	0.349192289060988	0.183661519582458	-0.162187965295021	0.26983492088174	-0.252183271875168	0.340183125198971	0.477063116423757	0.212261688463968	-0.447985383861212	-0.449565725279777	-0.380234784339885	-0.38255812592172	-0.498920730877379	-0.344657244279498	0.406605602431288	0.279099802359473	-0.359856269034843	0.231439508338474	0.438046894987084	0.39588700222087	-0.296756160128008	0.533651459853801	-0.384945522262594	0.409224366431927	-0.590389598189447	-0.318931403762058	0.49078505963134	0.310964190322349	0.25278807479451	0.348321272963361	-0.410648172300145	-0.341593355603959	-0.485296848434344	-0.393671310194489	-0.568405343896081	-0.577013203210217	-0.361926401195749	-0.500016592878835	-0.343309674289392	-0.648907825925507	-0.651326337597084	-0.593234169531538	-0.501715756700638	-0.597084828225569	0.285295618234436	-0.443508773729286	-0.288000088392498	-0.409963520463879	-0.458234267359186	-0.68596851858399	-0.284144952681094	0.326176871080752	-0.32332795352714	-0.440813258978036	-0.379491552549349	-0.413317450397922	-0.367540655355133	-0.364422683549204	-0.409230614662672	-0.282361862387596	-0.292566675422466	-0.365468652541005	-0.468702511562868	-0.592383649583884	-0.6351576728836	0.273889406877991	-0.375575902368909	-0.389170784968713	0.34008847772515	-0.313108220071928	-0.408869267303081	-0.742604314310928	-0.606549228770367	-0.420717461625573	-0.697051271657942	-0.40312244894413	-0.4052670437669	-0.49631379191327	-0.536994592684943	-0.296424844738671	-0.543033107404732	-0.506113198070997	0.355709279186314	-0.472622830935742	-0.505475586529292	-0.433245244455303	-0.385386662668322	-0.501600181005649	-0.319693141154436	-0.635520413682969	-0.271787002618939	-0.31771727086303	-0.492801391535702	-0.665296021923725	-0.722068691276213	-0.606233757162029	-0.746531301678894	-0.602766320325463	-0.421805421394839	-0.534123687666376	-0.33956606580031	-0.439114064534316	-0.358861703504083	-0.578396177776565	-0.275484177443443	-0.615397488185241	-0.579418608369916	-0.311367217215509	-0.330212681328902	-0.437137559261787	-0.475245382010256	0.349326031577107	0.346867487050124	-0.326426675298384	-0.468470482207609	-0.235198009544928	-0.229809336673699	0.414599428227702	0.319508012364234	0.253497581489967	0.395694953184417	0.291882324392886	0.358745042116012	0.373311492687442	0.327075353087656	0.517864747442311	-0.360959075217693	-0.451466083501017	0.304630468084066	0.379542641700144	0.459423181875295	-0.423257702793141	-0.227939284512107	0.474464029573815	-0.623124176219528	-0.594784785716191	-0.54484425686585	-0.639790826922789	-0.66435010660527	-0.76010276888696	-0.722587376870408	-0.668542899727175	-0.664790057845844	-0.708114392044891	-0.706723729381501	-0.421082987002283	-0.677688723805882	-0.720818206027972	-0.622934430205485	-0.694302113574066	-0.716505314468667	-0.578484842205304	-0.669665491548232	-0.658763329251591	-0.616657474140585	-0.644568480319899	-0.680097602644689	-0.674914181160038	-0.668783389109171	-0.630224662140971	-0.678559738166458	-0.632022411088679	-0.626942660539751	-0.645603580149244	-0.776071584751256	-0.625310092149076	-0.416579610861151	-0.695792516857369	-0.715720702043923	-0.44632754658795	-0.541785967335796	-0.574543987179514	-0.695690779411652	-0.667907147792233	-0.693887516623895	-0.462135249215854	-0.58982171476641	-0.667129761206497	-0.662904337232645	-0.673576315513433	-0.689892117849985	-0.71428456319272	-0.743690856012749	-0.682236977098504	-0.69386655447593	-0.628016896568102	-0.386860998676498	-0.696954013663652	-0.672384599510685	-0.57441042574785	-0.401935700492903	-0.666316405899768	-0.673198856607626	-0.618239826580975	-0.627763053114822	-0.664102496170293	-0.679797912079381	-0.660064637752099	-0.669872103976159	-0.667419035955502	-0.671475242831121	-0.709068590596975	-0.603905679785735	-0.681366388780578	-0.666031432856689	-0.449291914522339	-0.689788964074619	-0.668351464164931	-0.688256579685416	-0.745953676293361	-0.673396699653706	-0.26782145313374	-0.674355159283125	-0.721972295348643	-0.667040713614487	-0.696860915606475	-0.433486950650947	-0.706315339736413	-0.702411194541006	-0.519764403240204	-0.620744554113571	-0.704984026480882	-0.593551820547609	-0.675059570824704	-0.696161589569177	-0.747200946075638	-0.613123716959045	-0.638959024588953	-0.446299395503228	-0.630905787324303	-0.644050917515375	-0.713290000802627	-0.758437511465235	0.446293002245205	0.297663998147653	0.253264974630583	0.281982924802673	-0.37985204406732	0.265375477234979	-0.363036274742911	0.197889917759828	0.288824182672288	0.406541957216762	-0.418041158812942	0.391167602292638	0.40563316909286	-0.468915878274047	-0.479313302972418	0.509225352744286	0.553221132973341	-0.641572208921327	-0.587944728341923	-0.300520429919425	-0.469201307472475	-0.485982861491101	-0.463597444177356	-0.519351262006376	0.201137216885483	-0.569599126388216	-0.543897205679242	-0.303095512234426	-0.374436939727262	0.446514799773915	0.426715368048901	0.517536510613378	0.378007280092949	-0.469919526149528	0.428615253907651	-0.360454807100028	0.449104194362369	0.386166181473071	-0.342849307640539	0.410838591498738	0.442309747379819	0.357523411108477	0.510013317345015	0.434619654909662	0.58007402684511	0.489222680728585	0.475443260446275	-0.359707129673775	0.316880297254082	0.285269116312959	0.381945380627576	0.37420320809037	0.315856758867762	0.438264010315128	-0.286488947656729	0.449801620209178	0.427208385159325	0.394401767788564	0.274495353298925	0.429149474847259	0.478737419653718	0.371040463646469	0.405252420038158	0.377110837960124	0.481432861312305	0.495935028013717	0.382126891353169	0.461137373884286	-0.541246168143963	-0.443159544185296	-0.494955341623344	-0.414217585346154	-0.407107836273786	-0.37404895195511	-0.338783852499916	0.209977947492992	0.291744693607948	-0.313270985878165	-0.259344534090025	0.201393258195316	0.327375215141103	-0.415614118280329	-0.505212283224686	-0.518932736968733	-0.32527642883022	-0.512591880758524	-0.586849610352305	-0.327898814642001	-0.627403832112336	-0.491854517155475	0.258952594608357	-0.323602162313046	-0.380334691035359	-0.430464876572933	-0.333185781036792	-0.348029683579182	-0.571232724404766	-0.550678033257807	-0.290570443153348	0.313127292180243	0.297591212561501	-0.303528496752957	0.369589795808888	0.248896722232032	-0.42922447013436	-0.516687183341935	-0.411251674817523	-0.509687868587322	-0.247748212436748	0.32845387578213	-0.374824106284593	0.343241437969254	-0.509803456591822	-0.17570575943698	-0.509313476961443	-0.316910837326747	-0.406176396949961	-0.228708859568788	-0.485421657302021	-0.337158213960368	-0.560674607302245	-0.471319543858351	-0.534065387230336	-0.455754071612757	0.292565798023995	0.294066048820622	-0.400372124839952	-0.37637233311371	-0.423270270966371	-0.49816612274392	0.251936642082287	-0.282233434517888	-0.56498654049038	-0.44395832047028	0.531646657939953	-0.327466440678389	-0.382432144767419	-0.390257955832977	-0.366846061513827	-0.368667059222001	-0.489515410038691	-0.372026284376351	-0.598651829136718	-0.509571623903749	-0.390592766221107	-0.360607480066233	-0.508219662663834	-0.45782909008192	-0.488004553396269	-0.500828004156397	-0.316006958202356	0.269034666298204	-0.264957939849743	-0.322856643837023	-0.471378931035384	-0.342660278838543	-0.504699789908999	-0.427730939294421	0.323411136202846	0.273614506922405	-0.300035597634677	-0.317144511094431	-0.536165518889892	-0.536444038596767	-0.469705299155195	-0.48760686812095	0.260055581878652	-0.300315996093202	0.359243941950794	0.352717754919091	0.427716101516515	0.292436540528615	0.296661219913986	0.438964785724281	-0.290637686490222	0.212689545590686	-0.319230859076584	0.312671864258609	-0.553154564991322	-0.613161750693235	-0.407494850676663	-0.28924522617782	-0.488207387147924	-0.615707344618938	-0.510411878027336	-0.389202112446948	-0.626539819078404	-0.3920494031149	-0.375632851322717	-0.389737751445286	-0.500186009862792	-0.417128986074274	-0.294940758521874	-0.559720717824095	0.41457454861875	0.367356427507002	0.367311154549733	0.391957377818147	0.31636243433147	-0.586768706412333	-0.270507984554265	-0.325252753123518	-0.439336251931654	0.55918339950504	-0.61353640238348	-0.36015003617345	-0.530600691031942	0.46534499690358	-0.774110003098352	0.42792426171023	0.419016757352919	0.709930799727612	0.639049313059746	0.552204303584525	-0.378215578212589	0.313131146857267	0.584520747851823	0.375035160307862	-0.617905785575182	0.255062535504657	-0.280769380274922	-0.67364908839815	-0.52995733205385	0.463821824527197	-0.477623722964378	0.317423898252403	0.327616281197021	-0.657062478848756	-0.313739270642517	0.695938376125856	0.444393034780649	-0.238684226824186	0.232986888061258	-0.383212371239255	-0.296079866563329	-0.645194259297399	0.401102924438709	-0.350493766478715	-0.738750344938426	0.310977029492194	0.45311337638959	0.43129795644818	-0.44294259568773	-0.575177182774653	-0.560001449040198	-0.656255058355525	-0.549205252420981	-0.65777240018013	-0.35371503797283	-0.333908354186503	-0.435022646719666	0.373099696608537	-0.512688797120413	-0.580184856011761	-0.700870307710903	-0.330198568421742	0.605098206205921	-0.246103869503311	-0.605138221484016	-0.552950917718392	-0.350489187405672	-0.326792655849699	-0.536067415548008	-0.429384291418555	-0.642381609780552	-0.597492560327236	-0.472523477348124	0.381064854098865	-0.487532181121751	-0.404283110586422	-0.558141543734407	-0.633190726103331	-0.475984426685092	-0.467567057471948	0.347453184068373	-0.408830258731109	-0.589721802263449	-0.534253465029971	-0.582058703242303	-0.316617131366924	-0.542766731918786	0.511546924176866	-0.538084944626567	0.4901672786805	-0.57676833030779	-0.598307096589492	-0.606523458943496	0.33137355310364	-0.566371979603181	-0.555823149743665	-0.36679149816232	-0.349836682897993	-0.358555309151238	-0.470694781179678	-0.598312059524833	-0.441904815251313	-0.311355181028479	-0.499931177823621	-0.438353050519685	-0.498570457717994	-0.542305610308534	-0.614764720353484	-0.473066671349663	-0.462295222467937	-0.615999983250975	-0.265270441176746	-0.559336313729176	-0.610876257136208	-0.319764812861697	0.331813908656449	0.413391175504995	0.332447234444201	-0.656665363962252	0.368072407896325	-0.66382652208828	-0.334653676310148	-0.330737327791313	-0.620224307904892	-0.496109578393475	-0.477740477226034	0.383781902314804	0.378747253044038	0.382076732307774	-0.621844576227677	-0.509824598651067	-0.463192190267263	-0.43384850703713	-0.45463539859068	-0.265246357578442	-0.401663685473275	0.382653359778851	-0.616376787188355	-0.572363556997733	-0.463922841894214	-0.583775341511968	0.640997922327653	0.517133777342494	0.312750327101556	-0.43301472888487	-0.381448716980775	-0.377366666351143	0.334154971718423	0.286046468324846	0.233189677019115	-0.446218466749401	0.41707765069197	-0.28071679173481	0.269204074155614	0.42606771357127	0.597750984655062	0.2832947078992	-0.339271446825196	0.328365096569801	0.357813961178392	0.498259718616897	-0.403321316872499	0.468915183634527	0.379933844798694	0.62700639032531	0.298117895125666	0.442682127845657	-0.327586971752571	0.563982315924822	-0.603562606742456	-0.445613247895797	-0.422664250705308	-0.307056045725046	-0.51489966653252	-0.571918965472136	-0.551995024252627	-0.58038356391249	0.485384762004211	0.295739658781073	0.381828302411419	0.230010261650771	0.410859038344654	0.424382749674281	-0.296185254192803	-0.266151649352265	0.305735389785084	-0.314793222982212	0.297259541119547	0.29599041798447	0.391814890748148	0.334234531995673	0.333065982315331	0.366578125662399	0.289268368663854	0.214254975881784	0.281592692872895	0.302278520116423	-0.346650831002627	0.240208998076523	0.246013262762918	-0.492101814371605	-0.404917450731557	-0.37006731666517	0.544799707279579	0.621012325782574	0.393507840767741	0.207546403099109	0.334011021015873	-0.543583834601214	-0.241777334971298	0.246133094495476	-0.476409689676732	-0.47721998582815	-0.399536096084718	-0.687701172822063	0.383210547807328	0.374005304182375	0.575827243302203	0.48886698404059	-0.358851223185613	0.474866940521999	-0.51409711969063	0.611619910107854	0.418788439833433	0.525505731264596	-0.397758428996166	0.62954586566988	0.659943327421395	0.379213838172111	0.581354887893082	0.486617195228668	0.579150534140477	0.744126277365105	0.71482471525344	0.480222716083576	-0.360582951630247	0.460395978100235	0.646788465054409	0.321306034569646	-0.440973174832069	0.397420802453157	-0.244456289521112	0.249868725099589	0.407765161311458	-0.447424447627369	-0.414674687933104	-0.412697335715935	0.266909008617774	-0.525205298843482	-0.606306601815587	-0.468600147365642	-0.48518225489189	-0.321617032988113	0.66925278473932	-0.331521784059153	0.484898035522314	-0.542630505670002	0.402126720183313	0.597985920007716	0.279193287789403	0.436304304313856	0.395389106500387	0.259218926078031	0.219215778325911	0.478513034288047	0.288194543505177	0.590415308506226	0.356354630214922	-0.335852913489838	0.254347329856991	0.3586944169299	-0.579548086871487	-0.624751818530803	0.445352442992039	0.30184122434279	0.265339702679638	0.240606562365295	0.251266814618624	0.306862963373873	-0.257121190454367	0.288483854601055	-0.292548369246548	0.480726852098537	0.460300766604322	0.614221357366498	0.64830952124282	-0.459321406100674	-0.424106859740188	-0.536196220664766	0.315644357439387	0.357968734775916	0.35981765900673	-0.260687580557403	-0.294450852387078	0.480764551898453	0.552584453842714	-0.243717736645059	-0.437946769412016	0.510929486048284	0.361745475733005	0.227701412867396	-0.374169570851987	0.351005401276188	-0.418285238483154	0.459296020561003	-0.230692742222138	0.629686306635697	0.606660368790075	0.530025219183	0.394255560006206	0.322204912290083	-0.366767053282878	-0.42013050529099	0.618288022279915	0.697112023184319	0.373373335069764	0.232917116338455	0.328114214230029	0.400534384030673	0.433194106451341	0.406205956822435	0.804646437372692	0.451572036044785	0.327459983202177	-0.191092606767085	0.230157751967046	0.520702399522663	0.388147061638406	0.277103089912811	0.525952183285684	0.376078091565591	0.319592392794928	0.603933827520912	0.342330775696262	0.46376601012235	0.31963096161831	0.294726571105358	0.32330957329819	0.268047727284473	0.358000578417643	0.41281494812167	0.359162504206001	0.342683674841136	0.279982357150173	0.794886986387616	0.39684107754448	0.630126480968754	0.31784157075761	0.37410520108955	0.402274114942013	0.305492708706532	0.256421974376112	0.45781720012954	0.603341014787201	0.321993644921315	0.298582844704765	0.41495124400467	-0.186963564561852	0.248033479461299	0.433924166410476	0.377691182913601	-0.500765233939029	-0.28477392367885	-0.305684516915178	-0.541815828537908	-0.30060359582447	-0.193757874313454	-0.50739107492016	-0.455162654537926	-0.537570875716452	0.293937420658166	0.612885085498283	0.371749100900566	0.241149158396813	-0.583441791751115	0.249903179812984	-0.585977621081037	-0.362583660378707	-0.390071193973321	-0.460021094456099	-0.394181445166815	0.337062397765133	0.41614380047901	-0.334198817994817	0.463158493498717	0.461323664868407	-0.498014923025878	-0.487405851608529	0.419517897238023	0.422950879908938	0.662082238424045	0.442728518074939	0.653110598631684	0.333048364516606	0.439735539291304	0.347910102158512	-0.581574290739064	-0.200601034867563	-0.394348925362729	-0.303866590567057	-0.455379704272812	-0.394190329560559	-0.588595301701453	-0.576863721499959	-0.775423743599685	-0.607345018265105	-0.771048251747885	-0.637480588777609	-0.602968131432021	-0.49746727714601	-0.542333897979766	-0.669442318430136	-0.571447067403918	-0.29895549005238	-0.331052065917622	-0.601992289565755	-0.648079996219221	-0.554769565960907	0.381540058513033	0.468601714133019	0.279015889320019	0.307024199578762	-0.406325202752612	0.481217536442209	-0.25404769424041	0.220619393363744	0.294487427333178	0.240699710631556	0.601264261068443	0.617512395141154	0.344987205359077	0.651355244405977	0.656085765322847	0.523923906184692	-0.337779518279272	0.560688185696648	-0.292493911494861	0.279279282688553	0.257324082777303	0.346735696007332	-0.378891497527733	-0.413553632099937	-0.439679903799063	0.228395273011751	-0.433742373024313	-0.355588229471473	-0.508061778982602	0.334260408935111	-0.44115452088399	-0.410514365504217	-0.524643489445502	-0.502246300006531	-0.286496171559386	-0.294206446767475	0.393460730049728	0.605376109312995	-0.434521791736382	-0.480364577034225	-0.588491896087211	-0.495212359896278	0.336373462671872	-0.798587621742994	-0.52949887273701	-0.574906488073125	-0.659395314569468	-0.575041289787565	-0.273116262198034	-0.69255747704362	-0.259764938372787	0.207894907803827	-0.689782875873742	-0.615029945195109	-0.331131394901992	-0.692995541546264	-0.364945744232584	0.324498961407256	-0.689385512626044	0.441356497157441	-0.561987514667487	-0.72533801171951	-0.419437980367322	0.272744482646654	-0.345673264556789	0.35746933551964	0.392281918189655	-0.285695282539586	0.577455610527339	0.339738442236737	-0.617896878441084	-0.627511858162356	-0.48499773800123	0.3758326959377	0.300721537035619	-0.373566122828009	-0.296781241581692	-0.345419115970833	-0.371356607508686	0.387093602661332	0.703674588537178	0.375359246779375	0.578422280989501	-0.661309830831108	-0.610416890806123	0.71642968367901	-0.278980890534121	-0.427734887190359	0.314676573752225	0.231811182864397	-0.659082016918299	-0.319456822320442	0.383304534143436	0.284876919699406	-0.511250399092353	0.391692668089125	0.295902999584267	-0.486657169561419	-0.34917769207768	0.466501101289707	0.332314791841962	0.31865330662384	0.289374073089902	-0.403479201053359	0.35583251278948	-0.572286481207862	-0.618600347156405	-0.378914163681685	0.290691001781296	0.318680207276026	-0.560285378296079	0.239673713222303	-0.61358044673805	-0.388831286458334	-0.351778546923992	0.353416324550247	-0.640794592198333	0.318685600816814	0.455368435227336	0.429478383801746	-0.179905618116997	-0.280132940615272	0.364990931691993	0.222931286764689	-0.476296660240465	-0.50813981905034	0.240455868539542	-0.361995074248879	0.241817475997653	-0.27504603631745	0.374721622868243	-0.263707468176663	-0.364099850204672	-0.290562332116764	-0.297965502988272	-0.395921688949536	0.222876945959196	0.234972382036153	0.387869920935253	0.435549976380859	0.349909543935644	0.443111485396696	-0.3692234960032	0.297989300329874	0.300557460332575	0.354774805489257	-0.380694125671854	-0.443944639569574	-0.402594210045811	-0.493746539485056	0.472318713845374	-0.316943590458984	0.415359076651082	-0.553713336693971	-0.618778784462354	-0.519384730513778	-0.575419750343489	-0.357624396395965	-0.612331051003574	0.311714212804327	-0.538691440265705	-0.45079500288918	-0.315860231657947	-0.535773972851705	0.32357398468118	-0.313542557435212	-0.412865101900973	-0.429092743128102	-0.449450468305849	-0.537574654735979	-0.353852286041598	-0.287531944138343	-0.487147628537164	-0.611978962740543	-0.667196726632816	-0.517429741102998	0.414623945443811	-0.536230885290911	0.318515444769954	0.339568537349914	-0.437336882204783	-0.301516091250712	-0.51029341223295	-0.644960532925021	-0.472005308752037	-0.451468332841078	0.35560607841005	0.421253636687198	0.395518602743665	-0.681702089552423	-0.579222337277517	-0.706641783564586	-0.33943556986107	0.377651067037975	0.353128450419446	0.380673614368425	0.599831642367731	-0.173416692032073	-0.364988166433535	0.498624195795643	0.295461534166728	-0.476040424169639	-0.405746351797075	-0.452798931419545	-0.35383846983918	0.433127476542067	-0.603510475202864	0.516944463782937	-0.410741995835161	-0.636890806804867	-0.379077399856581	-0.333413958906552	-0.437827361695439	-0.450820894303197	-0.26477128640334	-0.237146389561243	-0.553155081741961	-0.472325786865012	-0.469887409752584	-0.547617273729142	0.352146471126277	-0.457560002668843	0.304495537208688	0.27376727991194	-0.551476992659091	-0.448119687469333	-0.33683042506677	0.307123320534002	-0.440560070272579	-0.512522848513587	-0.632979043743116	-0.518598558385839	-0.750544088931263	-0.699120490286528	-0.645597808137674	-0.630512654402575	-0.712201927582643	-0.703947598456884	-0.513708243024889	-0.571904181111811	-0.690384038580075	-0.572652597071524	-0.450802203220568	-0.502852223023898	-0.51587174718661	-0.674900335753938	-0.556662301827332	-0.714947911223329	-0.628425966851575	-0.636377380027476	-0.421887751732758	-0.486852490933452	0.32908763628108	-0.76191582605773	-0.574606619861951	-0.624762834656987	-0.396144490679957	0.371416417487778	-0.497349666119678	-0.543713469925875	-0.256511835090938	-0.583117133478963	-0.376235120807482	-0.352556564137934	-0.388273715739011	-0.521176121452456	0.369194398210391	-0.354686051584995	-0.220303439571247	0.441547302302607	0.600212719403326	0.63425571515427	0.330872852369369	0.528246459305603	0.549038577032509	0.596117589492626	0.618128356085917	0.710853653562003	0.490714203943392	0.425551167196563	-0.606707632801208	-0.384252240667954	-0.424170729134666	-0.457997238159779	0.235369377729185	0.490107650335578	0.450660731259332	0.344568804041352	-0.20503594238042	0.230650776174658	-0.284558812247805	-0.448182906434484	-0.550190260876915	-0.479397322414765	-0.531388320135338	-0.430986770229182	-0.379259563604615	-0.226142152094231	0.508767594716484	0.463197282479136	-0.545654860013332	-0.48097641171069	-0.391259236187503	-0.358671164445702	-0.652781336414463	-0.46007447031005	-0.526107830740721	-0.441252698151275	-0.603065653154855	-0.496814244170148	-0.354362004869458	-0.531554781595068	-0.664747978000641	-0.555183780186722	0.204666906123719	0.409215337565634	0.348801599415311	-0.490335964219532	0.32369341879146	-0.320538901594114	-0.388451457594262	-0.563995153857145	-0.268210411340371	0.329797184868191	0.312235749984541	0.282506635606291	0.391386576544419	0.457750269373985	-0.422781985232131	-0.435077327678219	-0.433535946724317	-0.289603631568043	-0.366932224979325	-0.346343007781593	-0.407876548332426	0.290066538131329	0.545625066737097	0.55301146493183	0.240685772736318	-0.530104099400123	-0.550429791332527	-0.430549470574569	-0.437350288501328	-0.419643324058076	-0.456194267650929	-0.419817080883395	-0.551223361570904	-0.368819056094507	-0.243712866557771	-0.309866605378455	-0.324238077183361	0.317233575653708	0.385341958658374	0.409480647129029	-0.483066315385713	-0.322930591445667	0.214091431806263	0.286712922295213	-0.347827750633296	0.191525640413507	-0.670613955759194	-0.240681914853073	0.317072687815541	0.364624464850657	-0.326396506800191	-0.666777757707815	0.490993351735794	0.406774959651871	0.385498461856507	0.353528856261138	0.574905338291659	0.469397348302897	0.669403059431773	-0.26962141131825	0.272883862725064	-0.351178599437373	-0.54001937682313	-0.266767761985203	-0.28817025029628	-0.446440741494177	-0.446803030087787	0.20892666163507	-0.407906235550775	-0.274609826132679	-0.252413807589951	-0.340965377667687	-0.258700608286151	-0.250998304914025	0.348004243724802	-0.576339820546862	-0.428417011429664	-0.348545066988721	-0.391800585727148	0.439451972024382	0.390777700977105	0.583906723058067	0.490394513368155	-0.475140708427548	-0.433858812667738	-0.350105385976393	-0.514486835283498	-0.330518189208672	-0.51455701330563	0.227405993067976	-0.237925510154683	-0.371583014692292	-0.283984251733538	-0.371690428058008	-0.488043817566509	-0.67370927427688	0.291149396993295	-0.537533517144469	0.256871656817662	0.231304819340869	-0.426622437514628	-0.424878250605552	-0.546504172284077	-0.350020753319959	-0.319040044184223	-0.529013997720714	-0.585932092193908	-0.37132590208659	-0.588319726045625	-0.340308564615781	0.483740534837535	-0.403222347615006	0.508352581557393	-0.374478389727989	-0.648996235926549	-0.439501843726616	-0.182092900677172	-0.434614465118888	-0.325447394259821	-0.191903437657273	-0.583820933908261	-0.284689837734401	-0.385664794471046	0.23127567725557	-0.444686011298852	-0.572243499348319	0.270215605508007	0.362711221539775	-0.407343650473595	-0.268850793105118	0.277837117278254	-0.405687468971468	-0.361971015892772	-0.532014488822781	-0.179463801821745	0.397433766086583	-0.278437417985403	-0.60146066853729	-0.220503002984467	-0.334577485852162	0.256583034334773	0.194832496302434	0.45222837549497	-0.214801725363063	-0.436885441150036	-0.438213822579108	-0.242367156484584	-0.515818580783072	0.324087179224873	-0.255677798993548	-0.307771267808968	-0.519364303941938	-0.544851918745468	-0.268710781807421	-0.24622689858775	-0.526395540101976	-0.373346033055184	-0.400238085251366	-0.352634551325926	-0.308417770982212	-0.472652307094272	-0.420238508399111	-0.253776758231261	-0.294547323328841	-0.379794697533327	0.235642737840758	-0.432324518020223	-0.201353367887257	0.203433407548843	0.478921014674867	-0.349690465424667	-0.354235007988423	0.370720558614623	0.214762915916275	0.434415521352627	0.288999815735197	0.328735357591157	-0.465028748848005	0.385629096430583	0.351782939706526	0.34233306380698	0.260512408504312	0.414915446502788	0.352659495970075	0.333258545730387	-0.235920774649826	0.386110952229052	0.339242126017254	-0.358031480141723	-0.248842075048178	0.286087939083997	0.348236099402936	-0.324594398776063	-0.43937949827195	0.522967168884975	0.422535936256432	-0.27840076384478	-0.309794512906579	-0.429699108839716	-0.546197537339594	0.390141664119202	0.198823331515405	-0.302853355103217	-0.365082075002014	-0.38907798584852	-0.365008815581555	-0.199561355564051	0.466793851218674	0.567159068200122	0.216082652512076	0.259354578004095	-0.445287452656578	0.401170213405498	-0.30362178655835	0.405575635043253	0.64400773035292	0.364624169578886	0.315848560620099	0.512831248884345	0.497549319051511	0.241186565624008	0.362686110385197	0.416718020772936	0.365751255390773	0.327471666099531	0.349046420881736	0.386179677713981	0.248432596042127	0.372914356341474	0.358613289161794	0.38101026557862	0.488338476780284	0.280224232218586	0.270137164280459	0.285774315944084	-0.469201110511223	-0.560785659772165	-0.474888825251625	-0.33574550498138	0.373707369332601	0.412865313895709	0.46617515680646	-0.440210691926951	0.485944881686854	0.296041268019318	0.345848698769214	-0.375156511662305	0.373457520714758	0.551774700204033	0.513848569699297	-0.370947396739992	-0.527043074533153	-0.226701887996921	-0.414920838024249	0.278843296666551	0.194915541691044	0.359681080342542	0.405877096962594	0.494453965424233	0.531813959764734	0.50875168582766	-0.291242035147027	0.275355325579457	-0.296241008924687	0.500205667043154	0.658791989009993	0.597439608654459	-0.447716018894147	-0.346528347140191	-0.393173725535387	-0.323613612856226	0.391735582010903	-0.485875278388037	0.383036333160365	-0.474411592848786	-0.612665912505341	-0.351475194439548	-0.420117079901296	0.275926564227811	-0.425567559995155	-0.357559581810783	-0.399853725371137	-0.335999819331111	-0.469954183925366	-0.465012158337112	-0.515970829968097	0.52421530359683	-0.191258033998181	0.492747332134824	0.597118641391444	-0.545412677520718	-0.320735433718609	0.423572621718418	-0.516758603358382	0.402153086258934	0.596960504057884	0.38317539634049	0.392882939081085	0.267546073280118	0.368455232854046	0.632526912945746	0.388226893058798	0.581930775457582	0.453068923532295	0.461183752755344	-0.281376574318684	-0.335836279891817	0.283514456123519	0.507829346240081	0.541528571032411	-0.358945038507147	0.596651602543651	0.333475524723059	-0.23190036235327	-0.358353288860184	0.308828644852368	0.305454906185972	-0.278946185022891	-0.348891937025655	0.375582606611777	0.430375334831683	0.320575144968319	-0.307866048497296	-0.338142004944663	-0.312033576197763	0.411588847008356	-0.216601972902388	0.297159037715815	0.43410931920921	0.411257721276873	-0.470165113108785	0.313578102249729	0.553759326947309	0.328348627879986	0.259879135070132	0.426279597681248	0.255331826053942	-0.360140904098971	0.302927220305875	-0.252326083446819	0.383564519291151	0.374449733450698	0.273097882730239	-0.262667688552733	0.526310406602716	0.267610666324581	0.360363196433465	0.247486001355571	0.359613634499489	0.300116615449081	0.478669796348239	0.28745187120643	-0.287045644139358	0.312569263470769	0.400637880968177	0.344872716907388	0.368893176168244	0.448912784583435	-0.382068064598265	0.686740577314644	0.376086663507018	0.322956341636804	0.63887881567969	0.412032108179846	0.644311691199986	0.339606057107536	0.512098869249876	0.319971683144554	0.332956075645551	0.41709254255034	0.294040324123635	-0.446262167539954	0.304813156895139	-0.3681059748027	0.25277306523442	0.508290670502955	0.450315293537919	0.38975799797358	0.352577066143512	0.256288607465466	-0.462078017819559	0.272926189018138	0.394681112284063	-0.231521956881486	0.562487569040335	-0.32407151856356	-0.285800516660914	-0.36131374179941	-0.300872422644309	0.388041442041592	0.362500950467812	0.488699713233504	0.524681501977818	0.621921656479443	0.594435686518309	0.515302813078807	-0.288407011515422	0.626205956445709	0.421141776611773	-0.266047140969424	0.278394229812035	0.336680642351664	0.430700916442763	0.447367723120728	0.490603832309253	0.312772436853504	-0.31594585004675	0.315287628429668	-0.454940989672808	-0.29189265114039	-0.444603074550779	-0.482008218327879	0.313191889015555	-0.318240240796752	-0.184248886121503	0.304685493713127	0.367108604606824	0.536672019987771	0.310143399598028	0.425145592344184	-0.371805170461701	0.379558427321763	0.322480354443287	0.665898198838745	-0.280343662395349	0.448729238811174	-0.403912456487535	0.461091644596117	0.39512391459307	-0.289577491631954	0.543119131568127	-0.252040721978132	0.460741632307998	-0.437659136074162	0.329040041700183	0.373106242489712	0.375262382828947	0.336338295609028	0.379955405214932	0.308493127767386	-0.355320609023587	0.433939074908483	0.528780612117105	-0.310705330259484	0.357773404863218	0.362317398118896	0.258203739994105	0.387361653905773	-0.373915041106779	0.42064732835312	0.437491785320053	-0.316733677973909	0.249778924465514	-0.276248250379536	0.358418446366733	0.28297553680586	0.270176898543109	0.273704477768528	0.287667927894568	0.416092057447787	0.475731797668322	0.305447889739277	0.364188920034473	0.513514225061872	-0.358002271589303	0.311491331228465	0.184603434363254	0.206878865534494	0.439834889703334	0.321873733260949	0.346893945867672	0.341003247658809	0.517887066921172	0.536177768842574	0.366114999953168	-0.318044294620805	0.373504508903799	-0.344898941649147	-0.394833785061341	0.222735081523611	0.319986781003119	0.290747726981515	0.310804879664733	0.321684739185661	0.265109940877622	-0.272553287440053	0.294861435575619	0.365702569017277	0.650167538567437	-0.227532510029117	-0.275519121236973	-0.2542097710363	-0.454800367821973	0.275790838075833	0.3868968816397	-0.280200259762717	-0.30439011376524	-0.26118598854915	0.384683004888594	-0.296827087947839	-0.417240153736998	0.299451776022354	0.298763811557438	0.258435839130105	0.464441213605902	0.473524928271829	0.440503423143512	-0.484881136903547	-0.295555948020021	-0.351702664074054	0.269210943719305	0.292065672621822	0.330061680932162	0.44736623843815	0.529989854135245	0.38597744383978	-0.247161538544017	0.491763215854148	0.321879065617838	0.378160265754196	0.45595475731145	0.404689111963601	0.317771042334206	0.556985596081888	0.380493247820174	0.371087075363068	0.391738011624286	0.366360921379152	0.442579033547759	0.369824256617707	0.287667890115003	0.285613393084667	-0.291215990667604	0.53248444122242	0.427694547187854	0.56563539189468	0.536961847647422	-0.237602320492691	-0.216707750221029	0.37847610393715	0.466808011352771	0.490879665386896	-0.271580586943213	0.38397379730119	0.456697012871723	-0.331987752537365	0.319118595776597	0.308681911157472	0.346345182755813	-0.32424672449324	-0.360410741503759	-0.352010375685828	0.425781689033075	0.378166715502118	-0.275497534899719	0.529245471457483	0.452933369783639	0.296253517723483	0.339091169922626	0.254638483704641	0.467286638333875	0.342800169783569	0.409648588833913	0.427007940010065	0.515997042516077	0.454816800126379	0.522764434801905	0.544343868644583	0.531736185256552	0.431184572319931	0.473835999025256	0.518337041293484	0.493466805296366	0.576725008462253	0.443443945801589	0.476104460189099	0.559357210086521	0.416547131134109	0.327090580996177	0.403592161261536	-0.278042896095582	-0.343388299759221	0.376093081204975	0.372313132538679	0.351244591509375	0.344679728516729	0.317620770167426	-0.342258735104193	-0.277529649459038	-0.25459074456829	0.242745836558524	0.346677278638527	0.308198367626885	-0.334966400917868	-0.264823461850407	0.39157719417435	0.290271051609115	0.419126600056908	0.568351244281039	0.549918747895241	0.330058785188562	0.298177731607548	0.460620820758709	0.436139166845377	0.313224053655437	0.41913753046882	0.350792896019658	0.414596885042744	0.422112508662367	-0.293553316403021	0.433216247212132	0.397121965167693	-0.408586158350003	-0.572408461672738	-0.33293957347173	-0.304093785776487	-0.337747007458076	0.435787790905802	0.490946169205302	0.301641922544062	-0.254257716513174	0.394862689784326	-0.385574558510577	0.475387017571159	0.278707909743086	0.334205458699108	-0.244073380001809	0.290808403885891	-0.268170694314827	0.404087727065512	0.373111343555582	0.319526359214687	0.373132165821296	-0.282995747738396	0.367026273136939	0.358529590305856	0.47696069644765	0.416257490716908	-0.395535255019738	-0.285092000542332	-0.303733571717424	0.240609163513556	0.285135097580128	0.285328747228507	0.261611169859303	-0.268492991835427	-0.239726267693373	0.314479241231626	-0.386722958501807	-0.285586034739897	-0.450855266354146	0.250251401402792	0.297710961797126	-0.300205532959973	-0.274082263499241	-0.540324975489865	0.31907326587608	-0.364564934318943	0.538822997698471	-0.300350846452239	-0.336401904218066	-0.355731276456472	0.292372300155482	-0.264184448330617	0.402358544194604	-0.301950920340127	0.310202187601158	-0.395743742186206	0.272229166161311	-0.326408049111149	-0.249530077486726	-0.320023442091156	-0.413888835108306	-0.242113933637556	-0.217005228534644	0.365587035135652	-0.453604208864384	-0.420063959373753	-0.297081681787317	-0.329815940139814	-0.334610692628758	0.24882328718001	-0.338149696966019	0.267911134349392	-0.291195209460483	-0.246290161491246	0.598453084902204	0.350490951247467	0.285826618208916	0.22632414059615	0.315802040585428	0.37067598196221	-0.295355005579135	-0.445308502887609	0.506763508265833	0.518859465539956	-0.40015533398664	0.362670981119408	0.235104839873478	0.532468886837531	-0.311474693217794	-0.355405749263444	0.309991528343427	0.22831076369978	0.529692083785898	0.357744379201386	0.255330662745811	0.455436950669773	-0.329059087378518	-0.257689968472325	-0.402078496924498	0.309993824949336	-0.307585454496256	-0.374250000052896	0.426257116142941	0.260950890436878	-0.273676055150358	-0.35131495946342	0.301587813025996	0.315789951095906	0.506538717906295	0.238497197951774	0.405230896332941	0.261537633968635	0.279980581831089	0.33795829061984	0.445960493076178	0.437834965816925	0.406375559155721	0.302963728086974	0.484170215981491	0.304276878453458	0.294535252582997	0.323025047461086	0.468121195131749	0.275596515437355	0.36820344210569	0.408137382546133	-0.310853377733861	0.626026716806215	-0.237552752170329	0.530922987040869	0.353212651616261	0.390509286786656	0.214928713589439	-0.314673541431816	0.3814488280251	0.372368728774822	0.280700733703565	-0.299691394039699	-0.514352428994403	-0.509027996278112	0.207088440946086	-0.556655912225115	0.298261025073386	0.331393289860711	-0.316714499202381	0.376046528711671	-0.283349400627823	-0.271264587159977	-0.397589140337247	0.548485188162261	-0.265787652297117	0.293718019701674	0.349444728787657	0.436017638828691	-0.375043153166515	-0.272708764167683	0.352069647200158	-0.332421532498547	-0.499489326937569	-0.525858534296613	-0.324634621831654	0.291700876105854	0.380885332985258	-0.256657417396864	0.391085108515565	0.253545952404264	-0.291980957809294	-0.311559105623952	0.365692859616662	0.454184393313081	0.404212265120225	0.396536089020652	0.420199729742195	0.30002359613164	0.562046228395965	0.35483921819242	0.29040093095201	-0.357836569088216	-0.29467455037182	0.257070649698555	0.313963440838722	0.532401108518821	0.491183025163818	0.356156871017135	0.429051095072643	-0.484911923333904	-0.399925909558613	-0.545093792397502	0.398519552213092	0.398744008031276	-0.505971646014186	-0.448440383408162	-0.464036790408999	-0.332625368328916	-0.253192055040282	-0.254197149064275	0.319058547225987	0.35545806935042	0.412938100199528	0.424734591249955	0.51611661188898	0.436862242634422	0.622807788523127	0.254547179533471	0.401514552578605	0.44548101203073	-0.492311907961436	-0.285075392078391	0.315306385827264	0.538499719510292	-0.30021599918743	-0.314880463234989	0.344637712843328	0.294821155717861	0.339897437789247	-0.293680982147031	-0.336545432183767	0.294030255774403	0.295268934732505	-0.215450034009119	-0.42965302707118	0.3350232766125	-0.334028527803607	0.489910194737445	0.250206702945183	0.403731873561974	-0.231349338912339	-0.277326890170422	0.32123964821892	0.331350077443375	0.419811744542907	-0.454792466886263	0.324643765838822	0.455774419822394	0.264774925827999	0.354870025523358	-0.246410221930698	-0.235279934127487	-0.480905797973447	0.363211115667623	0.514612860311536	0.286510583561344	-0.218496530388724	-0.390328996246389	0.429080688455426	0.529688617397958	0.518668041462102	-0.320070304480927	0.279377284110635	-0.287097236366552	-0.308082571869375	0.600059185384463	0.623193579479332	0.335755841826633	0.465531692184906	0.405525423190218	0.272775086497818	0.500803578535795	-0.254332072177832	0.301072447000279	0.232698183658211	0.362589901142161	0.283078238792765	-0.268759284213097	-0.426939275357279	0.366148870246683	0.562278451378991	0.603571330894351	-0.279014341198849	-0.374544771779574	-0.327667707658612	-0.302301576432443	-0.372325892587983	-0.386680185886767	-0.360595754915786	0.402410339841625	0.410257836293589	-0.2965565253351	0.485163993440349	0.285118538097457	0.500377588619414	0.375456124984021	0.519822574938218	0.269092654495149	-0.357589010637659	0.223095675412952	-0.632942105438546	0.358014061925202	-0.260883336539151	0.385389411276512	0.236814213017371	0.363443120401811	-0.23865144478056	0.467321055838968	0.378855503062243	0.353011288514355	-0.319686012002147	-0.52599851992865	-0.319680714997388	0.336056362488323	0.234253101108105	-0.220886830775526	-0.31982270295639	0.386737099051518	-0.452686568809489	0.318116050535784	-0.307941636362045	0.345637550811091	0.446942797481723	0.657917619386547	0.589536131522943	-0.246333612292876	0.380739812636028	-0.372727048722995	0.322996101927076	-0.429936938791888	0.310557571791414	-0.295711413681089	-0.284903853634391	0.484274316289919	0.311107388991415	0.356920875060825	0.311376257674086	0.215746679273463	-0.221050852588018	-0.600095866697477	-0.372619721369379	0.469939026205205	0.272310468558258	0.481602516286326	-0.705503381130669	-0.686279025394995	-0.593109599836915	-0.684284408851193	-0.580199696935627	-0.423804615996588	-0.230961389550148	0.402278824080151	-0.488690245624827	-0.23347733703092	0.313737656384154	-0.276399149087041	0.256433480657171	0.450540322937641	0.564613722352653	0.384355469931257	0.400374706378656	0.359238359408407	0.345214151855161	0.326683021108199	-0.350465400279118	0.307778255095111	0.383504824731178	-0.518435319373276	0.594440608702606	-0.327383127738414	0.434070689515002	-0.345297804505642	0.577525540963854	0.353812880974529	0.291863745825266	0.3521322836755	-0.273106158604508	-0.429026896678794	0.507892320743715	0.494540757154215	0.383851533277269	-0.340783242576689	0.595771185327074	-0.265203550866876	0.413274536046422	0.402024899969059	0.293751005857137	0.473082783784067	0.651329778682518	-0.3634868268492	-0.547471505406571	0.485416299471735	-0.390739996051554	0.508938802380753	0.510400903954933	-0.421470853959128	-0.282266291919929	0.462047996987382	-0.431098668339373	0.505268706417877	-0.599251590672281	0.418152620283018	0.543203136141672	0.381669473381289	-0.270416433259714	0.412391376973303	0.301173860409444	-0.530172751710164	0.625276089990511	0.604272208663225	-0.320507400550634	0.413512297284487	0.325838027065865	0.435659449459501	0.309686620106698	-0.308061900694765	0.619254183285389	-0.231729798549698	-0.444980119738822	0.319372201911768	-0.465589680699095	0.419652317689371	-0.25325427084869	0.57322446491756	0.579624531158334	0.424578287296114	-0.309862212930742	0.32608470513538	-0.663826022367122	0.377633115410273	-0.524325839572341	0.374206968354601	0.495577780388467	0.527926774675705	0.422688215409812	0.357914703761202	0.236224719736362	0.29991456117761	-0.261844125626315	0.344722875925695	-0.601891759375538	-0.284881868123315	-0.276744598821558	-0.25028090401225	-0.56256152462196	-0.254358706265607	-0.363617431897493	0.390051904969492	0.255079092903025	-0.514669308635065	-0.523110833667165	0.359001227390808	0.448286297702874	-0.570004917908729	0.257077227518016	0.30108510939315	-0.511469673071245	-0.249414663895754	-0.30863573153607	-0.423426805042583	0.397109690936319	0.405308204255651	0.272024949263184	0.374188620783507	0.609217534047982	0.484986379766641	-0.350016095035922	0.336211365064747	0.287794109338378	0.459436076824909	-0.293542350147587	-0.254672084788437	-0.338944802664188	-0.345884947297755	-0.484713425822977	-0.298938336306713	-0.564600961324684	-0.457954495981672	0.387069054019314	0.268060547963533	-0.39505429815233	-0.528986874107741	-0.309023621865121	0.43601683081957	0.37719166239568	-0.325190275168224	-0.381371261675803	-0.389188512869225	0.503614770697792	-0.320756386818292	-0.329663030464804	-0.33007547400607	-0.701956252543477	0.549124163797915	-0.257570098791441	-0.529256761853751	0.345811295368522	0.542209917103869	-0.618451333477138	-0.640845831561292	0.356780715857543	0.337568676071168	-0.457901658038779	-0.311918110976774	-0.232049232604143	-0.274853552417431	0.446792092092247	0.388864616258716	-0.420461162991053	-0.277422364834345	-0.369370719110421	0.314223379831174	-0.38181381942554	-0.573884883835992	-0.437008698996177	-0.442690889459594	-0.449788554914527	0.275062896593849	0.43376190267486	-0.406869217296626	-0.373297586237311	-0.700814455027971	-0.715627090521755	-0.499516406749606	-0.632219802126704	-0.295260812800805	0.461607892260519	-0.616122724883558	0.301483125580203	0.409736280173101	-0.44962263921574	-0.497216012955718	0.343777570435863	0.255315456135984	-0.499773446766318	-0.423654397053623	0.370855982877077	-0.407423859187642	-0.747749025014512	-0.552354026318085	-0.346967765340705	-0.591538370769396	-0.381751417483005	-0.514544076388117	-0.389996503624963	-0.725863617562838	-0.577809724337438	-0.732363658963139	-0.43945930887227	-0.340230531499856	-0.451043777571528	-0.581424720503016	-0.553631538974247	-0.629398497374443	-0.583011823396277	-0.391630019928497	-0.740696919485122	-0.408055426119347	0.362190646022098	-0.567838156826551	0.193536296351163	-0.482879875150805	-0.578527282688779	-0.516237666167081	-0.483064322737385	-0.305169341228297	-0.473424329913257	-0.658781129423452	-0.51447602835977	-0.60039588314327	-0.550339808159881	0.267349094369053	-0.660137375149422	-0.598515863630838	-0.347100763880263	-0.41550058997503	-0.484288598028694	-0.682696701667602	-0.70896582982592	-0.535183363365258	-0.387573533627692	-0.645927839820407	-0.604073647662738	-0.483686298587958	-0.266074124252275	-0.460961122997994	-0.448188063664518	-0.271360823969275	-0.387127297420497	-0.547242487331496	-0.580117139310526	-0.67900303952452	-0.668249328330067	-0.591536733072542	-0.72437869132866	-0.551000767092836	0.3172104756255	-0.368303002238746	-0.518429748055543	0.298926493709257	-0.637511364824554	-0.28441277499881	-0.497908115998077	-0.613072950637005	-0.693206850961927	0.287017388703651	-0.71343965154146	-0.588614936822654	-0.619025352747732	-0.288898470185983	-0.355640713872133	-0.574923373971425	-0.72423360918016	-0.547703656338017	-0.651878979554039	-0.570927126781479	-0.297894216788551	-0.53287032813514	-0.486252286233543	-0.39544536767566	-0.696300092964058	0.282414195973631	0.335699142791542	0.35044583995952	0.243943054802052	-0.641469521601574	-0.372287224200105	0.425831247615329	-0.567876759835055	-0.30068131281976	0.386068712800289	0.37387165266587	0.477767734049943	-0.515659315347852	-0.541523499254794	0.243598277182258	-0.313592817524937	-0.408813079854185	-0.395548559266211	0.281378567427095	-0.400516070097307	-0.450474742302165	-0.253381486930033	-0.361797336264634	0.325376656099811	-0.462194502482818	-0.571794315224737	0.411478411215228	0.361244163879265	-0.181996294868895	0.511447414501185	-0.619149945835981	-0.220298324522446	-0.238358639709193	0.277569288145174	0.564869097862088	-0.62517616243725	0.438573507670035	0.206095072188015	-0.155369883268128	0.532335320437974	-0.587892352413128	-0.330257333976474	0.275660787898052	-0.37665348153886	-0.444225244374073	0.359704050014638	0.39892570053849	0.387478548657875	0.413207339786394	0.270553760728284	0.250296860885593	-0.206700160798636	0.362900285126286	-0.423319205408505	0.311315183826585	-0.385552967216219	-0.472068625880573	0.510146284684278	-0.359100335481628	-0.238942178980167	0.320917535144724	-0.401807482290274	0.309771892084444	0.391732506407084	-0.552796091348171	-0.439928506824021	0.604719210446557	0.228550016995007	0.303272015100308	0.698332549357361	-0.525128225377042	0.271230297563598	0.382549217428166	0.289404951802541	0.493895792995671	0.503192948829255	0.443002102972655	-0.44012982923679	0.66191534797094	0.566571716264125	0.546140385036954	0.582336034283451	0.57066180333455	0.64808379071908	0.578663085336686	0.57412336071925	0.508547808185571	0.615904464525442	0.275302177458489	-0.220376404833628	-0.209599077594652	-0.517728768784481	-0.352044500685874	-0.316460376434495	-0.335246938041775	-0.340538067448453	-0.290715158042383	-0.464843074424681	-0.321228967381935	0.399156913573004	-0.301413734213703	-0.428460858930258	-0.277834670523519	-0.493715386300136	-0.337861710229917	-0.60975795462852	0.337058401226754	-0.501855703248081	-0.672008171334075	-0.456990709288483	-0.660073482932401	-0.448018505293605	0.553969722783874	-0.424778667638342	-0.494898093654985	0.56029652688001	-0.288551571962645	-0.644714101799712	-0.434106582400192	-0.582550640070108	0.346868029304831	0.47231767198095	-0.448867078629538	-0.367541818075314	0.258433787116639	0.554296151264859	0.538330892826953	-0.318832011375948	0.328152064678827	0.223101490512548	-0.307257322650457	-0.208053674716801	0.195423284648788	0.448564590240782	0.553532482485864	-0.379208402040775	-0.440045613870668	-0.626712382490167	-0.41953040375464	-0.278460515211461	0.190734067647324	0.316913280995107	-0.592436167612977	0.24885232409162	0.454235397554312	-0.518460468402467	0.258892483659738	-0.373701203311596	0.423121450077252	0.471170164320254	-0.487880812524313	-0.267981665777491	0.339691817709415	-0.295206539713066	0.306400128445197	0.407783278341997	0.325106669757647	0.375933743169174	0.465822892874201	-0.644140579648848	-0.55515701746816	-0.522743353047071	0.311100485507642	0.325252911605436	-0.328888535782719	0.409763469665554	-0.312751025826655	-0.293901298750128	0.457028179218546	0.448212018859059	0.386214585033983	-0.297793891076195	-0.272464658807655	0.29438249540218	0.592585821364403	0.364712023922795	0.466848822144445	0.273038957552575	0.317607833666311	-0.616856149952881	0.331177928529649	-0.437295288900746	-0.485952016732098	-0.636094741376499	0.377051960787795	0.228125492883248	-0.48133814076606	0.361231535856845	-0.226057111085682	0.604297762624979	-0.755057833007957	-0.501350072614449	0.365486636841934	-0.652405890735091	-0.645373667228431	0.5644440020989	-0.516282862179277	-0.515713939921075	-0.441464506557927	-0.284677275001166	-0.308167893870897	-0.221852312433117	-0.666651879335752	-0.16911068552917	0.432357523817828	-0.47775901050446	0.374095679882607	0.358419099806759	-0.485919570601104	-0.38110772061868	0.565381484969734	-0.502564292603743	-0.274127622682104	0.280079383213528	0.503445338391923	0.511372111058684	-0.585729767692543	0.613068462425594	0.573309068307648	-0.612292273091606	0.546781499212614	-0.280686010551833	-0.261723658180196	0.261271810184939	-0.269762653084562	0.349605802674623	-0.395909234469389	-0.33721721523217	-0.262098125554115	-0.353364655146218	0.308859029318844	-0.441162773435332	-0.3253119584448	-0.479900229220242	-0.250407898642758	0.460946060914602	-0.397950788821527	-0.268397731339343	-0.365120551015149	0.249347141615069	-0.317691835551276	0.292982409757718	-0.27412088038265	-0.317630288486176	0.349721144571838	0.21216095279597	-0.318119563057701	-0.304702168217713	0.312029717101223	0.368715111025104	0.270576375884008	0.334695579327595	0.507013215450212	0.476489968249674	0.573784753234549	0.43843884834998	-0.307972258085227	-0.327334113189665	-0.34768208307832	0.240538478265746	0.31862285479541	0.529588928249368	0.413326030924007	-0.243120756735025	-0.47272217494963	-0.371816652080363	0.242695350435557	-0.417255390894964	0.435923273009523	0.4737133946295	0.614942879713391	-0.414859425101259	-0.520829688436364	-0.643782089005564	-0.337500542483035	-0.516049942108699	0.35549337835216	0.452734830210584	0.425507335694434	-0.379801258059621	-0.428276470060861	0.263508126170847	0.66158251647608	-0.257685694426741	0.421579160778696	0.588180261545128	-0.409261005280628	0.543724482994024	-0.504377748675539	-0.447980599538711	-0.331679955928991	-0.188250950920796	-0.409280646405865	0.560612329073719	0.416971088603281	-0.500787531529877	0.596515757905985	-0.491555229230255	-0.636307931215461	-0.550732439903156	0.250703515550205	0.497800905321626	0.354500702981134	0.294231561444513	-0.336160843814522	-0.299437130650296	0.354795252675533	-0.574278441766035	0.435821928764366	-0.361508537119007	0.41286638336259	0.257028288042705	0.407245824787308	-0.411579238649283	-0.468057199612573	0.210483698422037	0.405850325007001	0.559450807587834	0.267287615869186	0.505418099817711	0.417847007610854	-0.343132114048504	0.540363488347176	0.458488237950736	0.240528055034408	-0.379686472448479	-0.394017659970027	-0.339136184951804	0.29135527726727	0.338603522188939	0.230525931100699	-0.310625901944913	0.553125373377857	-0.317234788088764	-0.362616674218802	0.372727855325677	-0.399021524822803	0.44777412589633	-0.471302833181554	0.42665286177545	0.455317461239921	0.528751457906495	0.379112303162718	-0.379346189194684	-0.281204812354618	0.388615801847363	0.343335939091401	-0.309882038430003	-0.313101286681758	0.286630378884935	0.386197535898307	0.337250517943976	0.283975445234432	-0.324195547479049	0.431778361661468	-0.375770180319732	0.43383830883055	-0.294191116191539	0.625136450155853	0.207694932922798	-0.445643284849551	-0.377432053464269	0.580077345295378	0.383232465568201	-0.449989892480126	0.571107351671181	0.586724538068829	0.257267436123918	0.208634481059249	-0.353341543551988	0.303496041011002	0.381461666290179	0.294909487485559	0.424747602649741	0.604460713174899	-0.288470460430158	-0.242921876816581	-0.265043163295199	0.288531759325733	0.346365174911435	0.236111984098204	0.267765210137863	-0.533415230855276	-0.337519414844347	-0.385884741647226	0.436187296701625	0.445896801369203	0.356901569937677	0.401658812568773	0.387556233531216	0.494855690545149	0.595068412915402	0.533751635747071	0.547315453013474	0.502817304775145	0.368672596687299	0.402499342084086	0.501956357013732	0.498825524276469	0.369650739614409	0.468459280461396	0.371739221122746	0.58248808199637	0.285414640133393	0.337301487283098	-0.292893439176016	-0.349778326918704	0.366600258593895	0.311463726646887	-0.30775142816588	0.458811210531852	0.290782505947093	0.283424103871189	-0.298985064459154	-0.252531602685884	0.452562265675079	0.343557145286564	0.36088742461535	0.304928567618554	0.473807808257847	0.380157097856971	0.441081076386227	0.320595870848986	0.442759186291256	0.385006619634369	0.373402919029048	0.372494731739654	0.429851324830881	0.290115802207375	0.257193109189066	0.406400292276034	0.334691044866101	0.286696371402842	-0.258513154908205	-0.218781582459774	-0.20896748412048	0.270772660933549	-0.281009529973507	-0.352555881282802	-0.359150536337752	-0.33636450557836	-0.31610969162961	-0.557624152421588	-0.512872756307631	-0.493685907873169	-0.503022636621298	0.254195254500037	-0.418640189475023	-0.550051201065229	-0.338522479817984	-0.310194371305659	-0.527517130795168	-0.30337025973786	-0.3394440839458	0.354296483637871	0.289550001813416	-0.334375755244706	-0.27723376172306	-0.260714309556563	-0.551448905788477	-0.385632032933163	-0.474376373662639	-0.453768497405688	-0.293341628376362	-0.244531561317807	0.271916763454417	-0.362619090154436	0.31538595919186	-0.409121792825102	-0.251302835148526	0.335207397554013	0.253221904646534	-0.348478192217132	-0.376155983140456	-0.231340325269612	-0.536379064208269	0.529753540106935	-0.327692349452227	0.462739017923997	-0.412415994007659	-0.341811647526761	0.590343360446727	0.262091660360024	0.669600192425188	0.515220846174133	0.354425821610262	0.313533577327176	0.314179538443669	0.746928507877598	0.457497407130685	0.576745757307458	0.3340511544025	-0.45034047995965	-0.303342471284719	0.642334964200114	-0.427812258348102	-0.572548602539154	-0.4579065196504	-0.306098238747187	-0.346253485689707	0.277149715015035	-0.476251291276043	0.390858823981056	-0.43967872781998	0.500070881975113	-0.353767738884316	-0.311764520040353	-0.429470857311209	0.337086791084223	-0.352426393869664	0.321550023435256	-0.254695237436747	-0.356256775699035	-0.626919109398439	0.294985434020794	0.287282626471957	0.538556844194427	-0.444819361670156	-0.412289323681681	-0.427594055228099	-0.597767360922817	0.402157719893215	-0.289443641080218	-0.429333429251354	-0.276036429609495	-0.294574596701422	-0.259786742958179	0.331891935370183	-0.434309114816944	0.256618039105526	0.505156986176628	-0.429615927607151	0.266035993908034	-0.280109713115539	-0.483744910209101	-0.290079121905025	0.339256478762024	0.316900121714516	-0.526836253866704	0.24717236172712	0.261669536147912	0.380297583096606	0.263570150667003	-0.495170467304134	0.313682816710434	0.378483428316068	0.312355221011469	-0.236641139934626	-0.31943273152256	0.264710604145794	-0.290457107923799	-0.245506022631605	0.374491186228341	0.336641483024565	0.513048985495071	0.299117269214515	0.342245955559963	0.2202233319035	-0.516954893732528	-0.33114684824534	-0.364806676032825	-0.484006560949939	-0.256881305709517	0.294704072883727	0.332550424025271	0.416706554408591	-0.284644207585773	0.264641573787202	0.351217812471042	-0.368291956823894	-0.598765084228186	-0.292623730476445	0.224470432197049	-0.241672646156344	-0.402771332579086	-0.481189333924226	-0.357916838521516	0.363336315526818	0.317298318011935	0.346392371884822	0.423014668475186	-0.448310277992913	-0.5757911927177	-0.42205666597993	-0.522879233143677	-0.537850303002101	-0.281407778587563	0.251067679935346	-0.429236628873258	-0.3834518107555	0.279115702825282	-0.447368006668658	-0.316356605833648	-0.279385166688538	0.303084135680799	0.498563473671646	0.351229969221284	0.399955184196185	0.365091759478044	0.523240680684565	0.303416655194897	0.356516373402317	0.405714777431159	0.462841227193605	0.217005244523789	0.31238428045656	-0.382157727929439	0.338102312690298	-0.492126952832684	-0.491851563169899	-0.316143262909195	-0.375609393119793	-0.330545274160097	-0.353790118489735	-0.366988493065397	-0.373094465119483	-0.483333143424927	-0.456914267699938	-0.257258387194433	-0.375381604279942	0.537004789832868	0.477143204216111	0.360165620848315	0.454412336297012	-0.247952689986799	0.419308816502069	0.63567785215688	0.352045512605405	-0.348787106401388	0.209051084227724	0.227431831133411	0.500207427675308	0.271994100367523	-0.275812998999056	0.592189749939641	0.615946851570114	0.417738098710317	-0.348632931740679	-0.321183116970714	0.648040716875971	0.361254792801434	0.534237693499285	0.507126113112816	-0.296263503987934	0.547284440496873	0.483686460213999	0.447659274021098	0.502938134559863	0.465842178160331	-0.292573772045993	0.478294118324395	0.297181942702067	0.457711459679697	0.463905615629727	0.283854468107717	0.348109608346346	0.635452327582048	0.299977032819773	0.406651597821511	0.481863726202518	-0.280272542896567	0.514808749500336	-0.246110847110392	0.375030569468518	0.558712872904781	0.407442882661917	-0.264730087694389	0.268606974027734	0.297593629609709	0.501150256609863	-0.288491132957513	0.589339069984529	-0.462244938650043	-0.40706158171717	-0.503692605974297	0.382190074752945	0.281613653823314	0.495521485324277	0.285931336533416	-0.466714872004357	0.571102590849535	0.528653430146553	0.521859766853476	0.299042978072348	-0.218771786101755	0.481730845447343	0.398006086439727	0.452670833803688	0.677287459486969	0.557514782686105	-0.398797523007838	0.499184233008692	0.453591496692796	-0.407740550111248	0.375397521898555	0.190058562339263	0.54484994794701	0.370415080988715	0.430339542203202	0.429556613807761	0.347795760199176	-0.302446393090286	0.367058717998454	-0.319349346391044	0.268877234140231	0.37248656121132	0.559316102038185	0.574311947861311	-0.216628986676125	0.319061032533488	0.532268520639458	0.620834777601845	-0.305579049641109	0.421127390752991	-0.263034114561931	0.516457264009632	0.379860060384083	0.511987484406928	0.431807593697292	0.562459095056099	0.541568126488163	0.572454610763298	0.283899388355763	0.225231496257005	0.342723098993443	0.449632939814585	0.244635989805369	0.616136667313723	0.433092016534612	0.576515053444973	-0.262782070211722	0.583700672774456	0.487366576554224	0.284479083028873	0.554925216102325	-0.566644730357026	0.345630271041916	0.592310144509301	0.413068268694853	0.40479160521791	0.564109104341324	0.492676426495366	0.458357321400532	0.546699895855104	0.406046290060406	0.560365477443973	0.655710451017233	0.453825906932146	0.415941110672608	0.561789517633794	0.400083486647743	0.486051264547854	0.616797493337849	0.540306870221508	0.49991978319413	0.569542358749878	0.563397432997968	0.543153586328422	0.619747091405249	0.591252746874661	0.598836234845437	0.687734256747989	0.594966718598466	0.611390206474136	0.416348801085349	0.696959591405994	0.480182862404128	0.408092522569795	0.483704873915278	0.556731063240865	0.513598988705705	0.381570507315464	0.536465480723116	0.489536393369947	0.623972389721968	0.658440499479566	0.554547458678524	0.529528638227063	0.502463599748074	-0.343620931993852	0.525772910283633	0.446878926959482	0.555400962720876	-0.237583081136724	0.397204342381342	0.594166712873034	0.51299661078859	0.654039457512676	0.521826383607359	0.618516986191407	0.534470252039776	-0.308869416123604	0.423989344803316	-0.243545084575862	0.330058126267797	0.237017064568495	0.425939296577239	0.327695378160215	0.334070581905924	0.473763359291765	0.421000782783384	0.242148993818461	-0.37618543899049	-0.44627657435335	-0.372115972144626	0.271960424394687	0.457368142811346	0.41435404593627	0.3871724203841	0.366792459949783	0.367455233024088	0.413811773551774	0.442333484900065	-0.459191597162261	0.323702627728533	-0.518676208282907	-0.264725493717129	-0.262985724995314	-0.352608737832177	-0.317410846830995	-0.339171062638323	-0.487976925921422	-0.42595368825042	-0.439365539357074	-0.324878896842246	-0.405360909212589	-0.433896799980217	0.247984612642197	-0.499745894932304	-0.627593753143251	-0.526217920916065	-0.521678430635069	-0.562489950506769	-0.625177461031242	-0.497072088151687	-0.533135894562863	-0.591663000200528	-0.572462529677579	-0.250760113774974	-0.363262429822665	-0.399052748857097	-0.697207970081269
"M1386"	-0.541288040303663	0.575551583328928	-0.441157106712625	-0.339837767782018	-0.395373801352069	-0.513989011214299	0.232278581006335	0.268517967971397	-0.339617308162295	-0.297668247866856	0.529649974585536	0.322145413408338	0.278788064351856	-0.233410616975755	0.343407524485405	-0.598346194939732	-0.354226643189827	-0.376897761550284	0.374382244662881	-0.583083041004261	0.409475785641957	-0.282108014570173	0.535528029954023	-0.253854982981239	-0.373554996115972	-0.38399558366511	-0.357464852996379	-0.5597549636404	-0.498635069004085	-0.338232594835942	-0.357676600914358	-0.408725265934053	-0.465804987824394	-0.566407893618493	-0.245130825147581	-0.556206074838926	-0.274668117619625	-0.523706497418455	-0.267990340690701	0.280735340421909	-0.505965869032333	-0.468618494472215	-0.57495228520772	-0.501918874500958	-0.314211801081099	-0.405004462233006	-0.553586989680069	0.616180860927224	0.57064845402764	0.545088652218084	0.548409610628519	0.568892890485071	0.475358145062895	0.497914494566512	0.41667598608463	0.48535159082419	0.542720440599736	0.499537592276979	0.466280529339037	0.325062254220419	0.441646244215239	0.422904076012289	0.355574479441783	0.407905107613263	0.355893624635331	0.404571895321749	0.395358017923752	0.525667028069937	0.555091400455525	0.46060631460242	0.517043180067918	0.321640532615667	0.391583415218948	0.27698504684532	-0.320058862190736	0.493240854428025	0.432738417629039	0.41912848797192	0.443010226301927	0.52608690579703	0.537128742526179	0.638487890626409	0.582573798236557	0.366953445266062	0.359394432043382	-0.343670152371287	0.333113916672251	0.494368928684394	0.469386610349409	0.497518119299903	0.494850885765814	0.653269146774427	0.642198924515539	0.652459019620619	0.613672732122099	0.400916135066956	0.45165897921307	0.422480472783226	0.353977116549508	0.334299923204663	0.206718465468346	-0.237664484985551	0.243089014406299	0.275097064539567	0.283207586801561	-0.301653560228206	0.307239907649408	0.333879934374536	0.357097074346076	0.342426822217449	0.262820612026257	0.475851881457582	0.457298693323579	0.374517663306208	0.389916337043473	0.564380957505441	0.593133617438902	0.567265409300104	0.552482187077018	0.407910265901488	0.441866033955087	-0.319103917875341	0.555281026572316	-0.3769897373831	-0.420916364053983	-0.536480878776366	-0.507266442210546	-0.512300813122358	0.338338893099599	-0.359570421096972	0.319660055796983	0.445416557662266	-0.579473139730242	0.481077850277889	0.301555540137637	-0.305143574201054	-0.58924998976159	0.470062089159973	-0.379626247705382	-0.288345362294119	-0.686780476427069	0.353723766093433	-0.412045130687462	-0.549060277085286	0.397504690802987	-0.345624948467492	-0.572931491486877	0.312240758739679	-0.377985707217924	0.3775300454057	-0.530574114085606	0.429105769592234	0.356241647260454	-0.371122823066136	-0.227140835611794	-0.525135377265531	0.312111100713535	-0.720569963106351	0.440564283541454	0.293336704344732	0.240565230850433	-0.483810162989472	0.437033914069926	-0.385621396047957	0.474993736533353	0.276290576577675	-0.52963566389412	-0.494455981454268	0.361315966203954	0.400448413774516	0.283036022562173	-0.52904404767498	-0.636489173076974	0.356001925728589	0.207965429137668	-0.409871615829302	0.480796685642038	-0.252340466636813	-0.442094520656009	0.299307963168544	0.266863614471988	-0.488912895364564	-0.60377314505884	-0.507185018090945	0.282599343519809	-0.535894908158161	-0.603642888621256	-0.49121810718073	-0.282239565001657	-0.519946273544598	0.473925277646966	0.348873768090819	-0.280252436600183	0.314393944417487	-0.411823170586861	0.364527329100665	0.342018727867407	-0.343890493140282	-0.389533455326811	-0.415453799575085	-0.5847885190166	0.283496433215882	-0.294094195198602	0.241448448452424	-0.214247954868366	-0.565942452383805	-0.225874942653405	-0.391129177367545	-0.531923960061803	0.573106966337388	-0.312711937170376	0.500000282297206	0.515891135931583	0.315614079173375	0.417377534946124	0.454335346905923	0.377842158712884	0.471186543141443	0.615728835544733	0.495634183347047	0.47261550040993	0.637464864323492	0.459721444452388	0.270855277505058	0.53305008658272	0.373279693744611	0.620243676572533	0.481612484582664	-0.500396863701211	0.438347743151071	0.240301353286665	-0.33856901995437	0.278532564061211	-0.344936907606098	0.277614944519654	0.520744538490981	-0.623257002126728	0.388973980286906	0.390754219660741	0.31693307990112	0.319866171577857	0.346861161037532	-0.439274611660337	0.26964205387812	-0.314206811111362	0.270100641772453	-0.439636620789938	-0.601013278190919	-0.291187788400153	-0.589749062538972	-0.550646474618862	0.412541334403136	0.272832932249649	0.330816520347869	0.421551443930222	0.39497850175372	0.350106251298637	0.374102225371645	0.221965718674082	0.324600902810378	0.382601094950503	0.167325641267586	0.245426406154769	0.297887116649751	-0.310522111994447	0.272290339497796	0.323504379754817	-0.404134475355306	-0.325215225422006	-0.230785422382586	0.442240600889154	0.35548969846428	0.298743508482747	0.339718673226213	0.195203939128222	0.44087166640401	0.333799328227244	0.306346533147839	0.401290396682266	0.424116720217271	-0.266463112655567	0.204603209264395	0.351382277694396	0.341572274318727	0.367247907441362	0.288758539578995	0.391796380648478	0.445873282192877	-0.401791337127017	0.397313309462859	-0.259989596841678	-0.348709445811385	-0.321493901284497	-0.199120706786875	0.146650801408628	-0.368184166091487	-0.367313891386418	-0.343403606704008	-0.483653163737381	-0.393668443366593	-0.55509474046491	-0.336462708068331	0.248096143153646	-0.335581872082487	0.271953597233749	0.406213870600829	0.189534071806615	0.349061866062852	0.306944131939124	-0.226806733926992	-0.309450924350053	0.423550175798749	0.201430912410352	-0.408164619064812	0.513647575823847	-0.496472571660818	0.230795558081716	0.279976792523775	-0.291407694529178	0.312251576566911	0.453997443134398	0.510119733728195	-0.316265671353714	0.451644559844126	-0.473346689005919	-0.479727001586209	-0.277192570579536	-0.372888918047824	-0.350414913398153	0.448270703446808	0.43272774480815	0.585412162034534	0.27085695297481	0.541313467843475	0.476665841276438	0.575479362668992	-0.374658727158729	-0.547580980257893	-0.243125781615411	-0.34627431492693	0.484203050284894	0.417219868470944	0.31594238760398	0.33974377296311	0.278431716718895	-0.403509857766758	-0.309350341473449	0.348166996692628	-0.333734873831168	0.413215201115833	0.324793554373375	-0.302268482898958	0.36475226582776	0.281576487428336	0.425836007626524	-0.344951828357521	0.45280313646817	0.385289779262615	0.369504589517702	0.332754408549345	0.489766510154043	0.25050307464146	0.374920145002935	0.281236904591487	-0.414152144636163	0.329945476217438	-0.340901616769036	-0.352967132473658	-0.264239747775185	-0.271744109299817	0.382481806156584	0.606943063275059	0.253439914333315	-0.498257632900751	-0.575526983105307	0.321347580619424	-0.298423291601569	0.41021213735579	-0.347364109012725	-0.328203554859864	0.448077618171524	0.481371752202288	0.51489986482157	-0.375955608800374	-0.375555310054126	-0.371892783622993	-0.329259260938226	-0.245791337706383	-0.182812980072431	0.250803757157272	0.206246050073549	-0.195807907831923	0.285811733750058	0.191063820526854	-0.280369033785988	0.306681067565803	-0.547910876301629	-0.33129909065928	0.41209935499462	0.279771517157491	-0.294634952134629	0.394009754010061	-0.644767040165781	0.393112671588974	-0.326170759093697	0.301396134576498	0.363696319413378	0.369639082478408	-0.688666009813158	-0.674138545685165	0.637537848624808	0.594771576746542	0.620425398488927	0.597327177751336	-0.403872539094744	0.647641610648441	0.15623490134331	-0.190917789505066	0.621284202726207	-0.475470254415766	-0.448164468915447	0.266475826732951	-0.496732954471127	0.616290335291949	-0.407589219931051	0.42035425839682	0.394367488504813	-0.381997543493138	0.401825905515453	0.357527979208274	-0.407226910386181	0.315258404782544	0.36543152135569	-0.352615285528476	0.292864059773272	0.304003593640679	-0.315613509359457	0.348190464768888	0.394939843393438	-0.342872681663958	0.437629264015299	0.390361499459002	0.526978719837429	0.493902154351461	-0.346605770814553	0.389163960378911	-0.506417566521415	-0.502789369578665	0.563860360218266	-0.445396316385292	-0.480913332611493	-0.274331131704786	-0.643755325290065	-0.601176861219803	-0.230073494622497	-0.340140494303662	-0.60825281371458	-0.446028032369216	-0.581613312692435	-0.319596821495951	0.214924033128471	0.452358480740611	-0.344682764162709	-0.300920628782014	-0.475670959951199	-0.564141305362837	-0.422731353344855	0.569414971611183	0.576745979629504	0.386257266129955	0.262070160824942	0.590774276647608	0.44435352093694	0.474636959600653	0.578562655151406	-0.519355776102637	0.213121082403286	-0.553014799399974	-0.354682892173926	-0.339602861876861	-0.668447745145504	0.510238339202716	0.388180632138453	0.45522360673603	-0.297466160585053	-0.282485921394629	-0.252098065079381	0.435739282962797	-0.498572377070464	0.352307972405619	0.627798980115644	0.235630527186047	0.500215676928865	-0.214872387799644	0.251662798911244	-0.433439543886061	-0.532164700069556	0.278240808505389	-0.530377398692688	0.611965480091572	-0.611704464850885	0.375237420343126	0.334313623074495	0.409247270290013	0.264081425659692	-0.250898629069507	-0.223507424172765	-0.626197574550073	-0.599222702164912	0.401885959189856	-0.395721850445568	0.232073393541406	-0.353695832869332	0.193591903159128	0.327088692711354	0.582010712073128	-0.408135697146153	-0.56253838704183	0.2940642316789	-0.283004306607026	-0.359647173123804	0.597039048615119	0.373370579830419	-0.489838179602043	0.398832932209983	-0.316713138239738	-0.225623105308106	-0.457897223993727	0.389381549015364	0.5169910390422	-0.295161719441651	0.314369671633503	0.300679020710377	0.372244339674281	-0.292364543048102	0.329229470655916	-0.286236522533646	0.469003335332936	-0.337690140866058	0.317547163814924	0.405499419610471	-0.273137609962702	0.514567831512961	-0.285755577826497	0.396393775496631	0.223450785003378	-0.577809503024935	-0.36397617142674	0.35117426197503	-0.313552961060376	-0.655732421619515	-0.288310300435522	0.410663687879413	0.399467663608335	-0.288624863581144	-0.494386213101835	-0.245250249421587	-0.251192911023614	0.628887244864451	0.551220678811708	0.531397399533863	-0.474468051643581	-0.456022798581872	-0.474261899146607	-0.416415544332732	-0.319796881814078	0.368716666382748	-0.39955088871538	-0.341597215211615	0.364636021204164	0.385675820864168	0.267749987952583	-0.380115980838296	-0.337445401848024	0.427092840720687	0.313341498253221	-0.380358796079012	-0.444010992186047	-0.465558748355603	-0.401048087531688	-0.342952244212819	-0.310614608433311	-0.490566682165987	-0.489194615871455	-0.367640813795351	-0.614088912649143	-0.532093068266467	0.22179424839126	0.233624928942836	-0.211513042062357	-0.417333369150657	-0.633600268273136	-0.333343268085531	0.448410622727884	-0.238057683922687	0.2923594142657	0.548709906206754	0.551777421351141	0.554371498378086	0.557029977635368	0.390812559236067	-0.316859550742236	-0.280515933247914	0.397204555060534	-0.382058291651422	-0.249848327731908	0.273178186606949	0.373206195988066	0.343851274000311	-0.323968637852718	-0.340976659174401	-0.430200110362571	-0.570389212137467	-0.401601332500332	-0.419262858467676	0.620982225960787	0.581125926680025	0.437808696428812	0.618968753731551	0.555144906152964	-0.642132843713887	-0.338210090539978	-0.488116978450216	-0.284847404742756	-0.343895888150862	0.511897286399735	-0.495352020405149	-0.382316304798533	-0.383901352615147	0.489447176099981	0.497470546210945	-0.636730216446951	-0.646776255865695	-0.331112457096125	0.3658317176619	0.457586633586958	-0.557360422325897	-0.521614564652206	0.585414406545171	0.321341752508667	0.536224924467813	-0.341771960905786	-0.348546947463197	0.405115787845111	0.307763708156484	0.419096110620032	0.494235255251239	0.293605087297305	0.26584676621981	0.523324891553354	0.411008901312969	0.511045596356298	-0.236790621665737	0.403122573526118	0.352441308617419	0.344761160546193	-0.30640822616025	0.508130983918667	0.199741907591989	-0.285684965214219	0.219592899099206	-0.273259626202117	0.269424238368302	-0.38253926279596	0.500890874099571	0.391230149623431	0.416353700685133	0.480493911386956	0.484770404208726	0.285734035365627	0.30954896011641	0.383168823361322	0.710146747602405	0.324118720159067	0.442834644434104	0.555807490508017	-0.233175144571644	0.447740937617241	0.449916535323983	-0.235928152903015	0.263714081015975	0.330762233167136	0.432777168895165	0.320851946002777	0.378970608547322	0.337832840526053	0.405506276811229	0.246951278027742	-0.244481655995995	0.458116604612053	0.48052837046924	0.409300193459131	0.4880325974304	0.17491371140314	-0.351723382245346	0.335766112007214	-0.338803119041535	0.309785792587616	0.257166133526709	-0.318168457967482	-0.268687238517966	0.413959384823833	0.360485802495383	0.332575352622447	0.525288909897452	0.314290478357811	0.514513893295606	0.532632409301023	0.502383730350663	0.30386602161295	0.486703820720461	0.501305922841115	0.491055051229579	-0.267303219200597	-0.343238873754312	-0.403121483056812	0.400733507969187	0.383540140423305	0.310138538900344	0.289246039880554	-0.311750028141361	-0.464997134891172	-0.495469339263481	-0.318754878556584	0.251801664828284	0.248206510105844	0.233324768502854	-0.344493279488614	0.25110665057474	0.31573728060062	0.313632525340908	0.506015430070544	-0.56692649848128	-0.351786368136002	-0.342388082735881	0.349557108679566	0.326278995813305	-0.267073162537659	0.260867857828324	0.279534705713367	0.402325599804063	0.26862740841178	0.408161041425176	-0.396324376939049	0.264872566161556	-0.291011486923487	-0.434261014860022	0.357445790020385	0.441444042166737	-0.316868196796101	0.36296268676216	0.505631542873267	0.533184520057337	0.536145484288496	0.223337095015456	0.324520296942469	0.295983612146736	0.262933327042675	0.284001478751393	0.388281728206226	0.322090261509482	0.433422430342892	-0.343259399461313	0.378182945221105	0.571859645571504	-0.487696156890223	0.199741907591989	-0.285684965214219	0.219592899099206	-0.32920604684163	0.420388838710989	-0.259648086677826	0.441595111098184	0.471722522924588	0.343068302501226	0.411154285777593	0.261497357758008	-0.518627817628617	0.490057510417785	0.441777242303975	-0.362995844699029	0.540982911744165	0.327869050625985	0.475932090064845	0.454603987135766	0.449691948622693	-0.478844641629138	0.409621195886986	0.520471026451728	-0.292534011580343	-0.295286417112808	0.322362742285845	0.357567598275206	0.407805306663543	0.506838382717859	0.296466751144181	-0.426241019005501	-0.34654678243784	0.348169195561071	0.516486574806284	0.460156630076081	0.458186699041658	0.339820440923735	-0.56942838916262	-0.444796821351811	-0.463531211850678	-0.630148937581531	0.350023385943892	0.384180200894004	-0.73904706732938	0.351051223954673	-0.352294473814145	-0.672356778706086	-0.376146796170671	0.58919524188435	0.453183106603259	0.436760504853282	-0.295638443941682	0.546579747685919	-0.567642646718528	-0.582670801137461	-0.326725209744922	-0.354390909956883	0.477788473724544	0.302088021112193	-0.262696154429335	0.286138977500493	-0.402792028031932	-0.443854821888718	-0.655501965217893	-0.346281919715282	-0.543204178511673	-0.519668794276855	-0.434107350938282	-0.391740614673714	0.305881281471962	-0.354759670934868	-0.576562600123567	-0.471212652342003	-0.395295070420694	-0.283138888162645	-0.406464981909297	0.56435317968143	-0.483501175877615	-0.367919668387417	0.447759980457742	-0.370729875458555	0.430854899136267	-0.551420898736099	0.315920813950727	0.578544094708237	-0.272815567843697	0.430303573293512	-0.583447742051666	-0.467030528928329	-0.531453957355883	-0.385134753762552	0.314848876375173	0.436685461079599	-0.454363410472531	-0.567503580972503	0.633183170553987	-0.55425174061697	0.485074071881406	0.211230000063671	-0.368894508941303	-0.294957802310381	0.239251804873885	0.252985714774682	0.288768351499997	-0.375897415472646	-0.401686140597406	-0.330621629765629	-0.409192166284123	-0.207385047884649	0.283672468415484	-0.309078247967233	-0.462852884608485	0.400408764173222	-0.603351123851654	-0.317593740741623	0.223552007659742	-0.289493383165309	0.265857761957173	0.159900124946304	-0.24040174802162	-0.175825545236252	-0.309583997002016	-0.31833708952881	0.234728009311663	-0.242268919094136	-0.29947889159778	-0.230273834679962	-0.523890826225329	-0.425742426585106	0.399194300910603	-0.202426403916087	-0.409356438283795	-0.509582261242134	-0.386887424694835	-0.393025593238136	-0.474302002621324	0.355041863686753	0.387744539024376	0.478269717967118	0.480834834268373	0.414867467371896	0.258783553083714	-0.47359264813956	0.432722875181428	-0.334392078004131	0.467566318002805	0.268385423998885	0.597485886010654	0.44808669611338	0.464812705575505	0.423566997784965	0.494693562089109	0.346004019505227	0.287263865542169	0.504027957068308	0.526162060361722	0.389028843650773	0.372699987101151	0.635696015216432	0.375525049394546	0.416167005635972	0.531755188043848	0.475640126174327	0.596700956182627	0.394275024324852	-0.282822552167211	0.374313164818755	0.34006681512467	0.520641647043727	0.342006260507297	-0.518574604916111	0.469104285299623	0.419044140482094	0.339880256090577	-0.355753650566418	0.24619826367219	0.387054704137722	0.285387993491013	0.348207495769926	-0.375058133753881	0.321734577971815	-0.411354572138086	-0.20708113303321	0.369989891049356	0.486615706496795	0.4724044023982	0.492424673858799	0.316902373012588	-0.293444688187247	0.50247232840928	0.32907227603881	0.528279312622728	0.387290602641428	0.385099787967908	0.458783344084279	0.41334402935275	-0.451674694422306	0.259357665099543	-0.380108621045238	-0.390107100866397	-0.361607047643809	0.298969265849222	0.534520094102539	0.344937664328298	0.44726487026248	0.318427867477873	-0.562994535059	-0.364386709675094	-0.652190801393677	-0.693494958271535	-0.518874287033167	0.414193214704499	0.449452594357589	-0.317696014524723	0.590289679298593	-0.271914191364411	0.431775796571989	-0.373675779381129	0.413321516030418	-0.302913093130502	-0.371819602823134	-0.239459067802492	-0.292567038715541	0.325906253061925	0.409619340580663	0.501767333272871	0.39197962071911	0.431646011255747	-0.278496488975158	-0.364359972873649	-0.324248866218716	-0.324000314731437	-0.277890806662014	0.533198982958377	-0.308412646343997	-0.3694358653202	0.45838977090105	-0.541578363242264	0.291495378313482	0.429468584838961	-0.371978940583922	-0.533709984692818	-0.3385879547509	-0.455047239653659	-0.484967938526786	-0.353115859656911	-0.571662536513784	-0.568238416917818	0.422018490276134	-0.472193140593858	-0.474643215116799	-0.376741003575466	-0.534433725769137	-0.391150096638596	-0.332363251311085	-0.37907277804601	-0.467920400833214	-0.383232123735166	-0.483479502931592	-0.506572284226695	-0.498139835476311	-0.432200924952753	-0.657852417204234	-0.543370460056999	-0.436979357819186	-0.613437133344257	-0.409452606112471	-0.424207051260171	-0.546691379113455	-0.358869842868894	-0.410638733133797	-0.562934644859659	0.349787348840055	-0.36607938498205	-0.410240283588387	-0.382233724628706	-0.566776858245201	-0.522347777897813	0.426731097629561	0.336535647703083	-0.431401953194874	-0.548237825311137	-0.481155167912274	-0.493463064592803	-0.50206272983685	-0.453697427233217	-0.568764864344358	-0.592511561707846	-0.493462821459767	0.403365050685458	-0.522417919922229	-0.313944064565478	-0.427656243663801	0.519511717417412	-0.487910661813607	-0.454282854175217	-0.336989730435584	-0.537691489715628	-0.526570576414275	-0.629905459535516	-0.365274432180019	-0.451279825068328	-0.64033006054175	-0.407028043022529	-0.596334689299858	-0.494669142704538	-0.526709002621017	-0.438843637166738	0.469631815895184	-0.608622574770689	-0.429569574156603	-0.484789055505002	-0.491372028801178	-0.369235195659817	0.347795367390264	-0.640258505475955	-0.604036323820687	-0.451962079633401	-0.558143298539797	0.558594214310376	-0.527042045473234	-0.534135109452669	-0.479576305618181	-0.40233784674886	-0.461685184866774	-0.486642717866842	-0.612959094046907	-0.594782671020821	-0.50059838785662	-0.623237202045664	-0.52598993996141	-0.379939478769253	-0.45908618870692	-0.538118421887957	-0.484104594623996	-0.462685599647547	-0.452711760140342	-0.279729539527152	-0.34131040193761	0.349549275001303	-0.635751978351021	0.407965795751382	0.413522423764384	0.412555519627935	0.343272548099205	0.308369510143841	-0.607156464620301	0.401672778468827	-0.217984755628707	-0.745105921493577	-0.802041656690571	0.721398267569326	0.265823168381655	-0.409554871791353	-0.422803514688046	-0.413229197881969	-0.61324694662833	-0.594603795810001	-0.611215371528206	-0.680724762097294	0.442825908067141	0.358969220770098	-0.515898053527512	-0.346409879735485	-0.530142175910962	0.364519653199421	0.464737532103961	0.407294181137193	0.234546607351148	0.314301863207973	0.454138849224128	-0.381746604823324	0.389966545044441	0.353558971563917	0.415735478091598	0.413825587567837	0.413867153662504	0.329410917687925	0.392641183487338	0.454153649795725	0.510730488571769	0.415441943743136	0.477447376403327	0.555039318535404	0.412474557917135	0.341946645725439	-0.30244089727408	0.378136800250706	0.3368839047076	0.584557678748838	-0.323865860549191	0.513743969164227	0.604097340924003	0.485720032109801	0.496147490363804	0.523038007912867	0.67721601441957	0.28093876882628	0.473022318170534	0.301789090919983	0.340199579140189	0.492382023846425	0.639534490357233	0.53395494491333	-0.511450938546685	-0.561445730197465	0.219922169480779	-0.351159204395594	-0.575385855271335	-0.323178218345256	-0.473527628037894	-0.457055043749288	0.208799266203356	0.237326907031	-0.294758097572857	-0.245375235212315	-0.360604288066824	-0.481696730737981	-0.294322785449324	-0.287917562740991	-0.54406567691639	-0.612828748867158	-0.597258282545755	-0.21331714988321	-0.420730730032035	-0.321169341957624	-0.38866047405824	-0.303176271710277	-0.536920071499817	-0.493446211661353	-0.208940156254284	-0.237002521429987	-0.718842425244606	-0.696726505775143	-0.633372130585066	-0.678805420366017	0.290155918639875	-0.354702540649102	0.351516545511268	-0.349769502357652	-0.544903553753892	-0.600780826490226	-0.458692677329094	-0.400124449157881	-0.415417267874164	-0.246479480144396	-0.3479613313453	-0.465528903023647	-0.529685279850892	-0.473428458092497	-0.466532344059758	-0.382731716290013	-0.285067305418063	0.377520057587696	-0.563753375711285	-0.577019900263657	-0.453390429110437	-0.586241252530003	-0.510311495487343	-0.508891680001549	-0.625271550958662	-0.527754213376323	-0.43572548097882	-0.495686528392617	-0.484334218587723	-0.595812935610618	0.38695307650636	-0.34062678846487	-0.546209411005164	-0.574188486455772	-0.372049785733282	-0.493932859026696	-0.41899298680626	-0.491281975103898	-0.557107335265345	-0.611866856579223	-0.406145288529474	-0.281507688624562	-0.445391714150797	-0.490132948399698	-0.352587371936343	-0.379800732845422	-0.561196594004278	-0.544887169886237	-0.259212177405397	-0.50282704607207	0.442188344404644	0.380584383553886	-0.466433649923048	-0.443835815321793	-0.593977966026343	-0.558511046173158	0.204310293378082	-0.286727438304133	0.342623439237895	-0.213250059095315	-0.65734727721052	-0.483751203242589	-0.507978735154339	-0.661865030926462	-0.482571011074419	-0.538393099222333	-0.536107209324256	-0.51645978776241	-0.436831706854401	-0.448527295142194	-0.368436891316494	-0.394848502609933	0.279793781969921	0.364045234821035	-0.49829906692236	-0.4450933118065	-0.387646732573898	-0.532426765752499	-0.438590374330095	-0.489064005769622	0.237520132273259	-0.266928435970724	-0.565785110957125	-0.498464621337498	-0.4490452616723	-0.344451166521742	-0.352807743127095	-0.387316667207235	-0.238612538656763	-0.376656884653798	-0.496419419745341	-0.326413870105733	-0.433861793277454	-0.552938693532498	0.60299013422819	-0.407366090865195	-0.359600826539773	-0.373679820701469	0.450015740466592	-0.605227287729457	-0.30735773118829	0.456251298640598	-0.365965955151746	0.484929283203541	0.383787688362312	-0.452402810485876	-0.565195340462088	0.465077129505923	-0.620016640841299	0.430880340876729	0.38668118976463	0.536539908865602	0.403297614521664	0.448055752536643	-0.550221718061547	0.485546789876768	0.49464703363592	0.362367648192627	-0.472925592098928	-0.390263311567463	0.27339106119012	-0.60124948762617	-0.365680434121306	-0.386035034956516	-0.453521012267339	-0.376551378178784	-0.360836721434166	-0.627747288370485	-0.459917481472833	0.63390475425702	-0.371912846376907	-0.433264717156513	-0.350619925155859	-0.481471396984914	-0.44258210982045	-0.546001078411098	0.308795492275668	-0.640971167099429	-0.632632759013686	-0.318923021736181	0.390062455145003	0.413771515579136	-0.526782882455671	-0.378494639156048	-0.478930956465107	-0.492694952132981	-0.399829447654727	-0.571356295726596	0.346047427000474	0.355609492436622	0.515114881371852	0.476255295354655	-0.477891670073457	-0.430769585166794	-0.501026719032147	0.347077771755904	0.513352743426412	0.351955916812522	-0.393880899282841	-0.464233691578701	-0.315824062779771	-0.456349586415562	-0.324974608350925	-0.486854031363235	-0.537445436482493	-0.534888556021361	-0.385076163791329	-0.441000963525985	-0.379723115063022	0.431679209497785	0.32280056300413	-0.525382209631062	-0.355588916526717	0.356666139520322	0.392467727027906	0.288847463594121	-0.472536716682499	-0.486579015219452	-0.377806765247345	-0.411437843616266	-0.583715115172359	0.398656280502039	0.4492545490426	0.546181497908445	-0.346848473279418	-0.506463328009554	-0.323579002645251	-0.354594193403738	-0.411102824295735	-0.529162993997655	-0.452773835016788	-0.485767593306368	0.372064960957971	0.303191467439342	-0.500511811894022	-0.353586729314177	-0.441504904842315	-0.489789681416674	-0.32981289238274	-0.313672874496215	-0.562285114169708	-0.503429444642136	-0.432248511389833	-0.416579630016647	-0.429961088309556	-0.480071357509589	-0.403095802350178	0.268612356823372	0.368186047138656	0.449721379236398	-0.419872708358587	0.352786933168885	-0.352098867202325	0.354929415207301	-0.575587142577102	0.374489153281338	-0.306990783277584	-0.517304795563488	0.355586147595037	0.345447548872136	0.366370003168105	0.450165526463273	-0.351423995683058	-0.392016000978171	-0.396816677620817	0.375908192371747	-0.346627327772267	-0.376809725173417	0.3330082599052	-0.465052555277767	0.351667949862394	-0.524356140241386	-0.390135076991271	-0.377361849125459	-0.587964035953364	0.318426374128535	0.389555971583868	-0.460733771417223	-0.626878400404543	0.323285019568192	-0.346095669326246	-0.380116741565532	-0.383116036260649	-0.277481871117371	0.376686419709511	0.254695647907514	0.499869483081545	-0.224494418919376	0.337578237569149	0.434617444140023	-0.293060336611231	0.434752156880458	0.407686010888171	0.478033156922868	0.479909994942287	0.373155771376988	-0.267929775436334	0.268188449929931	0.570399388469583	0.214908614502379	0.474704801254751	-0.14683461947067	0.471165995338014	-0.543185394153603	-0.442175030682904	-0.37272354619954	0.281660150497775	-0.515937112480072	-0.611298650434023	-0.682894460553825	-0.635778027643076	0.286600435102847	0.386388352487087	0.468763722156968	-0.422905399449792	0.676186738366712	0.697540481303983	0.362364266988217	-0.394830172284427	-0.299965129079755	-0.341427755712169	-0.300660478697	-0.358916513274815	0.347383018537233	-0.320415466591388	-0.354319027484759	0.337562700227169	0.479022127891921	0.622492125132391	0.665038829150534	-0.358484768663013	-0.524920098857244	0.345954515196348	-0.251956935884486	-0.554867808225822	-0.369594637828616	-0.350681500042399	0.498960229270219	-0.2729483415967	-0.159238010408442	-0.342584349050441	0.391480149981407	-0.273760022352929	-0.414681509010707	0.316216230694883	-0.301064473885134	-0.32359266535759	0.333112884457535	-0.567423351570508	0.284071397370023	0.494888923484318	0.588249483675679	0.562742646026242	-0.365612197257394	0.38104639579277	-0.581385010964893	0.516834874443232	0.565366192868854	0.31206597884636	0.413389875720057	0.387582447595717	0.519914227073028	0.327203908318197	0.547688774002471	0.393122814594232	0.447173207669742	0.621368282880305	0.651314635480726	-0.384193087656453	0.198005829711852	0.319330049349247	0.725758235642303	0.36846810153242	-0.388242611292179	0.494465106266936	0.427142117496926	0.324988476360978	0.336022429147873	-0.315046221160793	-0.353986052770354	0.359731059445681	0.432861615157921	-0.578408343636987	-0.543160626608455	-0.295226640746606	-0.368457383385379	-0.364426544638733	0.492089032119609	-0.417898756657755	0.269480198453555	-0.493155174538097	0.309996437681964	0.484815252961049	-0.445637487399361	0.351915903709773	-0.257447416209017	-0.275265046763763	-0.416742872584604	-0.293520601856533	0.571709424916993	0.336098593846664	0.487523270130519	0.326185436985194	0.260788176059745	0.491165185480705	-0.459355271258726	-0.556848484939748	0.458072345944913	0.420656146470745	0.418939865144727	0.327717327515727	0.368730235327271	0.39816276609662	0.447021960996822	0.423689022633143	0.444925859165808	0.499711572808855	0.6193159583037	0.269234610420488	0.456187030717698	-0.440822116464123	-0.644959639698493	-0.427999210731744	0.282738020439822	-0.283863672568531	0.670055395763706	0.506531038095355	0.631494076055887	0.580797016749976	0.695911120415999	-0.322876622197712	-0.25749484812889	-0.384312963720974	-0.359438438139	0.299469765521058	-0.3571069300414	0.418551115159561	-0.556471065521623	0.668922229710952	0.44922600103431	0.637052512420648	0.708467663237541	0.689605899120006	-0.368482470541726	0.466528851028549	0.437480251569315	-0.309126648191573	0.442362124991268	0.654617715050382	0.351673752946549	-0.436199733437071	-0.440826121678975	0.313887722051889	-0.312213336467848	0.237563498057996	0.6183594309851	0.30204856175139	0.51626696175835	-0.506292585370404	-0.491171655553752	0.47776477367985	0.333529709175591	-0.25584259725247	-0.320253096625715	-0.236871103110786	-0.385914268105529	0.376191563220865	-0.329966592939535	-0.322113834938189	-0.342456644251749	-0.428915722821638	0.281022361081058	-0.407844746268206	0.274802564217209	0.3104021311875	-0.421776341699243	-0.407644804951591	-0.301471781121864	0.580054148658831	-0.322915145275733	0.323786679000732	-0.36811550563647	-0.437797819962511	-0.443729321797426	-0.542167812894657	-0.547807002792656	-0.254333710445935	-0.340053100569861	-0.298705815641494	-0.342013622920535	-0.263258543498014	-0.414347486371663	-0.357411664241968	-0.45728043384066	-0.345768279736138	-0.472164635789635	-0.468737912905227	-0.384794006629906	-0.529860409052071	-0.323997744910721	-0.520000129662523	-0.628917736555273	-0.656388067629752	-0.567830759406717	-0.50273554637075	0.285982686628406	-0.573983437231395	-0.313715734987179	-0.529932806452172	0.603272976559857	-0.573250615621405	0.321489939867246	-0.346875922455332	0.286597265269326	0.322091741332887	-0.403409834702533	0.464684052592341	0.385874407070041	0.634861713072786	0.256271310405912	-0.398805931713446	0.546555247980534	0.208883459902979	0.250212121774322	0.6098583350721	0.357318343057512	0.56384508719273	0.236433004116462	0.436482282367539	-0.3511861941597	-0.464913915066025	0.289310715137636	-0.320827406792592	0.376188875349176	0.310774867861382	0.550150614920478	-0.487923532257125	0.377321892541165	-0.482482307332722	-0.417796408808865	-0.522903181051383	0.407813466519078	-0.42339776253657	-0.407160231913803	-0.402294961472875	-0.336465460953599	-0.373620368203432	0.307184676431464	0.432351513684326	-0.340996350116831	-0.494369368046423	-0.287255508570301	0.503301408301268	0.574005150578478	0.448638749791112	0.511570784745662	0.385724794447765	0.598235550123871	0.298593242021588	-0.209941962134737	-0.415921453463938	0.263187427493293	0.471521775572678	0.392990909258178	0.540535790771461	0.287344638162114	0.524210946091525	0.50031433747958	0.459009175258166	0.574978656441586	0.240923296522022	-0.289853627139521	-0.361657638314584	-0.299533718983601	0.247889443994732	-0.305768930175379	0.246047721301203	-0.346309461557584	-0.57603088862451	-0.623567799554811	-0.685763291908662	-0.509404939420197	-0.595398526091444	-0.421031020244755	-0.424006962039643	-0.557351354106794	-0.493301520154194	-0.524017671679712	-0.284851864757988	0.537792808200576	0.396184733084696	-0.642080040947151	-0.311347853995493	0.393598451534419	-0.360473587355651	-0.638945944632525	0.452681862119514	-0.30667043477026	-0.518310350625682	-0.550352512748858	0.487975459755317	-0.732741340634984	0.358586867436256	0.351914169138075	-0.660197998665779	-0.623419925689444	-0.365253684349965	-0.593059654069608	-0.655542163220785	-0.452556844622181	-0.654867327765087	-0.508739494338822	-0.524253651512668	-0.62935139930031	-0.65948630124028	-0.371413989100781	0.416969305540183	-0.345300003662202	0.586683741269685	0.46959361925411	0.633650927532825	0.373346669135886	-0.404957992747772	-0.513609973022966	0.319288132639407	0.408533457078598	-0.409021028925342	-0.461080771796769	-0.320050509733526	-0.484325440001388	-0.291258544579576	0.457542489906853	0.550470430767784	0.464170512644919	0.595798880644675	-0.508716948680524	-0.456420014639977	0.633098906385442	0.134354702229651	-0.557307548470395	-0.344073103551468	-0.318932882183319	-0.49347642366177	-0.237929954793981	0.423961561393102	0.436999651345629	-0.362615456318059	0.316376689190621	-0.283642461815222	-0.289325497950393	0.252819674790724	0.278243227229517	0.406315754080267	-0.239780360917615	-0.333840559792641	0.302065716254877	0.436288017138576	-0.536636366753905	-0.388139182966575	-0.269488478637182	0.225265654982011	0.273603997263634	-0.454627769654342	-0.347683414849235	-0.373198029374886	0.340627659664335	-0.334435637585979	-0.251234975901164	-0.56324874081873	-0.272677304318528	0.457131371144097	-0.459972247668992	0.38922964295692	0.421356972939336	-0.213270641517033	-0.190942941583348	-0.441980528231302	-0.443317351002933	0.342574051766843	0.341079278604165	0.18286740313692	-0.460906566661186	0.477424837471909	-0.186432095948887	-0.457723523946936	-0.572745183466958	0.249279003939917	-0.404755563245015	-0.219481265931571	-0.319388953710828	0.322680147264514	0.296196502144798	-0.378952210346629	0.507637019833072	0.267250279311949	0.428170737798326	-0.505416844237712	0.687083484771153	0.548373703770903	0.310612628051691	-0.391413638264644	-0.517057640815969	-0.340450123867639	-0.670523727748062	-0.351747621986463	-0.696367078932876	-0.550269852389764	-0.652108960040233	-0.516387037162166	-0.553913910858458	-0.522487764971363	-0.295316160808047	-0.525793830241043	-0.462102645987577	-0.387425671416474	-0.617584163870729	0.37255096969669	-0.431035242781617	-0.403082500009304	0.379358813705702	0.486425789197243	0.409615072190387	0.566438096025465	0.537683913743288	0.460330459473232	-0.483832698770762	0.427587895616074	0.383087193998886	-0.395165600351943	0.433471405754887	-0.375497583245753	0.519713114606018	0.465774113399332	-0.272929517831585	0.321442575487683	-0.458806817251337	0.43988162984855	0.525385762519152	0.490035519457013	0.549535576980059	0.58587029916827	0.397770302467697	0.369745439511252	0.366608102954724	0.424872293550556	0.323474350652902	0.605572193338084	0.274448837071737	0.501548172221352	-0.458370081033383	-0.169206120266598	0.307286162057799	-0.391703458614213	-0.513392104456536	-0.403878846546218	-0.479813645050218	-0.462964313624448	-0.343151040928349	-0.58021140096843	0.520165541392876	-0.530829057687044	-0.576675038408925	-0.335138877495184	0.287163805737562	-0.470756975436851	-0.473682320293443	-0.413389694089785	0.590453754274615	-0.424270210769789	-0.23176099976089	-0.356394112626913	-0.525304255536914	0.250558748325229	-0.494364294669585	-0.242307291542369	-0.31731585005233	-0.449170942056764	-0.375273932417067	-0.390050926597968	-0.361377527061344	-0.460929341910944	-0.504210764627654	-0.620695373036753	-0.487246558364574	-0.62778932340232	-0.579816757257724	-0.533947691204476	-0.6522828639371	-0.611530946622206	-0.694577675875471	-0.452499357988958	-0.526915664548336	-0.675845365403029	-0.497923036163398	-0.44803367557678	-0.565862911187766	-0.595487017922383	-0.673824087896078	-0.515008545117658	-0.597150487108568	-0.489780090043636	-0.578950625314562	-0.586681945636835	-0.352209357223531	0.229636880955696	-0.579051195243114	-0.394337731018957	-0.600503840536156	-0.397109663742164	-0.46160674686239	-0.532513630920024	-0.532680410375303	-0.392706541850223	-0.597359981416366	0.313519403721051	0.269337387756544	-0.499443775352646	-0.543562391885774	-0.555817881617509	-0.610487715116191	0.310717187183493	-0.288275438909595	0.624430855417146	0.524806205469342	0.335174046921802	0.611232985237395	0.575878518531074	0.580673886234405	0.695384387693808	0.651353821469808	0.399816879735671	0.498279083493453	-0.666318428098791	-0.326044402815238	-0.491120565722954	-0.38257395049006	-0.366010007775551	0.564390875811909	0.454263081118687	0.481313104019261	-0.409565355216215	-0.421564282782905	-0.388670561393818	0.339326117987317	-0.357633742286423	-0.44187889791863	0.234882997473184	0.317490920654627	0.401124923471867	-0.259693136724903	-0.364853249412766	0.40595333057249	-0.29560856643895	-0.446761137306999	0.389258594785529	0.424901605286806	-0.358384683943961	0.301932552354987	-0.449107191306792	-0.614203104650831	-0.294546808510025	-0.546122437011106	-0.272807580844541	-0.369222577919947	-0.289367010256949	-0.252924905339098	-0.295663299418281	-0.257309649373657	-0.317637861776589	-0.221190091225927	0.37637920554821	0.290843743094028	-0.365551214584407	-0.357459472768075	0.303749285553618	0.37658020437806	0.407782523967685	-0.467963063954054	0.283887032035831	0.301970548227431	-0.437437919583841	0.331762890424778	0.343981359428216	0.268734174017156	0.741240926624552	0.650830479752825	-0.507297975573347	-0.428201766639157	0.498197213405101	0.365124236330338	-0.369104980680004	-0.635228165247137	-0.507915820796245	-0.631781791620143	-0.654764348090924	-0.605586858473319	-0.605226651685123	-0.242608662493096	-0.486046971507608	-0.254862749739973	-0.27982367468044	-0.337333112648547	-0.325645981225495	0.498399969592247	0.521672983288175	0.50056854452707	-0.610256141862071	-0.452263136473242	0.502905008953383	0.531960897070939	0.350590734988413	0.341550881388064	-0.639589300051461	-0.199634212234749	0.290769155695907	0.631124936161639	0.37146024384067	-0.576877532204291	0.542963626117718	0.444495655433442	0.528159030468499	0.498319366112446	0.635801217824027	0.551939655093397	0.660009705287737	-0.295688836592301	-0.327652609656232	-0.356435388994873	-0.611141861390484	-0.380513774011487	-0.350704054804349	-0.578601274618143	-0.379543141468079	-0.305180351684823	-0.376206811164853	0.297657850866197	-0.424229809969359	-0.357000178451031	-0.287685041407298	-0.465016096842512	0.285621319935193	-0.537590769637611	-0.408696182712211	-0.405668039900398	-0.387602859676414	-0.393517943978424	0.489090041969208	0.548013193529418	0.210759866255117	-0.353331306429439	-0.447699443511962	-0.462359922081089	0.352088426076047	0.234338698505864	-0.699839040074817	-0.589502634228628	-0.595700262826952	-0.450234644756097	-0.518256121482043	-0.606338981512871	-0.497294631045397	-0.644538561380955	0.349603377486484	-0.521206489002268	-0.27591352960159	-0.582537688264601	-0.704087891997406	-0.587446462654652	-0.542005261851765	-0.348469884959252	-0.671995715983227	-0.645014185789433	-0.501394216021215	-0.624043897622274	-0.77663947032143	-0.570835703813207	-0.367088431108862	-0.382224251513218	-0.350192666817089	-0.373200463313204	-0.680285949326116	-0.692676485541076	-0.619599833481633	-0.548515513608023	-0.481269494741021	-0.588817617539173	-0.676494290323799	-0.373708699164718	-0.711581516110345	-0.695511636044782	-0.757105108440567	-0.703253647585738	-0.535326875432265	-0.53210016293051	0.301543908604313	-0.464195256162237	-0.51254181100426	-0.594888259981603	-0.539021760603461	-0.653574634586251	-0.516205076200708	-0.458000312809962	0.242185740973509	-0.537492173501442	-0.574686541025888	-0.433454624813719	-0.469540724557772	-0.35148814811959	-0.448551143419005	-0.34881541840182	-0.641872649862339	-0.574750363375011	-0.338380589475823	-0.577247774171797	-0.576361679603084	-0.490219160586498	-0.232564585572136	-0.67108701093883	-0.601883616212764	-0.479483831512892	-0.523118120830032	-0.513218683432318	-0.364873538301111	-0.568327400685295	-0.609120906546437	-0.589115275151477	-0.555023087772876	-0.58207154410243	-0.420235398018345	-0.608394862118325	-0.558841689842777	-0.564870789141847	-0.579428111694567	-0.659426317517457	-0.433940357154148	-0.441051901602938	-0.664096413977827	-0.565671848874297	-0.55490430153776	-0.415403228255773	-0.574231590736039	-0.69469636449929	0.388688820783426	-0.3740730512509	0.322440379040013	0.368812535556286	-0.518659764401305	-0.264827961023143	0.521301993410096	0.43839418057337	0.410628825937681	-0.373499830157237	-0.306813364790582	0.458794105166559	-0.347294488864761	0.313042169454203	-0.558967309980035	-0.369360741201981	0.608530432275255	0.511023279448428	0.509348622968823	0.315957420940092	-0.391104627804263	0.278889907629777	-0.457938857561913	-0.513554603490834	0.316247210045581	0.32948840321013	-0.274998896834304	-0.286713058777738	-0.410740224108981	-0.375783913994218	-0.392830325972632	-0.323148002001503	-0.239128487159092	0.363338655767394	0.367260678658114	-0.296756919128284	0.577917963122542	0.457598416549136	0.396317411451051	0.559452371909559	0.433110691086595	0.264441319762687	0.536180815519237	0.372327836976478	0.400051113346712	0.422082082544541	0.327937110628373	0.385098605464347	0.40960452455151	0.309835998068769	0.614349764445595	-0.269452262868649	0.475350750593686	0.438133070473732	-0.332745057657113	0.328908371849043	0.44184653685167	0.41422288897356	0.560791467765342	-0.28687235232289	-0.578994243694875	-0.227399802884194	-0.323569211623914	-0.333039993003609	-0.358196755158601	-0.447686881916074	-0.369501535292204	0.392648724834457	-0.2836169415149	0.230536083976605	0.624615660080997	0.364577543619834	0.509060048675037	0.492904094875369	0.485541250835465	-0.312540983920452	0.453210887587173	-0.223040931380824	0.273165467970002	0.498089238683696	0.694921901256705	0.356497985317259	0.377251074742141	0.606290869393673	0.489947485615063	0.458242656822799	0.421858567020955	0.296460450307683	0.44967857936799	0.46323726984159	0.447603908009234	-0.311305955472956	-0.382911025655115	-0.434746190574987	-0.546784812055855	-0.232432875616823	0.280079103281702	0.243601292937373	-0.452729040146001	-0.479304777568759	-0.317154707627418	-0.441040917919352	0.297795161860029	-0.334558875565543	0.188436273374748	-0.278443143620716	0.30114554091288	-0.316011278717041	-0.277571837696948	0.336019275036791	-0.235191479113599	-0.35388886268546	0.477664050328147	0.331436403321244	-0.707743619618512	-0.657115735765052	0.495591436133432	-0.478561955656411	-0.354540010935866	0.306886887295337	-0.322154795574345	0.468575068186132	-0.306004666302464	-0.25413541746762	0.421673640745774	-0.318172030179051	-0.563655494066101	0.44652635159259	-0.55209085614363	-0.598489500364175	0.333293388046323	-0.342268654136425	0.376469381454258	0.51841224192459	-0.391316794081522	0.535683924552004	-0.352903690800275	-0.329757960545719	-0.283687318661747	-0.482534652542613	0.422314500311201	0.514871430658689	-0.366973738281046	0.344559565752339	0.291068336165045	0.295604753717615	0.441684515847786	0.313782419995753	0.479841710809232	0.607041328801184	0.539172087556165	0.554271421467273	0.590908673779132	0.42507765662252	-0.409429074781916	0.551606355820546	0.517047687682983	-0.257199414122731	0.376653588013212	0.498084490443838	0.411255861317936	-0.3818951427853	0.404466201122549	0.492423502827131	0.497664165931012	0.363071207069241	0.498701394609365	0.523237366820378	0.400059091280945	0.210243276627973	0.510768326507072	0.462339597827071	-0.296924521529401	0.301638813838742	0.307635924789843	0.365190604666506	-0.339586859559708	-0.341681962192054	0.318269407522919	0.49912387342975	0.418730427214662	0.527627178888926	-0.325649968237741	0.526894809395847	-0.380380491938733	0.397843264931863	0.623279124899122	0.313403055103202	0.561970598581133	0.353704109243898	0.383660023103149	0.520378499062968	0.521142891012095	0.287174933325474	0.496006690949886	-0.283923799678355	0.516095875876489	0.345370491536467	0.485067037332726	0.540402307351839	0.390127331259265	-0.436078478513947	0.311971623982106	0.373589730535754	0.265409323277928	0.309507108007243	0.351626529393811	0.41771884147863	0.572037313037931	-0.288983459778501	0.50335374348685	0.361623072571547	0.391993749369667	0.41066219864166	-0.350271223504288	0.440099870227946	0.431984115510201	0.491045855520975	0.459515370468851	0.409063843308681	0.441469581257072	0.631760428447509	0.375864549943383	0.436195906054525	0.408413915498228	0.542471005431484	0.584348929599678	0.488673506288842	-0.380518108492021	-0.331118297931212	-0.353653997840527	0.482569658639306	-0.306736602536595	0.488665595185438	-0.341821108871517	0.477745772423732	0.332425714906036	0.29736378064416	0.286358070511565	-0.34789335157485	0.291355608349277	-0.258451587452742	-0.341723027586082	0.491304143370107	0.296122525390563	0.332813581596445	0.368706589993906	0.536979191502694	0.347921038582594	0.528764317974107	0.319544671054205	0.356869082844526	0.414166881278412	-0.414277712728796	0.423847874855306	0.369775656611238	0.462809671301786	-0.418638725370913	-0.36927248857975	-0.373415079265226	0.429326786988663	0.405159240571693	0.36865608670271	0.530931881903519	-0.4111214317812	-0.289796886468121	0.300214501222097	-0.462799225895205	0.46933778114715	0.542740088858299	0.382745159536991	0.404193394491263	-0.347435096074185	0.441196960713295	0.367507284132052	-0.436635475237727	0.319442457326543	0.445841592157847	0.463660796656619	0.449918067414916	0.333697526997669	0.416687012181422	0.420991346438202	0.367247834532372	0.46714529974056	0.387205217137022	-0.27774999768175	0.603586098150463	0.376929450662881	-0.331349748474301	0.381670472515518	0.516201182282489	0.518219238920177	-0.289946955035587	0.436731928517412	-0.427623235783399	0.320481027977498	0.478991255408837	0.31516036009605	0.400603909692078	0.547810930035795	0.298278620114313	0.418958106651546	0.384483481093705	0.336837962645509	0.449466202393413	0.423992216762101	0.517408324423594	0.53098671284123	0.544110458781579	0.482214754285934	0.466739187574101	0.539200999003654	-0.39158538674452	-0.393288419676508	0.350696553027855	0.307081850556361	0.466925431425745	0.488069566413792	-0.356046579835488	0.358081080902831	0.39862678771488	0.387011317165162	-0.418216272748043	-0.402893764277773	0.35609119481894	0.489217367221824	0.425939901223685	0.623816082251655	0.526379704516571	-0.345361240063956	-0.455892712993268	0.361365287355205	0.409593960038289	0.467153102789236	0.414547018211304	0.359773828949345	0.450658698482629	0.565895124468319	0.493538658148968	0.504499377686852	0.341615375811284	0.536246371908858	0.41843594928257	0.395189207343566	0.521109123663459	0.420023055807624	0.305848841870234	0.447146608479967	0.399250391187562	0.382308185704487	0.451729024509676	0.489861268377711	-0.266943829300957	-0.388082825580143	-0.368254183763938	0.290931022143497	0.543128833356391	0.403352639158412	0.667891634535434	0.624625186083296	0.368405372060148	-0.259040168897594	0.373684455342859	0.482588012487335	0.55011328683571	-0.353588822022434	0.434333752191409	0.573898860941848	0.387872236856707	-0.412859922080392	-0.323623277600019	0.435911359159221	0.455378909100883	0.368847067501522	0.52686826286376	0.570846444475588	0.404130194081099	-0.282939292467628	0.469154434556667	-0.568146947858032	0.335838713933434	0.364806280520782	-0.315209108713046	0.60633546512351	0.354223598493428	-0.330993391619113	0.417461034861352	0.288370361881652	0.312620430553631	0.475694209291722	0.353042534182009	0.423675888419606	0.281705187540325	-0.380294180417612	0.413690426411264	0.526222196590367	0.404758581811936	-0.358532937062253	0.460459477031884	0.522393039678735	0.538235338628628	-0.441446787542439	0.573737594935982	0.342524857682208	-0.396007101076253	-0.272469863769289	0.424817778997898	0.462651482810624	0.419249663911413	-0.376858318908005	-0.357105716474638	-0.283031527420565	0.308706729468306	-0.297919248047983	0.574798532679921	0.493904468996392	0.318803894784193	0.409297219535362	0.420617506327246	-0.496941181528712	0.377731114795096	0.439846490342485	0.379409087558636	0.347517033302783	0.493143797914154	0.429273161310926	0.405023616628101	0.330346111151593	-0.293239992371651	-0.428627862075242	0.296944922370254	0.433962434862964	-0.410149169868762	0.447287637338764	0.482015515995857	0.526901364582485	0.288402529840415	0.446080039752011	0.435669662378062	0.396510413855298	0.597990286558435	0.484250412102332	0.383250013506686	0.276130193479669	0.49856041093477	0.365942576871293	0.533297246339679	-0.360050422908722	-0.36520389177996	0.344401230237417	0.477023096869847	0.377385241098865	0.50869833859205	0.471902219132452	0.448120833380161	0.590581961652584	-0.262952171167939	0.547292778306135	0.41143610700811	0.414540393951676	0.483872368132789	-0.46444847930178	-0.290194735007214	0.305718550561821	0.57099022659405	0.421489609505961	0.458038443720486	0.517876592739359	0.638021012336499	0.308414398866298	0.301894059451341	0.390698607720182	0.524348004496906	0.347902953046217	0.311011773698076	0.38060808947137	0.374340782083392	0.344145915294018	-0.446230224824396	0.611267114727351	0.475087351568169	-0.328003730979502	-0.360201329931341	-0.250303012645249	-0.5146144669605	0.484899878747268	0.491746275323634	0.443207431944173	0.321733169395064	0.374586642003973	0.554164429860994	-0.292430540281364	-0.29310134182481	0.418217510093353	0.435498984416578	0.430315733920463	0.252012938674686	0.385880852491693	0.410751251221867	0.255290305415936	0.34731199213659	0.380788260783493	0.311696139047197	0.323726004118842	0.492838276778537	0.604120124010577	0.486199502779585	0.622832207098172	0.29262660019665	0.596374080717235	0.555708618063641	0.447600287509168	0.527806971454487	0.411090441056877	0.50450475651024	-0.320714371429467	-0.431717003885359	-0.26299665305126	0.419071181252389	0.471576773497174	0.563221216963072	0.597084089676323	0.430476212106801	0.28105211463651	0.32101323448608	0.32000858019761	-0.399731936790653	0.476973925364616	0.43353418785607	0.481889556597848	0.368519751418998	0.453580532898008	0.381030594602453	0.353459963940375	0.366038751683291	0.353561438226807	0.296888469494773	0.676286236662421	0.33654052524839	0.293434030753679	0.398331828122402	0.309672690920446	0.383971075174345	0.576813391310869	0.385627983799611	0.359893421468996	0.300319922807239	0.238177349733393	0.378592835732058	0.370384915790921	0.325022209766326	-0.302518569723129	-0.281962442102792	0.534791389066703	0.292183970383415	-0.428492066099187	0.340561660401793	0.269965950270321	-0.390882156136706	0.421572783816892	0.560112320892715	0.452431957432811	0.31113949973292	-0.427276906312759	0.479380049448494	0.500420806395281	-0.455175412842975	-0.292133987637355	0.331849654229215	0.504541996682789	0.379046191240012	0.342227877117942	0.30983321044641	0.340187830413322	-0.342830930361728	0.491379529826464	-0.40201355417354	0.530049449765548	0.452555724844898	0.289511674724687	0.541069479854595	-0.33696835410926	-0.430535510780806	-0.657426627199416	0.451574893057731	0.536179871475306	0.602815844477756	0.605751002876236	0.390474922169904	0.39917084783314	0.537973039414676	0.325045064058754	-0.319407437391929	-0.30278867516293	-0.310906505838269	0.478598120118237	0.582742122297975	0.420502227104505	-0.403687267855038	0.571368530016631	-0.429278570950134	-0.341375038715098	-0.319351138513945	0.328268252528363	0.544407983498242	0.376074632456142	0.428868668367009	0.527031186168552	-0.444700492228037	0.564126619194421	0.300483964030433	0.453996894935608	-0.369259804376755	-0.308810484774988	0.295042608166002	0.311212350484848	-0.357696452923483	0.384164395637606	0.458733367049736	0.288752585874664	-0.374093221066535	0.32504269384425	-0.366866293644872	-0.594847236368503	0.353946631778361	0.373705419783374	0.301317193971379	-0.418405084185844	0.369718373268044	0.367418621622002	0.504298624755637	0.384056492612076	0.450374032925636	0.294143065737663	0.478787603865438	0.413294306456922	0.347507698153007	0.478423906154746	-0.384598578892596	0.36124326110887	0.400027067878091	0.443068758126682	-0.280362648739707	0.503379513279344	0.488966902091043	0.277254831695367	0.512082333656687	0.418927063771941	0.362947703741476	0.338898304584174	0.38514433610453	0.335659372720157	0.601381131028803	-0.405278453095799	0.429983234684655	-0.514683367323958	0.434341295722639	-0.300140573966572	0.510090381015902	0.447145005847626	0.498742769190153	0.305963903666134	0.278655179676558	0.419921647772535	0.565061239254452	0.385445531506871	0.443080408301001	-0.305766047835583	0.316182885699691	0.40504160245065	0.243177055191666	-0.2587725138383	-0.389923323538244	-0.297692781169359	0.415424372137708	0.489183878512236	-0.409287711117019	0.345318481585156	0.295231763694547	0.534121643820443	0.485774267843883	0.628131683091397	-0.38767402881875	-0.303025722023734	0.287741855076901	0.352246080482144	0.341252053725491	0.49824642202735	0.257920762604899	0.463887642215212	-0.276575785741038	0.324163525243541	0.472322954101927	0.288908025711032	0.374391956542194	0.326330445913992	-0.294687252584805	0.370221740594644	0.33821352762505	0.27562414260595	0.426206051245242	0.478284555599327	0.584729334671836	0.395173845707426	-0.270933289748211	-0.313071170966541	-0.318375040950148	-0.337678017141742	-0.421148566324001	0.373396613668637	0.463472869383996	0.306856552154419	-0.384986011660382	-0.391311164462281	0.297035192062775	0.310571841752109	0.426840518825084	0.553084574003064	0.376027673132758	-0.266762060370157	0.426260492725573	-0.507628487022843	0.440723887711665	0.346567996523638	0.319866226941234	0.45365530153867	0.293525292436502	-0.298474613806709	0.58666172149715	0.619325927696435	0.558881459265635	-0.409151834816086	-0.459857760139394	0.422829232994892	-0.246195588516559	-0.281325516459642	0.391579656651278	0.552229466301761	0.3725469035791	-0.269016098634003	0.315528869698677	0.381498264370758	-0.319908136135807	0.452139724922346	0.49294565371021	0.455408852247512	0.418618291016881	-0.513918387332161	-0.359356167949719	0.375444865900158	0.301630501711413	0.503616203604399	-0.336417460888543	-0.445635797257637	0.523595767329236	0.345629386012972	0.362822818742147	0.468549638573215	-0.372858692707203	-0.348629813532305	-0.562464271517595	-0.315978060606571	0.557299458430477	0.525502003114391	-0.299253615385342	-0.559021585435016	-0.501794874574025	-0.466145337161551	-0.592932654529533	-0.311650342063292	0.282345476821591	0.276955667671154	0.542202846405123	-0.331562845185792	-0.207116362955036	-0.353083844550873	-0.414612950209908	-0.203385277524087	-0.395659681972101	0.240852185469119	-0.323414541850819	-0.215793956140314	-0.46538487229495	-0.418706342841494	0.343827476413149	-0.414428532880119	-0.288018128209101	0.235418446162586	-0.678995090068391	0.412907285852913	-0.49955442066572	-0.475454917765146	-0.37151009108964	0.363031891209432	-0.324836347172548	0.263604891111586	0.408722795546114	0.3608159121179	0.391901359485268	0.30604484600109	0.347665307011923	-0.33046721787237	0.361673791882411	0.403911128011421	-0.428658723864508	0.421677995970079	0.318652414124898	-0.298070310816678	-0.27865731051317	-0.342182809319862	0.343808446652084	-0.536097668781741	-0.381623443705969	-0.333225311951876	-0.353773889722811	0.288162534922302	0.271142300177937	0.32937386028575	-0.341568671917373	-0.584495322020557	0.383060717610647	-0.39204414823891	0.380846211437455	0.354138667020169	0.280919681505144	-0.356265131241229	0.321340292106989	-0.30293308818872	-0.407846257288739	0.324371306670793	0.31093545089314	-0.351409118689312	0.373826581243534	-0.478130881890573	0.619873705061211	0.303006893154951	-0.280974288659428	0.612980319459512	-0.26450964099446	-0.509542204191277	0.288089622078482	-0.44900476661956	0.463637228570026	0.298533392360336	0.354674770991575	0.419873330803524	0.324326406958854	0.391473130326797	-0.253168735541965	-0.589021895065003	-0.245108589765703	-0.62072400479792	0.41599623344569	0.422919193727133	0.500946668554561	-0.226924144484939	0.322201841357991	0.257521918958669	-0.338709001117981	-0.441090680786083	0.482116631032664	-0.556307207171349	-0.2441461931894	-0.349420166086408	0.325941568193065	-0.464478488257274	-0.285214360800126	0.404640208619743	0.364036571405098	0.338029558695079	-0.376348941337238	-0.526093077217539	0.332157146994162	-0.346005499432281	-0.644513631147793	-0.454055809943338	-0.364681676774591	-0.559333178816293	-0.403857120128949	-0.461324511109977	-0.494889649455113	0.411861740824495	0.40486732175421	-0.426514887944243	-0.385136696539769	0.293071692366607	0.434515745328751	-0.430046442525575	0.314869489796517	-0.371023558556228	0.466447989701521	-0.541611356010963	-0.547787856002782	0.32848038101709	-0.326140138275797	-0.535154841676299	-0.445903683802261	-0.574695223355711	-0.469588716200824	-0.351235064596521	-0.332548965546981	-0.414221732446407	-0.542703023530149	-0.473579384543752	0.315517087872919	-0.331665539468087	-0.411413980641837	-0.614387711540353	-0.561518105491227	0.416947254096629	-0.380313427548412	-0.436142446297244	-0.444260341485398	-0.446016350149682	0.507192233037467	0.410469241376934	-0.493584646761829	0.299390301171896	0.544204676852244	-0.623650672279041	-0.606268118945253	0.25614061266911	-0.426526254790033	0.426764428859737	-0.39572035163822	0.326537862399911	0.362684336766074	0.543745500842349	0.527501397696021	0.214152179137968	0.412288229853569	-0.343228047160515	0.296816853358553	-0.595891969136525	-0.603194909765167	-0.52715434845434	-0.298843240551392	-0.406355413569959	-0.222471539147777	0.416576686933863	-0.295936892935128	-0.471090118102304	0.54276043687815	-0.608945521578406	-0.469892244407684	-0.549835717558545	-0.442005071075403	-0.304954575822071	-0.486540751646164	-0.374045381934017	0.259545693504113	-0.287946401009427	-0.47518692504221	-0.41154640009322	-0.403949505179921	-0.295712057039641	-0.427520557071199	-0.325388298906117	-0.270095806429829	-0.629127255315031	-0.576438243354535	-0.384156035407273	-0.47268021721309	-0.62506948509765	-0.348172220841986	-0.6376890570886	-0.776857661518114	-0.547037393525939	-0.763473328333692	0.308636955631419	-0.495550938061988	-0.622088300372753	-0.5659234157562	-0.592397523655945	-0.613987719606289	-0.491101793621109	-0.529214386102904	-0.703262797521581	0.319467930469218	-0.484101251637684	-0.538118039755177	-0.432834338691605	-0.649896721938005	-0.613265400533026	-0.533139365583164	-0.521134111045346	-0.363289753768112	-0.460994331335528	-0.589874058266032	-0.629972980985061	-0.560560861649527	-0.598306830535118	-0.32590006957571	-0.598463889492559	-0.600421064458295	-0.49968427183624	-0.644686901302987	-0.45251996198685	-0.581807461108472	-0.683811458633068	-0.289723614150105	-0.612671922209375	-0.74411915906357	-0.644193740175318	-0.592986425902686	-0.359190464111506	-0.60522873225933	-0.307519926454115	-0.548310058582476	-0.499012506848162	-0.711248353691517	-0.611751805587628	-0.685120942993417	-0.674524238963676	-0.619894778801221	-0.602029566868915	-0.538912932394708	-0.45114050983984	-0.441621275015586	-0.585611277199381	-0.38063407396946	-0.348151129167914	0.5141257662367	-0.267814514909689	-0.542620718489632	-0.555241675274429	0.320961714278089	-0.638619684840665	-0.560236411755029	-0.53268994745478	-0.484072389468672	0.47087890182196	-0.44966887592341	-0.604019843953691	-0.398749906435139	-0.53862224289755	-0.57031625006947	-0.297395682680212	-0.623349945361209	-0.623146763176555	-0.296939957293182	-0.574137598374273	-0.228166326821258	0.410116736323015	0.286818335492596	0.563173464406271	-0.390366876317224	-0.446400653993058	0.437467019381104	-0.56216991821998	0.365873500796529	-0.26866539617733	-0.441932673290788	0.416271977554753	-0.607056475320369	-0.649973536059896	-0.35182532338526	0.321201045186918	-0.57209455444265	-0.625844946685639	0.305253961415037	-0.443794352565871	-0.543878862458023	-0.341035394798317	-0.532797126879393	0.299053270184811	-0.605909057972056	-0.602907623997537	0.415726894117982	-0.309460205130969	0.409533920669284	0.579042078270063	0.377352240604936	0.208610345194379	0.423814230438237	0.356487717944445	0.556923976943421	0.365790600601931	0.364758312275815	0.418885699315142	0.402570272397496	0.619968362209317	0.4080406537719	-0.25625729088458	0.434554645933857	0.47871638770131	0.390624401140191	0.414486114773745	0.375615701028334	-0.239295219314329	-0.328337109777871	-0.37367304381076	-0.343283531621534	-0.501349578494238	-0.463424800218181	0.278757047520898	0.389218016996796	-0.571039380163646	-0.561057230340911	0.29739304651914	-0.29156055365762	-0.335104163284817	-0.364111060322322	-0.572017912402214	0.329287256750092	0.495984946619803	-0.554387478176413	-0.430663949063058	0.595157375684756	-0.433194361199969	-0.437962531709783	0.648023267381135	-0.431234890128923	-0.342922427558424	0.536124570087267	0.3779248779782	0.533245188446827	0.364740376924925	-0.263684802059475	-0.356891830956596	0.624197777037146	0.569096345874776	0.61468285179655	0.707114516725823	0.628543920837666	0.594800626079283	0.605208105594587	0.597324458410319	0.558349122793369	0.61701906343063	0.449676844972646	0.425703619332845	0.381687296094385	0.361114766604513	0.318456539416153	0.291478513023334	0.316057315004657	-0.349733717260666	0.303875621826607	-0.418571940668992	0.510529056360457	0.324909886916081	-0.331078668644752	0.399531554038763	-0.269947741875638	-0.376938931597082	0.430669521730612	-0.622334329583725	-0.533918059014218	-0.607248170442809	-0.668649390962072	-0.579643466673725	-0.572648873296535	-0.445061003244584	0.521254886188083	-0.627217928215018	-0.434688449553499	0.606305051070216	0.442985989995379	-0.653043783715296	-0.435635896295548	-0.532773098397577	0.331515111451132	0.549140231243954	-0.603871505911486	-0.349608161446212	0.434471524924015	0.596411772617218	0.5676848467773	0.391356729271435	-0.364996877005007	-0.328606076394413	-0.588780484330785	-0.381597090185347	0.338195798998276	-0.333215662713539	0.524371588623679	0.433204400662357	0.482369163894148	-0.33307116063846	-0.619186733804833	-0.504200924835219	-0.48103251047376	-0.384589649270378	-0.413346944741911	0.277915704198937	0.493536413295794	-0.466623068970974	-0.283823565794606	0.363617880405488	0.29154232446598	0.464075912883051	-0.3227107295916	-0.382967409108143	-0.360150803225703	-0.497283867595219	0.342134162994603	-0.365528492645629	-0.393738490871913	-0.410865134875189	-0.431487077851557	-0.597213443807524	0.287268536314455	0.352439632339553	0.568560307095904	0.507029870467795	0.313047441393232	0.494752944280521	0.426485381790146	-0.558979357001379	-0.331211829828443	0.388558588427762	0.55819034421297	0.355136048790376	0.442419831094607	0.629768896342221	0.48602258093442	0.627124463081941	-0.297146203803215	0.493430941953994	-0.480376456628652	-0.428230770222661	0.483853623570028	-0.496611950631653	0.348077578959118	-0.489652687015518	-0.334510146281483	0.51411795553625	0.50274326495783	0.447752247746797	0.465289478403901	0.685537608908319	-0.335489310987093	0.259626627951402	0.615077859467565	-0.405630166678985	0.373210674832972	0.361609938076767	-0.42144958943611	0.448666858060971	0.509857639152573	0.348900486808899	0.556591162871409	0.33842704788124	-0.315491507684399	0.418445917985092	0.475373741119184	0.265162330287581	0.440948111038852	-0.344942280251791	0.382230707806312	0.451452196157635	0.55255935131727	-0.322384115883448	0.374266478836641	-0.384907404574788	0.35867140039264	0.470464340617355	-0.542901578764665	-0.616344607391091	-0.663809810489321	-0.537105664487757	-0.499151329552649	0.326338195343009	-0.264243873829039	0.624905960859496	0.471446271605247	0.293849132750884	0.361886899169533	-0.282074742147056	0.494286942612892	-0.206838861333669	0.551641209051508	0.334695829164861	0.36457277654687	-0.294672798682113	-0.391005922835134	0.513458561836117	0.271662376452712	-0.319819771113271	0.463954029638729	0.507180480188947	0.343684172557134	0.586140592777118	0.361967938657017	-0.422263546821478	0.702350036290451	0.459193184775141	-0.312639210676958	-0.423418849694311	-0.577522929781548	0.3409037149045	-0.251211947065793	0.353742497445576	0.398262257391044	-0.359193160727594	0.547514676944302	0.545396316496893	-0.290989768440074	-0.393090664573826	-0.375575008843632	-0.331265563020041	0.279712790092826	0.291015607042169	-0.303489441073578	0.264527061716795	0.415878116561456	0.336952349189098	0.340605407197912	-0.327009217647561	-0.258967118477831	0.529679866339143	0.468692939809116	-0.481975485175451	-0.537093050055586	-0.492031465622987	0.308247609514346	-0.297336521403204	0.397277504937587	0.372727922357037	0.380266371112089	-0.41470182975843	-0.451070725663284	-0.381699739590548	0.528807229868886	-0.570264486372326	-0.368967876089873	0.410800427942668	-0.470554011068858	-0.388591331436659	-0.689349486950102	-0.415256665342734	0.467361712956638	0.592101935064671	0.58322469925239	0.368203345199373	0.430301942088523	-0.264643834213166	0.413838159178889	-0.315832073106128	-0.3569853664027	-0.422499546769809	0.276028125100092	0.547682712522124	0.27653917243484	0.633581808598476	0.329413794417563	-0.546206695345172	0.560758839018269	-0.423170588898395	0.398301605057214	0.390150619328682	0.536501348269169	0.49799732995999	0.475443901725802	-0.483773057793146	-0.317039384182561	-0.392938135996612	0.332034469794063	0.420127951514631	0.427423188366313	0.519386055323748	0.58713611879499	-0.43626426312839	0.336151845474419	0.400376636048371	0.361895728256126	-0.475753669257242	-0.28523909637048	0.274900262208437	-0.36127248855187	0.393670855700075	0.333382367496025	0.311846672873225	0.577658038183738	-0.342171602752328	0.311305232289067	0.356250149944543	-0.441888328809285	0.356776326850133	-0.314504691216144	0.56201536738535	0.564750437933087	0.467786512461597	0.393271125822123	0.263909077166852	-0.401620333220452	0.367151116645366	0.340171056976376	0.373141341314478	-0.280337467143748	-0.406076696308985	0.34980730661847	0.314252092542539	0.372728654865328	-0.381148027464505	0.486098906791937	-0.427136637229543	0.438243759267912	-0.361371239579341	0.46043207928682	0.3260925950488	-0.357758062531436	-0.503481581059608	0.364153658799028	0.638937907621952	-0.381432090376704	-0.301511599553372	0.370434322690217	-0.235544413426981	-0.287677722223351	-0.334067197035136	-0.400800438338394	0.448366646246392	0.374652220134089	0.584828358499616	0.430887645620153	0.523119216212289	-0.42176844941528	-0.3482948814047	0.341565067229184	-0.382395414725502	-0.557173498228753	-0.504361840650563	-0.760575370309439	-0.523297643108714	-0.664471635601054	-0.327339717289939	0.362503537769581	0.407389493533636	0.510529248788536	0.489175564772658	0.49623659714579	0.605775234995418	0.470935563540926	0.62246154624965	0.472694680983119	0.354893724206749	0.35132890545298	0.600469677366663	0.544514644100987	0.525915725732784	0.571580764458802	0.267515598154386	0.434542138697619	0.52553428781155	-0.416783135913882	-0.480871634130928	-0.59189213062337	-0.531510044958154	0.453658893123028	0.390705505788362	0.473292569215448	0.291415701575099	0.430032866136511	0.513574773295176	0.278075981416104	0.556756416206531	0.587755838471453	0.521173766797313	0.539210566861957	0.52587063041719	0.544450156087847	0.51663507835052	0.552578417981906	0.568574224030386	0.617238311728468	0.515366542326411	0.548464208045468	0.622857392602843	0.490358530341839	0.344410557378886	0.373244409895076	-0.337940781046884	-0.481438212722989	-0.444328394945172	0.563495390643365	-0.356918836459113	-0.386981068559182	0.314958983394531	-0.320683514782229	-0.392546345769403	-0.30361689355061	0.217289568199782	-0.469600303397929	-0.321150866588728	-0.263177832507544	0.297450712245597	0.55454193501903	-0.538939759286744	-0.30820599697357	-0.279049664720672	-0.488120095268548	0.305943800467656	0.459779367556957	-0.205401544722518	0.327659788245438	0.447866963812798	0.455462304897005	0.443814092735976	-0.310022029102991	0.2631862907416	-0.499527633836419	-0.422823368570432	-0.250775907866769	0.697323678048955	0.32371681692236	-0.352568920372833	-0.339074278135059	-0.544345365866975	-0.52253209785775	-0.555117925639445	-0.488550561392447	-0.536696698172281	-0.616445607881084	-0.655945804189987	-0.182073567017854	-0.633117190582044	0.359374274290277	-0.60040830717018	0.499703976712836	-0.371403049864025	0.524146410877176	0.391047757033104	0.393602854735407	0.570089668778897	0.537103211213009	0.330799933689201	0.224812805483765	0.524926931458269	0.641698589134146	0.288255969143835	-0.328963686441623	-0.491843482473255	-0.647371087106664	0.22807469959994	0.393409316242078	-0.577562387635794	-0.546227038631484	-0.503065403951774	-0.512363858872936	-0.507186239838224	-0.423369886123675	-0.734189948903012	-0.284754291951907	-0.488411037536115	-0.450800875563582	-0.450571937401484	-0.551938007496274	-0.516667820392285	0.273937440137024	-0.609138836673362	-0.383988635522989	-0.545066959383927	-0.491424342188842	-0.644594383265534	-0.502175668085436	-0.599944332854293	-0.524002133341073	-0.643224494204351	-0.467947934382195	-0.716314472804112	-0.659947591676557	-0.595092787654027	-0.696559132459126	-0.632432113784094	-0.560244627340497	-0.46447848177453	-0.678218222613819	-0.504951232663042	-0.699012024672673	-0.598288375071231	-0.445295627738856	-0.651978291093766	-0.575114988548962	-0.569467582013294	-0.62713304939459	-0.706795790699041	-0.506535308136426	-0.594976481774652	-0.686617318518541	-0.395668990335249	-0.598461068726356	-0.623112276571437	-0.649529692580528	-0.63899884949948	-0.383793805153532	-0.632882459988498	-0.426701467672527	-0.689783956526361	-0.546012355281333	-0.535190937788491	-0.524381490967046	-0.533565298081119	-0.466396913167001	-0.673431293227539	-0.474893912999202	-0.736539887666762	-0.479701477524182	-0.555061091766519	-0.634669166368634	-0.530504670393558	-0.723031876358687	-0.661823122280238	-0.667189040102513	-0.632309692798966	-0.666085064793775	-0.470896116475422	-0.603556856040575	-0.588827931499733	-0.513170383370057	-0.588948187870212	-0.433037148852253	-0.322799094660389	-0.305257445325944	0.247628029545997	0.288785651564974	-0.44598965406621	0.305248241810057	-0.482036330926494	-0.384761847138777	0.428131180705904	0.47901178446211	-0.421996763266875	-0.661473127705103	-0.610430502686783	-0.543167352675054	-0.507567504421059	-0.321047751508718	-0.257018112779771	-0.446232957996196	-0.551427910730069	0.398379993070414	-0.456032511773791	-0.219220213076341	-0.282524073764833	-0.570154626751029	0.326510031334372	0.514353915587895	-0.420867721784152	0.347383156063919	0.388655119222855	0.416992886098414	0.252086334164776	-0.481333660285414	0.359544291586155	0.556751710994222	-0.266559297638388	0.315390965106639	0.493287770295157	0.230906518937557	-0.301628778206432	-0.512432931004873	0.396191842284634	0.399482821694903	0.383586617763407	0.346136634026828	0.28317801673821	0.465917795551694	0.386062331696173	-0.397552832891743	-0.129902756925782	0.393191291453681	0.420299368393866	0.306086043914138	-0.354265221621729	-0.368609326252376	0.382428566592721	0.621471071511007	-0.330008988212356	0.38552954430718	-0.621128113529908	-0.437498412113857	0.443646301883076	-0.549617829925144	0.269901258972561	0.443182038264087	-0.32904816262418	0.392826352883702	-0.551585193973651	-0.400642247971951	0.653055246067026	-0.421687952238524	0.495669868315854	0.460778066892375	0.413870052001964	0.394943971106111	0.540155921276204	0.405203765463906	0.403611989474983	-0.343919536222628	0.381890959569586	0.33508632245751	-0.443717388862096	-0.40151520479827	0.41215550644341	0.424034199279237	0.37872690038291	0.510232186785238	0.368035531922614	-0.353262270594682	-0.4482697248598	-0.400516996639997	0.389971642376893	-0.323605243507405	0.467949776423059	0.44658900317456	-0.333164305301366	-0.368418269857921	-0.376463454662129	-0.422541098099049	0.520327643743021	-0.445682718529126	0.418054105850237	-0.441962110028953	-0.521962989614722	-0.381355288569622	0.386120167489957	-0.49352093284894	0.470191341363326	-0.462754968879379	-0.579524990374667	0.57299559072917	0.538811524481097	0.375034998758332	0.364574495149499	0.289012963257121	0.334468753313141	-0.2904485463435	0.469079785696142	0.611720922931166	0.409523251223435	-0.320044330639898	-0.391489018204371	0.306214698381929	-0.49826672285048	-0.312723825150362	-0.332601409649317	0.370158127990195	-0.516620429200183	0.46478624363992	0.386385952153453	0.325113376348649	0.330106351358606	-0.355192820511862	-0.351402887005087	-0.444570545467318	0.370334829748326	0.310673314306055	0.476094857645664	-0.374965317801981	-0.388479828226748	0.503563198408688	0.443726469931185	0.4217425836329	0.328616999770851	-0.363719939826128	-0.29721696222441	0.354801551071616	0.489315137438819	-0.408876204967195	0.552856010958073	-0.324474323005297	-0.343633392035574	0.454733837720901	-0.385378864167773	0.433154420827035	0.649234668507737	0.411423726436201	-0.319284629270049	0.471769931462581	0.57134824863777	0.538083951298174	0.353569984641091	0.661073962838271	0.522063039617304	0.492805628341569	-0.515182577818813	0.464830623570522	0.538814128531409	0.521520205756691	0.262661978692577	0.491230056167723	0.307097557030859	0.475376974947669	0.557985677643506	0.370336031276225	0.453834480522417	0.503136956352792	-0.378383767984088	-0.413307305840711	0.485976542356739	0.452155797342299	0.491872491119907	0.602634038343939	0.55581522571219	-0.345909488190585	0.58335452996354	0.645057195042429	0.445633126590356	0.561455732965955	0.547111884803641	0.501741925556637	0.650847869834079	0.523942392937937	0.524127600020994	0.374825293286865	0.552220939659356	-0.379168917095492	-0.318738496639789	0.384408104108394	0.550653718329428	0.554217493872691	0.423746025039974	0.503581445989023	0.377481442260362	0.543146384230155	0.592732063925639	0.35376940596463	0.362230583767145	0.310363802714411	-0.319543177818802	0.368041378667387	0.352447784353575	0.48203014177904	0.363332348583847	-0.303670251609155	0.422290538265614	0.446346375086068	0.373892999847804	0.519346156502472	0.536340032221648	0.410181371611757	0.311242302873867	0.410145917355123	-0.405748832839306	0.291696669795263	-0.455773781910259	0.350747121100697	0.537516405339378	-0.44019361272277	0.409769695117294	0.279906915982174	0.348790140156796	-0.352740107726966	-0.494562658566538	-0.507901609023769	-0.433159662350406	0.510810867275184	0.506711256225763	0.510374804130261	0.408269823259134	0.308771138555692	0.4316220074689	0.314723595042934	-0.414998876610315	0.382874794409209	-0.491388019014378	-0.334627382491714	-0.450710081957275	0.439287565703759	0.563296692500339	0.486644271213011	0.478421297824574	0.36296289858437	0.629188622567804	0.582821563216088	0.617354684541273	0.348252961466562	0.497039289753046	0.52175588479405	0.306043199404933	0.650122232213957	0.632242490539543	0.518949483123263	0.526990074538326	0.351617991023235	0.48086475357718	0.403792213805355	0.519417594241807	0.48941954737581	0.502373245647802	0.524005912213172	-0.409339046625843
"M19580"	-0.511181538160561	-0.352425455533127	0.194254665315411	0.261059525199158	0.231559234314896	-0.415251657105376	0.330894761383197	0.304184766855609	-0.241752144724858	-0.473785799681274	0.782727463018442	-0.362868424907002	-0.233442430014629	0.429735159349359	-0.274151458515839	-0.495892886128189	-0.570725719341208	-0.456165473302354	0.389870929026724	-0.365032650500684	0.366177103849098	-0.307634954510483	-0.66397636738989	-0.230331823677677	0.636462057215075	0.391058120743242	0.486718327892677	0.312703671533633	0.316455290267097	0.335136928204452	-0.314626096873022	0.320542934295642	0.492692113471621	0.481370689858871	-0.224399509948618	0.266723082131696	-0.416143431771074	-0.279727524304976	0.376405109326662	-0.451250668486423	0.533334504098815	0.420762180622625	0.299807644828385	-0.376544958425134	-0.288786428652859	0.323626597014677	-0.642396675398534	0.621779764465397	0.62904642234015	0.677631902236169	0.592417444532008	0.563858068514791	0.612253158922265	0.565065678714667	0.61047618204141	0.558416973083609	0.537213986544879	0.744119329576748	0.531925071604838	0.800996064598756	0.813800782727671	0.805888806586203	0.801353018379564	0.322700969757633	0.274375966855312	0.324562437696294	0.242789120282259	0.876311217877148	0.865152565716012	0.823940088986232	0.861960431752648	0.417706298365743	0.523626143343581	0.437253591744876	0.301409206721324	0.463976841505625	0.378127260265869	0.455039392980151	0.435365044604462	0.606141708351613	0.781939723416465	0.825348924693958	0.676623516395127	0.350852944702929	0.301562574725953	0.329539899110701	0.399896196205954	0.845102959293801	0.823730327709065	0.825410083110717	0.826970071766116	0.805147898870454	0.816838652313058	0.821014290923991	0.794452889333598	0.439425707279014	0.345850930538155	0.339635118965108	0.27796137501413	0.528509256010852	0.429390176872378	0.513142132399884	0.560934573061069	0.835485690077184	0.781156183962648	0.826562725388862	0.833678720001564	0.232994992586212	0.307034961522398	0.202649602480033	0.379475433391548	0.79728788314163	0.821411314121187	0.830602055541067	0.727585288311069	0.724367624018221	0.71180922671058	0.740017640912475	0.693111038364657	-0.572299262070437	0.859794281739947	0.486329522602531	0.778903236588256	0.340657559640416	0.72700953714487	-0.616836556642769	-0.636536845907756	-0.633282875820427	0.732294621542428	0.562349330446874	0.866066481648814	0.706227649681095	-0.607383670206301	0.447170400439651	0.444118038212594	-0.338327149845393	0.531066330076826	0.568882472804142	-0.690700930457872	0.550445460755012	0.482729932099498	0.847532821399438	0.530715658980837	-0.566319830686935	-0.523050332769504	0.680806387981295	0.48218992661387	-0.609998805606319	-0.537457387551418	0.855715880154904	0.459204550450074	0.820456227697593	-0.476661566760813	0.685563979278164	0.592208404238066	-0.625637987022486	-0.478914888908587	-0.580530129388044	0.866508760708353	0.826602682107523	0.628329317397985	0.839698292803777	0.867021299815213	0.626890322138985	0.837395580151731	0.783595936312624	-0.40728899021669	-0.560776850367623	0.871294043654497	0.828745490247765	0.397505056559564	0.609046457146934	0.621285233756443	0.3003450259354	0.543582911085709	-0.205264724810092	0.34573529715396	0.45791845107895	0.448467881119917	0.467589654067679	0.501826820844478	-0.298670526739442	-0.269646820542122	-0.618408087808948	-0.800917245118471	0.365497948972926	-0.681018249249677	-0.68569119494951	0.477551056387648	0.235308613884428	-0.262137434154373	-0.372892030943353	-0.276531583447169	-0.639159062132173	-0.381813411765352	-0.36523390231767	-0.495041542920046	-0.620566576255752	-0.535239682080299	0.481396667061358	-0.829555711299324	0.811684970586702	0.324448942791802	0.211791159918026	-0.389092110691416	-0.372814350881752	0.354865800634843	-0.446366666818411	-0.389440553997981	0.393159955349532	0.440933399937755	0.495547300343672	0.339504987944105	0.400200160203865	0.599353110788789	0.595898200103952	0.485046472294857	0.533119498923631	-0.576629163523718	-0.729818723471143	0.881731414551685	0.634666155023014	0.506215340935493	0.76600447146042	0.68277092165883	0.615452952645223	-0.396204096303667	-0.738835640218136	-0.562587293016116	0.334634363107489	-0.701775885381566	0.388819131230887	-0.760663999344654	-0.739517155635532	0.560874494352059	-0.663511802316393	-0.36497859989156	0.478566058723678	0.438987851685318	-0.656263246082146	0.566695497041045	-0.626842683254251	-0.759166909980328	0.656974460719954	0.758932289896713	-0.739492449417975	-0.304235593565141	0.782839864629305	-0.771874436240998	-0.516261159602547	-0.792383994179928	-0.767457199333948	0.524825384029659	-0.711673581691487	0.605124035214739	0.639349458839018	-0.614127571660018	-0.805830526727243	-0.349675214078798	0.559767092172355	-0.710593928625194	0.361873279167614	-0.732832376442401	-0.809259005159767	0.441555923650402	-0.653362631654609	0.361859155416194	-0.382667112042067	-0.488587362859236	-0.369644275169882	-0.465219555835223	-0.688450332265658	-0.434369788887149	0.313632608888822	-0.586622162077504	0.656580661902311	-0.763445337857473	-0.241616233761048	0.59007583836772	-0.380490927264678	-0.223842976003552	-0.246189703871746	0.468208136692336	0.63311095307546	0.544651792184421	0.590999142076022	0.220836816147039	-0.756660203569351	0.232593962869895	0.531811433772288	-0.633308055419451	0.42340891992826	0.626537511653224	0.237530316348502	0.302161091894951	0.800029888882821	0.62296128898519	-0.58026049479728	-0.718528696657091	-0.566295294461714	0.401616093789277	-0.681474032202652	-0.749532480436683	-0.461521223306182	-0.387843093933123	-0.283195408797328	-0.70337514090929	-0.228441699010843	0.718908513122848	0.797822104350499	0.397907154027702	-0.566228794176031	0.624040176021264	-0.572666799247939	-0.306498435893577	-0.632760824267774	-0.506428350504485	-0.628131308552648	0.648900527273124	-0.736583939006955	-0.693926539048615	0.278384978963277	-0.423239427659198	-0.819895423318087	-0.684127753316577	-0.651154896560504	-0.328969970859486	-0.403952418711949	-0.407475495327877	0.644049163041144	-0.670772657216018	0.454161661277344	-0.536492088232588	-0.657682137638225	0.435681024774959	0.509970798360651	-0.644802762806378	-0.331835729677997	-0.819047234099586	0.330495631754272	0.376418370913751	0.792046539616289	-0.344178495689357	0.566592248379278	-0.320343010514382	0.402052390469072	0.493660862683342	0.790196874007153	0.716685700171135	0.743144346499184	0.685700003246152	0.819690430606406	-0.403236884548658	0.794226911055975	-0.288169108768015	0.301937482508964	0.805423566129442	0.325094109106308	0.753458512185955	0.871585380414941	-0.503648674697775	0.719384508368336	0.735768123749386	0.273326409044816	0.7915117175352	0.793127044512794	-0.378949686644015	0.867954561748436	-0.561067075521635	-0.335672032788715	0.78036393915086	0.704222266730615	0.855512061658378	0.237912162884359	0.829897526801952	0.811622967921083	0.810854187214684	0.857914600580603	-0.287788745861695	0.536210789896637	0.34828099116458	0.746388852561574	0.806020557065132	0.843719051168187	0.857271976237486	-0.380263601322267	0.712553528771849	0.878470720663876	0.572527848005151	0.808478125561307	0.671924451117465	0.682454574963943	-0.573954339578909	0.713524378834452	0.80446912014108	0.727865326233742	0.626185357140056	0.667339564157552	-0.519570180144461	0.873897998048869	0.878710035067964	0.67645036655998	-0.476311876689715	0.842743979934623	0.67576468439456	-0.560295205671242	-0.321513585064193	0.808560906929768	-0.611996310133841	-0.752366787837639	-0.461833615632841	-0.494881935382308	-0.458242988345641	-0.40874192744589	-0.772905949474161	0.423997295516263	-0.225246284554218	-0.23752074998718	0.322259347665475	-0.325767354494087	-0.557965898481352	0.785493343737088	0.44320704105592	0.430798792350015	-0.299717914150264	-0.398096360047349	-0.380782332842742	-0.224524706527426	-0.274903099327843	-0.298995788857393	-0.220747957511285	-0.393087772944318	-0.461867846552963	-0.209331771880691	-0.333453753150962	-0.390499143842613	-0.237075514648088	-0.422577363600138	-0.435778550119006	-0.28583045766704	-0.366236762445732	-0.420576372174486	0.405196311757742	0.571416111535937	0.49614808714668	0.233692483643339	0.236904751889342	-0.43533457618215	0.522316803469884	0.303205574690956	-0.328038501350907	0.506913555356897	-0.331070905107612	0.245316356279928	0.273037666000214	0.244353733305071	0.317004728645101	-0.217850699968773	0.378559753048148	-0.369463538809324	0.365043270160633	0.369980597140487	-0.326199830446099	-0.195847998438479	0.261435993700277	-0.223805179364958	-0.191150610712419	0.351943734438983	0.541036520253266	0.32250185738716	0.406770432441816	0.539956353489299	0.498574183228754	0.265630127444419	0.485233036777732	-0.330980863239659	0.26986518005189	-0.381140089327058	0.279841380702954	0.421204984958591	-0.329412415436824	0.573455668645287	0.32956856112999	0.604023673075462	0.542058979161873	0.523914169734053	0.369654168555403	0.672082854085189	-0.368821540154137	0.497599913133867	0.481471917142486	0.295277699209364	0.335604601986046	-0.240082244120872	-0.284266361651914	0.208782852526021	-0.317918278075451	-0.255225306969368	0.26660079376929	0.531713465763304	0.318943902302285	0.390363529956613	0.460721078590251	0.251271809181297	-0.529574328932188	0.424628980973411	0.302127689337896	-0.207186578719179	-0.346254989780048	0.389225533701085	0.315352684510168	0.3264827476702	0.362802828798112	0.528195674481611	0.29841333837396	0.346188379747516	0.34785982193606	-0.203874751298323	0.274615206309407	-0.357226410624167	-0.583613406103516	0.689477835397543	-0.365568963657992	-0.631562857157791	-0.235896637980097	-0.630842882031506	-0.617749700356194	-0.764022043650359	0.344305542464078	0.583126751444857	-0.522834155711065	0.351268182830728	-0.704349103134833	0.4252325713837	0.446891171567376	0.37998845016593	0.475198367362016	0.51846710961715	0.575407918440279	-0.341742843774224	0.593803731642667	0.432513628231206	0.538723983559261	0.446014555020965	0.501568659882829	0.45791515136096	-0.641110866075176	-0.727698950596073	0.419798848053917	-0.396045486645686	-0.734556823447315	0.458290692425847	-0.537779399497814	-0.440607547497601	-0.339279148094736	-0.703454308534055	-0.262962222194986	-0.214255788954897	0.707017576820769	0.6443466031753	-0.310588209940014	0.385686794329194	0.27036064754834	-0.882023928627485	-0.859292536181652	-0.576653148377181	-0.723669000778789	-0.213616302276111	-0.25814695826098	-0.233728914168298	0.481620333586136	-0.673634655640462	0.399710121245048	-0.672827671300279	0.305911860061114	-0.558430285528524	0.763318639981352	-0.368573857776845	-0.423768615847538	0.454762472482003	-0.431000142466192	-0.383113085289109	-0.447454916700082	-0.283858178325426	0.339306261259598	-0.258970734909042	-0.324907081433855	0.279832119053898	0.234235959690337	0.529284445263361	-0.590475855415103	-0.579998629724324	0.496083544998925	0.695215534519294	0.509442618753198	0.637661875974618	0.439632771905011	0.624593688357492	0.362507560803516	0.373206836703981	0.342962691209449	0.702920448816065	0.701968160969364	0.752735136009621	0.707659079600626	-0.583544957021047	0.672607437742049	0.676332452178586	0.621464871856983	0.707735758078032	0.546233531068454	0.589903703399113	-0.379523978904114	0.36447704512011	0.304739658315681	0.701369880541382	0.756968430387554	0.679194651699389	0.713389040176672	0.736803453345396	-0.834795530341406	-0.912340773415295	-0.875085403464873	0.324673370657009	0.496796582929859	0.717850734365393	0.392966481048379	0.352465754192586	0.661766154603052	0.322075187085374	0.31940593261907	-0.696408526822909	-0.665994121321742	-0.284865534606764	-0.265043886146345	0.34410592990204	0.410539460955003	0.312765236788302	0.415422138954786	0.213791104173626	0.22734277786685	-0.307180916757103	-0.298580233435839	0.452613004931642	0.30995818351237	0.306877881890976	-0.373582089090625	-0.431631244187985	-0.335494346025741	0.138085489051854	-0.209885924852094	0.186375962004012	0.336805778399807	-0.343785683941612	-0.368217160075625	0.537396726021481	-0.431976111433444	-0.54018078437613	0.58527411411377	0.26940282826743	0.221205409232848	-0.362532673347686	-0.348122808531352	-0.471694438142369	-0.354501792109453	0.174557230824827	0.293125064076825	0.345495058105429	0.339638984362501	-0.377185922854861	-0.289579068476554	-0.488668917862891	0.243943534894387	0.404648995723362	0.31751730865745	-0.354360863093855	-0.341354188082895	-0.316016822702868	-0.284101908543068	-0.343083465389841	0.43245944994497	0.513878435871816	-0.329988595856326	0.261218290496231	-0.280243465079194	-0.285189812902264	-0.275274187409068	0.241251545572009	-0.415116222611076	-0.355929316198214	0.383610865039338	0.431736458072643	0.397683897972311	0.350395940669933	0.304472990219141	0.426154686293438	0.300212300480254	0.31623701423586	0.284902007937539	-0.406333432742361	-0.314740546033131	-0.411442198102862	-0.330480369216661	-0.209382019678204	-0.553572713695998	0.139669286119284	-0.487779131290411	-0.396312031684047	-0.332535543026024	0.535727000849237	-0.376292442413621	-0.323851896052181	-0.265777530717133	-0.414812587759401	-0.522682636057179	-0.411810743057563	0.326051128599658	0.194834993697944	0.266400058092816	-0.280066680961254	0.345218493243421	0.22897717610346	0.314456720493063	0.296179402281059	-0.279015520404617	-0.218284547666757	0.281481753094074	-0.351654148545536	0.35738618398913	-0.348067407848563	-0.283138548266882	0.384385200454237	-0.517154150966874	-0.372667676967472	0.266914594231581	0.294285655977777	0.16061832508698	-0.273257489871902	-0.434568454176582	-0.353584282264454	-0.432107806440075	-0.416881294248205	-0.334163814675603	0.222579613812883	-0.460394325817005	-0.214896655690294	-0.16625033368285	-0.197515086426202	-0.363959833926755	0.347394222046735	-0.372622175792643	0.352306321740375	-0.32880390002046	0.201423483038798	0.433861962200855	0.48362107766047	0.273921812914808	0.404497994227187	-0.474103247583024	-0.400236971590093	-0.258589852087864	-0.408312752238156	0.425875905129468	0.290441544141506	0.215746120665012	0.449335216840975	0.58527411411377	0.26940282826743	0.221205409232848	-0.269718832336022	-0.252365465729346	-0.252876947326063	-0.310389512088878	-0.390813282161544	0.290283494071591	-0.248834236699856	-0.202155348550437	-0.205817228731451	-0.371134574152223	-0.483688404141754	-0.213350573712695	0.43012265360786	-0.462353499724431	-0.403771442450978	0.333092579173083	0.231811761076667	-0.469577602621439	0.260456043523338	0.312495207030194	0.291482214689602	-0.240588953590585	-0.514067163821752	-0.437971795768088	0.214539105358261	-0.292287021904087	0.250529526361363	0.16106344646871	-0.274139199504388	0.274616381202278	-0.320484097324655	-0.367230549053277	-0.431436834263518	-0.585443475728235	-0.367325668320188	0.342589320884259	0.288452534780364	-0.394399688133371	0.495699958784967	0.617808801155314	-0.304346742088624	-0.303153362532527	0.407844734586839	0.269184106544215	-0.389254783307219	-0.277558875503856	0.237194903924509	0.229127473962447	-0.473246522965616	-0.257623774646285	0.43515830104051	0.335992873264115	-0.279151762140879	0.340828217752243	0.473191136902514	0.364762086018121	-0.414762396506105	-0.237485130286862	-0.307759310262872	-0.29035287553828	0.475155215882129	0.178889660624163	-0.426747921066789	-0.411218200599667	0.325746805044473	0.332650974530609	0.368648427865616	0.523239397904535	-0.275268307424551	0.447125625182843	0.253278585827903	0.446301238388979	0.368706443595771	-0.371982895341151	-0.412120259169315	0.262342713324243	-0.269447132752853	0.311914253326102	0.51373835753749	0.445054859835011	0.562687679524485	0.363787142905801	0.227278732682914	0.328953801819171	0.491549354599656	0.439296650269319	0.532967027761053	0.251594296340704	0.205936095653167	0.292337996519826	-0.400583195155981	-0.430158620078868	0.263133546381129	0.444412958434264	0.519898779954479	-0.267212516727248	-0.202018504020057	0.229541943204825	-0.214092180134584	-0.329538573757854	0.17632241813602	-0.454599804036063	0.302225321372131	-0.211158440422749	-0.415101731289373	0.237013453248532	0.278550737385136	-0.392524275480064	-0.273249465495038	-0.402104122423212	-0.462428362668967	0.245219955399548	-0.360595286112035	0.37574131904628	0.358882728288987	0.374405318841364	0.364063293508848	-0.25919962568056	0.215001265086427	-0.378848831087784	-0.194095248326666	0.347372914373465	-0.271251182196048	0.286809911866145	-0.346593809577724	-0.343373806431651	0.498027335964508	0.333361370596305	0.301162323563211	0.245495066737568	-0.312043433855107	-0.262663949074694	-0.342021182720598	-0.221334394544775	-0.327870026352684	-0.683064897305885	0.48892286625251	-0.392864408490441	0.269569598255123	-0.303001680561079	0.350720012803046	0.249833664046073	-0.349243597875386	-0.429993972178709	-0.219514043258019	-0.400960537420647	-0.309891354513338	0.253565948806432	0.338899970777413	-0.505920299385399	0.34793606029045	-0.277683123252757	-0.343229761137833	0.294448360677001	0.366785023796235	0.388818790279515	0.397652236546473	0.413987254116353	0.357356773048431	0.309684851974871	0.298329014325301	-0.355867174880687	0.481779433639746	0.25624606168604	-0.649681356638253	-0.279387200583258	0.348735304227762	-0.320131110124552	0.385586226701204	-0.357807189164255	-0.609833065310812	-0.365468955096542	-0.231529925024205	-0.218105622347756	-0.436678923892075	-0.359277893965324	-0.376875290366542	-0.411055200802588	-0.33866163868909	-0.371232064103541	0.130071918060463	-0.370493709071757	-0.417376957681426	-0.33105512259499	-0.298474407592393	0.357709868721893	-0.279552911700796	-0.326992187600269	-0.325633476906327	-0.371048637435284	-0.207350905945322	-0.321317548029183	-0.320881989986829	0.335734609899753	-0.5841416257968	-0.400518226113947	-0.606477944154043	-0.481544497684668	-0.304528066064367	-0.18391189636991	0.202842522536655	0.31235814401349	0.535215993926093	-0.380882243996953	0.292955265765682	0.645447193840521	-0.510686788996582	-0.337554280277309	-0.374291929360488	-0.443976710892891	-0.401933351038348	0.32168896006122	0.300278526249001	0.26106357734827	-0.237733497263739	0.17644629522243	-0.182674336695784	0.419966274707648	0.217228341879907	0.279466496005912	0.295813092377474	0.461892943210718	0.388315135967345	0.395985343491112	0.366590201333574	0.393404180646271	0.252783289922599	-0.288405267319219	0.354801811792143	0.450368865894155	-0.206222406467885	-0.367780828922849	0.325957990339394	0.62078027698558	-0.609897321230052	0.277205696866239	0.460884197224654	-0.533261934742266	-0.584462039015359	-0.211086396973233	-0.458550290895442	-0.511260439487263	-0.431500620033415	-0.664729275658102	-0.614270396507119	0.360123462280957	-0.503369680600025	-0.63269588781093	-0.306330375143952	-0.592609546628827	-0.26985183779756	0.356853449411185	-0.525438115561196	-0.611142115139696	-0.418042488695623	-0.485582902587886	-0.602539448223195	0.317488208052621	-0.485593156170597	-0.658386179292356	-0.562071145785049	-0.512354171744337	-0.76667158224119	-0.28679142033897	-0.562109483885991	-0.632847537295875	0.426165654293167	-0.370250364216425	-0.476337589993579	0.405161666745338	-0.336974569766262	-0.641379592089127	-0.576414923890811	-0.559504122387655	-0.509943612508021	-0.369323227609416	-0.351288241886825	-0.365761835945049	-0.718692902365932	-0.324398710349982	-0.550066846584082	-0.540195034298852	-0.53789880421843	-0.535902908658204	-0.628249482575019	-0.497297425144869	0.316421969900891	-0.546220419093456	-0.561740845879267	-0.544840802107364	0.306996737319905	-0.568106161587228	-0.302230207727412	-0.535758297989418	-0.543018717387021	-0.572003828829196	-0.511442633303726	-0.277115950642537	-0.609190117714839	-0.664706408462083	-0.532079720180621	-0.521484409917245	-0.626908926602883	-0.569314560831717	-0.560038876884216	0.385693942304515	-0.578948792967085	-0.601294645114554	-0.536317729912937	-0.554910156614091	-0.448961112316586	0.369477831894609	-0.610965538280851	-0.568353607961103	-0.505908196286558	-0.637511038074798	0.382126688133505	-0.588727113703868	-0.660181035635633	-0.696035255809091	-0.496543994327466	-0.675729086836291	-0.661868243615498	-0.675597265179646	-0.58653672127492	-0.428066641752614	-0.693179505903036	-0.658288481495106	0.295201023669006	0.274339152949404	-0.653102794100559	-0.547465989470461	-0.620763813610422	0.387902495156514	0.549095709046761	-0.262507446709764	0.214350756228936	-0.478351896187524	0.2936612383777	0.204754467335823	-0.308305635183341	-0.250724443861805	-0.281367040528581	-0.55505534694532	0.38273248527051	-0.278428474323498	-0.318482302687402	-0.505323879638617	-0.332960442002751	-0.291019991096844	-0.445418400089088	-0.538930795998184	-0.515601114658408	-0.53378597558708	-0.514555594987219	-0.454459522148401	-0.717451196845832	-0.626236326279878	-0.475952306736684	-0.557973116062632	-0.344926973639364	-0.209920072249159	0.294005119233967	0.405115520378433	0.278103428533794	-0.292933507537177	-0.261193921696566	0.336328830080127	-0.238261459376616	0.311466351951451	0.417376978161827	0.358969297832755	0.361899655312874	0.438339095470442	-0.483572320615112	-0.290396465911162	0.289584109501316	0.373646788775144	0.331098882745134	0.377780133645906	0.421345927376746	0.423459555777924	0.496348441935617	-0.244359593506226	0.505657107324344	0.451790664782288	-0.223945200960154	-0.371204929722079	0.397766344257076	0.268951919313052	0.398562215188528	0.277972804964411	0.354575677381188	0.491983934704852	0.368185431965935	0.406604269764334	0.437187829182907	0.38842434881958	0.576085725884363	0.423530931391898	0.211964234784449	-0.537396122973383	-0.555273786452892	0.47434507336493	0.47371479355137	-0.560241149115375	-0.576459917614479	-0.300166375006672	0.284115140068444	-0.635016465192917	0.18811448979104	0.394525637537506	0.504568334182536	-0.451527398151011	-0.239054189133822	0.262286701747959	0.193243059978338	-0.508512204850072	-0.638749474843306	0.387953663834313	0.724665709773815	0.250594008823185	-0.280122256438448	-0.563591608308241	0.288183423217958	-0.267417920045773	-0.446012875950503	-0.574291359815756	-0.661997001896207	-0.23970924729919	-0.343610193226091	0.24441246449071	-0.343531125843121	-0.533572780802818	-0.180714678780332	0.553768487183185	0.338707753926363	-0.293729447573298	-0.301143743576167	-0.301462240541167	-0.400299682226262	0.595944060479717	0.718819871554003	-0.453990999474323	0.48581206738917	0.713836316558168	0.725292685596857	-0.729323310182233	-0.621784717195025	-0.429182961425756	-0.282018004742161	-0.618411450758258	-0.285710641269883	-0.723304264493128	-0.689876643060595	-0.736737196176631	-0.693820659566476	0.251323448840581	0.283119351340456	-0.742937920518147	-0.571735858779513	-0.293819841398848	-0.310379091016482	0.361152964020088	0.202328430857737	-0.372005798804449	-0.529576953617691	-0.830317423099678	-0.824554553838416	-0.71493430867187	-0.691725138554743	-0.307507553019148	-0.270249697679794	-0.511504108165618	-0.432427984384787	0.353487820092712	0.352093284710187	0.329684062999698	-0.17889309222762	-0.6101949544371	-0.545855393741069	-0.292234636263624	-0.298961820113821	-0.645264130025115	-0.293783044096304	0.287204194534548	-0.250219258057554	-0.784287412047402	-0.642136968278464	0.17868851397375	0.314273616500739	0.368820032443266	-0.24763036942978	-0.298044497197058	-0.468430978118284	-0.707535345347384	-0.786072752542019	-0.253851103449617	0.542171174466221	-0.253660484643343	-0.242726808669747	0.273895395981911	-0.44522660583911	0.518917225099261	0.273528155069313	-0.389023065642534	0.324066425262835	-0.779576316590177	-0.740732680742217	0.287038204436589	-0.243399784522301	-0.609838057778843	-0.569899273332549	0.21780486122754	0.447412712700033	-0.390104512628364	-0.255328298562054	-0.328311263267222	-0.458558565375036	-0.318049944892245	-0.253552270703873	-0.526976031773746	-0.615335151428099	-0.494617162400141	-0.408327357433008	-0.340615573688676	-0.47798639003776	0.373688155183348	-0.258592968711027	-0.260137548139223	-0.25627306691791	-0.30510344390735	-0.377113659708521	0.486985912088831	-0.304925198153885	0.311269301681616	-0.431298216658676	-0.248581389838583	-0.457152393839591	0.369334681087786	0.694058466930851	-0.468692254299699	-0.344045472054001	-0.246547226044664	-0.311883639358383	-0.298586564736952	-0.366310472290873	0.740516321855239	0.766705697908633	0.348401148180959	-0.643512295623241	-0.257421686466907	-0.549173079472715	0.438908048324798	-0.468300728196298	-0.177055404579104	-0.410406896227508	-0.263895482774063	0.770212982210122	-0.245254727682982	0.321934616867348	-0.38365894606996	0.771028574515942	-0.236440612907471	-0.407096257771617	0.296001519965457	-0.569954526931124	-0.578028440309043	0.341006591666726	0.792586597532263	-0.330776096024875	-0.244025480584188	-0.288715135054068	0.235797013900638	-0.239605990120886	-0.654930076881089	-0.461233848264425	0.42569092163083	0.566689890343769	0.610558221238545	-0.352477831765916	0.595460173876395	-0.751609257715525	0.750548713318651	0.651961633371226	0.65951927596699	0.459139097553634	0.614313362431527	0.382037975994442	0.901871900939944	0.845486917146506	-0.775082638080897	-0.676125680204787	-0.359737554376363	-0.717786853277431	0.741413484169068	-0.735722593085614	-0.415494231303484	-0.779667839837002	0.445539626948783	0.527972428947102	-0.809301920499775	0.573735053196422	-0.673543938356357	-0.655790965351871	0.812125969347506	0.780933766962591	0.584198296187871	-0.820512848404314	0.73444733690692	-0.564281725853018	0.624797057355429	0.657034168857994	-0.782603456348211	0.864598409433215	0.747060796689115	0.857726077945376	-0.613556519577413	-0.582816350009424	0.68617983821297	-0.656426171273787	-0.55142611658111	0.450616837466397	-0.46193920517876	-0.754573483272706	-0.4024538469014	0.467987531440544	-0.414733880669484	0.778961334534525	0.328574359141069	-0.64686534966834	0.822330961240446	0.700117670509501	-0.724713546716005	0.28163069486828	0.455184709373351	0.515378436925834	0.322632047662334	-0.635139416372809	-0.637437605353854	-0.833149523903404	0.542190306716321	-0.313310040829386	0.310701046413698	-0.685554163430329	-0.384557005692479	-0.369599039632675	-0.80451638269777	0.453335621363035	-0.53407564890358	-0.752714046940833	-0.524622301680434	-0.755165354599249	-0.647286584518674	-0.494689063947831	-0.617164476224571	-0.420511717115561	-0.406306786871822	0.721831701874822	0.55915493786287	-0.513160933417444	0.8462107912575	0.423001323676453	0.855766093939705	-0.7753411798612	0.463180804194419	0.484828086711684	-0.809888834052519	0.293212230723061	-0.256609546515221	-0.591597003043319	0.273387061638236	-0.456275388617123	0.420227291719519	-0.665588640195114	0.747257871037736	0.399998791499625	-0.366238780902735	-0.243424510225419	-0.315732475801165	-0.170178190792283	-0.221547708170536	0.30952796236911	0.265410294219698	0.257964044680794	-0.532112697266662	-0.26500823607146	-0.525862400280082	-0.544940157653167	-0.462929991547921	-0.445372457385537	0.592106814303786	-0.645847689571283	-0.492780631498745	-0.441933054153426	0.335254418089401	0.320654004223059	0.433464351249918	0.465721194621482	0.589582300124644	0.36905596898441	-0.239924046716924	-0.254334636065614	0.253656361909131	0.308234588382317	0.567160069212199	0.715630742060943	0.258427503993553	0.808637680879449	0.820569922483441	0.514041800923185	-0.252477587086282	0.297872616339224	0.78941741355253	0.339346122148316	0.82104116767605	-0.322738710326944	0.793750186912057	0.354838692087491	0.785912342644277	0.232261680778139	0.445939757059519	-0.292718033203828	-0.240382276849844	0.36826844115392	0.385334106276398	0.190789310965037	-0.262767858180286	0.366588896062443	-0.54582916653443	0.311436807558674	0.235514328774242	-0.339427106365637	-0.209725071136374	-0.559021841259492	-0.427994976931489	-0.308252628492662	0.24698927531156	-0.368057063238119	-0.251791332745319	-0.394240144384505	0.495445480966052	0.601302629439629	-0.278522735972257	-0.568344221273953	-0.321373529942297	-0.425273972192539	0.262942218860408	-0.186634947558784	0.343405299678716	0.347444678686716	-0.154235033240072	-0.418314580035476	0.427253587403774	0.324002841542352	0.494198055825354	0.489425167443403	0.479944502999227	0.420620139392758	0.637610262469287	0.460017948169733	0.494774493660135	0.41097368082098	0.410780838926164	0.486060753562074	0.501653470687828	0.53748064249744	0.549945533818147	0.525933411709522	0.721853659605647	0.66384136801077	0.538910224613134	0.552409777551583	0.752661406426172	0.558808508138861	-0.288623920793574	0.290439879943497	-0.277353716127524	0.307205412228247	0.52732908465255	0.717813864797785	0.508182541461717	0.398038911294055	0.528383676962861	0.590063000541573	0.519609770812929	0.425323453143872	0.535021979872559	0.63864305494728	-0.490707011878806	-0.787612393492639	0.447598416926757	-0.471683297815182	-0.808720733140437	0.387912207283683	0.51206841350731	-0.728292320908241	0.58425752736501	-0.245763135466837	0.353111897702855	0.324081637241002	0.371330692258516	-0.450484303004756	-0.46057074343375	-0.408097025232594	-0.4272040483621	-0.299041153964331	-0.459335238147445	-0.522683819717145	0.782487989601467	0.618130421132289	-0.318588970587897	0.332976779859277	0.729486634789203	-0.190725793792621	0.293208367093729	0.339227362017502	-0.215463456864823	0.40164996055923	0.415558211983626	0.403694626418149	0.286443215124248	-0.182115477890152	-0.570951687345032	-0.503683984745386	0.487748039265029	0.706090658929952	0.673482233041021	-0.437442290915679	0.440624346346812	-0.258499359408948	0.676406129757511	-0.255176970747579	-0.359198142862558	-0.36021675549468	-0.387343071329289	-0.373590306348849	0.275250797231928	-0.339909698360673	0.341513502507349	0.397066398333554	0.664643152784478	-0.372694247465548	-0.525942770791987	0.556449463688863	-0.440058394624472	-0.345782701163675	-0.449059604161276	0.866031551593603	-0.516361121933628	-0.494532859463646	-0.579092978313927	-0.587238656814205	-0.306896271484863	0.365622976079215	-0.467559171528431	-0.373761265200775	-0.528565165342481	-0.592621825143332	0.764924983312103	-0.564926304702212	-0.570088529913023	0.701454833384866	-0.556905108041038	-0.561240143097645	-0.553387423187553	-0.493536783919677	-0.533272072919241	-0.580779886950371	0.286616488143087	-0.565827220804011	0.864081028473938	-0.458835425315504	-0.460202493755084	-0.569105998289383	-0.61149248404516	-0.566700370493814	-0.455930187443485	-0.518496208888387	0.600613346530081	0.843453130239009	-0.466257946869092	-0.653425928642942	-0.278808970722614	-0.563524650162404	-0.384536214497818	-0.582919305281593	-0.617934835907349	-0.339780125176284	0.313889304567174	-0.309465297721373	0.230160824755492	-0.466656619053072	-0.625491349525657	0.834083491459327	0.60544009005692	0.485042918118776	-0.262582967845568	-0.262427192793756	-0.47923980508773	0.302432124550302	0.310378880846347	-0.257240182312615	-0.276125189120276	0.42808293176071	0.384684585229463	0.266003767553058	0.48996393289029	0.733906315942705	0.590609493056681	-0.590019720259108	0.552552257911297	-0.280046421306659	0.55430276338143	0.239014971252894	-0.254934545977095	-0.281225049050475	0.337752500063256	-0.232075341447434	0.225799156656621	0.40490435832073	0.294879615766902	-0.232667829769434	-0.68120929221529	0.751488797127516	0.597179869280314	0.421959564719861	0.621039862176212	0.203530827745583	-0.345172542870265	0.631908918691341	0.659673012209776	0.631355486127829	0.567564111160392	0.585042213635844	0.436323408349436	0.594674921447834	0.437934619969697	0.523591637119399	0.80262397648558	0.586547369336172	-0.416272066862665	-0.276179559850424	-0.386444796986431	-0.454597117187355	0.367260158702337	-0.630169354919302	0.4306788454203	0.517951580660195	0.466529557512784	0.519319451848937	0.330385004611063	0.291422738546815	-0.364807187940326	0.19975590328146	0.24200561939437	0.480345046362119	0.354710577817626	0.355426522098908	-0.35501752324492	-0.437440817170214	-0.47609266675964	-0.305479140792698	-0.306541828320084	-0.28617817750658	-0.355045764979384	-0.227075444907408	-0.456084323705459	-0.32953354729572	-0.383193735765149	-0.480114309757276	-0.61651860188439	-0.436427933292086	-0.626295079199884	-0.646813227795933	-0.581758979169524	-0.391973155931508	-0.557053314317594	-0.610601641205658	-0.504784369951026	0.35578128381175	0.849547885599009	-0.270713778305237	-0.465202277323885	-0.343653328016795	-0.419962170916828	0.227588124493058	0.72222276401582	-0.906765745792261	-0.368060309248468	-0.283829127184356	0.614480718357205	-0.846427070921525	-0.393650759658734	-0.332058584596145	0.456834114457881	0.376896825364388	-0.84291262750982	-0.872721137665493	-0.850166173060438	-0.827831675860502	-0.235447967273044	0.384056292747079	-0.870807703528754	0.521169777209069	-0.733724787078071	-0.91071987438775	-0.787640730318487	-0.423837609103918	0.540078201299894	-0.390588109868795	0.398264436001435	0.318442990715215	0.432070002852162	0.322155639733268	-0.40730348758074	-0.381329447930583	-0.27312080026568	-0.328148389633226	0.323773463324813	-0.430774998978574	-0.276931421375259	-0.365841596844395	-0.329123057090172	-0.222452676461138	0.342745201584885	0.461898169115909	0.354535639361255	-0.25248608593274	0.388444087826832	0.367654569902804	-0.604149313868973	0.417721608891433	0.289784028590217	0.44158329344888	0.433191702015264	-0.316321256874917	0.390119602739662	0.570583910941874	0.311991126634657	-0.382568934269806	0.316223213824649	0.302989878062855	-0.218383156694073	0.353695445997674	-0.223354151704201	0.331252176361723	0.38534779926664	0.298390364653025	0.348714195574662	-0.366095628202354	-0.467396911332074	-0.566295323205909	0.351748858246196	0.412647129043331	0.366791835616266	-0.378993511413127	-0.28683685606835	0.593085622053702	0.293550319063873	-0.241271362253151	-0.413304138606368	-0.454455662493637	0.258486832653402	0.287651662997002	0.242345194075014	-0.399893045960506	-0.526422492667912	-0.522790948471065	-0.297142952261817	0.534217585240839	-0.303538706639697	-0.236823429043512	-0.411158756025037	-0.507349365626177	0.347655528833942	0.173418809454646	0.410171505384658	-0.256152708972128	0.331504292033949	-0.375614036887764	-0.571871657866503	-0.321335553224234	-0.250209694478337	0.327719558559598	0.373946167829052	-0.327670781821716	-0.383886778178543	-0.341634007715773	0.362367088647453	0.406104844825764	-0.296607788224824	-0.405564845893369	-0.420676653060774	-0.507341338871614	0.382029369969683	-0.584235835540885	0.352748661340188	-0.502076653003259	-0.587567006028131	-0.806802877057878	-0.539477143585572	-0.518848453360397	-0.597861710286528	0.179191884035375	-0.710939179534384	-0.521992369689376	0.388727902418875	-0.649759316198806	-0.250608263300774	-0.337612446356134	-0.387731117752994	-0.527522300781956	-0.599135198691243	-0.6280517843283	-0.561310948204234	-0.342753667064262	-0.666196520463444	-0.51106090656278	-0.55635361102472	-0.540286003097013	0.360494824160061	-0.64005173070598	-0.475077162930329	0.302506713712217	-0.542140362305149	0.304339427710766	-0.769044510249422	-0.682677392132569	0.426933507491289	-0.433728594031655	0.56159145122108	0.539506452900224	0.494544339091744	-0.667175440962931	-0.759302665157758	-0.662194874107829	0.252524245188191	0.426859173857176	0.460055623497853	0.293580172859612	0.334281156634987	0.258418827409959	0.458348571725099	-0.207331772021599	-0.533486023874232	-0.227436852068743	-0.341336867747522	0.263677445492386	-0.40876589288762	-0.279752441666464	-0.34421401393908	-0.297894219603381	0.650745595804804	-0.325347867812476	-0.323907979566733	-0.319622468941349	-0.210483733192297	-0.300855487538931	-0.686461356412998	0.432463359719845	-0.263078529914852	0.45898416470926	-0.268416808545484	-0.488086105547956	-0.427958772105415	-0.334685807420187	-0.525584946349393	-0.294228491727353	-0.301443535406295	0.269175077607566	-0.492947840825077	-0.445031364529444	-0.368658929702852	-0.289518601924548	-0.269068374785018	-0.406142315688408	-0.260064986883277	-0.305476883290497	0.422808543631509	-0.488158945194061	-0.34271524558098	-0.475496894558585	-0.4385395093313	-0.42110378909693	-0.478706084651189	0.304708642903333	-0.389042089674228	-0.277434403696403	-0.5261244654244	-0.520989519752914	-0.395250094470904	-0.544444749118745	0.356820396076133	-0.434951005300172	-0.404182073601044	-0.202371027287227	-0.269308530101414	-0.258787948441912	-0.469295374981519	-0.423548350098063	-0.408671059505923	-0.545807829866793	-0.357360919030362	-0.448712848296081	-0.418370997756263	-0.451687853565849	0.517263916237785	-0.407304084681152	-0.57100238642241	-0.269140055110908	-0.308557883059576	-0.3400426543477	-0.459508179526519	-0.372688563552487	-0.199649446502911	0.495125601145983	0.387093533322316	0.543491692364716	-0.314738010477236	-0.434421642914263	0.81044274238989	0.613591609254845	0.244209631421102	0.342025886473202	-0.463060846567945	0.550052437871199	0.458646029697488	0.482809586249073	0.386271749137714	0.494179596130135	0.312816486039552	0.387546186531405	-0.318991585871405	0.287157801853573	0.26594909001156	0.27517913947038	-0.473928359274136	-0.515452357277548	-0.457185504056921	-0.222378236523577	0.278117718426888	-0.511114925542867	-0.440891766206766	-0.222748891145061	-0.427732490201904	-0.296121367449983	0.299114108634363	-0.541315275051974	-0.480923208870466	-0.357663356359625	-0.408790961554685	-0.464582053405796	-0.352372208733695	-0.373630073239324	-0.493432829378624	-0.438952257814819	-0.350888273011983	-0.494132611182158	-0.389652004394105	0.752254119506317	0.71876772572502	-0.593714699562243	0.726978735953198	0.720343424921427	-0.407352285804806	-0.445239308786362	-0.324997754568223	-0.366019493780515	0.217628614585992	-0.457436895821012	0.253003267331949	0.304741543373488	0.44554872565589	-0.359092951449783	0.257997412332658	-0.286956977355629	-0.230015666662301	0.33294536392988	-0.475111595878083	0.261558360541912	0.298763173899112	0.371103588995823	-0.667979450453704	-0.826261737729531	-0.794739499536072	-0.776151383666658	-0.749610602346663	-0.753529303168624	-0.803263383793169	0.413550169415336	-0.434447817533709	0.386515638111633	0.249012488554516	0.346517049113128	0.245584571247918	0.271123827717229	0.206970521468105	0.3922678947936	-0.666036017500551	-0.430262704962785	-0.199512463257494	0.140619923573732	-0.378507426366041	-0.208961667432382	-0.347201485549873	0.498774651284507	0.255438367871008	0.726870645640879	0.555443953838257	-0.381754009345132	0.719471288925454	0.765668146978314	0.849852090771508	0.86269721592222	0.517343288637577	0.394402670129148	0.731230800468261	-0.426021474580711	0.39909586136938	-0.341043691238428	0.357745377845282	-0.371696381238414	-0.31364859198048	-0.381751057490394	0.465259619578371	0.383947655067226	0.562850650490507	0.240649260398576	-0.308400160040988	0.276563961422309	-0.215605384352098	0.431612885216934	0.361182473579	0.244726336327378	0.448711315430685	0.508530283888432	0.407529106402301	0.601305340517029	-0.718296588079157	-0.186948962021125	0.368198101600124	0.632044804983438	0.27436765375107	-0.305224825334939	-0.536899633541696	-0.413323772945746	-0.294878517255628	-0.588658753430654	-0.511023493110797	-0.407677472524452	-0.158765591681476	0.314759920352641	0.738155676221941	-0.474412271132053	-0.356403984909627	-0.331285338657639	-0.360333182266653	0.419502971927606	-0.631359994645711	-0.406298858215098	0.390341040003757	-0.449862409406611	-0.454629998153481	-0.487977069307636	0.277051195566225	-0.422788114026676	-0.595986164279261	0.150029370094262	-0.50321022285165	-0.382825453911963	-0.329243155030401	-0.515797498192409	-0.484449017858521	-0.305145959642894	-0.359716082060596	-0.275000839051575	-0.285974013546805	-0.230036795976553	0.673739487331332	-0.35392923659566	-0.382853510214245	0.251464413682011	-0.437256038230507	-0.389675773485093	-0.447597318536333	-0.384714506597518	0.226220413641437	-0.568371407151315	-0.440917715944426	-0.443546427959724	-0.2201276836282	-0.350412279777389	-0.462912681527236	0.300602609765127	-0.326305743533387	-0.292532599055058	-0.34484438741573	-0.336593833588587	-0.404078440000737	0.192340121202103	-0.5486209343476	-0.441149395083761	-0.378064171283353	-0.400612723481834	-0.49179220456024	-0.338748883476403	-0.418052537258467	0.185366912703262	-0.442233841721848	-0.462097319199362	-0.516286795798859	0.227599163425201	-0.408027043146595	0.278857543104317	-0.369678014081015	-0.517730116907446	-0.300375058540741	-0.336859870624787	-0.494998088142284	-0.35328125295503	-0.217158296736281	-0.390908143100828	-0.390525727057508	-0.575311463729868	0.698222631648949	-0.508332409884139	-0.374920209680314	-0.467304889022889	-0.284444636115409	0.224021466064888	-0.470309247370557	-0.299572532731366	-0.227794754787612	-0.434333223019838	-0.406085847917984	-0.571167695457617	0.348599373449628	-0.502763516092288	-0.443337339969427	-0.200941992196787	-0.266408847846141	-0.264457146881434	0.552203674078007	-0.382764242759196	0.580286869507682	0.583646370170595	0.456047513140122	0.364934425192067	-0.335122763923882	0.536200671230882	0.39081107087976	0.279828314767914	0.355368527069723	0.295975496148368	-0.285119085637046	-0.448745390856994	-0.637243645640009	-0.64073234296339	-0.381471235040615	-0.467644445482226	0.290959563764123	0.539432528423694	0.377985128935497	0.456818929157608	0.53665190802949	0.291836305639547	0.550630129353616	-0.297063842604026	0.440716410516317	-0.297961739312556	-0.242140837667453	0.522727527883766	0.871284265342394	0.614826789509562	-0.312134519862318	-0.199462268751702	-0.420613816134285	-0.364292379572807	-0.289475057990174	0.266601116012146	-0.413145251524371	-0.404620932971937	0.251642076394764	-0.41690095335782	-0.270111984869833	-0.502321759339005	-0.311109326367136	-0.306433525428095	0.248656971776774	-0.279879210928263	-0.346399788236504	-0.322831960753469	0.389873340253954	-0.28846423268444	-0.39501878915775	0.221450201301936	-0.357742260967515	0.622646071045998	0.563116184277629	0.350009211777357	0.398311188894035	0.593059898676402	0.7986827639919	-0.316576915907564	0.430495489279654	-0.448595880148637	0.322310921019069	-0.397382638482899	0.551831504362889	0.331038717582946	-0.235105233032358	-0.215896339832615	-0.278442822712972	-0.354100164488854	0.517641068025789	0.306559331646376	0.516709872827919	0.384777688322146	0.494476080360747	-0.262192131405756	-0.18831812831409	-0.231358392882453	0.245510449478934	0.325030895039723	0.293007074828547	-0.368503010672619	-0.283244989704452	-0.358692625907385	0.369480026862819	0.33509085078354	0.231040131027303	0.18841284569267	-0.252502699748597	-0.312666944764432	0.457558209131337	0.356047155389555	0.379825665737552	-0.235516914952524	-0.5031848725289	0.535402824273739	0.345698084453446	0.466691318058016	-0.313963892578354	-0.410084847485679	-0.24757147675531	-0.220032840689218	-0.368189503668686	-0.290770609216926	-0.417585855723386	-0.327408329527882	-0.334028247764213	-0.339936639475924	-0.240304032125827	0.364321303200071	-0.327040514579445	0.291870780178765	0.43289172965991	0.325413531145576	0.447844610473733	0.489285960421694	-0.249162944461728	0.240835026296523	0.272058411312335	0.419317256956387	0.470998276670295	0.514280620311524	0.262071574333241	-0.297628144304703	0.585969162225469	0.501134173667844	-0.305887831898526	-0.764971049504944	0.424262035781368	-0.692378887119917	-0.785156511393025	0.734512814715895	-0.811343191188022	-0.631775784658152	-0.775955270237971	-0.7443246192069	-0.744803749979169	-0.752719278160827	0.529115892690372	-0.335380769052207	-0.519018865693763	0.266183522009462	0.754487277412793	-0.31334023602189	-0.488077733033224	-0.650889171783981	-0.690202515674793	-0.691742784687314	0.6064136256999	0.508623050151367	0.565736923316065	-0.758351409998482	-0.782235562539253	-0.783575039886427	0.696418310364816	-0.768039662968894	0.614504948040205	-0.658198559848887	-0.800367634381406	-0.491859583919804	0.735778909175173	0.703549598015326	-0.601076551880135	-0.294754546025668	-0.709628338903073	-0.711983914636057	-0.717345586905243	-0.722181667256007	-0.737653734991906	0.64344103003588	0.624182061272781	0.641523939406795	-0.808879891653356	0.694936734193541	0.504243395104764	-0.78787140624087	0.337573642765926	-0.350792528192898	0.73621709013158	0.558040689812046	-0.679709831916912	-0.662702320519065	-0.6643760383676	-0.73063393150002	-0.812472807480183	-0.740209202233539	-0.7221092646795	0.62900275245651	0.691765401154028	-0.769714296304505	-0.755058840639062	-0.639804018627356	0.637738634942992	0.670128033370926	-0.677751491051511	-0.802050447200719	-0.789280359640206	-0.770575779860009	0.64354185335423	-0.664595329704112	-0.633936754084885	-0.600614375138215	-0.680483369200766	-0.73723692529518	0.463684147219679	0.632322547156797	0.58653137974004	0.625808051584279	-0.707343563279453	-0.704958402734113	-0.392741601129401	-0.748599531194266	-0.703054525211219	-0.733706784424144	-0.723344156896831	0.720816602953594	0.75376627657364	0.528305934298208	-0.742380519631905	-0.732584061515092	-0.700699725501992	-0.711933850240932	-0.317380537805138	-0.687569120003814	-0.698480287163647	-0.826474159706169	-0.558757457959778	-0.743333452625324	-0.702803562424709	-0.774112482076262	-0.644515002100249	-0.784975594138145	-0.684287963183891	-0.456038092794283	0.476695928273575	-0.694423425477006	-0.628057217375228	-0.420194756538549	-0.741800366428426	0.661823881273992	0.511687668462246	0.591368074243246	0.534011594571534	-0.745845961851978	0.276980267935467	-0.768777928852366	-0.286531016155775	-0.830057123657364	-0.603823260078566	-0.545686741827306	-0.306453527555278	0.294815079968961	-0.701284686453403	-0.770091209425257	-0.608232311305733	-0.771038294014008	-0.820111025067993	0.629529404594679	0.717415479672851	0.710137308855778	-0.596261817595299	-0.585526180963806	-0.36464824925439	0.595431498004549	0.523378481553333	-0.716044202730351	0.590864901599707	0.592210319447336	-0.556713529795438	0.677562692564269	-0.673723683132553	-0.750532295809875	-0.630801082913349	-0.667127515859493	-0.601512871630219	-0.628590985944999	-0.708691716683532	-0.497383065673001	-0.60301922886087	-0.792633157188927	-0.707412558895635	-0.693512250424347	-0.782670989795889	-0.771745388814864	-0.685153994731243	-0.509239076524943	-0.530528931861743	-0.773195829141486	-0.746244134060516	-0.713048292411465	-0.736631175175623	-0.741512354408418	-0.807379911345494	-0.706029367903692	-0.55834547680946	-0.405092651920934	-0.823896180048029	-0.571835989178452	-0.576038574344838	0.643059664937335	0.562422109603617	-0.423912937928027	0.717345338277421	-0.733232823220865	-0.793227572281069	-0.747490255519593	-0.737251635164563	-0.34813931046653	0.372199240629368	-0.672059512036466	-0.700191026078509	-0.762116017291599	-0.782334685426914	-0.740112100852058	0.470169442219034	0.540533641967862	0.616055277272026	0.611051595622606	0.661391534399941	0.737781948769614	-0.641132293672839	-0.727249201422516	0.598244067642311	-0.701539585006244	-0.782203723549627	-0.736154921332526	-0.682939974770823	0.5891284020552	0.618230708292632	-0.525459952278329	-0.755029238830239	-0.726156939140838	-0.520383611657713	-0.77705983276668	-0.724097067308877	-0.713984337837708	-0.711906166761581	-0.690635462524861	-0.661551648571474	-0.601441983771803	-0.756468361783933	-0.721049512154115	-0.724919668235808	-0.714539132317817	-0.730887159178194	-0.711772212511517	-0.708962392560997	0.594161087027955	0.541407196972616	-0.687135285454731	-0.746965523966918	-0.716871207156055	-0.759096660803055	-0.753153646794644	-0.687453741861627	-0.724708242472216	-0.793383476121062	-0.667469719400819	0.687214699837192	0.428902698571643	-0.707304595427154	0.479715529578406	0.613576815361738	-0.530225611318241	-0.62562944457771	0.412964385180968	-0.385873349537542	0.684372640208692	-0.625649768860605	-0.666289884456025	-0.523429022471803	-0.779904312820954	0.695768746503366	-0.327737270541562	-0.737264033412382	-0.754526367572074	-0.678028179051805	-0.688818346140715	-0.607696530585194	-0.66305930796793	-0.638910738453165	0.55100760258254	0.637398643977599	0.436628124259599	0.512300814218758	-0.716194619434138	0.648884530600266	0.726725254477067	-0.383234248187933	0.616707072966622	0.707608512477441	-0.570007072918429	-0.49333624117537	0.711342078801701	-0.825542668046618	-0.82042633238925	-0.753013936648003	-0.348275428321914	-0.392870085563442	-0.655741446783376	-0.793260881387732	-0.773983100645741	-0.757279944094236	-0.746017465752157	-0.640645152436775	-0.762786347671344	-0.755280057243467	-0.698354429659695	-0.694293127634519	-0.694728544704238	0.373728617664982	-0.719599532446735	-0.736666321976891	-0.806033952449605	-0.673644712212979	-0.618111688600258	-0.694344850060616	-0.775215050352871	-0.623878375429808	-0.695477246539963	-0.750273423375498	-0.711918574472362	-0.718964666447265	-0.753868530556614	-0.682636005496974	-0.814800830594843	0.817037088330606	0.659729297053187	0.610127578590893	0.598712703195035	0.59798144738436	-0.763018679976444	-0.735242048031645	-0.6697742999308	-0.624850653817753	0.608754488750184	-0.804631872763332	-0.756186318938156	-0.697123684686372	-0.729829993973171	-0.833904192861792	-0.808938487681735	-0.791787030209617	-0.725993809828251	-0.716985988311185	-0.718278360548194	-0.681416596806939	-0.715172901760907	-0.6806718511813	-0.709624790105533	-0.746809440460408	-0.687032196844402	-0.808016332042409	-0.777037765183811	0.535953418885472	0.711373628408902	0.61529301978198	-0.738937004135287	0.311428572734651	0.595587145509094	-0.7804116229903	-0.755473415016816	-0.727662064985554	-0.67908536258963	-0.449602761024684	-0.734191745503334	-0.736758232768061	-0.714617587715782	-0.692274554715441	-0.757135934328616	-0.779744857647199	-0.634605875305739	0.634399585451029	-0.679045965851716	-0.709636504679224	-0.805668282898854	0.625372900874643	0.58608766543064	-0.703824976329053	-0.72849039913868	0.538650570708091	-0.636332438008062	-0.766656084131007	-0.765703363165289	-0.776036335188054	-0.827338615354256	-0.714816781771486	-0.792446199012614	-0.688948245522485	-0.762205275823816	-0.623126764320993	-0.714845124378126	-0.651211577865742	-0.70729950626371	-0.733545890129679	-0.652486033141536	-0.290113516015281	-0.688615956769934	-0.737900524175026	-0.745179452835773	-0.377640604525889	-0.677103824658415	-0.670004466882999	-0.63609791891593	-0.648524774874978	0.576676372199687	-0.704327237627701	-0.676483231161154	-0.724702240388082	0.584058327146018	0.533964572489121	0.537963409312625	-0.709619587007901	-0.528063663158354	-0.666918676777219	-0.783120700189323	-0.770045430068279	-0.764168986159716	-0.745092431719243	-0.711653614291654	-0.748054544474898	-0.70939330893024	-0.493587814762483	-0.372952447540438	-0.505018544879894	-0.783286698242549	-0.779589243420902	-0.706122128343002	-0.671970247447052	-0.731588664016321	-0.797081853436923	0.639777323240972	-0.725493499645299	0.547266133270239	-0.720785196551855	-0.726485894515388	-0.674818512203169	-0.796179224215706	-0.776945783274148	-0.750262968771432	-0.702933759613192	-0.709790895597576	-0.723481800712323	-0.738347512370078	-0.753869516394241	-0.741469504515308	-0.748255481449828	-0.744666330382633	-0.810462198777862	-0.351140899958882	0.600372897969403	0.634229434509003	-0.403734955157231	-0.683586214791007	0.708647365408727	-0.669745921444995	-0.265190723179309	-0.809692692305407	-0.759939838647331	0.451174297123959	-0.784877322711974	-0.775040278143848	-0.702892804696035	-0.800152409350133	-0.816120217914121	0.358505575313487	-0.773029012513204	-0.515003631831769	-0.398553881377291	-0.671212657283459	-0.556160971858887	-0.807376687875393	-0.649267740853512	-0.702170000422606	-0.66331309423611	-0.719311856584299	0.620750799200324	0.610469630103201	0.628048233921109	0.525366001983672	-0.786622157334589	-0.667613991724118	-0.727225414856815	-0.729410753377404	-0.509822371613621	0.521010675464053	-0.76441652876508	-0.296100440498848	-0.719084703610409	-0.800459742229868	-0.715549925828778	-0.699616225952338	-0.468260929967225	-0.789040253488565	-0.726622219332235	-0.677799771621173	-0.71042421703104	-0.724781050903676	-0.690744736900776	-0.716495496278158	0.504381894031031	-0.739477331317694	0.64044262322932	-0.733898973028859	-0.769642535824428	-0.728175451977639	-0.771937837390463	-0.743755238533526	-0.732161280928254	-0.719591776958292	-0.730834712806527	0.642475672964566	0.672927865016208	0.770404086598104	-0.599900582117068	-0.69329975010418	-0.669511077342208	-0.670918580761178	0.555694063272341	-0.481706833858273	-0.378535045903284	0.722417092149953	-0.741162004291344	-0.800770731688091	-0.736437958094516	-0.708105093020856	-0.679720668525431	-0.66384347759096	-0.646511287614972	0.497711602844957	0.581213574040266	0.552373108614376	-0.700649779283603	-0.805420725864145	-0.717455818993607	-0.773133301836923	-0.667890962625655	0.469955981540041	0.632564702087205	-0.675865417080254	0.424684952972423	-0.326617761475339	0.789203198403938	0.719860940454617	-0.759933098878836	-0.333422236198461	-0.844685367212924	-0.290238689453637	0.516191354518898	0.617007311828789	-0.686060850517122	-0.68656186598891	-0.79741252274211	0.700417105266415	0.73321545128502	0.68540230705406	-0.783265839829539	-0.672636611120549	-0.752096615064182	-0.661645076977296	-0.730436301783372	-0.707439939128858	-0.715202588326613	-0.676846823057265	-0.729992022383261	-0.734597871366408	0.394292655111463	-0.761908378122685	-0.331250437482517	-0.640023621471742	0.468777962684604	0.578408059168902	0.677948996183072	-0.724546808444235	-0.776212240256728	-0.78926914284555	-0.460534781363823	-0.491782758895448	0.430784529548841	-0.674000354538859	-0.660664787264518	-0.706771899582081	-0.518878484338194	-0.617520652191808	-0.400467259737141	-0.722478365052085	-0.765436543801868	-0.704377494315382	-0.70124686944154	-0.622992565795305	0.709515912566579	-0.782444138359276	0.640398291761687	0.688287442744301	-0.79309035274173	-0.718582941664142	-0.739854921463538	-0.736562928453407	-0.800020628710076	-0.751792475676883	-0.781540990237914	-0.394714703075274	-0.465230304576984	-0.731023671089905	-0.745823692737554	-0.695542338154595	-0.729877388567987	0.48566808605741	-0.694992191269166	0.576493442558007	0.443530333757257	0.606868239733841	-0.522613903007752	0.483006469775824	-0.483955172317952	-0.70556271653829	-0.711507733683661	-0.742170896997193	-0.757448232395319	-0.700545489655282	0.695697928012884	0.674402450103816	-0.796776084115249	-0.737761085873158	-0.700131609299192	-0.713076210682348	-0.769227817156152	-0.707827958990259	-0.766234735815935	-0.703580252884702	-0.742723727966015	-0.789145607681373	-0.833111364846826	-0.702249028453873	0.57184144804299	-0.560937631985796	-0.339287084422299	-0.728967484348204	-0.591415059314586	-0.836947161871899	0.790174733392966	0.437196136663664	0.657411836526175	-0.747607037234618	-0.708506703400228	-0.720882190854596	-0.70309165413473	-0.673970317068543	0.656806784172964	-0.727527169710085	-0.436510001072067	0.607127603468642	0.446105650837144	0.373312777393264	-0.337417958434505	-0.417889590695712	-0.502304227395558	-0.258888804333308	-0.336543811630185	-0.498534985675624	-0.374763554227525	-0.324692332202312	0.235661524012113	-0.23626440555117	-0.477174033449535	-0.231211113239382	-0.279357464381518	0.422228418113579	-0.370313748848731	0.503865705981333	0.523404884433547	0.500999807736305	0.479156936460798	0.408411339009858	0.595436235312734	0.879365855716353	-0.444203306934991	0.524409243483208	0.712814215809743	0.624539665862243	0.639543360592872	0.738794807816079	0.753382458652338	0.534863459607565	0.79724118008162	0.810334648394793	0.75841299265874	0.708554542493213	0.851068036315535	0.637233331978604	0.535200653671672	0.588412633771959	0.369702856402782	0.736957311126082	0.727081783959108	0.342402896432347	0.775784233887673	0.823447578610476	0.803660270649796	0.86763361603792	0.319700028964119	0.855114698903747	0.640149463277576	0.72431520356663	0.836291595241465	0.799336816867743	0.814314640180063	0.586820265606792	0.864766447332724	0.546942674908133	0.4863911125514	0.316151168394967	0.666027834590304	0.742826985686037	0.883556997097413	0.872171927599219	-0.39329132864639	0.453353040255638	-0.305507061535673	-0.332138702343698	0.705375420280963	0.845434457618997	0.825605372257259	0.766998792427014	0.394682783407422	0.859987096828004	0.783035333105153	-0.46685492706581	0.805599362998041	-0.331063231279846	-0.403614363757317	0.841794453890416	-0.429393882452007	0.800654811600484	0.504239652548875	0.59549153453385	0.893055351868838	0.853094713638701	0.336548181316169	0.714556614298083	0.42799929733136	0.367704425496565	0.698520992407124	0.530452054060676	0.620231617975652	-0.247377568651968	0.385310516751751	0.442315835104833	0.182506082391039	0.325101766427937	-0.322986855469161	0.368655414454569	-0.2449407078601	0.273355309679987	0.282223239147181	0.37490480923787	0.428309358930457	-0.183296677629918	0.508626694880104	0.485363557557619	-0.217934691341824	0.338188603915966	0.378787990352373	0.391992756874188	0.267717137490795	0.459867973077643	0.433201197040426	0.443574634452708	0.387634421359574	0.265887142207713	0.458232189397139	0.346038224941613	0.288876866681423	0.415379900011805	0.492851714855207	0.276132560403446	0.502688077561685	0.522210350043544	0.211914746225566	0.429256227599228	0.445119502485417	-0.260841735208438	-0.260134926629865	0.35153275997998	0.378563463258291	0.488191805986082	0.423158593878283	0.455272440098058	0.362562170760302	0.449904436276503	0.318933985079489	0.33544409330705	0.500718690365836	0.311311268399685	0.201521111301348	0.265964086166189	0.278165777984607	-0.458865202664507	-0.4285912346674	-0.367618085910714	-0.372653526251455	-0.32239058164557	-0.19488242320487	-0.400025582530307	-0.295895260076826	0.383448589674563	-0.421435730260659	-0.366780024478937	-0.204555027369582	0.39532518802033	-0.407440204805205	-0.361333853443277	-0.455243501397246	-0.34203680604304	0.56508813535086	-0.185685728681166	0.249727530539514	-0.61334263535967	0.552464782433183	0.331506312995167	-0.255055487758766	0.192349769878177	0.782284658552054	0.667335943811141	-0.468841963386399	0.243237124366736	-0.394453119814838	-0.221452860710285	-0.731582504584923	-0.653737014533765	0.636429328712071	-0.435786574007273	0.51867416257982	-0.222201481604761	-0.535722704476786	0.336535907642861	-0.647310918437763	-0.294635537872545	-0.337517960323383	-0.363331766276755	-0.274553817144931	-0.42122508675881	-0.24797425209657	-0.358503574345152	-0.699984603415737	-0.661015522117541	-0.469359960294649	-0.555619454099984	-0.360893223975083	-0.47814995596075	-0.576338276548444	-0.46349739900824	-0.328033232974178	-0.436223098768178	-0.626297752541375	-0.378023771791939	-0.439990718031952	-0.497081692543336	-0.556020160454326	-0.545894142905357	-0.403555743434898	-0.398325631479673	-0.399898088672857	-0.604282553894242	-0.598548617184424	-0.582065883416155	-0.396734889552599	-0.537553874138411	-0.615259147965723	-0.251122874623967	-0.59409027126361	-0.321361709603326	-0.521355466617067	-0.58561029989512	-0.500738907419948	-0.443765363337469	-0.691479423955846	-0.256973657525404	-0.35671212219126	-0.61232498100565	-0.449641242926828	-0.335003869778537	-0.594427359181813	-0.494619698666819	-0.529019442064753	-0.684077088677826	-0.464053694906245	-0.46080584804583	-0.627348700112019	-0.615370076998282	-0.569142817807403	-0.536214842981443	-0.498190808863435	-0.528449410785467	-0.426795725111635	-0.632347331095492	-0.229003196351222	-0.604388290067754	-0.494390979208376	-0.618015503141211	-0.449983506897009	-0.584812039556085	-0.676401836803795	-0.611967659165806	-0.569893318634274	-0.54103855410584	-0.535318714321658	-0.575532564865167	0.274410648442938	0.22488382298713	-0.31278641558335	-0.295287053942745	-0.282035422350872	-0.575843785157784	-0.603873668629873	-0.50396933167714	-0.644387639371987	-0.272275121268836	-0.504332933166185	-0.618361141867598	-0.415497401124071	-0.327386892276917	-0.560481075444132	-0.46023399420749	-0.425021819558813	-0.384189026044553	-0.468793472674204	-0.411549843839455	0.333780886428643	-0.517046358594516	-0.329894482032967	-0.319565909183141	-0.598724761124455	-0.406796146692182	0.201412201689246	-0.370369279885467	-0.550344821180172	-0.548175195796124	-0.539500779573323	-0.440253760621743	-0.661454764593343	-0.313473653453013	-0.439067070069848	-0.342263135657539	-0.520911797180867	-0.686786239202527	-0.628563437586291	-0.435827613742533	-0.434260903598553	-0.665931093633428	-0.786406645057764	-0.314974843303065	-0.557078964271908	-0.477368714846801	0.227794054123141	0.224262102318839	0.60255838778036	-0.330240918169092	-0.348171439160978	0.768123752833703	0.514495408723333	-0.269331071721073	0.253016298931325	-0.431609978924109	0.337189654711692	0.511223958714443	-0.363611417440253	0.324160111569178	-0.442556382665363	0.368472501579838	0.369043377442552	0.324278941798564	0.34157406108595	-0.370229884740123	0.497135005460361	0.376543193667359	0.257747090744614	-0.258759811933632	-0.361195485441852	-0.463180423698931	-0.369790125838824	-0.550751457833271	-0.382236459157528	-0.375158837565021	-0.441373277015773	-0.542210457965078	-0.273550932246698	0.329606381850205	-0.68952886481907	-0.312836492011305	0.315055015169885	0.348499380210536	0.471663839082037	0.294688520091337	-0.20189771538758	0.345169923360612	0.60340759715217	-0.418528698937212	0.298148872375231	0.534159688666016	-0.267299117442442	-0.205181505537393	0.604383736523605	-0.283440034747116	0.283076881963025	0.359482764129554	0.224264286187422	0.402861018237881	-0.190105033030749	-0.640491274103228	0.266990136157478	-0.310636111059061	-0.362747347437252	-0.360915495152944	-0.385837627400241	-0.293898485970785	-0.411206890080337	-0.224518064160913	-0.333125325581646	-0.358350165585754	-0.354826433170902	-0.483051669408979	-0.162268301808366	-0.389153526023882	-0.487021510831873	-0.519344518599285	-0.413124510603619	-0.299665023997717	-0.531239070383639	-0.183670438015963	-0.294299430481243	0.412143786072732	-0.280818562964239	0.69693365596271	-0.590697728857436	-0.654180026416882	-0.642569763272456	-0.65222839060803	-0.502883996464239	-0.37712804463725	-0.433123781938964	-0.502284627132951	-0.55471783923245	0.332477548654819	-0.470090197623076	0.364831897366311	-0.348366595592285	-0.418734340641321	-0.331257751886319	-0.351806022364973	-0.260400197963683	0.709056401384859	0.369034278277015	-0.720539349131079	-0.604898984619475	-0.31365632395897	-0.397824621210604	0.749134253498504	0.75999478820102	-0.342774921435382	0.384741862260367	0.335907023022328	-0.406594237203609	-0.214353861147915	0.32317178853862	0.348836598982522	-0.221651305360594	0.484149540419052	0.479465009871753	0.44981950372982	0.853029324504818	0.31181932913502	0.310474398214202	0.290452962378379	0.293444700533053	-0.480250975591081	0.398088673044243	0.348186407202419	-0.214804333106187	-0.409961681811593	-0.34696755877549	0.597802403808857	0.399070144579582	0.318967921589078	0.560336759302269	0.616054491881723	-0.529986337268335	0.433546549553839	-0.65644656650316	0.521747097450636	0.418104256857661	-0.248874276181371	-0.53601489354087	-0.548279521541155	-0.580150796410008	-0.397419859359124	-0.379364699177674	-0.407863304974193	-0.17823322860147	0.262008986412479	-0.484213404849315	-0.627400884136329	0.299073838874236	-0.432573125961091	-0.460286314490225	0.258536326997876	-0.253519855610579	-0.353411404864424	-0.236535942527344	-0.293292144593098	-0.423250283810089	-0.497117451854785	-0.359860663559638	-0.335038940864457	-0.389825499791141	-0.343343520840461	-0.348870031040856	-0.278240601301142	-0.299304649624868	-0.526809175308593	-0.248452865715841	-0.450104281401804	0.414792588893689	-0.877017645861746	0.528876565877966	0.61964020819577	0.643086759676698	0.702553763689744	0.701887438618832	0.447321523105713	0.816570203436552	0.544191299739101	0.200098257183667	0.739195193550452	0.588580182448831	0.800926420833101	0.456799071523247	0.684383967062448	0.709879627431606	0.367636716825632	-0.675065620504013	0.785443044219042	0.637399304964258	0.566021599852655	-0.210884782554511	-0.354640968807471	0.256021976450434	0.324566174230233	0.278588121334931	-0.194950531209356	-0.218691243789008	-0.168221879738832	-0.300248744404253	-0.333168073683627	0.518194455692336	0.463611996315028	0.382777509853828	0.575864321465086	0.567736393593268	0.501180316802924	0.372512120207194	0.365090914025997	0.216525023064459	0.491143979952629	0.21005982155322	0.331944839777062	0.357979646839352	0.495872897169959	0.376066711300978	0.444235041624965	0.430336730909685	-0.233294539932287	0.537788966001971	0.46329250562057	0.292948659250092	0.451282008984916	-0.374375563186468	0.266606800675798	-0.22056254168061	-0.27659020348161	-0.302299712860759	-0.496239442827964	0.673270710417171	0.525153625376368	0.539116413944929	0.485575103715214	0.405048076702986	0.555195496680316	0.504884163430556	-0.307314382823126	-0.39081500100312	0.842069057131432	0.607028404424087	0.837503274305285	0.356400038673846	0.379346947707229	0.485684783215782	0.344883416941658	0.338158056530081	0.182115454513844	-0.388425258260818	0.476479594462325	0.551204542315389	0.584414186081164	-0.527625068132355	-0.374656828366823	0.513308923174991	0.233464304135227	-0.28785480459532	0.332619332481647	0.30949564219442	0.245922683520261	0.291813829555611	0.25256289806663	-0.324406294972966	0.424056345262406	0.229292069149957	-0.331321324651278	0.593973921464014	0.424001055672986	0.400760257244711	-0.342817400411038	0.289247008837189	-0.508928554926754	-0.422834319951713	-0.179682087222994	0.60606814851695	0.597525489333768	0.658643390835014	0.661288050118358	0.278531127394894	-0.214535400823282	-0.293567306377536	0.431163247566306	0.415862362197013	0.353771160673269	-0.289703594120386	-0.222533986074797	0.249371883735145	0.467413026121954	-0.239294710327456	-0.226353508961713	-0.316363116912301	0.337500377812775	0.352842803062322	0.385980759568077	-0.551224633609142	-0.331183834364934	0.338134561614851	0.292858396578494	0.286485568253157	0.316827869422187	0.3792336951394	0.554636355808218	0.334215689750383	0.404428551398261	0.493193525242581	0.421110523222564	-0.364448521799818	0.280074909076955	-0.25707798732808	0.278631284018601	0.399406588875042	-0.372667175202587	-0.304720032850287	0.302721135431441	0.37899091995084	-0.238784145729394	0.299610930035328	-0.251370852180102	0.28105529828701	-0.363735781384439	0.325342242799749	0.410062201663976	0.342145637658903	-0.258512389991409	0.322075548485345	0.532332974932538	-0.324174494915911	0.204328516062772	0.288246153307137	0.583051892467178	0.325191241643956	0.317742105208853	0.260309366540566	0.207003746551816	0.25989471089767	0.470636946809636	-0.291942697270517	0.284857337416183	-0.237229737955501	0.359086482855136	0.34571537370778	0.247555643168368	-0.403099951682858	0.184196099550963	-0.350003043560404	-0.771448169630822	-0.425123685082416	-0.414251512553813	0.22669285257255	0.247456173691582	-0.336636738576076	-0.404602587358403	0.499398740768953	-0.517743100345734	0.286711327627916	0.66047243910786	-0.42241689620884	0.247198550827978	0.503088994348865	0.196078865732603	-0.331091561062697	-0.381389929375835	-0.285517685857474	-0.383405362119622	-0.316962769307444	-0.479905627698365	0.408817489729086	-0.375664896868969	0.383797574544496	0.419735117806092	0.300932448663273	0.333712509696314	0.568064081633401	0.3640143635346	0.427829810877894	-0.394446398444285	-0.378722686038056	0.396264459717425	0.365559576879663	0.407351459653146	0.379132915400397	0.405634185344317	0.267687267805237	0.386049012843876	0.246015506955341	-0.827525593367104	-0.806558079997721	-0.785877493797451	-0.866983189689021	0.60071828679702	0.634747627136927	0.803329239950018	0.783407794013407	0.698073743206876	0.779977539172648	0.763288495985246	0.79328197249239	0.703150520905503	0.83474411076707	0.828519632079751	0.61852272790008	0.354005157545085	0.848547508194864	0.851769896999525	0.739069436737422	0.859865542125785	0.803690247582445	0.856812498891205	0.877989893536635	0.68630084372945	0.837131724542566	0.357142474134078	0.321572953789009	0.458038011132481	-0.427965812597492	0.439141246008034	0.264763628150333	-0.269762142086348	-0.315997949950141	-0.335730869829918	0.368515079055673	0.382672124107285	0.466528254076128	0.363093572101286	-0.441743110472699	-0.622475976303517	0.304467864533976	0.402490220165972	-0.222345974205165	0.452325483349662	-0.458512395512079	0.318308855737908	0.48943200129508	-0.559729005043477	-0.432707220868857	-0.332827999738138	-0.566329034595026	-0.522707370960669	-0.605707492740935	-0.311795047128565	-0.342979229857582	-0.448264311059654	-0.55893372100625	-0.51208069831897	-0.345145894636531	0.336237175814336	0.47497822674539	0.383064244692049	0.377208260824865	-0.438778117292201	-0.253458821929167	0.706897026062106	-0.269237792034453	-0.290021134929857	-0.448337998374731	0.382481016075624	-0.449776536879702	-0.429911856805262	-0.459299906217425	-0.366885984574162	-0.542609723655924	0.199926876386119	0.222612514246754	0.521250332275719	0.47624236088981	0.23984394307514	0.32950459251455	0.420163716817849	-0.257802198857289	0.400939502007749	0.879809784465056	-0.488233396473523	0.684181664842829	-0.853735699528142	-0.829358201992586	0.374344791073835	0.545416188151686	-0.825769874874245	-0.785146330764878	0.711954325274135	-0.834869214360804	0.641841344974487	-0.555262109159096	0.826813711359538	-0.744759728672768	0.474669843009757	-0.572929175475662	-0.744266348626699	-0.77481627076011	-0.818430149868346	-0.435919197948238	-0.399952951632395	0.518187529962454	-0.798934702933417	-0.733418580105319	0.364294605899604	-0.701978607098045	-0.407765555132854	-0.773215671841541	-0.744582407679781	-0.651445636298689	-0.819596579614129	-0.490208808202811	-0.67950642270881	-0.83947932610164	0.682185055596679	-0.669373390719346	0.750444554772518	-0.472304247344987	-0.772703189171565	-0.699446461122078	-0.38515294166447	0.574038762406401	0.459563386565363	0.589535172934651	0.523635658631978	-0.455088500372911	0.752039364410524	-0.447973778496372	-0.698803134854775	-0.376117174338304	-0.746777263813612	0.472257421977125	0.658095107655915	-0.838254177136739	0.449923215857589	0.558382379597678	-0.667746398606102	0.45357137054564	-0.810399792914077	0.341687065343942	-0.836488802537456	-0.705071009288705	-0.546417845777607	-0.444025793924496	0.397332124889167	-0.499594769249102	-0.850241006374838	-0.757872831182975	-0.789692188837293	-0.461855616231316	0.381532095947564	-0.820829685274656	0.562926769106192	-0.460663322858212	0.725208005785364	-0.405562645275032	-0.574934903667201	-0.557287581175905	0.509978576117525	0.336967312861975	0.317604411983406	0.506241291240392	0.296285604647275	0.319857735183292	-0.727955717566275	-0.732472129131646	-0.238896396857004	-0.284717526458864	0.363226543790414	0.511634410428134	0.558154433277631	0.300007012170468	-0.367716469137655	0.191268178329557	-0.212872001589499	-0.259644360201755	-0.258937943668822	-0.233910551237033	0.299329168963663	0.268470128972407	-0.364878720970331	-0.319889592320798	-0.290557810023547	-0.491242481784437	-0.472906988621793	-0.29703108612548	-0.26689188201285	-0.349917050626236	-0.243158456851151	-0.458514735767178	-0.288087021925716	0.257801764847167	0.164274384509705	0.375180742215199	0.27749741786893	0.35849861722712	0.863997272916758	0.844067830370967	0.364206522412437	0.27962128445485	0.205614421843759	0.326242974489561	0.411658157234642	0.226476504166588	0.153025816690575	0.292215834381938	0.353078492633371	-0.430164036261518	0.422644370457938	-0.378590066698899	-0.326466728128075	-0.358021438103959	0.401296366971167	0.310860992372672	0.312851681921695	0.460066944006748	0.651130102215324	0.211757819065627	0.20542323739052	-0.348090223424338	-0.253029415363049	0.435629448900693	0.191916174624654	-0.284035576606491	0.423821141762228	0.452247395781284	0.339529893808565	0.317241443588042	0.239123261145971	0.484970854705102	0.471943055022127	0.504613238083388	0.269681959586554	0.409658745040663	0.434518897641976	0.403178549623557	0.462056302224928	0.407883192013694	0.327716898766103	0.334196132898883	0.282124412729165	0.392288610328787	0.2776731182544	0.561956273886749	0.261938516316785	0.366593050014068	0.509686704353173	0.486874106032495	0.482823265157394	0.458754577854238	0.542263362382916	0.520496380523191	0.227267760433075	0.431106424311022	0.307414223112225	0.4960884297677	0.448616852590565	0.497890438400759	0.531041023354056	0.230121125622124	0.266663839451679	0.625084503477209	0.419075180063636	0.398491417498785	0.308145671222008	0.481755399358282	0.310272831902008	0.310234709472666	0.311972224530776	-0.204356439219435	0.606588911956982	0.574271615547908	0.471839739864319	0.378184636975498	-0.230580480730233	0.336970123075928	0.404578057772799	0.385588118394465	0.46632619776613	0.519358832388231	-0.283635535603732	0.490102660315633	0.324848468547314	0.43752530473288	0.196947214857117	0.350302791627129	0.525593934992232	0.395838304768746	0.309397148209059	0.297903867692802	0.242831632421595	0.244604141449163	-0.236904691762267	0.453815795187807	-0.191978784044359	0.441634262943041	0.271596895262834	0.560766071948205	0.389994656257707	0.342310211404421	0.320725793267056	0.494239868112099	0.280849911057988	0.433264073521743	0.2484321741518	0.371888473232298	0.378230258070803	0.568208239503892	0.241868320600081	0.458839627382466	0.298505817303235	0.450919010594417	0.503073566342183	0.344183235300211	0.402103336880343	0.342328658978477	0.350289717480284	0.412275853026068	0.43832426747049	0.729780524976997	0.372207599202967	0.433726620139074	0.658029428507228	0.412117708500645	0.561471063090487	-0.338677874323894	0.438342913253411	0.429148143322453	0.321071885057666	-0.264098171911615	0.351975081409084	0.396713973400659	0.438683792441325	0.404208350227469	0.379738299398441	0.456966438073703	0.497692205460551	0.272393290348371	0.480784258927688	0.334805369146852	0.331786851610541	0.412270410136823	0.604740419053845	0.554656485938803	0.397330430115229	0.432739461995789	0.48913991893336	0.511236897446244	0.486278545784387	0.320128215978136	0.535255236632818	0.528042330784153	0.281843942850658	0.562930435756255	0.271244664464234	0.479298980375876	0.504450279632603	0.205312758481741	0.283083002727621	0.380495707980378	0.484531774812277	0.426272515015077	0.417717658939648	0.362527314539846	0.392527973539888	0.574204152280327	0.569651329212341	0.419200221294745	0.46955460225231	0.18452980718766	0.305721741199016	0.389538573572496	0.404557532427062	0.271697395575591	0.262450638016838	0.431932042983614	0.63348654670878	0.46492889357403	0.472083698470085	0.3159468681373	0.45638682553825	0.412436136815039	0.435812652797305	-0.710854414101591	0.565132102122775	0.231222261201216	0.44002065565867	0.346613528001488	0.388097752902605	0.358212692080746	0.263900533774382	-0.249805677405448	0.311345129486306	0.233313604958406	-0.434811507433738	-0.377140805912932	-0.49327189982892	0.425088587817471	0.462763275284218	-0.452643731404138	-0.337938183232035	0.266966738498782	0.447378921440491	0.519878446677436	0.61897209615854	0.496523239859693	-0.241956407003673	-0.330748645524534	0.37644866086965	0.473643598627909	0.272579171364654	0.262128497263914	-0.56710830859658	0.286908134930351	0.404581605335711	0.363861779546348	-0.300351362124411	-0.36972233555059	-0.222313401415314	0.281095393518031	-0.245755893159973	0.372290552464024	-0.246305026175127	-0.399951120846217	-0.239030314494337	-0.320563341392605	-0.338680457350483	-0.338899339676783	0.238373900431018	-0.307698616304969	0.332888664483938	-0.315309569189758
[truncated: 98,961,205 more chars]
